# Supplementary material for: RDF2Graph a tool to recover, understand and validate the ontology of an RDF resource
Source: J Biomed Semantics. 2015 Oct 23;6:39. doi: 10.1186/s13326-015-0038-9 (PMC4619317; doi:10.1186/s13326-015-0038-9)
Supplement: Additional file 1 — Output files. Each output format of the following RDF resources: i) the CHEBI database, ii) Reactome (Biopax level 3) database, iii) UniProt database, iv) SAPP. (1,572 kb) [file 13326_2015_38_MOESM1_ESM.gz]

Archive with 148 entries (139 files):
- db/chebi/POS.dat
- db/chebi/SPOG.dat
- db/reactome/nodes.dat-jrnl
- owl
- db/chebi/POSG.dat
- shex
- db/sapp
- db/uniprot/GOSP.dat
- db/reactome
- db/sapp/nodes.dat
- db/sapp/SPOG.dat
- db/uniprot/journal.jrnl
- db/reactome/prefixes.dat-jrnl
- db/sapp/POSG.dat
- db/reactome/GOSP.idn
- network/reactome.xgmml
- db/chebi/GOSP.idn
- db/reactome/GPOS.idn
- db/uniprot/GSPO.idn
- db/sapp/GOSP.idn
- db/reactome/GOSP.dat
- db/reactome/node2id.idn
- db/chebi/GOSP.dat
- db/reactome/GPOS.dat
- db/uniprot/GSPO.dat
- network/sapp.xgmml
- network/reactome_error.xgmml
- db/reactome/GSPO.idn
- db/sapp/GOSP.dat
- network/uniprot_error.xgmml
- network/uniprot.xgmml
- db/chebi/prefixes.dat
- db/reactome/node2id.dat
- db/chebi/GSPO.idn
- db
- db/chebi
- db/reactome/OSP.idn
- db/uniprot/node2id.idn
- db/chebi/prefixIdx.idn
- db/sapp/GSPO.idn
- db/reactome/GSPO.dat
- db/uniprot/nodes.dat
- db/sapp/OSP.idn
- db/chebi/GSPO.dat
- db/uniprot/node2id.dat
- owl/reactome.owl
- db/reactome/POS.idn
- db/sapp/POS.idn
- network/chebi.xgmml
- db/chebi/prefixIdx.dat
- db/chebi/stats.opt
- db/sapp/GSPO.dat
- db/uniprot/POS.idn
- network
- db/reactome/OSP.dat
- db/sapp/OSP.dat
- db/chebi/node2id.idn
- db/sapp/POS.dat
- db/uniprot/prefixIdx.dat
- db/reactome/journal.jrnl
- db/reactome/POS.dat
- network/sapp_error.xgmml
- db/uniprot/POS.dat
- db/uniprot/tdb.lock
- db/chebi/node2id.dat
- db/sapp/SPO.idn
- db/reactome/OSPG.idn
- db/uniprot/prefixIdx.idn
- db/sapp/journal.jrnl
- rdf/sapp.ttl
- db/chebi/prefix2id.idn
- db/reactome/SPOG.idn
- db/uniprot
- db/reactome/POSG.idn
- db/reactome/OSPG.dat
- db/sapp/prefixes.dat
- db/sapp/SPO.dat
- db/sapp/OSPG.idn
- db/chebi/OSP.idn
- db/reactome/prefix2id.idn
- db/chebi/prefix2id.dat
- db/reactome/tdb.lock
- db/reactome/SPOG.dat
- db/reactome/POSG.dat
- db/chebi/tdb.lock
- db/uniprot/GPOS.idn
- db/sapp/tdb.lock
- db/sapp/OSPG.dat
- db/chebi/OSP.dat
- db/reactome/prefix2id.dat
- db/reactome/nodes.dat
- shex/chebi.shex
- shex/uniprot.shex
- rdf
- db/uniprot/prefix2id.idn
- db/uniprot/GPOS.dat
- db/chebi/SPO.idn
- owl/sapp.owl
- db/uniprot/prefixes.dat
- db/chebi/GPOS.idn
- db/uniprot/prefix2id.dat
- owl/uniprot.owl
- db/chebi/journal.jrnl
- db/uniprot/stats.opt
- db/chebi/SPO.dat
- db/sapp/GPOS.idn
- db/chebi/GPOS.dat
- rdf/reactome.ttl
- db/sapp/GPOS.dat
- db/sapp/prefixIdx.idn
- db/uniprot/OSP.idn
- db/sapp/prefixIdx.dat
- db/reactome/prefixIdx.idn
- db/uniprot/OSPG.idn
- rdf/chebi.ttl
- db/uniprot/SPOG.idn
- db/uniprot/OSP.dat
- db/uniprot/POSG.idn
- db/sapp/node2id.idn
- db/sapp/prefixes.dat-jrnl
- db/reactome/prefixIdx.dat
- db/uniprot/OSPG.dat
- db/reactome/SPO.idn
- shex/sapp.shex
- owl/chebi.owl
- db/uniprot/SPOG.dat
- db/uniprot/SPO.idn
- db/sapp/prefix2id.idn
- db/uniprot/POSG.dat
- shex/reactome.shex
- db/reactome/prefixes.dat
- db/chebi/nodes.dat
- db/chebi/OSPG.idn
- db/sapp/node2id.dat
- rdf/uniprot.ttl
- db/sapp/nodes.dat-jrnl
- db/chebi/SPOG.idn
- db/reactome/SPO.dat
- db/chebi/POSG.idn
- db/uniprot/SPO.dat
- db/sapp/prefix2id.dat
- db/uniprot/GOSP.idn
- network/chebi_error.xgmml
- db/sapp/SPOG.idn
- db/sapp/POSG.idn
- db/chebi/OSPG.dat
- db/chebi/POS.idn
- note.txt
