# Supplementary material for: RDF2Graph a tool to recover, understand and validate the ontology of an RDF resource
Source: J Biomed Semantics. 2015 Oct 23;6:39. doi: 10.1186/s13326-015-0038-9 (PMC4619317; doi:10.1186/s13326-015-0038-9)
Supplement: Additional file 1 — Output files. Each output format of the following RDF resources: i) the CHEBI database, ii) Reactome (Biopax level 3) database, iii) UniProt database, iv) SAPP. (1,572 kb) [file 13326_2015_38_MOESM1_ESM.gz › network/reactome.xgmml]

<?xml version="1.0" encoding="UTF-8" standalone="yes"?>
<graph id="8354" label="8574" directed="1" cy:documentVersion="3.0" xmlns:dc="http://purl.org/dc/elements/1.1/" xmlns:xlink="http://www.w3.org/1999/xlink" xmlns:rdf="http://www.w3.org/1999/02/22-rdf-syntax-ns#" xmlns:cy="http://www.cytoscape.org" xmlns="http://www.cs.rpi.edu/XGMML">
  <att name="networkMetadata">
    <rdf:RDF>
      <rdf:Description rdf:about="http://www.cytoscape.org/">
        <dc:type>Protein-Protein Interaction</dc:type>
        <dc:description>N/A</dc:description>
        <dc:identifier>N/A</dc:identifier>
        <dc:date>2015-07-17 11:50:34</dc:date>
        <dc:title>8574</dc:title>
        <dc:source>http://www.cytoscape.org/</dc:source>
        <dc:format>Cytoscape-XGMML</dc:format>
      </rdf:Description>
    </rdf:RDF>
  </att>
  <att name="shared name" value="RDF2Graph.txt" type="string"/>
  <att name="name" value="RDF2Graph.txt" type="string"/>
  <att name="selected" value="1" type="boolean"/>
  <att name="__Annotations" type="list">
    <att name="__Annotations" value="" type="string"/>
  </att>
  <att name="layoutAlgorithm" value="Prefuse Force Directed Layout" type="string" cy:hidden="1"/>
  <graphics>
    <att name="NETWORK_DEPTH" value="0.0" type="string"/>
    <att name="NETWORK_HEIGHT" value="707.0" type="string"/>
    <att name="NETWORK_CENTER_X_LOCATION" value="501.11709372532" type="string"/>
    <att name="NETWORK_EDGE_SELECTION" value="true" type="string"/>
    <att name="NETWORK_CENTER_Z_LOCATION" value="0.0" type="string"/>
    <att name="NETWORK_TITLE" value="" type="string"/>
    <att name="NETWORK_NODE_SELECTION" value="true" type="string"/>
    <att name="NETWORK_CENTER_Y_LOCATION" value="41.74052778601915" type="string"/>
    <att name="NETWORK_BACKGROUND_PAINT" value="#FFFFFF" type="string"/>
    <att name="NETWORK_WIDTH" value="1447.0" type="string"/>
    <att name="NETWORK_SCALE_FACTOR" value="1.2614912004431558" type="string"/>
  </graphics>
  <node id="8424" label="Modulation">
    <att name="shared name" value="http://www.biopax.org/release/bp-level3.owl#Modulation" type="string"/>
    <att name="name" value="Modulation" type="string"/>
    <att name="selected" value="0" type="boolean"/>
    <att name="child instance count" value="" type="string"/>
    <att name="count" value="379" type="integer"/>
    <att name="full iri" value="&lt;http://www.biopax.org/release/bp-level3.owl#Modulation&gt;" type="string"/>
    <att name="hide" value="" type="string"/>
    <graphics y="137.1126198605529" w="20.0" type="ELLIPSE" outline="#CCCCCC" h="20.0" x="735.3664192990294" fill="#66FF66" z="0.0" width="2.0">
      <att name="NODE_CUSTOMGRAPHICS_POSITION_2" value="C,C,c,0.00,0.00" type="string"/>
      <att name="NODE_LABEL_WIDTH" value="200.0" type="string"/>
      <att name="NODE_TRANSPARENCY" value="255" type="string"/>
      <att name="NODE_CUSTOMGRAPHICS_SIZE_5" value="0.0" type="string"/>
      <att name="NODE_CUSTOMGRAPHICS_3" value="org.cytoscape.ding.customgraphics.NullCustomGraphics,0,[ Remove Graphics ]," type="string"/>
      <att name="NODE_TOOLTIP" value="" type="string"/>
      <att name="NODE_SELECTED_PAINT" value="#FFFF00" type="string"/>
      <att name="NODE_LABEL_COLOR" value="#666666" type="string"/>
      <att name="NODE_LABEL_FONT_SIZE" value="10" type="string"/>
      <att name="NODE_CUSTOMGRAPHICS_6" value="org.cytoscape.ding.customgraphics.NullCustomGraphics,0,[ Remove Graphics ]," type="string"/>
      <att name="NODE_NESTED_NETWORK_IMAGE_VISIBLE" value="true" type="string"/>
      <att name="NODE_CUSTOMGRAPHICS_SIZE_9" value="0.0" type="string"/>
      <att name="NODE_CUSTOMGRAPHICS_POSITION_5" value="C,C,c,0.00,0.00" type="string"/>
      <att name="NODE_CUSTOMGRAPHICS_POSITION_4" value="C,C,c,0.00,0.00" type="string"/>
      <att name="NODE_CUSTOMGRAPHICS_8" value="org.cytoscape.ding.customgraphics.NullCustomGraphics,0,[ Remove Graphics ]," type="string"/>
      <att name="NODE_CUSTOMGRAPHICS_POSITION_9" value="C,C,c,0.00,0.00" type="string"/>
      <att name="NODE_CUSTOMGRAPHICS_SIZE_1" value="0.0" type="string"/>
      <att name="NODE_CUSTOMGRAPHICS_SIZE_7" value="0.0" type="string"/>
      <att name="NODE_CUSTOMGRAPHICS_2" value="org.cytoscape.ding.customgraphics.NullCustomGraphics,0,[ Remove Graphics ]," type="string"/>
      <att name="NODE_CUSTOMGRAPHICS_SIZE_3" value="0.0" type="string"/>
      <att name="NODE_BORDER_STROKE" value="SOLID" type="string"/>
      <att name="NODE_SELECTED" value="false" type="string"/>
      <att name="NODE_VISIBLE" value="true" type="string"/>
      <att name="NODE_LABEL_FONT_FACE" value="Century Schoolbook L Bold,plain,10" type="string"/>
      <att name="NODE_CUSTOMGRAPHICS_4" value="org.cytoscape.ding.customgraphics.NullCustomGraphics,0,[ Remove Graphics ]," type="string"/>
      <att name="NODE_DEPTH" value="0.0" type="string"/>
      <att name="NODE_CUSTOMGRAPHICS_POSITION_7" value="C,C,c,0.00,0.00" type="string"/>
      <att name="NODE_LABEL_POSITION" value="C,C,c,0.00,0.00" type="string"/>
      <att name="NODE_CUSTOMGRAPHICS_SIZE_8" value="0.0" type="string"/>
      <att name="NODE_LABEL" value="Modulation" type="string"/>
      <att name="NODE_CUSTOMGRAPHICS_1" value="org.cytoscape.ding.customgraphics.NullCustomGraphics,0,[ Remove Graphics ]," type="string"/>
      <att name="NODE_CUSTOMGRAPHICS_POSITION_8" value="C,C,c,0.00,0.00" type="string"/>
      <att name="NODE_CUSTOMGRAPHICS_SIZE_2" value="0.0" type="string"/>
      <att name="NODE_LABEL_TRANSPARENCY" value="255" type="string"/>
      <att name="NODE_CUSTOMGRAPHICS_9" value="org.cytoscape.ding.customgraphics.NullCustomGraphics,0,[ Remove Graphics ]," type="string"/>
      <att name="NODE_CUSTOMGRAPHICS_5" value="org.cytoscape.ding.customgraphics.NullCustomGraphics,0,[ Remove Graphics ]," type="string"/>
      <att name="NODE_CUSTOMGRAPHICS_POSITION_3" value="C,C,c,0.00,0.00" type="string"/>
      <att name="NODE_CUSTOMGRAPHICS_SIZE_4" value="0.0" type="string"/>
      <att name="NODE_CUSTOMGRAPHICS_POSITION_6" value="C,C,c,0.00,0.00" type="string"/>
      <att name="NODE_BORDER_TRANSPARENCY" value="255" type="string"/>
      <att name="NODE_CUSTOMGRAPHICS_7" value="org.cytoscape.ding.customgraphics.NullCustomGraphics,0,[ Remove Graphics ]," type="string"/>
      <att name="NODE_CUSTOMGRAPHICS_SIZE_6" value="0.0" type="string"/>
      <att name="NODE_CUSTOMGRAPHICS_POSITION_1" value="C,C,c,0.00,0.00" type="string"/>
    </graphics>
  </node>
  <node id="8423" label="TemplateReactionRegulation">
    <att name="shared name" value="http://www.biopax.org/release/bp-level3.owl#TemplateReactionRegulation" type="string"/>
    <att name="name" value="TemplateReactionRegulation" type="string"/>
    <att name="selected" value="0" type="boolean"/>
    <att name="child instance count" value="" type="string"/>
    <att name="count" value="2263" type="integer"/>
    <att name="full iri" value="&lt;http://www.biopax.org/release/bp-level3.owl#TemplateReactionRegulation&gt;" type="string"/>
    <att name="hide" value="" type="string"/>
    <graphics y="74.63133765897834" w="20.0" type="ELLIPSE" outline="#CCCCCC" h="20.0" x="710.8247575433714" fill="#66FF66" z="0.0" width="2.0">
      <att name="NODE_CUSTOMGRAPHICS_POSITION_2" value="C,C,c,0.00,0.00" type="string"/>
      <att name="NODE_LABEL_WIDTH" value="200.0" type="string"/>
      <att name="NODE_TRANSPARENCY" value="255" type="string"/>
      <att name="NODE_CUSTOMGRAPHICS_SIZE_5" value="0.0" type="string"/>
      <att name="NODE_CUSTOMGRAPHICS_3" value="org.cytoscape.ding.customgraphics.NullCustomGraphics,0,[ Remove Graphics ]," type="string"/>
      <att name="NODE_TOOLTIP" value="" type="string"/>
      <att name="NODE_SELECTED_PAINT" value="#FFFF00" type="string"/>
      <att name="NODE_LABEL_COLOR" value="#666666" type="string"/>
      <att name="NODE_LABEL_FONT_SIZE" value="10" type="string"/>
      <att name="NODE_CUSTOMGRAPHICS_6" value="org.cytoscape.ding.customgraphics.NullCustomGraphics,0,[ Remove Graphics ]," type="string"/>
      <att name="NODE_NESTED_NETWORK_IMAGE_VISIBLE" value="true" type="string"/>
      <att name="NODE_CUSTOMGRAPHICS_SIZE_9" value="0.0" type="string"/>
      <att name="NODE_CUSTOMGRAPHICS_POSITION_5" value="C,C,c,0.00,0.00" type="string"/>
      <att name="NODE_CUSTOMGRAPHICS_POSITION_4" value="C,C,c,0.00,0.00" type="string"/>
      <att name="NODE_CUSTOMGRAPHICS_8" value="org.cytoscape.ding.customgraphics.NullCustomGraphics,0,[ Remove Graphics ]," type="string"/>
      <att name="NODE_CUSTOMGRAPHICS_POSITION_9" value="C,C,c,0.00,0.00" type="string"/>
      <att name="NODE_CUSTOMGRAPHICS_SIZE_1" value="0.0" type="string"/>
      <att name="NODE_CUSTOMGRAPHICS_SIZE_7" value="0.0" type="string"/>
      <att name="NODE_CUSTOMGRAPHICS_2" value="org.cytoscape.ding.customgraphics.NullCustomGraphics,0,[ Remove Graphics ]," type="string"/>
      <att name="NODE_CUSTOMGRAPHICS_SIZE_3" value="0.0" type="string"/>
      <att name="NODE_BORDER_STROKE" value="SOLID" type="string"/>
      <att name="NODE_SELECTED" value="false" type="string"/>
      <att name="NODE_VISIBLE" value="true" type="string"/>
      <att name="NODE_LABEL_FONT_FACE" value="Century Schoolbook L Bold,plain,10" type="string"/>
      <att name="NODE_CUSTOMGRAPHICS_4" value="org.cytoscape.ding.customgraphics.NullCustomGraphics,0,[ Remove Graphics ]," type="string"/>
      <att name="NODE_DEPTH" value="0.0" type="string"/>
      <att name="NODE_CUSTOMGRAPHICS_POSITION_7" value="C,C,c,0.00,0.00" type="string"/>
      <att name="NODE_LABEL_POSITION" value="C,C,c,0.00,0.00" type="string"/>
      <att name="NODE_CUSTOMGRAPHICS_SIZE_8" value="0.0" type="string"/>
      <att name="NODE_LABEL" value="TemplateReactionRegulation" type="string"/>
      <att name="NODE_CUSTOMGRAPHICS_1" value="org.cytoscape.ding.customgraphics.NullCustomGraphics,0,[ Remove Graphics ]," type="string"/>
      <att name="NODE_CUSTOMGRAPHICS_POSITION_8" value="C,C,c,0.00,0.00" type="string"/>
      <att name="NODE_CUSTOMGRAPHICS_SIZE_2" value="0.0" type="string"/>
      <att name="NODE_LABEL_TRANSPARENCY" value="255" type="string"/>
      <att name="NODE_CUSTOMGRAPHICS_9" value="org.cytoscape.ding.customgraphics.NullCustomGraphics,0,[ Remove Graphics ]," type="string"/>
      <att name="NODE_CUSTOMGRAPHICS_5" value="org.cytoscape.ding.customgraphics.NullCustomGraphics,0,[ Remove Graphics ]," type="string"/>
      <att name="NODE_CUSTOMGRAPHICS_POSITION_3" value="C,C,c,0.00,0.00" type="string"/>
      <att name="NODE_CUSTOMGRAPHICS_SIZE_4" value="0.0" type="string"/>
      <att name="NODE_CUSTOMGRAPHICS_POSITION_6" value="C,C,c,0.00,0.00" type="string"/>
      <att name="NODE_BORDER_TRANSPARENCY" value="255" type="string"/>
      <att name="NODE_CUSTOMGRAPHICS_7" value="org.cytoscape.ding.customgraphics.NullCustomGraphics,0,[ Remove Graphics ]," type="string"/>
      <att name="NODE_CUSTOMGRAPHICS_SIZE_6" value="0.0" type="string"/>
      <att name="NODE_CUSTOMGRAPHICS_POSITION_1" value="C,C,c,0.00,0.00" type="string"/>
    </graphics>
  </node>
  <node id="8422" label="DnaReference">
    <att name="shared name" value="http://www.biopax.org/release/bp-level3.owl#DnaReference" type="string"/>
    <att name="name" value="DnaReference" type="string"/>
    <att name="selected" value="0" type="boolean"/>
    <att name="child instance count" value="" type="string"/>
    <att name="count" value="139" type="integer"/>
    <att name="full iri" value="&lt;http://www.biopax.org/release/bp-level3.owl#DnaReference&gt;" type="string"/>
    <att name="hide" value="" type="string"/>
    <graphics y="134.14585876464844" w="20.0" type="ELLIPSE" outline="#CCCCCC" h="20.0" x="685.4239249392518" fill="#66FF66" z="0.0" width="2.0">
      <att name="NODE_CUSTOMGRAPHICS_POSITION_2" value="C,C,c,0.00,0.00" type="string"/>
      <att name="NODE_LABEL_WIDTH" value="200.0" type="string"/>
      <att name="NODE_TRANSPARENCY" value="255" type="string"/>
      <att name="NODE_CUSTOMGRAPHICS_SIZE_5" value="0.0" type="string"/>
      <att name="NODE_CUSTOMGRAPHICS_3" value="org.cytoscape.ding.customgraphics.NullCustomGraphics,0,[ Remove Graphics ]," type="string"/>
      <att name="NODE_TOOLTIP" value="" type="string"/>
      <att name="NODE_SELECTED_PAINT" value="#FFFF00" type="string"/>
      <att name="NODE_LABEL_COLOR" value="#666666" type="string"/>
      <att name="NODE_LABEL_FONT_SIZE" value="10" type="string"/>
      <att name="NODE_CUSTOMGRAPHICS_6" value="org.cytoscape.ding.customgraphics.NullCustomGraphics,0,[ Remove Graphics ]," type="string"/>
      <att name="NODE_NESTED_NETWORK_IMAGE_VISIBLE" value="true" type="string"/>
      <att name="NODE_CUSTOMGRAPHICS_SIZE_9" value="0.0" type="string"/>
      <att name="NODE_CUSTOMGRAPHICS_POSITION_5" value="C,C,c,0.00,0.00" type="string"/>
      <att name="NODE_CUSTOMGRAPHICS_POSITION_4" value="C,C,c,0.00,0.00" type="string"/>
      <att name="NODE_CUSTOMGRAPHICS_8" value="org.cytoscape.ding.customgraphics.NullCustomGraphics,0,[ Remove Graphics ]," type="string"/>
      <att name="NODE_CUSTOMGRAPHICS_POSITION_9" value="C,C,c,0.00,0.00" type="string"/>
      <att name="NODE_CUSTOMGRAPHICS_SIZE_1" value="0.0" type="string"/>
      <att name="NODE_CUSTOMGRAPHICS_SIZE_7" value="0.0" type="string"/>
      <att name="NODE_CUSTOMGRAPHICS_2" value="org.cytoscape.ding.customgraphics.NullCustomGraphics,0,[ Remove Graphics ]," type="string"/>
      <att name="NODE_CUSTOMGRAPHICS_SIZE_3" value="0.0" type="string"/>
      <att name="NODE_BORDER_STROKE" value="SOLID" type="string"/>
      <att name="NODE_SELECTED" value="false" type="string"/>
      <att name="NODE_VISIBLE" value="true" type="string"/>
      <att name="NODE_LABEL_FONT_FACE" value="Century Schoolbook L Bold,plain,10" type="string"/>
      <att name="NODE_CUSTOMGRAPHICS_4" value="org.cytoscape.ding.customgraphics.NullCustomGraphics,0,[ Remove Graphics ]," type="string"/>
      <att name="NODE_DEPTH" value="0.0" type="string"/>
      <att name="NODE_CUSTOMGRAPHICS_POSITION_7" value="C,C,c,0.00,0.00" type="string"/>
      <att name="NODE_LABEL_POSITION" value="C,C,c,0.00,0.00" type="string"/>
      <att name="NODE_CUSTOMGRAPHICS_SIZE_8" value="0.0" type="string"/>
      <att name="NODE_LABEL" value="DnaReference" type="string"/>
      <att name="NODE_CUSTOMGRAPHICS_1" value="org.cytoscape.ding.customgraphics.NullCustomGraphics,0,[ Remove Graphics ]," type="string"/>
      <att name="NODE_CUSTOMGRAPHICS_POSITION_8" value="C,C,c,0.00,0.00" type="string"/>
      <att name="NODE_CUSTOMGRAPHICS_SIZE_2" value="0.0" type="string"/>
      <att name="NODE_LABEL_TRANSPARENCY" value="255" type="string"/>
      <att name="NODE_CUSTOMGRAPHICS_9" value="org.cytoscape.ding.customgraphics.NullCustomGraphics,0,[ Remove Graphics ]," type="string"/>
      <att name="NODE_CUSTOMGRAPHICS_5" value="org.cytoscape.ding.customgraphics.NullCustomGraphics,0,[ Remove Graphics ]," type="string"/>
      <att name="NODE_CUSTOMGRAPHICS_POSITION_3" value="C,C,c,0.00,0.00" type="string"/>
      <att name="NODE_CUSTOMGRAPHICS_SIZE_4" value="0.0" type="string"/>
      <att name="NODE_CUSTOMGRAPHICS_POSITION_6" value="C,C,c,0.00,0.00" type="string"/>
      <att name="NODE_BORDER_TRANSPARENCY" value="255" type="string"/>
      <att name="NODE_CUSTOMGRAPHICS_7" value="org.cytoscape.ding.customgraphics.NullCustomGraphics,0,[ Remove Graphics ]," type="string"/>
      <att name="NODE_CUSTOMGRAPHICS_SIZE_6" value="0.0" type="string"/>
      <att name="NODE_CUSTOMGRAPHICS_POSITION_1" value="C,C,c,0.00,0.00" type="string"/>
    </graphics>
  </node>
  <node id="8421" label="Dna">
    <att name="shared name" value="http://www.biopax.org/release/bp-level3.owl#Dna" type="string"/>
    <att name="name" value="Dna" type="string"/>
    <att name="selected" value="0" type="boolean"/>
    <att name="child instance count" value="" type="string"/>
    <att name="count" value="147" type="integer"/>
    <att name="full iri" value="&lt;http://www.biopax.org/release/bp-level3.owl#Dna&gt;" type="string"/>
    <att name="hide" value="" type="string"/>
    <graphics y="-32.6778250066774" w="20.0" type="ELLIPSE" outline="#CCCCCC" h="20.0" x="726.2762451171875" fill="#66FF66" z="0.0" width="2.0">
      <att name="NODE_CUSTOMGRAPHICS_POSITION_2" value="C,C,c,0.00,0.00" type="string"/>
      <att name="NODE_LABEL_WIDTH" value="200.0" type="string"/>
      <att name="NODE_TRANSPARENCY" value="255" type="string"/>
      <att name="NODE_CUSTOMGRAPHICS_SIZE_5" value="0.0" type="string"/>
      <att name="NODE_CUSTOMGRAPHICS_3" value="org.cytoscape.ding.customgraphics.NullCustomGraphics,0,[ Remove Graphics ]," type="string"/>
      <att name="NODE_TOOLTIP" value="" type="string"/>
      <att name="NODE_SELECTED_PAINT" value="#FFFF00" type="string"/>
      <att name="NODE_LABEL_COLOR" value="#666666" type="string"/>
      <att name="NODE_LABEL_FONT_SIZE" value="10" type="string"/>
      <att name="NODE_CUSTOMGRAPHICS_6" value="org.cytoscape.ding.customgraphics.NullCustomGraphics,0,[ Remove Graphics ]," type="string"/>
      <att name="NODE_NESTED_NETWORK_IMAGE_VISIBLE" value="true" type="string"/>
      <att name="NODE_CUSTOMGRAPHICS_SIZE_9" value="0.0" type="string"/>
      <att name="NODE_CUSTOMGRAPHICS_POSITION_5" value="C,C,c,0.00,0.00" type="string"/>
      <att name="NODE_CUSTOMGRAPHICS_POSITION_4" value="C,C,c,0.00,0.00" type="string"/>
      <att name="NODE_CUSTOMGRAPHICS_8" value="org.cytoscape.ding.customgraphics.NullCustomGraphics,0,[ Remove Graphics ]," type="string"/>
      <att name="NODE_CUSTOMGRAPHICS_POSITION_9" value="C,C,c,0.00,0.00" type="string"/>
      <att name="NODE_CUSTOMGRAPHICS_SIZE_1" value="0.0" type="string"/>
      <att name="NODE_CUSTOMGRAPHICS_SIZE_7" value="0.0" type="string"/>
      <att name="NODE_CUSTOMGRAPHICS_2" value="org.cytoscape.ding.customgraphics.NullCustomGraphics,0,[ Remove Graphics ]," type="string"/>
      <att name="NODE_CUSTOMGRAPHICS_SIZE_3" value="0.0" type="string"/>
      <att name="NODE_BORDER_STROKE" value="SOLID" type="string"/>
      <att name="NODE_SELECTED" value="false" type="string"/>
      <att name="NODE_VISIBLE" value="true" type="string"/>
      <att name="NODE_LABEL_FONT_FACE" value="Century Schoolbook L Bold,plain,10" type="string"/>
      <att name="NODE_CUSTOMGRAPHICS_4" value="org.cytoscape.ding.customgraphics.NullCustomGraphics,0,[ Remove Graphics ]," type="string"/>
      <att name="NODE_DEPTH" value="0.0" type="string"/>
      <att name="NODE_CUSTOMGRAPHICS_POSITION_7" value="C,C,c,0.00,0.00" type="string"/>
      <att name="NODE_LABEL_POSITION" value="C,C,c,0.00,0.00" type="string"/>
      <att name="NODE_CUSTOMGRAPHICS_SIZE_8" value="0.0" type="string"/>
      <att name="NODE_LABEL" value="Dna" type="string"/>
      <att name="NODE_CUSTOMGRAPHICS_1" value="org.cytoscape.ding.customgraphics.NullCustomGraphics,0,[ Remove Graphics ]," type="string"/>
      <att name="NODE_CUSTOMGRAPHICS_POSITION_8" value="C,C,c,0.00,0.00" type="string"/>
      <att name="NODE_CUSTOMGRAPHICS_SIZE_2" value="0.0" type="string"/>
      <att name="NODE_LABEL_TRANSPARENCY" value="255" type="string"/>
      <att name="NODE_CUSTOMGRAPHICS_9" value="org.cytoscape.ding.customgraphics.NullCustomGraphics,0,[ Remove Graphics ]," type="string"/>
      <att name="NODE_CUSTOMGRAPHICS_5" value="org.cytoscape.ding.customgraphics.NullCustomGraphics,0,[ Remove Graphics ]," type="string"/>
      <att name="NODE_CUSTOMGRAPHICS_POSITION_3" value="C,C,c,0.00,0.00" type="string"/>
      <att name="NODE_CUSTOMGRAPHICS_SIZE_4" value="0.0" type="string"/>
      <att name="NODE_CUSTOMGRAPHICS_POSITION_6" value="C,C,c,0.00,0.00" type="string"/>
      <att name="NODE_BORDER_TRANSPARENCY" value="255" type="string"/>
      <att name="NODE_CUSTOMGRAPHICS_7" value="org.cytoscape.ding.customgraphics.NullCustomGraphics,0,[ Remove Graphics ]," type="string"/>
      <att name="NODE_CUSTOMGRAPHICS_SIZE_6" value="0.0" type="string"/>
      <att name="NODE_CUSTOMGRAPHICS_POSITION_1" value="C,C,c,0.00,0.00" type="string"/>
    </graphics>
  </node>
  <node id="8420" label="Degradation">
    <att name="shared name" value="http://www.biopax.org/release/bp-level3.owl#Degradation" type="string"/>
    <att name="name" value="Degradation" type="string"/>
    <att name="selected" value="0" type="boolean"/>
    <att name="child instance count" value="" type="string"/>
    <att name="count" value="167" type="integer"/>
    <att name="full iri" value="&lt;http://www.biopax.org/release/bp-level3.owl#Degradation&gt;" type="string"/>
    <att name="hide" value="" type="string"/>
    <graphics y="-131.74197913847053" w="20.0" type="ELLIPSE" outline="#CCCCCC" h="20.0" x="693.0306143923768" fill="#66FF66" z="0.0" width="2.0">
      <att name="NODE_CUSTOMGRAPHICS_POSITION_2" value="C,C,c,0.00,0.00" type="string"/>
      <att name="NODE_LABEL_WIDTH" value="200.0" type="string"/>
      <att name="NODE_TRANSPARENCY" value="255" type="string"/>
      <att name="NODE_CUSTOMGRAPHICS_SIZE_5" value="0.0" type="string"/>
      <att name="NODE_CUSTOMGRAPHICS_3" value="org.cytoscape.ding.customgraphics.NullCustomGraphics,0,[ Remove Graphics ]," type="string"/>
      <att name="NODE_TOOLTIP" value="" type="string"/>
      <att name="NODE_SELECTED_PAINT" value="#FFFF00" type="string"/>
      <att name="NODE_LABEL_COLOR" value="#666666" type="string"/>
      <att name="NODE_LABEL_FONT_SIZE" value="10" type="string"/>
      <att name="NODE_CUSTOMGRAPHICS_6" value="org.cytoscape.ding.customgraphics.NullCustomGraphics,0,[ Remove Graphics ]," type="string"/>
      <att name="NODE_NESTED_NETWORK_IMAGE_VISIBLE" value="true" type="string"/>
      <att name="NODE_CUSTOMGRAPHICS_SIZE_9" value="0.0" type="string"/>
      <att name="NODE_CUSTOMGRAPHICS_POSITION_5" value="C,C,c,0.00,0.00" type="string"/>
      <att name="NODE_CUSTOMGRAPHICS_POSITION_4" value="C,C,c,0.00,0.00" type="string"/>
      <att name="NODE_CUSTOMGRAPHICS_8" value="org.cytoscape.ding.customgraphics.NullCustomGraphics,0,[ Remove Graphics ]," type="string"/>
      <att name="NODE_CUSTOMGRAPHICS_POSITION_9" value="C,C,c,0.00,0.00" type="string"/>
      <att name="NODE_CUSTOMGRAPHICS_SIZE_1" value="0.0" type="string"/>
      <att name="NODE_CUSTOMGRAPHICS_SIZE_7" value="0.0" type="string"/>
      <att name="NODE_CUSTOMGRAPHICS_2" value="org.cytoscape.ding.customgraphics.NullCustomGraphics,0,[ Remove Graphics ]," type="string"/>
      <att name="NODE_CUSTOMGRAPHICS_SIZE_3" value="0.0" type="string"/>
      <att name="NODE_BORDER_STROKE" value="SOLID" type="string"/>
      <att name="NODE_SELECTED" value="false" type="string"/>
      <att name="NODE_VISIBLE" value="true" type="string"/>
      <att name="NODE_LABEL_FONT_FACE" value="Century Schoolbook L Bold,plain,10" type="string"/>
      <att name="NODE_CUSTOMGRAPHICS_4" value="org.cytoscape.ding.customgraphics.NullCustomGraphics,0,[ Remove Graphics ]," type="string"/>
      <att name="NODE_DEPTH" value="0.0" type="string"/>
      <att name="NODE_CUSTOMGRAPHICS_POSITION_7" value="C,C,c,0.00,0.00" type="string"/>
      <att name="NODE_LABEL_POSITION" value="C,C,c,0.00,0.00" type="string"/>
      <att name="NODE_CUSTOMGRAPHICS_SIZE_8" value="0.0" type="string"/>
      <att name="NODE_LABEL" value="Degradation" type="string"/>
      <att name="NODE_CUSTOMGRAPHICS_1" value="org.cytoscape.ding.customgraphics.NullCustomGraphics,0,[ Remove Graphics ]," type="string"/>
      <att name="NODE_CUSTOMGRAPHICS_POSITION_8" value="C,C,c,0.00,0.00" type="string"/>
      <att name="NODE_CUSTOMGRAPHICS_SIZE_2" value="0.0" type="string"/>
      <att name="NODE_LABEL_TRANSPARENCY" value="255" type="string"/>
      <att name="NODE_CUSTOMGRAPHICS_9" value="org.cytoscape.ding.customgraphics.NullCustomGraphics,0,[ Remove Graphics ]," type="string"/>
      <att name="NODE_CUSTOMGRAPHICS_5" value="org.cytoscape.ding.customgraphics.NullCustomGraphics,0,[ Remove Graphics ]," type="string"/>
      <att name="NODE_CUSTOMGRAPHICS_POSITION_3" value="C,C,c,0.00,0.00" type="string"/>
      <att name="NODE_CUSTOMGRAPHICS_SIZE_4" value="0.0" type="string"/>
      <att name="NODE_CUSTOMGRAPHICS_POSITION_6" value="C,C,c,0.00,0.00" type="string"/>
      <att name="NODE_BORDER_TRANSPARENCY" value="255" type="string"/>
      <att name="NODE_CUSTOMGRAPHICS_7" value="org.cytoscape.ding.customgraphics.NullCustomGraphics,0,[ Remove Graphics ]," type="string"/>
      <att name="NODE_CUSTOMGRAPHICS_SIZE_6" value="0.0" type="string"/>
      <att name="NODE_CUSTOMGRAPHICS_POSITION_1" value="C,C,c,0.00,0.00" type="string"/>
    </graphics>
  </node>
  <node id="8419" label="Interaction">
    <att name="shared name" value="http://www.biopax.org/release/bp-level3.owl#Interaction" type="string"/>
    <att name="name" value="Interaction" type="string"/>
    <att name="selected" value="0" type="boolean"/>
    <att name="child instance count" value="121072" type="string"/>
    <att name="count" type="integer"/>
    <att name="full iri" value="&lt;http://www.biopax.org/release/bp-level3.owl#Interaction&gt;" type="string"/>
    <att name="hide" value="" type="string"/>
    <graphics y="55.71114060001205" w="20.0" type="ELLIPSE" outline="#CCCCCC" h="20.0" x="760.0154166384706" fill="#66FF66" z="0.0" width="2.0">
      <att name="NODE_CUSTOMGRAPHICS_POSITION_2" value="C,C,c,0.00,0.00" type="string"/>
      <att name="NODE_LABEL_WIDTH" value="200.0" type="string"/>
      <att name="NODE_TRANSPARENCY" value="255" type="string"/>
      <att name="NODE_CUSTOMGRAPHICS_SIZE_5" value="0.0" type="string"/>
      <att name="NODE_CUSTOMGRAPHICS_3" value="org.cytoscape.ding.customgraphics.NullCustomGraphics,0,[ Remove Graphics ]," type="string"/>
      <att name="NODE_TOOLTIP" value="" type="string"/>
      <att name="NODE_SELECTED_PAINT" value="#FFFF00" type="string"/>
      <att name="NODE_LABEL_COLOR" value="#666666" type="string"/>
      <att name="NODE_LABEL_FONT_SIZE" value="10" type="string"/>
      <att name="NODE_CUSTOMGRAPHICS_6" value="org.cytoscape.ding.customgraphics.NullCustomGraphics,0,[ Remove Graphics ]," type="string"/>
      <att name="NODE_NESTED_NETWORK_IMAGE_VISIBLE" value="true" type="string"/>
      <att name="NODE_CUSTOMGRAPHICS_SIZE_9" value="0.0" type="string"/>
      <att name="NODE_CUSTOMGRAPHICS_POSITION_5" value="C,C,c,0.00,0.00" type="string"/>
      <att name="NODE_CUSTOMGRAPHICS_POSITION_4" value="C,C,c,0.00,0.00" type="string"/>
      <att name="NODE_CUSTOMGRAPHICS_8" value="org.cytoscape.ding.customgraphics.NullCustomGraphics,0,[ Remove Graphics ]," type="string"/>
      <att name="NODE_CUSTOMGRAPHICS_POSITION_9" value="C,C,c,0.00,0.00" type="string"/>
      <att name="NODE_CUSTOMGRAPHICS_SIZE_1" value="0.0" type="string"/>
      <att name="NODE_CUSTOMGRAPHICS_SIZE_7" value="0.0" type="string"/>
      <att name="NODE_CUSTOMGRAPHICS_2" value="org.cytoscape.ding.customgraphics.NullCustomGraphics,0,[ Remove Graphics ]," type="string"/>
      <att name="NODE_CUSTOMGRAPHICS_SIZE_3" value="0.0" type="string"/>
      <att name="NODE_BORDER_STROKE" value="SOLID" type="string"/>
      <att name="NODE_SELECTED" value="false" type="string"/>
      <att name="NODE_VISIBLE" value="true" type="string"/>
      <att name="NODE_LABEL_FONT_FACE" value="Century Schoolbook L Bold,plain,10" type="string"/>
      <att name="NODE_CUSTOMGRAPHICS_4" value="org.cytoscape.ding.customgraphics.NullCustomGraphics,0,[ Remove Graphics ]," type="string"/>
      <att name="NODE_DEPTH" value="0.0" type="string"/>
      <att name="NODE_CUSTOMGRAPHICS_POSITION_7" value="C,C,c,0.00,0.00" type="string"/>
      <att name="NODE_LABEL_POSITION" value="C,C,c,0.00,0.00" type="string"/>
      <att name="NODE_CUSTOMGRAPHICS_SIZE_8" value="0.0" type="string"/>
      <att name="NODE_LABEL" value="Interaction" type="string"/>
      <att name="NODE_CUSTOMGRAPHICS_1" value="org.cytoscape.ding.customgraphics.NullCustomGraphics,0,[ Remove Graphics ]," type="string"/>
      <att name="NODE_CUSTOMGRAPHICS_POSITION_8" value="C,C,c,0.00,0.00" type="string"/>
      <att name="NODE_CUSTOMGRAPHICS_SIZE_2" value="0.0" type="string"/>
      <att name="NODE_LABEL_TRANSPARENCY" value="255" type="string"/>
      <att name="NODE_CUSTOMGRAPHICS_9" value="org.cytoscape.ding.customgraphics.NullCustomGraphics,0,[ Remove Graphics ]," type="string"/>
      <att name="NODE_CUSTOMGRAPHICS_5" value="org.cytoscape.ding.customgraphics.NullCustomGraphics,0,[ Remove Graphics ]," type="string"/>
      <att name="NODE_CUSTOMGRAPHICS_POSITION_3" value="C,C,c,0.00,0.00" type="string"/>
      <att name="NODE_CUSTOMGRAPHICS_SIZE_4" value="0.0" type="string"/>
      <att name="NODE_CUSTOMGRAPHICS_POSITION_6" value="C,C,c,0.00,0.00" type="string"/>
      <att name="NODE_BORDER_TRANSPARENCY" value="255" type="string"/>
      <att name="NODE_CUSTOMGRAPHICS_7" value="org.cytoscape.ding.customgraphics.NullCustomGraphics,0,[ Remove Graphics ]," type="string"/>
      <att name="NODE_CUSTOMGRAPHICS_SIZE_6" value="0.0" type="string"/>
      <att name="NODE_CUSTOMGRAPHICS_POSITION_1" value="C,C,c,0.00,0.00" type="string"/>
    </graphics>
  </node>
  <node id="8418" label="RnaReference">
    <att name="shared name" value="http://www.biopax.org/release/bp-level3.owl#RnaReference" type="string"/>
    <att name="name" value="RnaReference" type="string"/>
    <att name="selected" value="0" type="boolean"/>
    <att name="child instance count" value="" type="string"/>
    <att name="count" value="80" type="integer"/>
    <att name="full iri" value="&lt;http://www.biopax.org/release/bp-level3.owl#RnaReference&gt;" type="string"/>
    <att name="hide" value="" type="string"/>
    <graphics y="153.38851928710938" w="20.0" type="ELLIPSE" outline="#CCCCCC" h="20.0" x="661.894947973059" fill="#66FF66" z="0.0" width="2.0">
      <att name="NODE_CUSTOMGRAPHICS_POSITION_2" value="C,C,c,0.00,0.00" type="string"/>
      <att name="NODE_LABEL_WIDTH" value="200.0" type="string"/>
      <att name="NODE_TRANSPARENCY" value="255" type="string"/>
      <att name="NODE_CUSTOMGRAPHICS_SIZE_5" value="0.0" type="string"/>
      <att name="NODE_CUSTOMGRAPHICS_3" value="org.cytoscape.ding.customgraphics.NullCustomGraphics,0,[ Remove Graphics ]," type="string"/>
      <att name="NODE_TOOLTIP" value="" type="string"/>
      <att name="NODE_SELECTED_PAINT" value="#FFFF00" type="string"/>
      <att name="NODE_LABEL_COLOR" value="#666666" type="string"/>
      <att name="NODE_LABEL_FONT_SIZE" value="10" type="string"/>
      <att name="NODE_CUSTOMGRAPHICS_6" value="org.cytoscape.ding.customgraphics.NullCustomGraphics,0,[ Remove Graphics ]," type="string"/>
      <att name="NODE_NESTED_NETWORK_IMAGE_VISIBLE" value="true" type="string"/>
      <att name="NODE_CUSTOMGRAPHICS_SIZE_9" value="0.0" type="string"/>
      <att name="NODE_CUSTOMGRAPHICS_POSITION_5" value="C,C,c,0.00,0.00" type="string"/>
      <att name="NODE_CUSTOMGRAPHICS_POSITION_4" value="C,C,c,0.00,0.00" type="string"/>
      <att name="NODE_CUSTOMGRAPHICS_8" value="org.cytoscape.ding.customgraphics.NullCustomGraphics,0,[ Remove Graphics ]," type="string"/>
      <att name="NODE_CUSTOMGRAPHICS_POSITION_9" value="C,C,c,0.00,0.00" type="string"/>
      <att name="NODE_CUSTOMGRAPHICS_SIZE_1" value="0.0" type="string"/>
      <att name="NODE_CUSTOMGRAPHICS_SIZE_7" value="0.0" type="string"/>
      <att name="NODE_CUSTOMGRAPHICS_2" value="org.cytoscape.ding.customgraphics.NullCustomGraphics,0,[ Remove Graphics ]," type="string"/>
      <att name="NODE_CUSTOMGRAPHICS_SIZE_3" value="0.0" type="string"/>
      <att name="NODE_BORDER_STROKE" value="SOLID" type="string"/>
      <att name="NODE_SELECTED" value="false" type="string"/>
      <att name="NODE_VISIBLE" value="true" type="string"/>
      <att name="NODE_LABEL_FONT_FACE" value="Century Schoolbook L Bold,plain,10" type="string"/>
      <att name="NODE_CUSTOMGRAPHICS_4" value="org.cytoscape.ding.customgraphics.NullCustomGraphics,0,[ Remove Graphics ]," type="string"/>
      <att name="NODE_DEPTH" value="0.0" type="string"/>
      <att name="NODE_CUSTOMGRAPHICS_POSITION_7" value="C,C,c,0.00,0.00" type="string"/>
      <att name="NODE_LABEL_POSITION" value="C,C,c,0.00,0.00" type="string"/>
      <att name="NODE_CUSTOMGRAPHICS_SIZE_8" value="0.0" type="string"/>
      <att name="NODE_LABEL" value="RnaReference" type="string"/>
      <att name="NODE_CUSTOMGRAPHICS_1" value="org.cytoscape.ding.customgraphics.NullCustomGraphics,0,[ Remove Graphics ]," type="string"/>
      <att name="NODE_CUSTOMGRAPHICS_POSITION_8" value="C,C,c,0.00,0.00" type="string"/>
      <att name="NODE_CUSTOMGRAPHICS_SIZE_2" value="0.0" type="string"/>
      <att name="NODE_LABEL_TRANSPARENCY" value="255" type="string"/>
      <att name="NODE_CUSTOMGRAPHICS_9" value="org.cytoscape.ding.customgraphics.NullCustomGraphics,0,[ Remove Graphics ]," type="string"/>
      <att name="NODE_CUSTOMGRAPHICS_5" value="org.cytoscape.ding.customgraphics.NullCustomGraphics,0,[ Remove Graphics ]," type="string"/>
      <att name="NODE_CUSTOMGRAPHICS_POSITION_3" value="C,C,c,0.00,0.00" type="string"/>
      <att name="NODE_CUSTOMGRAPHICS_SIZE_4" value="0.0" type="string"/>
      <att name="NODE_CUSTOMGRAPHICS_POSITION_6" value="C,C,c,0.00,0.00" type="string"/>
      <att name="NODE_BORDER_TRANSPARENCY" value="255" type="string"/>
      <att name="NODE_CUSTOMGRAPHICS_7" value="org.cytoscape.ding.customgraphics.NullCustomGraphics,0,[ Remove Graphics ]," type="string"/>
      <att name="NODE_CUSTOMGRAPHICS_SIZE_6" value="0.0" type="string"/>
      <att name="NODE_CUSTOMGRAPHICS_POSITION_1" value="C,C,c,0.00,0.00" type="string"/>
    </graphics>
  </node>
  <node id="8417" label="Catalysis">
    <att name="shared name" value="http://www.biopax.org/release/bp-level3.owl#Catalysis" type="string"/>
    <att name="name" value="Catalysis" type="string"/>
    <att name="selected" value="0" type="boolean"/>
    <att name="child instance count" value="" type="string"/>
    <att name="count" value="40430" type="integer"/>
    <att name="full iri" value="&lt;http://www.biopax.org/release/bp-level3.owl#Catalysis&gt;" type="string"/>
    <att name="hide" value="" type="string"/>
    <graphics y="100.94530671271941" w="20.0" type="ELLIPSE" outline="#CCCCCC" h="20.0" x="737.6980233029357" fill="#66FF66" z="0.0" width="2.0">
      <att name="NODE_CUSTOMGRAPHICS_POSITION_2" value="C,C,c,0.00,0.00" type="string"/>
      <att name="NODE_LABEL_WIDTH" value="200.0" type="string"/>
      <att name="NODE_TRANSPARENCY" value="255" type="string"/>
      <att name="NODE_CUSTOMGRAPHICS_SIZE_5" value="0.0" type="string"/>
      <att name="NODE_CUSTOMGRAPHICS_3" value="org.cytoscape.ding.customgraphics.NullCustomGraphics,0,[ Remove Graphics ]," type="string"/>
      <att name="NODE_TOOLTIP" value="" type="string"/>
      <att name="NODE_SELECTED_PAINT" value="#FFFF00" type="string"/>
      <att name="NODE_LABEL_COLOR" value="#666666" type="string"/>
      <att name="NODE_LABEL_FONT_SIZE" value="10" type="string"/>
      <att name="NODE_CUSTOMGRAPHICS_6" value="org.cytoscape.ding.customgraphics.NullCustomGraphics,0,[ Remove Graphics ]," type="string"/>
      <att name="NODE_NESTED_NETWORK_IMAGE_VISIBLE" value="true" type="string"/>
      <att name="NODE_CUSTOMGRAPHICS_SIZE_9" value="0.0" type="string"/>
      <att name="NODE_CUSTOMGRAPHICS_POSITION_5" value="C,C,c,0.00,0.00" type="string"/>
      <att name="NODE_CUSTOMGRAPHICS_POSITION_4" value="C,C,c,0.00,0.00" type="string"/>
      <att name="NODE_CUSTOMGRAPHICS_8" value="org.cytoscape.ding.customgraphics.NullCustomGraphics,0,[ Remove Graphics ]," type="string"/>
      <att name="NODE_CUSTOMGRAPHICS_POSITION_9" value="C,C,c,0.00,0.00" type="string"/>
      <att name="NODE_CUSTOMGRAPHICS_SIZE_1" value="0.0" type="string"/>
      <att name="NODE_CUSTOMGRAPHICS_SIZE_7" value="0.0" type="string"/>
      <att name="NODE_CUSTOMGRAPHICS_2" value="org.cytoscape.ding.customgraphics.NullCustomGraphics,0,[ Remove Graphics ]," type="string"/>
      <att name="NODE_CUSTOMGRAPHICS_SIZE_3" value="0.0" type="string"/>
      <att name="NODE_BORDER_STROKE" value="SOLID" type="string"/>
      <att name="NODE_SELECTED" value="false" type="string"/>
      <att name="NODE_VISIBLE" value="true" type="string"/>
      <att name="NODE_LABEL_FONT_FACE" value="Century Schoolbook L Bold,plain,10" type="string"/>
      <att name="NODE_CUSTOMGRAPHICS_4" value="org.cytoscape.ding.customgraphics.NullCustomGraphics,0,[ Remove Graphics ]," type="string"/>
      <att name="NODE_DEPTH" value="0.0" type="string"/>
      <att name="NODE_CUSTOMGRAPHICS_POSITION_7" value="C,C,c,0.00,0.00" type="string"/>
      <att name="NODE_LABEL_POSITION" value="C,C,c,0.00,0.00" type="string"/>
      <att name="NODE_CUSTOMGRAPHICS_SIZE_8" value="0.0" type="string"/>
      <att name="NODE_LABEL" value="Catalysis" type="string"/>
      <att name="NODE_CUSTOMGRAPHICS_1" value="org.cytoscape.ding.customgraphics.NullCustomGraphics,0,[ Remove Graphics ]," type="string"/>
      <att name="NODE_CUSTOMGRAPHICS_POSITION_8" value="C,C,c,0.00,0.00" type="string"/>
      <att name="NODE_CUSTOMGRAPHICS_SIZE_2" value="0.0" type="string"/>
      <att name="NODE_LABEL_TRANSPARENCY" value="255" type="string"/>
      <att name="NODE_CUSTOMGRAPHICS_9" value="org.cytoscape.ding.customgraphics.NullCustomGraphics,0,[ Remove Graphics ]," type="string"/>
      <att name="NODE_CUSTOMGRAPHICS_5" value="org.cytoscape.ding.customgraphics.NullCustomGraphics,0,[ Remove Graphics ]," type="string"/>
      <att name="NODE_CUSTOMGRAPHICS_POSITION_3" value="C,C,c,0.00,0.00" type="string"/>
      <att name="NODE_CUSTOMGRAPHICS_SIZE_4" value="0.0" type="string"/>
      <att name="NODE_CUSTOMGRAPHICS_POSITION_6" value="C,C,c,0.00,0.00" type="string"/>
      <att name="NODE_BORDER_TRANSPARENCY" value="255" type="string"/>
      <att name="NODE_CUSTOMGRAPHICS_7" value="org.cytoscape.ding.customgraphics.NullCustomGraphics,0,[ Remove Graphics ]," type="string"/>
      <att name="NODE_CUSTOMGRAPHICS_SIZE_6" value="0.0" type="string"/>
      <att name="NODE_CUSTOMGRAPHICS_POSITION_1" value="C,C,c,0.00,0.00" type="string"/>
    </graphics>
  </node>
  <node id="8416" label="Rna">
    <att name="shared name" value="http://www.biopax.org/release/bp-level3.owl#Rna" type="string"/>
    <att name="name" value="Rna" type="string"/>
    <att name="selected" value="0" type="boolean"/>
    <att name="child instance count" value="" type="string"/>
    <att name="count" value="164" type="integer"/>
    <att name="full iri" value="&lt;http://www.biopax.org/release/bp-level3.owl#Rna&gt;" type="string"/>
    <att name="hide" value="" type="string"/>
    <graphics y="-54.994402392291185" w="20.0" type="ELLIPSE" outline="#CCCCCC" h="20.0" x="719.2186279296875" fill="#66FF66" z="0.0" width="2.0">
      <att name="NODE_CUSTOMGRAPHICS_POSITION_2" value="C,C,c,0.00,0.00" type="string"/>
      <att name="NODE_LABEL_WIDTH" value="200.0" type="string"/>
      <att name="NODE_TRANSPARENCY" value="255" type="string"/>
      <att name="NODE_CUSTOMGRAPHICS_SIZE_5" value="0.0" type="string"/>
      <att name="NODE_CUSTOMGRAPHICS_3" value="org.cytoscape.ding.customgraphics.NullCustomGraphics,0,[ Remove Graphics ]," type="string"/>
      <att name="NODE_TOOLTIP" value="" type="string"/>
      <att name="NODE_SELECTED_PAINT" value="#FFFF00" type="string"/>
      <att name="NODE_LABEL_COLOR" value="#666666" type="string"/>
      <att name="NODE_LABEL_FONT_SIZE" value="10" type="string"/>
      <att name="NODE_CUSTOMGRAPHICS_6" value="org.cytoscape.ding.customgraphics.NullCustomGraphics,0,[ Remove Graphics ]," type="string"/>
      <att name="NODE_NESTED_NETWORK_IMAGE_VISIBLE" value="true" type="string"/>
      <att name="NODE_CUSTOMGRAPHICS_SIZE_9" value="0.0" type="string"/>
      <att name="NODE_CUSTOMGRAPHICS_POSITION_5" value="C,C,c,0.00,0.00" type="string"/>
      <att name="NODE_CUSTOMGRAPHICS_POSITION_4" value="C,C,c,0.00,0.00" type="string"/>
      <att name="NODE_CUSTOMGRAPHICS_8" value="org.cytoscape.ding.customgraphics.NullCustomGraphics,0,[ Remove Graphics ]," type="string"/>
      <att name="NODE_CUSTOMGRAPHICS_POSITION_9" value="C,C,c,0.00,0.00" type="string"/>
      <att name="NODE_CUSTOMGRAPHICS_SIZE_1" value="0.0" type="string"/>
      <att name="NODE_CUSTOMGRAPHICS_SIZE_7" value="0.0" type="string"/>
      <att name="NODE_CUSTOMGRAPHICS_2" value="org.cytoscape.ding.customgraphics.NullCustomGraphics,0,[ Remove Graphics ]," type="string"/>
      <att name="NODE_CUSTOMGRAPHICS_SIZE_3" value="0.0" type="string"/>
      <att name="NODE_BORDER_STROKE" value="SOLID" type="string"/>
      <att name="NODE_SELECTED" value="false" type="string"/>
      <att name="NODE_VISIBLE" value="true" type="string"/>
      <att name="NODE_LABEL_FONT_FACE" value="Century Schoolbook L Bold,plain,10" type="string"/>
      <att name="NODE_CUSTOMGRAPHICS_4" value="org.cytoscape.ding.customgraphics.NullCustomGraphics,0,[ Remove Graphics ]," type="string"/>
      <att name="NODE_DEPTH" value="0.0" type="string"/>
      <att name="NODE_CUSTOMGRAPHICS_POSITION_7" value="C,C,c,0.00,0.00" type="string"/>
      <att name="NODE_LABEL_POSITION" value="C,C,c,0.00,0.00" type="string"/>
      <att name="NODE_CUSTOMGRAPHICS_SIZE_8" value="0.0" type="string"/>
      <att name="NODE_LABEL" value="Rna" type="string"/>
      <att name="NODE_CUSTOMGRAPHICS_1" value="org.cytoscape.ding.customgraphics.NullCustomGraphics,0,[ Remove Graphics ]," type="string"/>
      <att name="NODE_CUSTOMGRAPHICS_POSITION_8" value="C,C,c,0.00,0.00" type="string"/>
      <att name="NODE_CUSTOMGRAPHICS_SIZE_2" value="0.0" type="string"/>
      <att name="NODE_LABEL_TRANSPARENCY" value="255" type="string"/>
      <att name="NODE_CUSTOMGRAPHICS_9" value="org.cytoscape.ding.customgraphics.NullCustomGraphics,0,[ Remove Graphics ]," type="string"/>
      <att name="NODE_CUSTOMGRAPHICS_5" value="org.cytoscape.ding.customgraphics.NullCustomGraphics,0,[ Remove Graphics ]," type="string"/>
      <att name="NODE_CUSTOMGRAPHICS_POSITION_3" value="C,C,c,0.00,0.00" type="string"/>
      <att name="NODE_CUSTOMGRAPHICS_SIZE_4" value="0.0" type="string"/>
      <att name="NODE_CUSTOMGRAPHICS_POSITION_6" value="C,C,c,0.00,0.00" type="string"/>
      <att name="NODE_BORDER_TRANSPARENCY" value="255" type="string"/>
      <att name="NODE_CUSTOMGRAPHICS_7" value="org.cytoscape.ding.customgraphics.NullCustomGraphics,0,[ Remove Graphics ]," type="string"/>
      <att name="NODE_CUSTOMGRAPHICS_SIZE_6" value="0.0" type="string"/>
      <att name="NODE_CUSTOMGRAPHICS_POSITION_1" value="C,C,c,0.00,0.00" type="string"/>
    </graphics>
  </node>
  <node id="8415" label="FragmentFeature">
    <att name="shared name" value="http://www.biopax.org/release/bp-level3.owl#FragmentFeature" type="string"/>
    <att name="name" value="FragmentFeature" type="string"/>
    <att name="selected" value="0" type="boolean"/>
    <att name="child instance count" value="" type="string"/>
    <att name="count" value="212577" type="integer"/>
    <att name="full iri" value="&lt;http://www.biopax.org/release/bp-level3.owl#FragmentFeature&gt;" type="string"/>
    <att name="hide" value="" type="string"/>
    <graphics y="-104.79987861356818" w="20.0" type="ELLIPSE" outline="#CCCCCC" h="20.0" x="306.14747146053486" fill="#66FF66" z="0.0" width="2.0">
      <att name="NODE_CUSTOMGRAPHICS_POSITION_2" value="C,C,c,0.00,0.00" type="string"/>
      <att name="NODE_LABEL_WIDTH" value="200.0" type="string"/>
      <att name="NODE_TRANSPARENCY" value="255" type="string"/>
      <att name="NODE_CUSTOMGRAPHICS_SIZE_5" value="0.0" type="string"/>
      <att name="NODE_CUSTOMGRAPHICS_3" value="org.cytoscape.ding.customgraphics.NullCustomGraphics,0,[ Remove Graphics ]," type="string"/>
      <att name="NODE_TOOLTIP" value="" type="string"/>
      <att name="NODE_SELECTED_PAINT" value="#FFFF00" type="string"/>
      <att name="NODE_LABEL_COLOR" value="#666666" type="string"/>
      <att name="NODE_LABEL_FONT_SIZE" value="10" type="string"/>
      <att name="NODE_CUSTOMGRAPHICS_6" value="org.cytoscape.ding.customgraphics.NullCustomGraphics,0,[ Remove Graphics ]," type="string"/>
      <att name="NODE_NESTED_NETWORK_IMAGE_VISIBLE" value="true" type="string"/>
      <att name="NODE_CUSTOMGRAPHICS_SIZE_9" value="0.0" type="string"/>
      <att name="NODE_CUSTOMGRAPHICS_POSITION_5" value="C,C,c,0.00,0.00" type="string"/>
      <att name="NODE_CUSTOMGRAPHICS_POSITION_4" value="C,C,c,0.00,0.00" type="string"/>
      <att name="NODE_CUSTOMGRAPHICS_8" value="org.cytoscape.ding.customgraphics.NullCustomGraphics,0,[ Remove Graphics ]," type="string"/>
      <att name="NODE_CUSTOMGRAPHICS_POSITION_9" value="C,C,c,0.00,0.00" type="string"/>
      <att name="NODE_CUSTOMGRAPHICS_SIZE_1" value="0.0" type="string"/>
      <att name="NODE_CUSTOMGRAPHICS_SIZE_7" value="0.0" type="string"/>
      <att name="NODE_CUSTOMGRAPHICS_2" value="org.cytoscape.ding.customgraphics.NullCustomGraphics,0,[ Remove Graphics ]," type="string"/>
      <att name="NODE_CUSTOMGRAPHICS_SIZE_3" value="0.0" type="string"/>
      <att name="NODE_BORDER_STROKE" value="SOLID" type="string"/>
      <att name="NODE_SELECTED" value="false" type="string"/>
      <att name="NODE_VISIBLE" value="true" type="string"/>
      <att name="NODE_LABEL_FONT_FACE" value="Century Schoolbook L Bold,plain,10" type="string"/>
      <att name="NODE_CUSTOMGRAPHICS_4" value="org.cytoscape.ding.customgraphics.NullCustomGraphics,0,[ Remove Graphics ]," type="string"/>
      <att name="NODE_DEPTH" value="0.0" type="string"/>
      <att name="NODE_CUSTOMGRAPHICS_POSITION_7" value="C,C,c,0.00,0.00" type="string"/>
      <att name="NODE_LABEL_POSITION" value="C,C,c,0.00,0.00" type="string"/>
      <att name="NODE_CUSTOMGRAPHICS_SIZE_8" value="0.0" type="string"/>
      <att name="NODE_LABEL" value="FragmentFeature" type="string"/>
      <att name="NODE_CUSTOMGRAPHICS_1" value="org.cytoscape.ding.customgraphics.NullCustomGraphics,0,[ Remove Graphics ]," type="string"/>
      <att name="NODE_CUSTOMGRAPHICS_POSITION_8" value="C,C,c,0.00,0.00" type="string"/>
      <att name="NODE_CUSTOMGRAPHICS_SIZE_2" value="0.0" type="string"/>
      <att name="NODE_LABEL_TRANSPARENCY" value="255" type="string"/>
      <att name="NODE_CUSTOMGRAPHICS_9" value="org.cytoscape.ding.customgraphics.NullCustomGraphics,0,[ Remove Graphics ]," type="string"/>
      <att name="NODE_CUSTOMGRAPHICS_5" value="org.cytoscape.ding.customgraphics.NullCustomGraphics,0,[ Remove Graphics ]," type="string"/>
      <att name="NODE_CUSTOMGRAPHICS_POSITION_3" value="C,C,c,0.00,0.00" type="string"/>
      <att name="NODE_CUSTOMGRAPHICS_SIZE_4" value="0.0" type="string"/>
      <att name="NODE_CUSTOMGRAPHICS_POSITION_6" value="C,C,c,0.00,0.00" type="string"/>
      <att name="NODE_BORDER_TRANSPARENCY" value="255" type="string"/>
      <att name="NODE_CUSTOMGRAPHICS_7" value="org.cytoscape.ding.customgraphics.NullCustomGraphics,0,[ Remove Graphics ]," type="string"/>
      <att name="NODE_CUSTOMGRAPHICS_SIZE_6" value="0.0" type="string"/>
      <att name="NODE_CUSTOMGRAPHICS_POSITION_1" value="C,C,c,0.00,0.00" type="string"/>
    </graphics>
  </node>
  <node id="8414" label="ProteinReference">
    <att name="shared name" value="http://www.biopax.org/release/bp-level3.owl#ProteinReference" type="string"/>
    <att name="name" value="ProteinReference" type="string"/>
    <att name="selected" value="0" type="boolean"/>
    <att name="child instance count" value="" type="string"/>
    <att name="count" value="102941" type="integer"/>
    <att name="full iri" value="&lt;http://www.biopax.org/release/bp-level3.owl#ProteinReference&gt;" type="string"/>
    <att name="hide" value="" type="string"/>
    <graphics y="163.32127380371094" w="20.0" type="ELLIPSE" outline="#CCCCCC" h="20.0" x="597.3969368771545" fill="#66FF66" z="0.0" width="2.0">
      <att name="NODE_CUSTOMGRAPHICS_POSITION_2" value="C,C,c,0.00,0.00" type="string"/>
      <att name="NODE_LABEL_WIDTH" value="200.0" type="string"/>
      <att name="NODE_TRANSPARENCY" value="255" type="string"/>
      <att name="NODE_CUSTOMGRAPHICS_SIZE_5" value="0.0" type="string"/>
      <att name="NODE_CUSTOMGRAPHICS_3" value="org.cytoscape.ding.customgraphics.NullCustomGraphics,0,[ Remove Graphics ]," type="string"/>
      <att name="NODE_TOOLTIP" value="" type="string"/>
      <att name="NODE_SELECTED_PAINT" value="#FFFF00" type="string"/>
      <att name="NODE_LABEL_COLOR" value="#666666" type="string"/>
      <att name="NODE_LABEL_FONT_SIZE" value="10" type="string"/>
      <att name="NODE_CUSTOMGRAPHICS_6" value="org.cytoscape.ding.customgraphics.NullCustomGraphics,0,[ Remove Graphics ]," type="string"/>
      <att name="NODE_NESTED_NETWORK_IMAGE_VISIBLE" value="true" type="string"/>
      <att name="NODE_CUSTOMGRAPHICS_SIZE_9" value="0.0" type="string"/>
      <att name="NODE_CUSTOMGRAPHICS_POSITION_5" value="C,C,c,0.00,0.00" type="string"/>
      <att name="NODE_CUSTOMGRAPHICS_POSITION_4" value="C,C,c,0.00,0.00" type="string"/>
      <att name="NODE_CUSTOMGRAPHICS_8" value="org.cytoscape.ding.customgraphics.NullCustomGraphics,0,[ Remove Graphics ]," type="string"/>
      <att name="NODE_CUSTOMGRAPHICS_POSITION_9" value="C,C,c,0.00,0.00" type="string"/>
      <att name="NODE_CUSTOMGRAPHICS_SIZE_1" value="0.0" type="string"/>
      <att name="NODE_CUSTOMGRAPHICS_SIZE_7" value="0.0" type="string"/>
      <att name="NODE_CUSTOMGRAPHICS_2" value="org.cytoscape.ding.customgraphics.NullCustomGraphics,0,[ Remove Graphics ]," type="string"/>
      <att name="NODE_CUSTOMGRAPHICS_SIZE_3" value="0.0" type="string"/>
      <att name="NODE_BORDER_STROKE" value="SOLID" type="string"/>
      <att name="NODE_SELECTED" value="false" type="string"/>
      <att name="NODE_VISIBLE" value="true" type="string"/>
      <att name="NODE_LABEL_FONT_FACE" value="Century Schoolbook L Bold,plain,10" type="string"/>
      <att name="NODE_CUSTOMGRAPHICS_4" value="org.cytoscape.ding.customgraphics.NullCustomGraphics,0,[ Remove Graphics ]," type="string"/>
      <att name="NODE_DEPTH" value="0.0" type="string"/>
      <att name="NODE_CUSTOMGRAPHICS_POSITION_7" value="C,C,c,0.00,0.00" type="string"/>
      <att name="NODE_LABEL_POSITION" value="C,C,c,0.00,0.00" type="string"/>
      <att name="NODE_CUSTOMGRAPHICS_SIZE_8" value="0.0" type="string"/>
      <att name="NODE_LABEL" value="ProteinReference" type="string"/>
      <att name="NODE_CUSTOMGRAPHICS_1" value="org.cytoscape.ding.customgraphics.NullCustomGraphics,0,[ Remove Graphics ]," type="string"/>
      <att name="NODE_CUSTOMGRAPHICS_POSITION_8" value="C,C,c,0.00,0.00" type="string"/>
      <att name="NODE_CUSTOMGRAPHICS_SIZE_2" value="0.0" type="string"/>
      <att name="NODE_LABEL_TRANSPARENCY" value="255" type="string"/>
      <att name="NODE_CUSTOMGRAPHICS_9" value="org.cytoscape.ding.customgraphics.NullCustomGraphics,0,[ Remove Graphics ]," type="string"/>
      <att name="NODE_CUSTOMGRAPHICS_5" value="org.cytoscape.ding.customgraphics.NullCustomGraphics,0,[ Remove Graphics ]," type="string"/>
      <att name="NODE_CUSTOMGRAPHICS_POSITION_3" value="C,C,c,0.00,0.00" type="string"/>
      <att name="NODE_CUSTOMGRAPHICS_SIZE_4" value="0.0" type="string"/>
      <att name="NODE_CUSTOMGRAPHICS_POSITION_6" value="C,C,c,0.00,0.00" type="string"/>
      <att name="NODE_BORDER_TRANSPARENCY" value="255" type="string"/>
      <att name="NODE_CUSTOMGRAPHICS_7" value="org.cytoscape.ding.customgraphics.NullCustomGraphics,0,[ Remove Graphics ]," type="string"/>
      <att name="NODE_CUSTOMGRAPHICS_SIZE_6" value="0.0" type="string"/>
      <att name="NODE_CUSTOMGRAPHICS_POSITION_1" value="C,C,c,0.00,0.00" type="string"/>
    </graphics>
  </node>
  <node id="8413" label="Protein">
    <att name="shared name" value="http://www.biopax.org/release/bp-level3.owl#Protein" type="string"/>
    <att name="name" value="Protein" type="string"/>
    <att name="selected" value="0" type="boolean"/>
    <att name="child instance count" value="" type="string"/>
    <att name="count" value="260546" type="integer"/>
    <att name="full iri" value="&lt;http://www.biopax.org/release/bp-level3.owl#Protein&gt;" type="string"/>
    <att name="hide" value="" type="string"/>
    <graphics y="-73.26673889160156" w="20.0" type="ELLIPSE" outline="#CCCCCC" h="20.0" x="706.1900276974669" fill="#66FF66" z="0.0" width="2.0">
      <att name="NODE_CUSTOMGRAPHICS_POSITION_2" value="C,C,c,0.00,0.00" type="string"/>
      <att name="NODE_LABEL_WIDTH" value="200.0" type="string"/>
      <att name="NODE_TRANSPARENCY" value="255" type="string"/>
      <att name="NODE_CUSTOMGRAPHICS_SIZE_5" value="0.0" type="string"/>
      <att name="NODE_CUSTOMGRAPHICS_3" value="org.cytoscape.ding.customgraphics.NullCustomGraphics,0,[ Remove Graphics ]," type="string"/>
      <att name="NODE_TOOLTIP" value="" type="string"/>
      <att name="NODE_SELECTED_PAINT" value="#FFFF00" type="string"/>
      <att name="NODE_LABEL_COLOR" value="#666666" type="string"/>
      <att name="NODE_LABEL_FONT_SIZE" value="10" type="string"/>
      <att name="NODE_CUSTOMGRAPHICS_6" value="org.cytoscape.ding.customgraphics.NullCustomGraphics,0,[ Remove Graphics ]," type="string"/>
      <att name="NODE_NESTED_NETWORK_IMAGE_VISIBLE" value="true" type="string"/>
      <att name="NODE_CUSTOMGRAPHICS_SIZE_9" value="0.0" type="string"/>
      <att name="NODE_CUSTOMGRAPHICS_POSITION_5" value="C,C,c,0.00,0.00" type="string"/>
      <att name="NODE_CUSTOMGRAPHICS_POSITION_4" value="C,C,c,0.00,0.00" type="string"/>
      <att name="NODE_CUSTOMGRAPHICS_8" value="org.cytoscape.ding.customgraphics.NullCustomGraphics,0,[ Remove Graphics ]," type="string"/>
      <att name="NODE_CUSTOMGRAPHICS_POSITION_9" value="C,C,c,0.00,0.00" type="string"/>
      <att name="NODE_CUSTOMGRAPHICS_SIZE_1" value="0.0" type="string"/>
      <att name="NODE_CUSTOMGRAPHICS_SIZE_7" value="0.0" type="string"/>
      <att name="NODE_CUSTOMGRAPHICS_2" value="org.cytoscape.ding.customgraphics.NullCustomGraphics,0,[ Remove Graphics ]," type="string"/>
      <att name="NODE_CUSTOMGRAPHICS_SIZE_3" value="0.0" type="string"/>
      <att name="NODE_BORDER_STROKE" value="SOLID" type="string"/>
      <att name="NODE_SELECTED" value="false" type="string"/>
      <att name="NODE_VISIBLE" value="true" type="string"/>
      <att name="NODE_LABEL_FONT_FACE" value="Century Schoolbook L Bold,plain,10" type="string"/>
      <att name="NODE_CUSTOMGRAPHICS_4" value="org.cytoscape.ding.customgraphics.NullCustomGraphics,0,[ Remove Graphics ]," type="string"/>
      <att name="NODE_DEPTH" value="0.0" type="string"/>
      <att name="NODE_CUSTOMGRAPHICS_POSITION_7" value="C,C,c,0.00,0.00" type="string"/>
      <att name="NODE_LABEL_POSITION" value="C,C,c,0.00,0.00" type="string"/>
      <att name="NODE_CUSTOMGRAPHICS_SIZE_8" value="0.0" type="string"/>
      <att name="NODE_LABEL" value="Protein" type="string"/>
      <att name="NODE_CUSTOMGRAPHICS_1" value="org.cytoscape.ding.customgraphics.NullCustomGraphics,0,[ Remove Graphics ]," type="string"/>
      <att name="NODE_CUSTOMGRAPHICS_POSITION_8" value="C,C,c,0.00,0.00" type="string"/>
      <att name="NODE_CUSTOMGRAPHICS_SIZE_2" value="0.0" type="string"/>
      <att name="NODE_LABEL_TRANSPARENCY" value="255" type="string"/>
      <att name="NODE_CUSTOMGRAPHICS_9" value="org.cytoscape.ding.customgraphics.NullCustomGraphics,0,[ Remove Graphics ]," type="string"/>
      <att name="NODE_CUSTOMGRAPHICS_5" value="org.cytoscape.ding.customgraphics.NullCustomGraphics,0,[ Remove Graphics ]," type="string"/>
      <att name="NODE_CUSTOMGRAPHICS_POSITION_3" value="C,C,c,0.00,0.00" type="string"/>
      <att name="NODE_CUSTOMGRAPHICS_SIZE_4" value="0.0" type="string"/>
      <att name="NODE_CUSTOMGRAPHICS_POSITION_6" value="C,C,c,0.00,0.00" type="string"/>
      <att name="NODE_BORDER_TRANSPARENCY" value="255" type="string"/>
      <att name="NODE_CUSTOMGRAPHICS_7" value="org.cytoscape.ding.customgraphics.NullCustomGraphics,0,[ Remove Graphics ]," type="string"/>
      <att name="NODE_CUSTOMGRAPHICS_SIZE_6" value="0.0" type="string"/>
      <att name="NODE_CUSTOMGRAPHICS_POSITION_1" value="C,C,c,0.00,0.00" type="string"/>
    </graphics>
  </node>
  <node id="8412" label="SmallMolecule">
    <att name="shared name" value="http://www.biopax.org/release/bp-level3.owl#SmallMolecule" type="string"/>
    <att name="name" value="SmallMolecule" type="string"/>
    <att name="selected" value="0" type="boolean"/>
    <att name="child instance count" value="" type="string"/>
    <att name="count" value="38340" type="integer"/>
    <att name="full iri" value="&lt;http://www.biopax.org/release/bp-level3.owl#SmallMolecule&gt;" type="string"/>
    <att name="hide" value="" type="string"/>
    <graphics y="-7.238548739337081" w="20.0" type="ELLIPSE" outline="#CCCCCC" h="20.0" x="730.2310075433714" fill="#66FF66" z="0.0" width="2.0">
      <att name="NODE_CUSTOMGRAPHICS_POSITION_2" value="C,C,c,0.00,0.00" type="string"/>
      <att name="NODE_LABEL_WIDTH" value="200.0" type="string"/>
      <att name="NODE_TRANSPARENCY" value="255" type="string"/>
      <att name="NODE_CUSTOMGRAPHICS_SIZE_5" value="0.0" type="string"/>
      <att name="NODE_CUSTOMGRAPHICS_3" value="org.cytoscape.ding.customgraphics.NullCustomGraphics,0,[ Remove Graphics ]," type="string"/>
      <att name="NODE_TOOLTIP" value="" type="string"/>
      <att name="NODE_SELECTED_PAINT" value="#FFFF00" type="string"/>
      <att name="NODE_LABEL_COLOR" value="#666666" type="string"/>
      <att name="NODE_LABEL_FONT_SIZE" value="10" type="string"/>
      <att name="NODE_CUSTOMGRAPHICS_6" value="org.cytoscape.ding.customgraphics.NullCustomGraphics,0,[ Remove Graphics ]," type="string"/>
      <att name="NODE_NESTED_NETWORK_IMAGE_VISIBLE" value="true" type="string"/>
      <att name="NODE_CUSTOMGRAPHICS_SIZE_9" value="0.0" type="string"/>
      <att name="NODE_CUSTOMGRAPHICS_POSITION_5" value="C,C,c,0.00,0.00" type="string"/>
      <att name="NODE_CUSTOMGRAPHICS_POSITION_4" value="C,C,c,0.00,0.00" type="string"/>
      <att name="NODE_CUSTOMGRAPHICS_8" value="org.cytoscape.ding.customgraphics.NullCustomGraphics,0,[ Remove Graphics ]," type="string"/>
      <att name="NODE_CUSTOMGRAPHICS_POSITION_9" value="C,C,c,0.00,0.00" type="string"/>
      <att name="NODE_CUSTOMGRAPHICS_SIZE_1" value="0.0" type="string"/>
      <att name="NODE_CUSTOMGRAPHICS_SIZE_7" value="0.0" type="string"/>
      <att name="NODE_CUSTOMGRAPHICS_2" value="org.cytoscape.ding.customgraphics.NullCustomGraphics,0,[ Remove Graphics ]," type="string"/>
      <att name="NODE_CUSTOMGRAPHICS_SIZE_3" value="0.0" type="string"/>
      <att name="NODE_BORDER_STROKE" value="SOLID" type="string"/>
      <att name="NODE_SELECTED" value="false" type="string"/>
      <att name="NODE_VISIBLE" value="true" type="string"/>
      <att name="NODE_LABEL_FONT_FACE" value="Century Schoolbook L Bold,plain,10" type="string"/>
      <att name="NODE_CUSTOMGRAPHICS_4" value="org.cytoscape.ding.customgraphics.NullCustomGraphics,0,[ Remove Graphics ]," type="string"/>
      <att name="NODE_DEPTH" value="0.0" type="string"/>
      <att name="NODE_CUSTOMGRAPHICS_POSITION_7" value="C,C,c,0.00,0.00" type="string"/>
      <att name="NODE_LABEL_POSITION" value="C,C,c,0.00,0.00" type="string"/>
      <att name="NODE_CUSTOMGRAPHICS_SIZE_8" value="0.0" type="string"/>
      <att name="NODE_LABEL" value="SmallMolecule" type="string"/>
      <att name="NODE_CUSTOMGRAPHICS_1" value="org.cytoscape.ding.customgraphics.NullCustomGraphics,0,[ Remove Graphics ]," type="string"/>
      <att name="NODE_CUSTOMGRAPHICS_POSITION_8" value="C,C,c,0.00,0.00" type="string"/>
      <att name="NODE_CUSTOMGRAPHICS_SIZE_2" value="0.0" type="string"/>
      <att name="NODE_LABEL_TRANSPARENCY" value="255" type="string"/>
      <att name="NODE_CUSTOMGRAPHICS_9" value="org.cytoscape.ding.customgraphics.NullCustomGraphics,0,[ Remove Graphics ]," type="string"/>
      <att name="NODE_CUSTOMGRAPHICS_5" value="org.cytoscape.ding.customgraphics.NullCustomGraphics,0,[ Remove Graphics ]," type="string"/>
      <att name="NODE_CUSTOMGRAPHICS_POSITION_3" value="C,C,c,0.00,0.00" type="string"/>
      <att name="NODE_CUSTOMGRAPHICS_SIZE_4" value="0.0" type="string"/>
      <att name="NODE_CUSTOMGRAPHICS_POSITION_6" value="C,C,c,0.00,0.00" type="string"/>
      <att name="NODE_BORDER_TRANSPARENCY" value="255" type="string"/>
      <att name="NODE_CUSTOMGRAPHICS_7" value="org.cytoscape.ding.customgraphics.NullCustomGraphics,0,[ Remove Graphics ]," type="string"/>
      <att name="NODE_CUSTOMGRAPHICS_SIZE_6" value="0.0" type="string"/>
      <att name="NODE_CUSTOMGRAPHICS_POSITION_1" value="C,C,c,0.00,0.00" type="string"/>
    </graphics>
  </node>
  <node id="8411" label="SmallMoleculeReference">
    <att name="shared name" value="http://www.biopax.org/release/bp-level3.owl#SmallMoleculeReference" type="string"/>
    <att name="name" value="SmallMoleculeReference" type="string"/>
    <att name="selected" value="0" type="boolean"/>
    <att name="child instance count" value="" type="string"/>
    <att name="count" value="1701" type="integer"/>
    <att name="full iri" value="&lt;http://www.biopax.org/release/bp-level3.owl#SmallMoleculeReference&gt;" type="string"/>
    <att name="hide" value="" type="string"/>
    <graphics y="169.3541517583864" w="20.0" type="ELLIPSE" outline="#CCCCCC" h="20.0" x="703.0779671505919" fill="#66FF66" z="0.0" width="2.0">
      <att name="NODE_CUSTOMGRAPHICS_POSITION_2" value="C,C,c,0.00,0.00" type="string"/>
      <att name="NODE_LABEL_WIDTH" value="200.0" type="string"/>
      <att name="NODE_TRANSPARENCY" value="255" type="string"/>
      <att name="NODE_CUSTOMGRAPHICS_SIZE_5" value="0.0" type="string"/>
      <att name="NODE_CUSTOMGRAPHICS_3" value="org.cytoscape.ding.customgraphics.NullCustomGraphics,0,[ Remove Graphics ]," type="string"/>
      <att name="NODE_TOOLTIP" value="" type="string"/>
      <att name="NODE_SELECTED_PAINT" value="#FFFF00" type="string"/>
      <att name="NODE_LABEL_COLOR" value="#666666" type="string"/>
      <att name="NODE_LABEL_FONT_SIZE" value="10" type="string"/>
      <att name="NODE_CUSTOMGRAPHICS_6" value="org.cytoscape.ding.customgraphics.NullCustomGraphics,0,[ Remove Graphics ]," type="string"/>
      <att name="NODE_NESTED_NETWORK_IMAGE_VISIBLE" value="true" type="string"/>
      <att name="NODE_CUSTOMGRAPHICS_SIZE_9" value="0.0" type="string"/>
      <att name="NODE_CUSTOMGRAPHICS_POSITION_5" value="C,C,c,0.00,0.00" type="string"/>
      <att name="NODE_CUSTOMGRAPHICS_POSITION_4" value="C,C,c,0.00,0.00" type="string"/>
      <att name="NODE_CUSTOMGRAPHICS_8" value="org.cytoscape.ding.customgraphics.NullCustomGraphics,0,[ Remove Graphics ]," type="string"/>
      <att name="NODE_CUSTOMGRAPHICS_POSITION_9" value="C,C,c,0.00,0.00" type="string"/>
      <att name="NODE_CUSTOMGRAPHICS_SIZE_1" value="0.0" type="string"/>
      <att name="NODE_CUSTOMGRAPHICS_SIZE_7" value="0.0" type="string"/>
      <att name="NODE_CUSTOMGRAPHICS_2" value="org.cytoscape.ding.customgraphics.NullCustomGraphics,0,[ Remove Graphics ]," type="string"/>
      <att name="NODE_CUSTOMGRAPHICS_SIZE_3" value="0.0" type="string"/>
      <att name="NODE_BORDER_STROKE" value="SOLID" type="string"/>
      <att name="NODE_SELECTED" value="false" type="string"/>
      <att name="NODE_VISIBLE" value="true" type="string"/>
      <att name="NODE_LABEL_FONT_FACE" value="Century Schoolbook L Bold,plain,10" type="string"/>
      <att name="NODE_CUSTOMGRAPHICS_4" value="org.cytoscape.ding.customgraphics.NullCustomGraphics,0,[ Remove Graphics ]," type="string"/>
      <att name="NODE_DEPTH" value="0.0" type="string"/>
      <att name="NODE_CUSTOMGRAPHICS_POSITION_7" value="C,C,c,0.00,0.00" type="string"/>
      <att name="NODE_LABEL_POSITION" value="C,C,c,0.00,0.00" type="string"/>
      <att name="NODE_CUSTOMGRAPHICS_SIZE_8" value="0.0" type="string"/>
      <att name="NODE_LABEL" value="SmallMoleculeReference" type="string"/>
      <att name="NODE_CUSTOMGRAPHICS_1" value="org.cytoscape.ding.customgraphics.NullCustomGraphics,0,[ Remove Graphics ]," type="string"/>
      <att name="NODE_CUSTOMGRAPHICS_POSITION_8" value="C,C,c,0.00,0.00" type="string"/>
      <att name="NODE_CUSTOMGRAPHICS_SIZE_2" value="0.0" type="string"/>
      <att name="NODE_LABEL_TRANSPARENCY" value="255" type="string"/>
      <att name="NODE_CUSTOMGRAPHICS_9" value="org.cytoscape.ding.customgraphics.NullCustomGraphics,0,[ Remove Graphics ]," type="string"/>
      <att name="NODE_CUSTOMGRAPHICS_5" value="org.cytoscape.ding.customgraphics.NullCustomGraphics,0,[ Remove Graphics ]," type="string"/>
      <att name="NODE_CUSTOMGRAPHICS_POSITION_3" value="C,C,c,0.00,0.00" type="string"/>
      <att name="NODE_CUSTOMGRAPHICS_SIZE_4" value="0.0" type="string"/>
      <att name="NODE_CUSTOMGRAPHICS_POSITION_6" value="C,C,c,0.00,0.00" type="string"/>
      <att name="NODE_BORDER_TRANSPARENCY" value="255" type="string"/>
      <att name="NODE_CUSTOMGRAPHICS_7" value="org.cytoscape.ding.customgraphics.NullCustomGraphics,0,[ Remove Graphics ]," type="string"/>
      <att name="NODE_CUSTOMGRAPHICS_SIZE_6" value="0.0" type="string"/>
      <att name="NODE_CUSTOMGRAPHICS_POSITION_1" value="C,C,c,0.00,0.00" type="string"/>
    </graphics>
  </node>
  <node id="8410" label="http://www.biopax.org/release/bp-level3.owl#Xref/string">
    <att name="shared name" value="http://www.biopax.org/release/bp-level3.owl#Xref/string" type="string"/>
    <att name="name" value="http://www.biopax.org/release/bp-level3.owl#Xref/string" type="string"/>
    <att name="selected" value="0" type="boolean"/>
    <att name="child instance count" value="" type="string"/>
    <att name="count" type="integer"/>
    <att name="full iri" value="" type="string"/>
    <att name="hide" value="hide" type="string"/>
    <graphics y="200.0" w="20.0" type="ELLIPSE" outline="#CCCCCC" h="20.0" x="80.0" fill="#66FF66" z="0.0" width="2.0">
      <att name="NODE_CUSTOMGRAPHICS_POSITION_2" value="C,C,c,0.00,0.00" type="string"/>
      <att name="NODE_LABEL_WIDTH" value="200.0" type="string"/>
      <att name="NODE_TRANSPARENCY" value="255" type="string"/>
      <att name="NODE_CUSTOMGRAPHICS_SIZE_5" value="0.0" type="string"/>
      <att name="NODE_CUSTOMGRAPHICS_3" value="org.cytoscape.ding.customgraphics.NullCustomGraphics,0,[ Remove Graphics ]," type="string"/>
      <att name="NODE_TOOLTIP" value="" type="string"/>
      <att name="NODE_SELECTED_PAINT" value="#FFFF00" type="string"/>
      <att name="NODE_LABEL_COLOR" value="#666666" type="string"/>
      <att name="NODE_LABEL_FONT_SIZE" value="10" type="string"/>
      <att name="NODE_CUSTOMGRAPHICS_6" value="org.cytoscape.ding.customgraphics.NullCustomGraphics,0,[ Remove Graphics ]," type="string"/>
      <att name="NODE_NESTED_NETWORK_IMAGE_VISIBLE" value="true" type="string"/>
      <att name="NODE_CUSTOMGRAPHICS_SIZE_9" value="0.0" type="string"/>
      <att name="NODE_CUSTOMGRAPHICS_POSITION_5" value="C,C,c,0.00,0.00" type="string"/>
      <att name="NODE_CUSTOMGRAPHICS_POSITION_4" value="C,C,c,0.00,0.00" type="string"/>
      <att name="NODE_CUSTOMGRAPHICS_8" value="org.cytoscape.ding.customgraphics.NullCustomGraphics,0,[ Remove Graphics ]," type="string"/>
      <att name="NODE_CUSTOMGRAPHICS_POSITION_9" value="C,C,c,0.00,0.00" type="string"/>
      <att name="NODE_CUSTOMGRAPHICS_SIZE_1" value="0.0" type="string"/>
      <att name="NODE_CUSTOMGRAPHICS_SIZE_7" value="0.0" type="string"/>
      <att name="NODE_CUSTOMGRAPHICS_2" value="org.cytoscape.ding.customgraphics.NullCustomGraphics,0,[ Remove Graphics ]," type="string"/>
      <att name="NODE_CUSTOMGRAPHICS_SIZE_3" value="0.0" type="string"/>
      <att name="NODE_BORDER_STROKE" value="SOLID" type="string"/>
      <att name="NODE_SELECTED" value="false" type="string"/>
      <att name="NODE_VISIBLE" value="false" type="string"/>
      <att name="NODE_LABEL_FONT_FACE" value="Century Schoolbook L Bold,plain,10" type="string"/>
      <att name="NODE_CUSTOMGRAPHICS_4" value="org.cytoscape.ding.customgraphics.NullCustomGraphics,0,[ Remove Graphics ]," type="string"/>
      <att name="NODE_DEPTH" value="0.0" type="string"/>
      <att name="NODE_CUSTOMGRAPHICS_POSITION_7" value="C,C,c,0.00,0.00" type="string"/>
      <att name="NODE_LABEL_POSITION" value="C,C,c,0.00,0.00" type="string"/>
      <att name="NODE_CUSTOMGRAPHICS_SIZE_8" value="0.0" type="string"/>
      <att name="NODE_LABEL" value="http://www.biopax.org/release/bp-level3.owl#Xref/string" type="string"/>
      <att name="NODE_CUSTOMGRAPHICS_1" value="org.cytoscape.ding.customgraphics.NullCustomGraphics,0,[ Remove Graphics ]," type="string"/>
      <att name="NODE_CUSTOMGRAPHICS_POSITION_8" value="C,C,c,0.00,0.00" type="string"/>
      <att name="NODE_CUSTOMGRAPHICS_SIZE_2" value="0.0" type="string"/>
      <att name="NODE_LABEL_TRANSPARENCY" value="255" type="string"/>
      <att name="NODE_CUSTOMGRAPHICS_9" value="org.cytoscape.ding.customgraphics.NullCustomGraphics,0,[ Remove Graphics ]," type="string"/>
      <att name="NODE_CUSTOMGRAPHICS_5" value="org.cytoscape.ding.customgraphics.NullCustomGraphics,0,[ Remove Graphics ]," type="string"/>
      <att name="NODE_CUSTOMGRAPHICS_POSITION_3" value="C,C,c,0.00,0.00" type="string"/>
      <att name="NODE_CUSTOMGRAPHICS_SIZE_4" value="0.0" type="string"/>
      <att name="NODE_CUSTOMGRAPHICS_POSITION_6" value="C,C,c,0.00,0.00" type="string"/>
      <att name="NODE_BORDER_TRANSPARENCY" value="255" type="string"/>
      <att name="NODE_CUSTOMGRAPHICS_7" value="org.cytoscape.ding.customgraphics.NullCustomGraphics,0,[ Remove Graphics ]," type="string"/>
      <att name="NODE_CUSTOMGRAPHICS_SIZE_6" value="0.0" type="string"/>
      <att name="NODE_CUSTOMGRAPHICS_POSITION_1" value="C,C,c,0.00,0.00" type="string"/>
    </graphics>
  </node>
  <node id="8409" label="http://www.biopax.org/release/bp-level3.owl#UtilityClass/string">
    <att name="shared name" value="http://www.biopax.org/release/bp-level3.owl#UtilityClass/string" type="string"/>
    <att name="name" value="http://www.biopax.org/release/bp-level3.owl#UtilityClass/string" type="string"/>
    <att name="selected" value="0" type="boolean"/>
    <att name="child instance count" value="" type="string"/>
    <att name="count" type="integer"/>
    <att name="full iri" value="" type="string"/>
    <att name="hide" value="hide" type="string"/>
    <graphics y="160.0" w="20.0" type="ELLIPSE" outline="#CCCCCC" h="20.0" x="160.0" fill="#66FF66" z="0.0" width="2.0">
      <att name="NODE_CUSTOMGRAPHICS_POSITION_2" value="C,C,c,0.00,0.00" type="string"/>
      <att name="NODE_LABEL_WIDTH" value="200.0" type="string"/>
      <att name="NODE_TRANSPARENCY" value="255" type="string"/>
      <att name="NODE_CUSTOMGRAPHICS_SIZE_5" value="0.0" type="string"/>
      <att name="NODE_CUSTOMGRAPHICS_3" value="org.cytoscape.ding.customgraphics.NullCustomGraphics,0,[ Remove Graphics ]," type="string"/>
      <att name="NODE_TOOLTIP" value="" type="string"/>
      <att name="NODE_SELECTED_PAINT" value="#FFFF00" type="string"/>
      <att name="NODE_LABEL_COLOR" value="#666666" type="string"/>
      <att name="NODE_LABEL_FONT_SIZE" value="10" type="string"/>
      <att name="NODE_CUSTOMGRAPHICS_6" value="org.cytoscape.ding.customgraphics.NullCustomGraphics,0,[ Remove Graphics ]," type="string"/>
      <att name="NODE_NESTED_NETWORK_IMAGE_VISIBLE" value="true" type="string"/>
      <att name="NODE_CUSTOMGRAPHICS_SIZE_9" value="0.0" type="string"/>
      <att name="NODE_CUSTOMGRAPHICS_POSITION_5" value="C,C,c,0.00,0.00" type="string"/>
      <att name="NODE_CUSTOMGRAPHICS_POSITION_4" value="C,C,c,0.00,0.00" type="string"/>
      <att name="NODE_CUSTOMGRAPHICS_8" value="org.cytoscape.ding.customgraphics.NullCustomGraphics,0,[ Remove Graphics ]," type="string"/>
      <att name="NODE_CUSTOMGRAPHICS_POSITION_9" value="C,C,c,0.00,0.00" type="string"/>
      <att name="NODE_CUSTOMGRAPHICS_SIZE_1" value="0.0" type="string"/>
      <att name="NODE_CUSTOMGRAPHICS_SIZE_7" value="0.0" type="string"/>
      <att name="NODE_CUSTOMGRAPHICS_2" value="org.cytoscape.ding.customgraphics.NullCustomGraphics,0,[ Remove Graphics ]," type="string"/>
      <att name="NODE_CUSTOMGRAPHICS_SIZE_3" value="0.0" type="string"/>
      <att name="NODE_BORDER_STROKE" value="SOLID" type="string"/>
      <att name="NODE_SELECTED" value="false" type="string"/>
      <att name="NODE_VISIBLE" value="false" type="string"/>
      <att name="NODE_LABEL_FONT_FACE" value="Century Schoolbook L Bold,plain,10" type="string"/>
      <att name="NODE_CUSTOMGRAPHICS_4" value="org.cytoscape.ding.customgraphics.NullCustomGraphics,0,[ Remove Graphics ]," type="string"/>
      <att name="NODE_DEPTH" value="0.0" type="string"/>
      <att name="NODE_CUSTOMGRAPHICS_POSITION_7" value="C,C,c,0.00,0.00" type="string"/>
      <att name="NODE_LABEL_POSITION" value="C,C,c,0.00,0.00" type="string"/>
      <att name="NODE_CUSTOMGRAPHICS_SIZE_8" value="0.0" type="string"/>
      <att name="NODE_LABEL" value="http://www.biopax.org/release/bp-level3.owl#UtilityClass/string" type="string"/>
      <att name="NODE_CUSTOMGRAPHICS_1" value="org.cytoscape.ding.customgraphics.NullCustomGraphics,0,[ Remove Graphics ]," type="string"/>
      <att name="NODE_CUSTOMGRAPHICS_POSITION_8" value="C,C,c,0.00,0.00" type="string"/>
      <att name="NODE_CUSTOMGRAPHICS_SIZE_2" value="0.0" type="string"/>
      <att name="NODE_LABEL_TRANSPARENCY" value="255" type="string"/>
      <att name="NODE_CUSTOMGRAPHICS_9" value="org.cytoscape.ding.customgraphics.NullCustomGraphics,0,[ Remove Graphics ]," type="string"/>
      <att name="NODE_CUSTOMGRAPHICS_5" value="org.cytoscape.ding.customgraphics.NullCustomGraphics,0,[ Remove Graphics ]," type="string"/>
      <att name="NODE_CUSTOMGRAPHICS_POSITION_3" value="C,C,c,0.00,0.00" type="string"/>
      <att name="NODE_CUSTOMGRAPHICS_SIZE_4" value="0.0" type="string"/>
      <att name="NODE_CUSTOMGRAPHICS_POSITION_6" value="C,C,c,0.00,0.00" type="string"/>
      <att name="NODE_BORDER_TRANSPARENCY" value="255" type="string"/>
      <att name="NODE_CUSTOMGRAPHICS_7" value="org.cytoscape.ding.customgraphics.NullCustomGraphics,0,[ Remove Graphics ]," type="string"/>
      <att name="NODE_CUSTOMGRAPHICS_SIZE_6" value="0.0" type="string"/>
      <att name="NODE_CUSTOMGRAPHICS_POSITION_1" value="C,C,c,0.00,0.00" type="string"/>
    </graphics>
  </node>
  <node id="8408" label="http://www.biopax.org/release/bp-level3.owl#UnificationXref/string">
    <att name="shared name" value="http://www.biopax.org/release/bp-level3.owl#UnificationXref/string" type="string"/>
    <att name="name" value="http://www.biopax.org/release/bp-level3.owl#UnificationXref/string" type="string"/>
    <att name="selected" value="0" type="boolean"/>
    <att name="child instance count" value="" type="string"/>
    <att name="count" type="integer"/>
    <att name="full iri" value="" type="string"/>
    <att name="hide" value="hide" type="string"/>
    <graphics y="40.0" w="20.0" type="ELLIPSE" outline="#CCCCCC" h="20.0" x="-80.0" fill="#66FF66" z="0.0" width="2.0">
      <att name="NODE_CUSTOMGRAPHICS_POSITION_2" value="C,C,c,0.00,0.00" type="string"/>
      <att name="NODE_LABEL_WIDTH" value="200.0" type="string"/>
      <att name="NODE_TRANSPARENCY" value="255" type="string"/>
      <att name="NODE_CUSTOMGRAPHICS_SIZE_5" value="0.0" type="string"/>
      <att name="NODE_CUSTOMGRAPHICS_3" value="org.cytoscape.ding.customgraphics.NullCustomGraphics,0,[ Remove Graphics ]," type="string"/>
      <att name="NODE_TOOLTIP" value="" type="string"/>
      <att name="NODE_SELECTED_PAINT" value="#FFFF00" type="string"/>
      <att name="NODE_LABEL_COLOR" value="#666666" type="string"/>
      <att name="NODE_LABEL_FONT_SIZE" value="10" type="string"/>
      <att name="NODE_CUSTOMGRAPHICS_6" value="org.cytoscape.ding.customgraphics.NullCustomGraphics,0,[ Remove Graphics ]," type="string"/>
      <att name="NODE_NESTED_NETWORK_IMAGE_VISIBLE" value="true" type="string"/>
      <att name="NODE_CUSTOMGRAPHICS_SIZE_9" value="0.0" type="string"/>
      <att name="NODE_CUSTOMGRAPHICS_POSITION_5" value="C,C,c,0.00,0.00" type="string"/>
      <att name="NODE_CUSTOMGRAPHICS_POSITION_4" value="C,C,c,0.00,0.00" type="string"/>
      <att name="NODE_CUSTOMGRAPHICS_8" value="org.cytoscape.ding.customgraphics.NullCustomGraphics,0,[ Remove Graphics ]," type="string"/>
      <att name="NODE_CUSTOMGRAPHICS_POSITION_9" value="C,C,c,0.00,0.00" type="string"/>
      <att name="NODE_CUSTOMGRAPHICS_SIZE_1" value="0.0" type="string"/>
      <att name="NODE_CUSTOMGRAPHICS_SIZE_7" value="0.0" type="string"/>
      <att name="NODE_CUSTOMGRAPHICS_2" value="org.cytoscape.ding.customgraphics.NullCustomGraphics,0,[ Remove Graphics ]," type="string"/>
      <att name="NODE_CUSTOMGRAPHICS_SIZE_3" value="0.0" type="string"/>
      <att name="NODE_BORDER_STROKE" value="SOLID" type="string"/>
      <att name="NODE_SELECTED" value="false" type="string"/>
      <att name="NODE_VISIBLE" value="false" type="string"/>
      <att name="NODE_LABEL_FONT_FACE" value="Century Schoolbook L Bold,plain,10" type="string"/>
      <att name="NODE_CUSTOMGRAPHICS_4" value="org.cytoscape.ding.customgraphics.NullCustomGraphics,0,[ Remove Graphics ]," type="string"/>
      <att name="NODE_DEPTH" value="0.0" type="string"/>
      <att name="NODE_CUSTOMGRAPHICS_POSITION_7" value="C,C,c,0.00,0.00" type="string"/>
      <att name="NODE_LABEL_POSITION" value="C,C,c,0.00,0.00" type="string"/>
      <att name="NODE_CUSTOMGRAPHICS_SIZE_8" value="0.0" type="string"/>
      <att name="NODE_LABEL" value="http://www.biopax.org/release/bp-level3.owl#UnificationXref/string" type="string"/>
      <att name="NODE_CUSTOMGRAPHICS_1" value="org.cytoscape.ding.customgraphics.NullCustomGraphics,0,[ Remove Graphics ]," type="string"/>
      <att name="NODE_CUSTOMGRAPHICS_POSITION_8" value="C,C,c,0.00,0.00" type="string"/>
      <att name="NODE_CUSTOMGRAPHICS_SIZE_2" value="0.0" type="string"/>
      <att name="NODE_LABEL_TRANSPARENCY" value="255" type="string"/>
      <att name="NODE_CUSTOMGRAPHICS_9" value="org.cytoscape.ding.customgraphics.NullCustomGraphics,0,[ Remove Graphics ]," type="string"/>
      <att name="NODE_CUSTOMGRAPHICS_5" value="org.cytoscape.ding.customgraphics.NullCustomGraphics,0,[ Remove Graphics ]," type="string"/>
      <att name="NODE_CUSTOMGRAPHICS_POSITION_3" value="C,C,c,0.00,0.00" type="string"/>
      <att name="NODE_CUSTOMGRAPHICS_SIZE_4" value="0.0" type="string"/>
      <att name="NODE_CUSTOMGRAPHICS_POSITION_6" value="C,C,c,0.00,0.00" type="string"/>
      <att name="NODE_BORDER_TRANSPARENCY" value="255" type="string"/>
      <att name="NODE_CUSTOMGRAPHICS_7" value="org.cytoscape.ding.customgraphics.NullCustomGraphics,0,[ Remove Graphics ]," type="string"/>
      <att name="NODE_CUSTOMGRAPHICS_SIZE_6" value="0.0" type="string"/>
      <att name="NODE_CUSTOMGRAPHICS_POSITION_1" value="C,C,c,0.00,0.00" type="string"/>
    </graphics>
  </node>
  <node id="8407" label="UnificationXref">
    <att name="shared name" value="http://www.biopax.org/release/bp-level3.owl#UnificationXref" type="string"/>
    <att name="name" value="UnificationXref" type="string"/>
    <att name="selected" value="0" type="boolean"/>
    <att name="child instance count" value="" type="string"/>
    <att name="count" value="782956" type="integer"/>
    <att name="full iri" value="&lt;http://www.biopax.org/release/bp-level3.owl#UnificationXref&gt;" type="string"/>
    <att name="hide" value="" type="string"/>
    <graphics y="88.03320786075423" w="20.0" type="ELLIPSE" outline="#CCCCCC" h="20.0" x="280.44940185546875" fill="#66FF66" z="0.0" width="2.0">
      <att name="NODE_CUSTOMGRAPHICS_POSITION_2" value="C,C,c,0.00,0.00" type="string"/>
      <att name="NODE_LABEL_WIDTH" value="200.0" type="string"/>
      <att name="NODE_TRANSPARENCY" value="255" type="string"/>
      <att name="NODE_CUSTOMGRAPHICS_SIZE_5" value="0.0" type="string"/>
      <att name="NODE_CUSTOMGRAPHICS_3" value="org.cytoscape.ding.customgraphics.NullCustomGraphics,0,[ Remove Graphics ]," type="string"/>
      <att name="NODE_TOOLTIP" value="" type="string"/>
      <att name="NODE_SELECTED_PAINT" value="#FFFF00" type="string"/>
      <att name="NODE_LABEL_COLOR" value="#666666" type="string"/>
      <att name="NODE_LABEL_FONT_SIZE" value="10" type="string"/>
      <att name="NODE_CUSTOMGRAPHICS_6" value="org.cytoscape.ding.customgraphics.NullCustomGraphics,0,[ Remove Graphics ]," type="string"/>
      <att name="NODE_NESTED_NETWORK_IMAGE_VISIBLE" value="true" type="string"/>
      <att name="NODE_CUSTOMGRAPHICS_SIZE_9" value="0.0" type="string"/>
      <att name="NODE_CUSTOMGRAPHICS_POSITION_5" value="C,C,c,0.00,0.00" type="string"/>
      <att name="NODE_CUSTOMGRAPHICS_POSITION_4" value="C,C,c,0.00,0.00" type="string"/>
      <att name="NODE_CUSTOMGRAPHICS_8" value="org.cytoscape.ding.customgraphics.NullCustomGraphics,0,[ Remove Graphics ]," type="string"/>
      <att name="NODE_CUSTOMGRAPHICS_POSITION_9" value="C,C,c,0.00,0.00" type="string"/>
      <att name="NODE_CUSTOMGRAPHICS_SIZE_1" value="0.0" type="string"/>
      <att name="NODE_CUSTOMGRAPHICS_SIZE_7" value="0.0" type="string"/>
      <att name="NODE_CUSTOMGRAPHICS_2" value="org.cytoscape.ding.customgraphics.NullCustomGraphics,0,[ Remove Graphics ]," type="string"/>
      <att name="NODE_CUSTOMGRAPHICS_SIZE_3" value="0.0" type="string"/>
      <att name="NODE_BORDER_STROKE" value="SOLID" type="string"/>
      <att name="NODE_SELECTED" value="false" type="string"/>
      <att name="NODE_VISIBLE" value="true" type="string"/>
      <att name="NODE_LABEL_FONT_FACE" value="Century Schoolbook L Bold,plain,10" type="string"/>
      <att name="NODE_CUSTOMGRAPHICS_4" value="org.cytoscape.ding.customgraphics.NullCustomGraphics,0,[ Remove Graphics ]," type="string"/>
      <att name="NODE_DEPTH" value="0.0" type="string"/>
      <att name="NODE_CUSTOMGRAPHICS_POSITION_7" value="C,C,c,0.00,0.00" type="string"/>
      <att name="NODE_LABEL_POSITION" value="C,C,c,0.00,0.00" type="string"/>
      <att name="NODE_CUSTOMGRAPHICS_SIZE_8" value="0.0" type="string"/>
      <att name="NODE_LABEL" value="UnificationXref" type="string"/>
      <att name="NODE_CUSTOMGRAPHICS_1" value="org.cytoscape.ding.customgraphics.NullCustomGraphics,0,[ Remove Graphics ]," type="string"/>
      <att name="NODE_CUSTOMGRAPHICS_POSITION_8" value="C,C,c,0.00,0.00" type="string"/>
      <att name="NODE_CUSTOMGRAPHICS_SIZE_2" value="0.0" type="string"/>
      <att name="NODE_LABEL_TRANSPARENCY" value="255" type="string"/>
      <att name="NODE_CUSTOMGRAPHICS_9" value="org.cytoscape.ding.customgraphics.NullCustomGraphics,0,[ Remove Graphics ]," type="string"/>
      <att name="NODE_CUSTOMGRAPHICS_5" value="org.cytoscape.ding.customgraphics.NullCustomGraphics,0,[ Remove Graphics ]," type="string"/>
      <att name="NODE_CUSTOMGRAPHICS_POSITION_3" value="C,C,c,0.00,0.00" type="string"/>
      <att name="NODE_CUSTOMGRAPHICS_SIZE_4" value="0.0" type="string"/>
      <att name="NODE_CUSTOMGRAPHICS_POSITION_6" value="C,C,c,0.00,0.00" type="string"/>
      <att name="NODE_BORDER_TRANSPARENCY" value="255" type="string"/>
      <att name="NODE_CUSTOMGRAPHICS_7" value="org.cytoscape.ding.customgraphics.NullCustomGraphics,0,[ Remove Graphics ]," type="string"/>
      <att name="NODE_CUSTOMGRAPHICS_SIZE_6" value="0.0" type="string"/>
      <att name="NODE_CUSTOMGRAPHICS_POSITION_1" value="C,C,c,0.00,0.00" type="string"/>
    </graphics>
  </node>
  <node id="8406" label="http://www.biopax.org/release/bp-level3.owl#Stoichiometry/float">
    <att name="shared name" value="http://www.biopax.org/release/bp-level3.owl#Stoichiometry/float" type="string"/>
    <att name="name" value="http://www.biopax.org/release/bp-level3.owl#Stoichiometry/float" type="string"/>
    <att name="selected" value="0" type="boolean"/>
    <att name="child instance count" value="" type="string"/>
    <att name="count" type="integer"/>
    <att name="full iri" value="" type="string"/>
    <att name="hide" value="hide" type="string"/>
    <graphics y="-40.0" w="20.0" type="ELLIPSE" outline="#CCCCCC" h="20.0" x="80.0" fill="#66FF66" z="0.0" width="2.0">
      <att name="NODE_CUSTOMGRAPHICS_POSITION_2" value="C,C,c,0.00,0.00" type="string"/>
      <att name="NODE_LABEL_WIDTH" value="200.0" type="string"/>
      <att name="NODE_TRANSPARENCY" value="255" type="string"/>
      <att name="NODE_CUSTOMGRAPHICS_SIZE_5" value="0.0" type="string"/>
      <att name="NODE_CUSTOMGRAPHICS_3" value="org.cytoscape.ding.customgraphics.NullCustomGraphics,0,[ Remove Graphics ]," type="string"/>
      <att name="NODE_TOOLTIP" value="" type="string"/>
      <att name="NODE_SELECTED_PAINT" value="#FFFF00" type="string"/>
      <att name="NODE_LABEL_COLOR" value="#666666" type="string"/>
      <att name="NODE_LABEL_FONT_SIZE" value="10" type="string"/>
      <att name="NODE_CUSTOMGRAPHICS_6" value="org.cytoscape.ding.customgraphics.NullCustomGraphics,0,[ Remove Graphics ]," type="string"/>
      <att name="NODE_NESTED_NETWORK_IMAGE_VISIBLE" value="true" type="string"/>
      <att name="NODE_CUSTOMGRAPHICS_SIZE_9" value="0.0" type="string"/>
      <att name="NODE_CUSTOMGRAPHICS_POSITION_5" value="C,C,c,0.00,0.00" type="string"/>
      <att name="NODE_CUSTOMGRAPHICS_POSITION_4" value="C,C,c,0.00,0.00" type="string"/>
      <att name="NODE_CUSTOMGRAPHICS_8" value="org.cytoscape.ding.customgraphics.NullCustomGraphics,0,[ Remove Graphics ]," type="string"/>
      <att name="NODE_CUSTOMGRAPHICS_POSITION_9" value="C,C,c,0.00,0.00" type="string"/>
      <att name="NODE_CUSTOMGRAPHICS_SIZE_1" value="0.0" type="string"/>
      <att name="NODE_CUSTOMGRAPHICS_SIZE_7" value="0.0" type="string"/>
      <att name="NODE_CUSTOMGRAPHICS_2" value="org.cytoscape.ding.customgraphics.NullCustomGraphics,0,[ Remove Graphics ]," type="string"/>
      <att name="NODE_CUSTOMGRAPHICS_SIZE_3" value="0.0" type="string"/>
      <att name="NODE_BORDER_STROKE" value="SOLID" type="string"/>
      <att name="NODE_SELECTED" value="false" type="string"/>
      <att name="NODE_VISIBLE" value="false" type="string"/>
      <att name="NODE_LABEL_FONT_FACE" value="Century Schoolbook L Bold,plain,10" type="string"/>
      <att name="NODE_CUSTOMGRAPHICS_4" value="org.cytoscape.ding.customgraphics.NullCustomGraphics,0,[ Remove Graphics ]," type="string"/>
      <att name="NODE_DEPTH" value="0.0" type="string"/>
      <att name="NODE_CUSTOMGRAPHICS_POSITION_7" value="C,C,c,0.00,0.00" type="string"/>
      <att name="NODE_LABEL_POSITION" value="C,C,c,0.00,0.00" type="string"/>
      <att name="NODE_CUSTOMGRAPHICS_SIZE_8" value="0.0" type="string"/>
      <att name="NODE_LABEL" value="http://www.biopax.org/release/bp-level3.owl#Stoichiometry/float" type="string"/>
      <att name="NODE_CUSTOMGRAPHICS_1" value="org.cytoscape.ding.customgraphics.NullCustomGraphics,0,[ Remove Graphics ]," type="string"/>
      <att name="NODE_CUSTOMGRAPHICS_POSITION_8" value="C,C,c,0.00,0.00" type="string"/>
      <att name="NODE_CUSTOMGRAPHICS_SIZE_2" value="0.0" type="string"/>
      <att name="NODE_LABEL_TRANSPARENCY" value="255" type="string"/>
      <att name="NODE_CUSTOMGRAPHICS_9" value="org.cytoscape.ding.customgraphics.NullCustomGraphics,0,[ Remove Graphics ]," type="string"/>
      <att name="NODE_CUSTOMGRAPHICS_5" value="org.cytoscape.ding.customgraphics.NullCustomGraphics,0,[ Remove Graphics ]," type="string"/>
      <att name="NODE_CUSTOMGRAPHICS_POSITION_3" value="C,C,c,0.00,0.00" type="string"/>
      <att name="NODE_CUSTOMGRAPHICS_SIZE_4" value="0.0" type="string"/>
      <att name="NODE_CUSTOMGRAPHICS_POSITION_6" value="C,C,c,0.00,0.00" type="string"/>
      <att name="NODE_BORDER_TRANSPARENCY" value="255" type="string"/>
      <att name="NODE_CUSTOMGRAPHICS_7" value="org.cytoscape.ding.customgraphics.NullCustomGraphics,0,[ Remove Graphics ]," type="string"/>
      <att name="NODE_CUSTOMGRAPHICS_SIZE_6" value="0.0" type="string"/>
      <att name="NODE_CUSTOMGRAPHICS_POSITION_1" value="C,C,c,0.00,0.00" type="string"/>
    </graphics>
  </node>
  <node id="8405" label="http://www.biopax.org/release/bp-level3.owl#SequenceSite/string">
    <att name="shared name" value="http://www.biopax.org/release/bp-level3.owl#SequenceSite/string" type="string"/>
    <att name="name" value="http://www.biopax.org/release/bp-level3.owl#SequenceSite/string" type="string"/>
    <att name="selected" value="0" type="boolean"/>
    <att name="child instance count" value="" type="string"/>
    <att name="count" type="integer"/>
    <att name="full iri" value="" type="string"/>
    <att name="hide" value="hide" type="string"/>
    <graphics y="-80.0" w="20.0" type="ELLIPSE" outline="#CCCCCC" h="20.0" x="0.0" fill="#66FF66" z="0.0" width="2.0">
      <att name="NODE_CUSTOMGRAPHICS_POSITION_2" value="C,C,c,0.00,0.00" type="string"/>
      <att name="NODE_LABEL_WIDTH" value="200.0" type="string"/>
      <att name="NODE_TRANSPARENCY" value="255" type="string"/>
      <att name="NODE_CUSTOMGRAPHICS_SIZE_5" value="0.0" type="string"/>
      <att name="NODE_CUSTOMGRAPHICS_3" value="org.cytoscape.ding.customgraphics.NullCustomGraphics,0,[ Remove Graphics ]," type="string"/>
      <att name="NODE_TOOLTIP" value="" type="string"/>
      <att name="NODE_SELECTED_PAINT" value="#FFFF00" type="string"/>
      <att name="NODE_LABEL_COLOR" value="#666666" type="string"/>
      <att name="NODE_LABEL_FONT_SIZE" value="10" type="string"/>
      <att name="NODE_CUSTOMGRAPHICS_6" value="org.cytoscape.ding.customgraphics.NullCustomGraphics,0,[ Remove Graphics ]," type="string"/>
      <att name="NODE_NESTED_NETWORK_IMAGE_VISIBLE" value="true" type="string"/>
      <att name="NODE_CUSTOMGRAPHICS_SIZE_9" value="0.0" type="string"/>
      <att name="NODE_CUSTOMGRAPHICS_POSITION_5" value="C,C,c,0.00,0.00" type="string"/>
      <att name="NODE_CUSTOMGRAPHICS_POSITION_4" value="C,C,c,0.00,0.00" type="string"/>
      <att name="NODE_CUSTOMGRAPHICS_8" value="org.cytoscape.ding.customgraphics.NullCustomGraphics,0,[ Remove Graphics ]," type="string"/>
      <att name="NODE_CUSTOMGRAPHICS_POSITION_9" value="C,C,c,0.00,0.00" type="string"/>
      <att name="NODE_CUSTOMGRAPHICS_SIZE_1" value="0.0" type="string"/>
      <att name="NODE_CUSTOMGRAPHICS_SIZE_7" value="0.0" type="string"/>
      <att name="NODE_CUSTOMGRAPHICS_2" value="org.cytoscape.ding.customgraphics.NullCustomGraphics,0,[ Remove Graphics ]," type="string"/>
      <att name="NODE_CUSTOMGRAPHICS_SIZE_3" value="0.0" type="string"/>
      <att name="NODE_BORDER_STROKE" value="SOLID" type="string"/>
      <att name="NODE_SELECTED" value="false" type="string"/>
      <att name="NODE_VISIBLE" value="false" type="string"/>
      <att name="NODE_LABEL_FONT_FACE" value="Century Schoolbook L Bold,plain,10" type="string"/>
      <att name="NODE_CUSTOMGRAPHICS_4" value="org.cytoscape.ding.customgraphics.NullCustomGraphics,0,[ Remove Graphics ]," type="string"/>
      <att name="NODE_DEPTH" value="0.0" type="string"/>
      <att name="NODE_CUSTOMGRAPHICS_POSITION_7" value="C,C,c,0.00,0.00" type="string"/>
      <att name="NODE_LABEL_POSITION" value="C,C,c,0.00,0.00" type="string"/>
      <att name="NODE_CUSTOMGRAPHICS_SIZE_8" value="0.0" type="string"/>
      <att name="NODE_LABEL" value="http://www.biopax.org/release/bp-level3.owl#SequenceSite/string" type="string"/>
      <att name="NODE_CUSTOMGRAPHICS_1" value="org.cytoscape.ding.customgraphics.NullCustomGraphics,0,[ Remove Graphics ]," type="string"/>
      <att name="NODE_CUSTOMGRAPHICS_POSITION_8" value="C,C,c,0.00,0.00" type="string"/>
      <att name="NODE_CUSTOMGRAPHICS_SIZE_2" value="0.0" type="string"/>
      <att name="NODE_LABEL_TRANSPARENCY" value="255" type="string"/>
      <att name="NODE_CUSTOMGRAPHICS_9" value="org.cytoscape.ding.customgraphics.NullCustomGraphics,0,[ Remove Graphics ]," type="string"/>
      <att name="NODE_CUSTOMGRAPHICS_5" value="org.cytoscape.ding.customgraphics.NullCustomGraphics,0,[ Remove Graphics ]," type="string"/>
      <att name="NODE_CUSTOMGRAPHICS_POSITION_3" value="C,C,c,0.00,0.00" type="string"/>
      <att name="NODE_CUSTOMGRAPHICS_SIZE_4" value="0.0" type="string"/>
      <att name="NODE_CUSTOMGRAPHICS_POSITION_6" value="C,C,c,0.00,0.00" type="string"/>
      <att name="NODE_BORDER_TRANSPARENCY" value="255" type="string"/>
      <att name="NODE_CUSTOMGRAPHICS_7" value="org.cytoscape.ding.customgraphics.NullCustomGraphics,0,[ Remove Graphics ]," type="string"/>
      <att name="NODE_CUSTOMGRAPHICS_SIZE_6" value="0.0" type="string"/>
      <att name="NODE_CUSTOMGRAPHICS_POSITION_1" value="C,C,c,0.00,0.00" type="string"/>
    </graphics>
  </node>
  <node id="8404" label="http://www.biopax.org/release/bp-level3.owl#SequenceSite/integer">
    <att name="shared name" value="http://www.biopax.org/release/bp-level3.owl#SequenceSite/integer" type="string"/>
    <att name="name" value="http://www.biopax.org/release/bp-level3.owl#SequenceSite/integer" type="string"/>
    <att name="selected" value="0" type="boolean"/>
    <att name="child instance count" value="" type="string"/>
    <att name="count" type="integer"/>
    <att name="full iri" value="" type="string"/>
    <att name="hide" value="hide" type="string"/>
    <graphics y="40.0" w="20.0" type="ELLIPSE" outline="#CCCCCC" h="20.0" x="240.0" fill="#66FF66" z="0.0" width="2.0">
      <att name="NODE_CUSTOMGRAPHICS_POSITION_2" value="C,C,c,0.00,0.00" type="string"/>
      <att name="NODE_LABEL_WIDTH" value="200.0" type="string"/>
      <att name="NODE_TRANSPARENCY" value="255" type="string"/>
      <att name="NODE_CUSTOMGRAPHICS_SIZE_5" value="0.0" type="string"/>
      <att name="NODE_CUSTOMGRAPHICS_3" value="org.cytoscape.ding.customgraphics.NullCustomGraphics,0,[ Remove Graphics ]," type="string"/>
      <att name="NODE_TOOLTIP" value="" type="string"/>
      <att name="NODE_SELECTED_PAINT" value="#FFFF00" type="string"/>
      <att name="NODE_LABEL_COLOR" value="#666666" type="string"/>
      <att name="NODE_LABEL_FONT_SIZE" value="10" type="string"/>
      <att name="NODE_CUSTOMGRAPHICS_6" value="org.cytoscape.ding.customgraphics.NullCustomGraphics,0,[ Remove Graphics ]," type="string"/>
      <att name="NODE_NESTED_NETWORK_IMAGE_VISIBLE" value="true" type="string"/>
      <att name="NODE_CUSTOMGRAPHICS_SIZE_9" value="0.0" type="string"/>
      <att name="NODE_CUSTOMGRAPHICS_POSITION_5" value="C,C,c,0.00,0.00" type="string"/>
      <att name="NODE_CUSTOMGRAPHICS_POSITION_4" value="C,C,c,0.00,0.00" type="string"/>
      <att name="NODE_CUSTOMGRAPHICS_8" value="org.cytoscape.ding.customgraphics.NullCustomGraphics,0,[ Remove Graphics ]," type="string"/>
      <att name="NODE_CUSTOMGRAPHICS_POSITION_9" value="C,C,c,0.00,0.00" type="string"/>
      <att name="NODE_CUSTOMGRAPHICS_SIZE_1" value="0.0" type="string"/>
      <att name="NODE_CUSTOMGRAPHICS_SIZE_7" value="0.0" type="string"/>
      <att name="NODE_CUSTOMGRAPHICS_2" value="org.cytoscape.ding.customgraphics.NullCustomGraphics,0,[ Remove Graphics ]," type="string"/>
      <att name="NODE_CUSTOMGRAPHICS_SIZE_3" value="0.0" type="string"/>
      <att name="NODE_BORDER_STROKE" value="SOLID" type="string"/>
      <att name="NODE_SELECTED" value="false" type="string"/>
      <att name="NODE_VISIBLE" value="false" type="string"/>
      <att name="NODE_LABEL_FONT_FACE" value="Century Schoolbook L Bold,plain,10" type="string"/>
      <att name="NODE_CUSTOMGRAPHICS_4" value="org.cytoscape.ding.customgraphics.NullCustomGraphics,0,[ Remove Graphics ]," type="string"/>
      <att name="NODE_DEPTH" value="0.0" type="string"/>
      <att name="NODE_CUSTOMGRAPHICS_POSITION_7" value="C,C,c,0.00,0.00" type="string"/>
      <att name="NODE_LABEL_POSITION" value="C,C,c,0.00,0.00" type="string"/>
      <att name="NODE_CUSTOMGRAPHICS_SIZE_8" value="0.0" type="string"/>
      <att name="NODE_LABEL" value="http://www.biopax.org/release/bp-level3.owl#SequenceSite/integer" type="string"/>
      <att name="NODE_CUSTOMGRAPHICS_1" value="org.cytoscape.ding.customgraphics.NullCustomGraphics,0,[ Remove Graphics ]," type="string"/>
      <att name="NODE_CUSTOMGRAPHICS_POSITION_8" value="C,C,c,0.00,0.00" type="string"/>
      <att name="NODE_CUSTOMGRAPHICS_SIZE_2" value="0.0" type="string"/>
      <att name="NODE_LABEL_TRANSPARENCY" value="255" type="string"/>
      <att name="NODE_CUSTOMGRAPHICS_9" value="org.cytoscape.ding.customgraphics.NullCustomGraphics,0,[ Remove Graphics ]," type="string"/>
      <att name="NODE_CUSTOMGRAPHICS_5" value="org.cytoscape.ding.customgraphics.NullCustomGraphics,0,[ Remove Graphics ]," type="string"/>
      <att name="NODE_CUSTOMGRAPHICS_POSITION_3" value="C,C,c,0.00,0.00" type="string"/>
      <att name="NODE_CUSTOMGRAPHICS_SIZE_4" value="0.0" type="string"/>
      <att name="NODE_CUSTOMGRAPHICS_POSITION_6" value="C,C,c,0.00,0.00" type="string"/>
      <att name="NODE_BORDER_TRANSPARENCY" value="255" type="string"/>
      <att name="NODE_CUSTOMGRAPHICS_7" value="org.cytoscape.ding.customgraphics.NullCustomGraphics,0,[ Remove Graphics ]," type="string"/>
      <att name="NODE_CUSTOMGRAPHICS_SIZE_6" value="0.0" type="string"/>
      <att name="NODE_CUSTOMGRAPHICS_POSITION_1" value="C,C,c,0.00,0.00" type="string"/>
    </graphics>
  </node>
  <node id="8403" label="http://www.biopax.org/release/bp-level3.owl#PublicationXref/string">
    <att name="shared name" value="http://www.biopax.org/release/bp-level3.owl#PublicationXref/string" type="string"/>
    <att name="name" value="http://www.biopax.org/release/bp-level3.owl#PublicationXref/string" type="string"/>
    <att name="selected" value="0" type="boolean"/>
    <att name="child instance count" value="" type="string"/>
    <att name="count" type="integer"/>
    <att name="full iri" value="" type="string"/>
    <att name="hide" value="hide" type="string"/>
    <graphics y="200.0" w="20.0" type="ELLIPSE" outline="#CCCCCC" h="20.0" x="-160.0" fill="#66FF66" z="0.0" width="2.0">
      <att name="NODE_CUSTOMGRAPHICS_POSITION_2" value="C,C,c,0.00,0.00" type="string"/>
      <att name="NODE_LABEL_WIDTH" value="200.0" type="string"/>
      <att name="NODE_TRANSPARENCY" value="255" type="string"/>
      <att name="NODE_CUSTOMGRAPHICS_SIZE_5" value="0.0" type="string"/>
      <att name="NODE_CUSTOMGRAPHICS_3" value="org.cytoscape.ding.customgraphics.NullCustomGraphics,0,[ Remove Graphics ]," type="string"/>
      <att name="NODE_TOOLTIP" value="" type="string"/>
      <att name="NODE_SELECTED_PAINT" value="#FFFF00" type="string"/>
      <att name="NODE_LABEL_COLOR" value="#666666" type="string"/>
      <att name="NODE_LABEL_FONT_SIZE" value="10" type="string"/>
      <att name="NODE_CUSTOMGRAPHICS_6" value="org.cytoscape.ding.customgraphics.NullCustomGraphics,0,[ Remove Graphics ]," type="string"/>
      <att name="NODE_NESTED_NETWORK_IMAGE_VISIBLE" value="true" type="string"/>
      <att name="NODE_CUSTOMGRAPHICS_SIZE_9" value="0.0" type="string"/>
      <att name="NODE_CUSTOMGRAPHICS_POSITION_5" value="C,C,c,0.00,0.00" type="string"/>
      <att name="NODE_CUSTOMGRAPHICS_POSITION_4" value="C,C,c,0.00,0.00" type="string"/>
      <att name="NODE_CUSTOMGRAPHICS_8" value="org.cytoscape.ding.customgraphics.NullCustomGraphics,0,[ Remove Graphics ]," type="string"/>
      <att name="NODE_CUSTOMGRAPHICS_POSITION_9" value="C,C,c,0.00,0.00" type="string"/>
      <att name="NODE_CUSTOMGRAPHICS_SIZE_1" value="0.0" type="string"/>
      <att name="NODE_CUSTOMGRAPHICS_SIZE_7" value="0.0" type="string"/>
      <att name="NODE_CUSTOMGRAPHICS_2" value="org.cytoscape.ding.customgraphics.NullCustomGraphics,0,[ Remove Graphics ]," type="string"/>
      <att name="NODE_CUSTOMGRAPHICS_SIZE_3" value="0.0" type="string"/>
      <att name="NODE_BORDER_STROKE" value="SOLID" type="string"/>
      <att name="NODE_SELECTED" value="false" type="string"/>
      <att name="NODE_VISIBLE" value="false" type="string"/>
      <att name="NODE_LABEL_FONT_FACE" value="Century Schoolbook L Bold,plain,10" type="string"/>
      <att name="NODE_CUSTOMGRAPHICS_4" value="org.cytoscape.ding.customgraphics.NullCustomGraphics,0,[ Remove Graphics ]," type="string"/>
      <att name="NODE_DEPTH" value="0.0" type="string"/>
      <att name="NODE_CUSTOMGRAPHICS_POSITION_7" value="C,C,c,0.00,0.00" type="string"/>
      <att name="NODE_LABEL_POSITION" value="C,C,c,0.00,0.00" type="string"/>
      <att name="NODE_CUSTOMGRAPHICS_SIZE_8" value="0.0" type="string"/>
      <att name="NODE_LABEL" value="http://www.biopax.org/release/bp-level3.owl#PublicationXref/string" type="string"/>
      <att name="NODE_CUSTOMGRAPHICS_1" value="org.cytoscape.ding.customgraphics.NullCustomGraphics,0,[ Remove Graphics ]," type="string"/>
      <att name="NODE_CUSTOMGRAPHICS_POSITION_8" value="C,C,c,0.00,0.00" type="string"/>
      <att name="NODE_CUSTOMGRAPHICS_SIZE_2" value="0.0" type="string"/>
      <att name="NODE_LABEL_TRANSPARENCY" value="255" type="string"/>
      <att name="NODE_CUSTOMGRAPHICS_9" value="org.cytoscape.ding.customgraphics.NullCustomGraphics,0,[ Remove Graphics ]," type="string"/>
      <att name="NODE_CUSTOMGRAPHICS_5" value="org.cytoscape.ding.customgraphics.NullCustomGraphics,0,[ Remove Graphics ]," type="string"/>
      <att name="NODE_CUSTOMGRAPHICS_POSITION_3" value="C,C,c,0.00,0.00" type="string"/>
      <att name="NODE_CUSTOMGRAPHICS_SIZE_4" value="0.0" type="string"/>
      <att name="NODE_CUSTOMGRAPHICS_POSITION_6" value="C,C,c,0.00,0.00" type="string"/>
      <att name="NODE_BORDER_TRANSPARENCY" value="255" type="string"/>
      <att name="NODE_CUSTOMGRAPHICS_7" value="org.cytoscape.ding.customgraphics.NullCustomGraphics,0,[ Remove Graphics ]," type="string"/>
      <att name="NODE_CUSTOMGRAPHICS_SIZE_6" value="0.0" type="string"/>
      <att name="NODE_CUSTOMGRAPHICS_POSITION_1" value="C,C,c,0.00,0.00" type="string"/>
    </graphics>
  </node>
  <node id="8402" label="http://www.biopax.org/release/bp-level3.owl#PublicationXref/integer">
    <att name="shared name" value="http://www.biopax.org/release/bp-level3.owl#PublicationXref/integer" type="string"/>
    <att name="name" value="http://www.biopax.org/release/bp-level3.owl#PublicationXref/integer" type="string"/>
    <att name="selected" value="0" type="boolean"/>
    <att name="child instance count" value="" type="string"/>
    <att name="count" type="integer"/>
    <att name="full iri" value="" type="string"/>
    <att name="hide" value="hide" type="string"/>
    <graphics y="-80.0" w="20.0" type="ELLIPSE" outline="#CCCCCC" h="20.0" x="-80.0" fill="#66FF66" z="0.0" width="2.0">
      <att name="NODE_CUSTOMGRAPHICS_POSITION_2" value="C,C,c,0.00,0.00" type="string"/>
      <att name="NODE_LABEL_WIDTH" value="200.0" type="string"/>
      <att name="NODE_TRANSPARENCY" value="255" type="string"/>
      <att name="NODE_CUSTOMGRAPHICS_SIZE_5" value="0.0" type="string"/>
      <att name="NODE_CUSTOMGRAPHICS_3" value="org.cytoscape.ding.customgraphics.NullCustomGraphics,0,[ Remove Graphics ]," type="string"/>
      <att name="NODE_TOOLTIP" value="" type="string"/>
      <att name="NODE_SELECTED_PAINT" value="#FFFF00" type="string"/>
      <att name="NODE_LABEL_COLOR" value="#666666" type="string"/>
      <att name="NODE_LABEL_FONT_SIZE" value="10" type="string"/>
      <att name="NODE_CUSTOMGRAPHICS_6" value="org.cytoscape.ding.customgraphics.NullCustomGraphics,0,[ Remove Graphics ]," type="string"/>
      <att name="NODE_NESTED_NETWORK_IMAGE_VISIBLE" value="true" type="string"/>
      <att name="NODE_CUSTOMGRAPHICS_SIZE_9" value="0.0" type="string"/>
      <att name="NODE_CUSTOMGRAPHICS_POSITION_5" value="C,C,c,0.00,0.00" type="string"/>
      <att name="NODE_CUSTOMGRAPHICS_POSITION_4" value="C,C,c,0.00,0.00" type="string"/>
      <att name="NODE_CUSTOMGRAPHICS_8" value="org.cytoscape.ding.customgraphics.NullCustomGraphics,0,[ Remove Graphics ]," type="string"/>
      <att name="NODE_CUSTOMGRAPHICS_POSITION_9" value="C,C,c,0.00,0.00" type="string"/>
      <att name="NODE_CUSTOMGRAPHICS_SIZE_1" value="0.0" type="string"/>
      <att name="NODE_CUSTOMGRAPHICS_SIZE_7" value="0.0" type="string"/>
      <att name="NODE_CUSTOMGRAPHICS_2" value="org.cytoscape.ding.customgraphics.NullCustomGraphics,0,[ Remove Graphics ]," type="string"/>
      <att name="NODE_CUSTOMGRAPHICS_SIZE_3" value="0.0" type="string"/>
      <att name="NODE_BORDER_STROKE" value="SOLID" type="string"/>
      <att name="NODE_SELECTED" value="false" type="string"/>
      <att name="NODE_VISIBLE" value="false" type="string"/>
      <att name="NODE_LABEL_FONT_FACE" value="Century Schoolbook L Bold,plain,10" type="string"/>
      <att name="NODE_CUSTOMGRAPHICS_4" value="org.cytoscape.ding.customgraphics.NullCustomGraphics,0,[ Remove Graphics ]," type="string"/>
      <att name="NODE_DEPTH" value="0.0" type="string"/>
      <att name="NODE_CUSTOMGRAPHICS_POSITION_7" value="C,C,c,0.00,0.00" type="string"/>
      <att name="NODE_LABEL_POSITION" value="C,C,c,0.00,0.00" type="string"/>
      <att name="NODE_CUSTOMGRAPHICS_SIZE_8" value="0.0" type="string"/>
      <att name="NODE_LABEL" value="http://www.biopax.org/release/bp-level3.owl#PublicationXref/integer" type="string"/>
      <att name="NODE_CUSTOMGRAPHICS_1" value="org.cytoscape.ding.customgraphics.NullCustomGraphics,0,[ Remove Graphics ]," type="string"/>
      <att name="NODE_CUSTOMGRAPHICS_POSITION_8" value="C,C,c,0.00,0.00" type="string"/>
      <att name="NODE_CUSTOMGRAPHICS_SIZE_2" value="0.0" type="string"/>
      <att name="NODE_LABEL_TRANSPARENCY" value="255" type="string"/>
      <att name="NODE_CUSTOMGRAPHICS_9" value="org.cytoscape.ding.customgraphics.NullCustomGraphics,0,[ Remove Graphics ]," type="string"/>
      <att name="NODE_CUSTOMGRAPHICS_5" value="org.cytoscape.ding.customgraphics.NullCustomGraphics,0,[ Remove Graphics ]," type="string"/>
      <att name="NODE_CUSTOMGRAPHICS_POSITION_3" value="C,C,c,0.00,0.00" type="string"/>
      <att name="NODE_CUSTOMGRAPHICS_SIZE_4" value="0.0" type="string"/>
      <att name="NODE_CUSTOMGRAPHICS_POSITION_6" value="C,C,c,0.00,0.00" type="string"/>
      <att name="NODE_BORDER_TRANSPARENCY" value="255" type="string"/>
      <att name="NODE_CUSTOMGRAPHICS_7" value="org.cytoscape.ding.customgraphics.NullCustomGraphics,0,[ Remove Graphics ]," type="string"/>
      <att name="NODE_CUSTOMGRAPHICS_SIZE_6" value="0.0" type="string"/>
      <att name="NODE_CUSTOMGRAPHICS_POSITION_1" value="C,C,c,0.00,0.00" type="string"/>
    </graphics>
  </node>
  <node id="8401" label="PublicationXref">
    <att name="shared name" value="http://www.biopax.org/release/bp-level3.owl#PublicationXref" type="string"/>
    <att name="name" value="PublicationXref" type="string"/>
    <att name="selected" value="0" type="boolean"/>
    <att name="child instance count" value="" type="string"/>
    <att name="count" value="18366" type="integer"/>
    <att name="full iri" value="&lt;http://www.biopax.org/release/bp-level3.owl#PublicationXref&gt;" type="string"/>
    <att name="hide" value="" type="string"/>
    <graphics y="119.23577354707633" w="20.0" type="ELLIPSE" outline="#CCCCCC" h="20.0" x="289.1435957281129" fill="#66FF66" z="0.0" width="2.0">
      <att name="NODE_CUSTOMGRAPHICS_POSITION_2" value="C,C,c,0.00,0.00" type="string"/>
      <att name="NODE_LABEL_WIDTH" value="200.0" type="string"/>
      <att name="NODE_TRANSPARENCY" value="255" type="string"/>
      <att name="NODE_CUSTOMGRAPHICS_SIZE_5" value="0.0" type="string"/>
      <att name="NODE_CUSTOMGRAPHICS_3" value="org.cytoscape.ding.customgraphics.NullCustomGraphics,0,[ Remove Graphics ]," type="string"/>
      <att name="NODE_TOOLTIP" value="" type="string"/>
      <att name="NODE_SELECTED_PAINT" value="#FFFF00" type="string"/>
      <att name="NODE_LABEL_COLOR" value="#666666" type="string"/>
      <att name="NODE_LABEL_FONT_SIZE" value="10" type="string"/>
      <att name="NODE_CUSTOMGRAPHICS_6" value="org.cytoscape.ding.customgraphics.NullCustomGraphics,0,[ Remove Graphics ]," type="string"/>
      <att name="NODE_NESTED_NETWORK_IMAGE_VISIBLE" value="true" type="string"/>
      <att name="NODE_CUSTOMGRAPHICS_SIZE_9" value="0.0" type="string"/>
      <att name="NODE_CUSTOMGRAPHICS_POSITION_5" value="C,C,c,0.00,0.00" type="string"/>
      <att name="NODE_CUSTOMGRAPHICS_POSITION_4" value="C,C,c,0.00,0.00" type="string"/>
      <att name="NODE_CUSTOMGRAPHICS_8" value="org.cytoscape.ding.customgraphics.NullCustomGraphics,0,[ Remove Graphics ]," type="string"/>
      <att name="NODE_CUSTOMGRAPHICS_POSITION_9" value="C,C,c,0.00,0.00" type="string"/>
      <att name="NODE_CUSTOMGRAPHICS_SIZE_1" value="0.0" type="string"/>
      <att name="NODE_CUSTOMGRAPHICS_SIZE_7" value="0.0" type="string"/>
      <att name="NODE_CUSTOMGRAPHICS_2" value="org.cytoscape.ding.customgraphics.NullCustomGraphics,0,[ Remove Graphics ]," type="string"/>
      <att name="NODE_CUSTOMGRAPHICS_SIZE_3" value="0.0" type="string"/>
      <att name="NODE_BORDER_STROKE" value="SOLID" type="string"/>
      <att name="NODE_SELECTED" value="false" type="string"/>
      <att name="NODE_VISIBLE" value="true" type="string"/>
      <att name="NODE_LABEL_FONT_FACE" value="Century Schoolbook L Bold,plain,10" type="string"/>
      <att name="NODE_CUSTOMGRAPHICS_4" value="org.cytoscape.ding.customgraphics.NullCustomGraphics,0,[ Remove Graphics ]," type="string"/>
      <att name="NODE_DEPTH" value="0.0" type="string"/>
      <att name="NODE_CUSTOMGRAPHICS_POSITION_7" value="C,C,c,0.00,0.00" type="string"/>
      <att name="NODE_LABEL_POSITION" value="C,C,c,0.00,0.00" type="string"/>
      <att name="NODE_CUSTOMGRAPHICS_SIZE_8" value="0.0" type="string"/>
      <att name="NODE_LABEL" value="PublicationXref" type="string"/>
      <att name="NODE_CUSTOMGRAPHICS_1" value="org.cytoscape.ding.customgraphics.NullCustomGraphics,0,[ Remove Graphics ]," type="string"/>
      <att name="NODE_CUSTOMGRAPHICS_POSITION_8" value="C,C,c,0.00,0.00" type="string"/>
      <att name="NODE_CUSTOMGRAPHICS_SIZE_2" value="0.0" type="string"/>
      <att name="NODE_LABEL_TRANSPARENCY" value="255" type="string"/>
      <att name="NODE_CUSTOMGRAPHICS_9" value="org.cytoscape.ding.customgraphics.NullCustomGraphics,0,[ Remove Graphics ]," type="string"/>
      <att name="NODE_CUSTOMGRAPHICS_5" value="org.cytoscape.ding.customgraphics.NullCustomGraphics,0,[ Remove Graphics ]," type="string"/>
      <att name="NODE_CUSTOMGRAPHICS_POSITION_3" value="C,C,c,0.00,0.00" type="string"/>
      <att name="NODE_CUSTOMGRAPHICS_SIZE_4" value="0.0" type="string"/>
      <att name="NODE_CUSTOMGRAPHICS_POSITION_6" value="C,C,c,0.00,0.00" type="string"/>
      <att name="NODE_BORDER_TRANSPARENCY" value="255" type="string"/>
      <att name="NODE_CUSTOMGRAPHICS_7" value="org.cytoscape.ding.customgraphics.NullCustomGraphics,0,[ Remove Graphics ]," type="string"/>
      <att name="NODE_CUSTOMGRAPHICS_SIZE_6" value="0.0" type="string"/>
      <att name="NODE_CUSTOMGRAPHICS_POSITION_1" value="C,C,c,0.00,0.00" type="string"/>
    </graphics>
  </node>
  <node id="8400" label="http://www.biopax.org/release/bp-level3.owl#Entity/string">
    <att name="shared name" value="http://www.biopax.org/release/bp-level3.owl#Entity/string" type="string"/>
    <att name="name" value="http://www.biopax.org/release/bp-level3.owl#Entity/string" type="string"/>
    <att name="selected" value="0" type="boolean"/>
    <att name="child instance count" value="" type="string"/>
    <att name="count" type="integer"/>
    <att name="full iri" value="" type="string"/>
    <att name="hide" value="hide" type="string"/>
    <graphics y="-120.0" w="20.0" type="ELLIPSE" outline="#CCCCCC" h="20.0" x="160.0" fill="#66FF66" z="0.0" width="2.0">
      <att name="NODE_CUSTOMGRAPHICS_POSITION_2" value="C,C,c,0.00,0.00" type="string"/>
      <att name="NODE_LABEL_WIDTH" value="200.0" type="string"/>
      <att name="NODE_TRANSPARENCY" value="255" type="string"/>
      <att name="NODE_CUSTOMGRAPHICS_SIZE_5" value="0.0" type="string"/>
      <att name="NODE_CUSTOMGRAPHICS_3" value="org.cytoscape.ding.customgraphics.NullCustomGraphics,0,[ Remove Graphics ]," type="string"/>
      <att name="NODE_TOOLTIP" value="" type="string"/>
      <att name="NODE_SELECTED_PAINT" value="#FFFF00" type="string"/>
      <att name="NODE_LABEL_COLOR" value="#666666" type="string"/>
      <att name="NODE_LABEL_FONT_SIZE" value="10" type="string"/>
      <att name="NODE_CUSTOMGRAPHICS_6" value="org.cytoscape.ding.customgraphics.NullCustomGraphics,0,[ Remove Graphics ]," type="string"/>
      <att name="NODE_NESTED_NETWORK_IMAGE_VISIBLE" value="true" type="string"/>
      <att name="NODE_CUSTOMGRAPHICS_SIZE_9" value="0.0" type="string"/>
      <att name="NODE_CUSTOMGRAPHICS_POSITION_5" value="C,C,c,0.00,0.00" type="string"/>
      <att name="NODE_CUSTOMGRAPHICS_POSITION_4" value="C,C,c,0.00,0.00" type="string"/>
      <att name="NODE_CUSTOMGRAPHICS_8" value="org.cytoscape.ding.customgraphics.NullCustomGraphics,0,[ Remove Graphics ]," type="string"/>
      <att name="NODE_CUSTOMGRAPHICS_POSITION_9" value="C,C,c,0.00,0.00" type="string"/>
      <att name="NODE_CUSTOMGRAPHICS_SIZE_1" value="0.0" type="string"/>
      <att name="NODE_CUSTOMGRAPHICS_SIZE_7" value="0.0" type="string"/>
      <att name="NODE_CUSTOMGRAPHICS_2" value="org.cytoscape.ding.customgraphics.NullCustomGraphics,0,[ Remove Graphics ]," type="string"/>
      <att name="NODE_CUSTOMGRAPHICS_SIZE_3" value="0.0" type="string"/>
      <att name="NODE_BORDER_STROKE" value="SOLID" type="string"/>
      <att name="NODE_SELECTED" value="false" type="string"/>
      <att name="NODE_VISIBLE" value="false" type="string"/>
      <att name="NODE_LABEL_FONT_FACE" value="Century Schoolbook L Bold,plain,10" type="string"/>
      <att name="NODE_CUSTOMGRAPHICS_4" value="org.cytoscape.ding.customgraphics.NullCustomGraphics,0,[ Remove Graphics ]," type="string"/>
      <att name="NODE_DEPTH" value="0.0" type="string"/>
      <att name="NODE_CUSTOMGRAPHICS_POSITION_7" value="C,C,c,0.00,0.00" type="string"/>
      <att name="NODE_LABEL_POSITION" value="C,C,c,0.00,0.00" type="string"/>
      <att name="NODE_CUSTOMGRAPHICS_SIZE_8" value="0.0" type="string"/>
      <att name="NODE_LABEL" value="http://www.biopax.org/release/bp-level3.owl#Entity/string" type="string"/>
      <att name="NODE_CUSTOMGRAPHICS_1" value="org.cytoscape.ding.customgraphics.NullCustomGraphics,0,[ Remove Graphics ]," type="string"/>
      <att name="NODE_CUSTOMGRAPHICS_POSITION_8" value="C,C,c,0.00,0.00" type="string"/>
      <att name="NODE_CUSTOMGRAPHICS_SIZE_2" value="0.0" type="string"/>
      <att name="NODE_LABEL_TRANSPARENCY" value="255" type="string"/>
      <att name="NODE_CUSTOMGRAPHICS_9" value="org.cytoscape.ding.customgraphics.NullCustomGraphics,0,[ Remove Graphics ]," type="string"/>
      <att name="NODE_CUSTOMGRAPHICS_5" value="org.cytoscape.ding.customgraphics.NullCustomGraphics,0,[ Remove Graphics ]," type="string"/>
      <att name="NODE_CUSTOMGRAPHICS_POSITION_3" value="C,C,c,0.00,0.00" type="string"/>
      <att name="NODE_CUSTOMGRAPHICS_SIZE_4" value="0.0" type="string"/>
      <att name="NODE_CUSTOMGRAPHICS_POSITION_6" value="C,C,c,0.00,0.00" type="string"/>
      <att name="NODE_BORDER_TRANSPARENCY" value="255" type="string"/>
      <att name="NODE_CUSTOMGRAPHICS_7" value="org.cytoscape.ding.customgraphics.NullCustomGraphics,0,[ Remove Graphics ]," type="string"/>
      <att name="NODE_CUSTOMGRAPHICS_SIZE_6" value="0.0" type="string"/>
      <att name="NODE_CUSTOMGRAPHICS_POSITION_1" value="C,C,c,0.00,0.00" type="string"/>
    </graphics>
  </node>
  <node id="8399" label="http://www.biopax.org/release/bp-level3.owl#ControlledVocabulary/string">
    <att name="shared name" value="http://www.biopax.org/release/bp-level3.owl#ControlledVocabulary/string" type="string"/>
    <att name="name" value="http://www.biopax.org/release/bp-level3.owl#ControlledVocabulary/string" type="string"/>
    <att name="selected" value="0" type="boolean"/>
    <att name="child instance count" value="" type="string"/>
    <att name="count" type="integer"/>
    <att name="full iri" value="" type="string"/>
    <att name="hide" value="hide" type="string"/>
    <graphics y="120.0" w="20.0" type="ELLIPSE" outline="#CCCCCC" h="20.0" x="240.0" fill="#66FF66" z="0.0" width="2.0">
      <att name="NODE_CUSTOMGRAPHICS_POSITION_2" value="C,C,c,0.00,0.00" type="string"/>
      <att name="NODE_LABEL_WIDTH" value="200.0" type="string"/>
      <att name="NODE_TRANSPARENCY" value="255" type="string"/>
      <att name="NODE_CUSTOMGRAPHICS_SIZE_5" value="0.0" type="string"/>
      <att name="NODE_CUSTOMGRAPHICS_3" value="org.cytoscape.ding.customgraphics.NullCustomGraphics,0,[ Remove Graphics ]," type="string"/>
      <att name="NODE_TOOLTIP" value="" type="string"/>
      <att name="NODE_SELECTED_PAINT" value="#FFFF00" type="string"/>
      <att name="NODE_LABEL_COLOR" value="#666666" type="string"/>
      <att name="NODE_LABEL_FONT_SIZE" value="10" type="string"/>
      <att name="NODE_CUSTOMGRAPHICS_6" value="org.cytoscape.ding.customgraphics.NullCustomGraphics,0,[ Remove Graphics ]," type="string"/>
      <att name="NODE_NESTED_NETWORK_IMAGE_VISIBLE" value="true" type="string"/>
      <att name="NODE_CUSTOMGRAPHICS_SIZE_9" value="0.0" type="string"/>
      <att name="NODE_CUSTOMGRAPHICS_POSITION_5" value="C,C,c,0.00,0.00" type="string"/>
      <att name="NODE_CUSTOMGRAPHICS_POSITION_4" value="C,C,c,0.00,0.00" type="string"/>
      <att name="NODE_CUSTOMGRAPHICS_8" value="org.cytoscape.ding.customgraphics.NullCustomGraphics,0,[ Remove Graphics ]," type="string"/>
      <att name="NODE_CUSTOMGRAPHICS_POSITION_9" value="C,C,c,0.00,0.00" type="string"/>
      <att name="NODE_CUSTOMGRAPHICS_SIZE_1" value="0.0" type="string"/>
      <att name="NODE_CUSTOMGRAPHICS_SIZE_7" value="0.0" type="string"/>
      <att name="NODE_CUSTOMGRAPHICS_2" value="org.cytoscape.ding.customgraphics.NullCustomGraphics,0,[ Remove Graphics ]," type="string"/>
      <att name="NODE_CUSTOMGRAPHICS_SIZE_3" value="0.0" type="string"/>
      <att name="NODE_BORDER_STROKE" value="SOLID" type="string"/>
      <att name="NODE_SELECTED" value="false" type="string"/>
      <att name="NODE_VISIBLE" value="false" type="string"/>
      <att name="NODE_LABEL_FONT_FACE" value="Century Schoolbook L Bold,plain,10" type="string"/>
      <att name="NODE_CUSTOMGRAPHICS_4" value="org.cytoscape.ding.customgraphics.NullCustomGraphics,0,[ Remove Graphics ]," type="string"/>
      <att name="NODE_DEPTH" value="0.0" type="string"/>
      <att name="NODE_CUSTOMGRAPHICS_POSITION_7" value="C,C,c,0.00,0.00" type="string"/>
      <att name="NODE_LABEL_POSITION" value="C,C,c,0.00,0.00" type="string"/>
      <att name="NODE_CUSTOMGRAPHICS_SIZE_8" value="0.0" type="string"/>
      <att name="NODE_LABEL" value="http://www.biopax.org/release/bp-level3.owl#ControlledVocabulary/string" type="string"/>
      <att name="NODE_CUSTOMGRAPHICS_1" value="org.cytoscape.ding.customgraphics.NullCustomGraphics,0,[ Remove Graphics ]," type="string"/>
      <att name="NODE_CUSTOMGRAPHICS_POSITION_8" value="C,C,c,0.00,0.00" type="string"/>
      <att name="NODE_CUSTOMGRAPHICS_SIZE_2" value="0.0" type="string"/>
      <att name="NODE_LABEL_TRANSPARENCY" value="255" type="string"/>
      <att name="NODE_CUSTOMGRAPHICS_9" value="org.cytoscape.ding.customgraphics.NullCustomGraphics,0,[ Remove Graphics ]," type="string"/>
      <att name="NODE_CUSTOMGRAPHICS_5" value="org.cytoscape.ding.customgraphics.NullCustomGraphics,0,[ Remove Graphics ]," type="string"/>
      <att name="NODE_CUSTOMGRAPHICS_POSITION_3" value="C,C,c,0.00,0.00" type="string"/>
      <att name="NODE_CUSTOMGRAPHICS_SIZE_4" value="0.0" type="string"/>
      <att name="NODE_CUSTOMGRAPHICS_POSITION_6" value="C,C,c,0.00,0.00" type="string"/>
      <att name="NODE_BORDER_TRANSPARENCY" value="255" type="string"/>
      <att name="NODE_CUSTOMGRAPHICS_7" value="org.cytoscape.ding.customgraphics.NullCustomGraphics,0,[ Remove Graphics ]," type="string"/>
      <att name="NODE_CUSTOMGRAPHICS_SIZE_6" value="0.0" type="string"/>
      <att name="NODE_CUSTOMGRAPHICS_POSITION_1" value="C,C,c,0.00,0.00" type="string"/>
    </graphics>
  </node>
  <node id="8398" label="ControlledVocabulary">
    <att name="shared name" value="http://www.biopax.org/release/bp-level3.owl#ControlledVocabulary" type="string"/>
    <att name="name" value="ControlledVocabulary" type="string"/>
    <att name="selected" value="0" type="boolean"/>
    <att name="child instance count" value="265" type="string"/>
    <att name="count" type="integer"/>
    <att name="full iri" value="&lt;http://www.biopax.org/release/bp-level3.owl#ControlledVocabulary&gt;" type="string"/>
    <att name="hide" value="" type="string"/>
    <graphics y="-14.764154434204102" w="20.0" type="ELLIPSE" outline="#CCCCCC" h="20.0" x="395.7229563274738" fill="#66FF66" z="0.0" width="2.0">
      <att name="NODE_CUSTOMGRAPHICS_POSITION_2" value="C,C,c,0.00,0.00" type="string"/>
      <att name="NODE_LABEL_WIDTH" value="200.0" type="string"/>
      <att name="NODE_TRANSPARENCY" value="255" type="string"/>
      <att name="NODE_CUSTOMGRAPHICS_SIZE_5" value="0.0" type="string"/>
      <att name="NODE_CUSTOMGRAPHICS_3" value="org.cytoscape.ding.customgraphics.NullCustomGraphics,0,[ Remove Graphics ]," type="string"/>
      <att name="NODE_TOOLTIP" value="" type="string"/>
      <att name="NODE_SELECTED_PAINT" value="#FFFF00" type="string"/>
      <att name="NODE_LABEL_COLOR" value="#666666" type="string"/>
      <att name="NODE_LABEL_FONT_SIZE" value="10" type="string"/>
      <att name="NODE_CUSTOMGRAPHICS_6" value="org.cytoscape.ding.customgraphics.NullCustomGraphics,0,[ Remove Graphics ]," type="string"/>
      <att name="NODE_NESTED_NETWORK_IMAGE_VISIBLE" value="true" type="string"/>
      <att name="NODE_CUSTOMGRAPHICS_SIZE_9" value="0.0" type="string"/>
      <att name="NODE_CUSTOMGRAPHICS_POSITION_5" value="C,C,c,0.00,0.00" type="string"/>
      <att name="NODE_CUSTOMGRAPHICS_POSITION_4" value="C,C,c,0.00,0.00" type="string"/>
      <att name="NODE_CUSTOMGRAPHICS_8" value="org.cytoscape.ding.customgraphics.NullCustomGraphics,0,[ Remove Graphics ]," type="string"/>
      <att name="NODE_CUSTOMGRAPHICS_POSITION_9" value="C,C,c,0.00,0.00" type="string"/>
      <att name="NODE_CUSTOMGRAPHICS_SIZE_1" value="0.0" type="string"/>
      <att name="NODE_CUSTOMGRAPHICS_SIZE_7" value="0.0" type="string"/>
      <att name="NODE_CUSTOMGRAPHICS_2" value="org.cytoscape.ding.customgraphics.NullCustomGraphics,0,[ Remove Graphics ]," type="string"/>
      <att name="NODE_CUSTOMGRAPHICS_SIZE_3" value="0.0" type="string"/>
      <att name="NODE_BORDER_STROKE" value="SOLID" type="string"/>
      <att name="NODE_SELECTED" value="false" type="string"/>
      <att name="NODE_VISIBLE" value="true" type="string"/>
      <att name="NODE_LABEL_FONT_FACE" value="Century Schoolbook L Bold,plain,10" type="string"/>
      <att name="NODE_CUSTOMGRAPHICS_4" value="org.cytoscape.ding.customgraphics.NullCustomGraphics,0,[ Remove Graphics ]," type="string"/>
      <att name="NODE_DEPTH" value="0.0" type="string"/>
      <att name="NODE_CUSTOMGRAPHICS_POSITION_7" value="C,C,c,0.00,0.00" type="string"/>
      <att name="NODE_LABEL_POSITION" value="C,C,c,0.00,0.00" type="string"/>
      <att name="NODE_CUSTOMGRAPHICS_SIZE_8" value="0.0" type="string"/>
      <att name="NODE_LABEL" value="ControlledVocabulary" type="string"/>
      <att name="NODE_CUSTOMGRAPHICS_1" value="org.cytoscape.ding.customgraphics.NullCustomGraphics,0,[ Remove Graphics ]," type="string"/>
      <att name="NODE_CUSTOMGRAPHICS_POSITION_8" value="C,C,c,0.00,0.00" type="string"/>
      <att name="NODE_CUSTOMGRAPHICS_SIZE_2" value="0.0" type="string"/>
      <att name="NODE_LABEL_TRANSPARENCY" value="255" type="string"/>
      <att name="NODE_CUSTOMGRAPHICS_9" value="org.cytoscape.ding.customgraphics.NullCustomGraphics,0,[ Remove Graphics ]," type="string"/>
      <att name="NODE_CUSTOMGRAPHICS_5" value="org.cytoscape.ding.customgraphics.NullCustomGraphics,0,[ Remove Graphics ]," type="string"/>
      <att name="NODE_CUSTOMGRAPHICS_POSITION_3" value="C,C,c,0.00,0.00" type="string"/>
      <att name="NODE_CUSTOMGRAPHICS_SIZE_4" value="0.0" type="string"/>
      <att name="NODE_CUSTOMGRAPHICS_POSITION_6" value="C,C,c,0.00,0.00" type="string"/>
      <att name="NODE_BORDER_TRANSPARENCY" value="255" type="string"/>
      <att name="NODE_CUSTOMGRAPHICS_7" value="org.cytoscape.ding.customgraphics.NullCustomGraphics,0,[ Remove Graphics ]," type="string"/>
      <att name="NODE_CUSTOMGRAPHICS_SIZE_6" value="0.0" type="string"/>
      <att name="NODE_CUSTOMGRAPHICS_POSITION_1" value="C,C,c,0.00,0.00" type="string"/>
    </graphics>
  </node>
  <node id="8397" label="http://www.biopax.org/release/bp-level3.owl#Control/string">
    <att name="shared name" value="http://www.biopax.org/release/bp-level3.owl#Control/string" type="string"/>
    <att name="name" value="http://www.biopax.org/release/bp-level3.owl#Control/string" type="string"/>
    <att name="selected" value="0" type="boolean"/>
    <att name="child instance count" value="" type="string"/>
    <att name="count" type="integer"/>
    <att name="full iri" value="" type="string"/>
    <att name="hide" value="hide" type="string"/>
    <graphics y="80.0" w="20.0" type="ELLIPSE" outline="#CCCCCC" h="20.0" x="0.0" fill="#66FF66" z="0.0" width="2.0">
      <att name="NODE_CUSTOMGRAPHICS_POSITION_2" value="C,C,c,0.00,0.00" type="string"/>
      <att name="NODE_LABEL_WIDTH" value="200.0" type="string"/>
      <att name="NODE_TRANSPARENCY" value="255" type="string"/>
      <att name="NODE_CUSTOMGRAPHICS_SIZE_5" value="0.0" type="string"/>
      <att name="NODE_CUSTOMGRAPHICS_3" value="org.cytoscape.ding.customgraphics.NullCustomGraphics,0,[ Remove Graphics ]," type="string"/>
      <att name="NODE_TOOLTIP" value="" type="string"/>
      <att name="NODE_SELECTED_PAINT" value="#FFFF00" type="string"/>
      <att name="NODE_LABEL_COLOR" value="#666666" type="string"/>
      <att name="NODE_LABEL_FONT_SIZE" value="10" type="string"/>
      <att name="NODE_CUSTOMGRAPHICS_6" value="org.cytoscape.ding.customgraphics.NullCustomGraphics,0,[ Remove Graphics ]," type="string"/>
      <att name="NODE_NESTED_NETWORK_IMAGE_VISIBLE" value="true" type="string"/>
      <att name="NODE_CUSTOMGRAPHICS_SIZE_9" value="0.0" type="string"/>
      <att name="NODE_CUSTOMGRAPHICS_POSITION_5" value="C,C,c,0.00,0.00" type="string"/>
      <att name="NODE_CUSTOMGRAPHICS_POSITION_4" value="C,C,c,0.00,0.00" type="string"/>
      <att name="NODE_CUSTOMGRAPHICS_8" value="org.cytoscape.ding.customgraphics.NullCustomGraphics,0,[ Remove Graphics ]," type="string"/>
      <att name="NODE_CUSTOMGRAPHICS_POSITION_9" value="C,C,c,0.00,0.00" type="string"/>
      <att name="NODE_CUSTOMGRAPHICS_SIZE_1" value="0.0" type="string"/>
      <att name="NODE_CUSTOMGRAPHICS_SIZE_7" value="0.0" type="string"/>
      <att name="NODE_CUSTOMGRAPHICS_2" value="org.cytoscape.ding.customgraphics.NullCustomGraphics,0,[ Remove Graphics ]," type="string"/>
      <att name="NODE_CUSTOMGRAPHICS_SIZE_3" value="0.0" type="string"/>
      <att name="NODE_BORDER_STROKE" value="SOLID" type="string"/>
      <att name="NODE_SELECTED" value="false" type="string"/>
      <att name="NODE_VISIBLE" value="false" type="string"/>
      <att name="NODE_LABEL_FONT_FACE" value="Century Schoolbook L Bold,plain,10" type="string"/>
      <att name="NODE_CUSTOMGRAPHICS_4" value="org.cytoscape.ding.customgraphics.NullCustomGraphics,0,[ Remove Graphics ]," type="string"/>
      <att name="NODE_DEPTH" value="0.0" type="string"/>
      <att name="NODE_CUSTOMGRAPHICS_POSITION_7" value="C,C,c,0.00,0.00" type="string"/>
      <att name="NODE_LABEL_POSITION" value="C,C,c,0.00,0.00" type="string"/>
      <att name="NODE_CUSTOMGRAPHICS_SIZE_8" value="0.0" type="string"/>
      <att name="NODE_LABEL" value="http://www.biopax.org/release/bp-level3.owl#Control/string" type="string"/>
      <att name="NODE_CUSTOMGRAPHICS_1" value="org.cytoscape.ding.customgraphics.NullCustomGraphics,0,[ Remove Graphics ]," type="string"/>
      <att name="NODE_CUSTOMGRAPHICS_POSITION_8" value="C,C,c,0.00,0.00" type="string"/>
      <att name="NODE_CUSTOMGRAPHICS_SIZE_2" value="0.0" type="string"/>
      <att name="NODE_LABEL_TRANSPARENCY" value="255" type="string"/>
      <att name="NODE_CUSTOMGRAPHICS_9" value="org.cytoscape.ding.customgraphics.NullCustomGraphics,0,[ Remove Graphics ]," type="string"/>
      <att name="NODE_CUSTOMGRAPHICS_5" value="org.cytoscape.ding.customgraphics.NullCustomGraphics,0,[ Remove Graphics ]," type="string"/>
      <att name="NODE_CUSTOMGRAPHICS_POSITION_3" value="C,C,c,0.00,0.00" type="string"/>
      <att name="NODE_CUSTOMGRAPHICS_SIZE_4" value="0.0" type="string"/>
      <att name="NODE_CUSTOMGRAPHICS_POSITION_6" value="C,C,c,0.00,0.00" type="string"/>
      <att name="NODE_BORDER_TRANSPARENCY" value="255" type="string"/>
      <att name="NODE_CUSTOMGRAPHICS_7" value="org.cytoscape.ding.customgraphics.NullCustomGraphics,0,[ Remove Graphics ]," type="string"/>
      <att name="NODE_CUSTOMGRAPHICS_SIZE_6" value="0.0" type="string"/>
      <att name="NODE_CUSTOMGRAPHICS_POSITION_1" value="C,C,c,0.00,0.00" type="string"/>
    </graphics>
  </node>
  <node id="8396" label="http://www.biopax.org/release/bp-level3.owl#BiochemicalReaction/string">
    <att name="shared name" value="http://www.biopax.org/release/bp-level3.owl#BiochemicalReaction/string" type="string"/>
    <att name="name" value="http://www.biopax.org/release/bp-level3.owl#BiochemicalReaction/string" type="string"/>
    <att name="selected" value="0" type="boolean"/>
    <att name="child instance count" value="" type="string"/>
    <att name="count" type="integer"/>
    <att name="full iri" value="" type="string"/>
    <att name="hide" value="hide" type="string"/>
    <graphics y="-120.0" w="20.0" type="ELLIPSE" outline="#CCCCCC" h="20.0" x="80.0" fill="#66FF66" z="0.0" width="2.0">
      <att name="NODE_CUSTOMGRAPHICS_POSITION_2" value="C,C,c,0.00,0.00" type="string"/>
      <att name="NODE_LABEL_WIDTH" value="200.0" type="string"/>
      <att name="NODE_TRANSPARENCY" value="255" type="string"/>
      <att name="NODE_CUSTOMGRAPHICS_SIZE_5" value="0.0" type="string"/>
      <att name="NODE_CUSTOMGRAPHICS_3" value="org.cytoscape.ding.customgraphics.NullCustomGraphics,0,[ Remove Graphics ]," type="string"/>
      <att name="NODE_TOOLTIP" value="" type="string"/>
      <att name="NODE_SELECTED_PAINT" value="#FFFF00" type="string"/>
      <att name="NODE_LABEL_COLOR" value="#666666" type="string"/>
      <att name="NODE_LABEL_FONT_SIZE" value="10" type="string"/>
      <att name="NODE_CUSTOMGRAPHICS_6" value="org.cytoscape.ding.customgraphics.NullCustomGraphics,0,[ Remove Graphics ]," type="string"/>
      <att name="NODE_NESTED_NETWORK_IMAGE_VISIBLE" value="true" type="string"/>
      <att name="NODE_CUSTOMGRAPHICS_SIZE_9" value="0.0" type="string"/>
      <att name="NODE_CUSTOMGRAPHICS_POSITION_5" value="C,C,c,0.00,0.00" type="string"/>
      <att name="NODE_CUSTOMGRAPHICS_POSITION_4" value="C,C,c,0.00,0.00" type="string"/>
      <att name="NODE_CUSTOMGRAPHICS_8" value="org.cytoscape.ding.customgraphics.NullCustomGraphics,0,[ Remove Graphics ]," type="string"/>
      <att name="NODE_CUSTOMGRAPHICS_POSITION_9" value="C,C,c,0.00,0.00" type="string"/>
      <att name="NODE_CUSTOMGRAPHICS_SIZE_1" value="0.0" type="string"/>
      <att name="NODE_CUSTOMGRAPHICS_SIZE_7" value="0.0" type="string"/>
      <att name="NODE_CUSTOMGRAPHICS_2" value="org.cytoscape.ding.customgraphics.NullCustomGraphics,0,[ Remove Graphics ]," type="string"/>
      <att name="NODE_CUSTOMGRAPHICS_SIZE_3" value="0.0" type="string"/>
      <att name="NODE_BORDER_STROKE" value="SOLID" type="string"/>
      <att name="NODE_SELECTED" value="false" type="string"/>
      <att name="NODE_VISIBLE" value="false" type="string"/>
      <att name="NODE_LABEL_FONT_FACE" value="Century Schoolbook L Bold,plain,10" type="string"/>
      <att name="NODE_CUSTOMGRAPHICS_4" value="org.cytoscape.ding.customgraphics.NullCustomGraphics,0,[ Remove Graphics ]," type="string"/>
      <att name="NODE_DEPTH" value="0.0" type="string"/>
      <att name="NODE_CUSTOMGRAPHICS_POSITION_7" value="C,C,c,0.00,0.00" type="string"/>
      <att name="NODE_LABEL_POSITION" value="C,C,c,0.00,0.00" type="string"/>
      <att name="NODE_CUSTOMGRAPHICS_SIZE_8" value="0.0" type="string"/>
      <att name="NODE_LABEL" value="http://www.biopax.org/release/bp-level3.owl#BiochemicalReaction/string" type="string"/>
      <att name="NODE_CUSTOMGRAPHICS_1" value="org.cytoscape.ding.customgraphics.NullCustomGraphics,0,[ Remove Graphics ]," type="string"/>
      <att name="NODE_CUSTOMGRAPHICS_POSITION_8" value="C,C,c,0.00,0.00" type="string"/>
      <att name="NODE_CUSTOMGRAPHICS_SIZE_2" value="0.0" type="string"/>
      <att name="NODE_LABEL_TRANSPARENCY" value="255" type="string"/>
      <att name="NODE_CUSTOMGRAPHICS_9" value="org.cytoscape.ding.customgraphics.NullCustomGraphics,0,[ Remove Graphics ]," type="string"/>
      <att name="NODE_CUSTOMGRAPHICS_5" value="org.cytoscape.ding.customgraphics.NullCustomGraphics,0,[ Remove Graphics ]," type="string"/>
      <att name="NODE_CUSTOMGRAPHICS_POSITION_3" value="C,C,c,0.00,0.00" type="string"/>
      <att name="NODE_CUSTOMGRAPHICS_SIZE_4" value="0.0" type="string"/>
      <att name="NODE_CUSTOMGRAPHICS_POSITION_6" value="C,C,c,0.00,0.00" type="string"/>
      <att name="NODE_BORDER_TRANSPARENCY" value="255" type="string"/>
      <att name="NODE_CUSTOMGRAPHICS_7" value="org.cytoscape.ding.customgraphics.NullCustomGraphics,0,[ Remove Graphics ]," type="string"/>
      <att name="NODE_CUSTOMGRAPHICS_SIZE_6" value="0.0" type="string"/>
      <att name="NODE_CUSTOMGRAPHICS_POSITION_1" value="C,C,c,0.00,0.00" type="string"/>
    </graphics>
  </node>
  <node id="8395" label="http://rdfs.org/ns/void#DatasetDescription/string">
    <att name="shared name" value="http://rdfs.org/ns/void#DatasetDescription/string" type="string"/>
    <att name="name" value="http://rdfs.org/ns/void#DatasetDescription/string" type="string"/>
    <att name="selected" value="0" type="boolean"/>
    <att name="child instance count" value="" type="string"/>
    <att name="count" type="integer"/>
    <att name="full iri" value="" type="string"/>
    <att name="hide" value="hide" type="string"/>
    <graphics y="200.0" w="20.0" type="ELLIPSE" outline="#CCCCCC" h="20.0" x="0.0" fill="#66FF66" z="0.0" width="2.0">
      <att name="NODE_CUSTOMGRAPHICS_POSITION_2" value="C,C,c,0.00,0.00" type="string"/>
      <att name="NODE_LABEL_WIDTH" value="200.0" type="string"/>
      <att name="NODE_TRANSPARENCY" value="255" type="string"/>
      <att name="NODE_CUSTOMGRAPHICS_SIZE_5" value="0.0" type="string"/>
      <att name="NODE_CUSTOMGRAPHICS_3" value="org.cytoscape.ding.customgraphics.NullCustomGraphics,0,[ Remove Graphics ]," type="string"/>
      <att name="NODE_TOOLTIP" value="" type="string"/>
      <att name="NODE_SELECTED_PAINT" value="#FFFF00" type="string"/>
      <att name="NODE_LABEL_COLOR" value="#666666" type="string"/>
      <att name="NODE_LABEL_FONT_SIZE" value="10" type="string"/>
      <att name="NODE_CUSTOMGRAPHICS_6" value="org.cytoscape.ding.customgraphics.NullCustomGraphics,0,[ Remove Graphics ]," type="string"/>
      <att name="NODE_NESTED_NETWORK_IMAGE_VISIBLE" value="true" type="string"/>
      <att name="NODE_CUSTOMGRAPHICS_SIZE_9" value="0.0" type="string"/>
      <att name="NODE_CUSTOMGRAPHICS_POSITION_5" value="C,C,c,0.00,0.00" type="string"/>
      <att name="NODE_CUSTOMGRAPHICS_POSITION_4" value="C,C,c,0.00,0.00" type="string"/>
      <att name="NODE_CUSTOMGRAPHICS_8" value="org.cytoscape.ding.customgraphics.NullCustomGraphics,0,[ Remove Graphics ]," type="string"/>
      <att name="NODE_CUSTOMGRAPHICS_POSITION_9" value="C,C,c,0.00,0.00" type="string"/>
      <att name="NODE_CUSTOMGRAPHICS_SIZE_1" value="0.0" type="string"/>
      <att name="NODE_CUSTOMGRAPHICS_SIZE_7" value="0.0" type="string"/>
      <att name="NODE_CUSTOMGRAPHICS_2" value="org.cytoscape.ding.customgraphics.NullCustomGraphics,0,[ Remove Graphics ]," type="string"/>
      <att name="NODE_CUSTOMGRAPHICS_SIZE_3" value="0.0" type="string"/>
      <att name="NODE_BORDER_STROKE" value="SOLID" type="string"/>
      <att name="NODE_SELECTED" value="false" type="string"/>
      <att name="NODE_VISIBLE" value="false" type="string"/>
      <att name="NODE_LABEL_FONT_FACE" value="Century Schoolbook L Bold,plain,10" type="string"/>
      <att name="NODE_CUSTOMGRAPHICS_4" value="org.cytoscape.ding.customgraphics.NullCustomGraphics,0,[ Remove Graphics ]," type="string"/>
      <att name="NODE_DEPTH" value="0.0" type="string"/>
      <att name="NODE_CUSTOMGRAPHICS_POSITION_7" value="C,C,c,0.00,0.00" type="string"/>
      <att name="NODE_LABEL_POSITION" value="C,C,c,0.00,0.00" type="string"/>
      <att name="NODE_CUSTOMGRAPHICS_SIZE_8" value="0.0" type="string"/>
      <att name="NODE_LABEL" value="http://rdfs.org/ns/void#DatasetDescription/string" type="string"/>
      <att name="NODE_CUSTOMGRAPHICS_1" value="org.cytoscape.ding.customgraphics.NullCustomGraphics,0,[ Remove Graphics ]," type="string"/>
      <att name="NODE_CUSTOMGRAPHICS_POSITION_8" value="C,C,c,0.00,0.00" type="string"/>
      <att name="NODE_CUSTOMGRAPHICS_SIZE_2" value="0.0" type="string"/>
      <att name="NODE_LABEL_TRANSPARENCY" value="255" type="string"/>
      <att name="NODE_CUSTOMGRAPHICS_9" value="org.cytoscape.ding.customgraphics.NullCustomGraphics,0,[ Remove Graphics ]," type="string"/>
      <att name="NODE_CUSTOMGRAPHICS_5" value="org.cytoscape.ding.customgraphics.NullCustomGraphics,0,[ Remove Graphics ]," type="string"/>
      <att name="NODE_CUSTOMGRAPHICS_POSITION_3" value="C,C,c,0.00,0.00" type="string"/>
      <att name="NODE_CUSTOMGRAPHICS_SIZE_4" value="0.0" type="string"/>
      <att name="NODE_CUSTOMGRAPHICS_POSITION_6" value="C,C,c,0.00,0.00" type="string"/>
      <att name="NODE_BORDER_TRANSPARENCY" value="255" type="string"/>
      <att name="NODE_CUSTOMGRAPHICS_7" value="org.cytoscape.ding.customgraphics.NullCustomGraphics,0,[ Remove Graphics ]," type="string"/>
      <att name="NODE_CUSTOMGRAPHICS_SIZE_6" value="0.0" type="string"/>
      <att name="NODE_CUSTOMGRAPHICS_POSITION_1" value="C,C,c,0.00,0.00" type="string"/>
    </graphics>
  </node>
  <node id="8394" label="http://rdfs.org/ns/void#DatasetDescription/externalref">
    <att name="shared name" value="http://rdfs.org/ns/void#DatasetDescription/externalref" type="string"/>
    <att name="name" value="http://rdfs.org/ns/void#DatasetDescription/externalref" type="string"/>
    <att name="selected" value="0" type="boolean"/>
    <att name="child instance count" value="" type="string"/>
    <att name="count" type="integer"/>
    <att name="full iri" value="" type="string"/>
    <att name="hide" value="hide" type="string"/>
    <graphics y="0.0" w="20.0" type="ELLIPSE" outline="#CCCCCC" h="20.0" x="240.0" fill="#66FF66" z="0.0" width="2.0">
      <att name="NODE_CUSTOMGRAPHICS_POSITION_2" value="C,C,c,0.00,0.00" type="string"/>
      <att name="NODE_LABEL_WIDTH" value="200.0" type="string"/>
      <att name="NODE_TRANSPARENCY" value="255" type="string"/>
      <att name="NODE_CUSTOMGRAPHICS_SIZE_5" value="0.0" type="string"/>
      <att name="NODE_CUSTOMGRAPHICS_3" value="org.cytoscape.ding.customgraphics.NullCustomGraphics,0,[ Remove Graphics ]," type="string"/>
      <att name="NODE_TOOLTIP" value="" type="string"/>
      <att name="NODE_SELECTED_PAINT" value="#FFFF00" type="string"/>
      <att name="NODE_LABEL_COLOR" value="#666666" type="string"/>
      <att name="NODE_LABEL_FONT_SIZE" value="10" type="string"/>
      <att name="NODE_CUSTOMGRAPHICS_6" value="org.cytoscape.ding.customgraphics.NullCustomGraphics,0,[ Remove Graphics ]," type="string"/>
      <att name="NODE_NESTED_NETWORK_IMAGE_VISIBLE" value="true" type="string"/>
      <att name="NODE_CUSTOMGRAPHICS_SIZE_9" value="0.0" type="string"/>
      <att name="NODE_CUSTOMGRAPHICS_POSITION_5" value="C,C,c,0.00,0.00" type="string"/>
      <att name="NODE_CUSTOMGRAPHICS_POSITION_4" value="C,C,c,0.00,0.00" type="string"/>
      <att name="NODE_CUSTOMGRAPHICS_8" value="org.cytoscape.ding.customgraphics.NullCustomGraphics,0,[ Remove Graphics ]," type="string"/>
      <att name="NODE_CUSTOMGRAPHICS_POSITION_9" value="C,C,c,0.00,0.00" type="string"/>
      <att name="NODE_CUSTOMGRAPHICS_SIZE_1" value="0.0" type="string"/>
      <att name="NODE_CUSTOMGRAPHICS_SIZE_7" value="0.0" type="string"/>
      <att name="NODE_CUSTOMGRAPHICS_2" value="org.cytoscape.ding.customgraphics.NullCustomGraphics,0,[ Remove Graphics ]," type="string"/>
      <att name="NODE_CUSTOMGRAPHICS_SIZE_3" value="0.0" type="string"/>
      <att name="NODE_BORDER_STROKE" value="SOLID" type="string"/>
      <att name="NODE_SELECTED" value="false" type="string"/>
      <att name="NODE_VISIBLE" value="false" type="string"/>
      <att name="NODE_LABEL_FONT_FACE" value="Century Schoolbook L Bold,plain,10" type="string"/>
      <att name="NODE_CUSTOMGRAPHICS_4" value="org.cytoscape.ding.customgraphics.NullCustomGraphics,0,[ Remove Graphics ]," type="string"/>
      <att name="NODE_DEPTH" value="0.0" type="string"/>
      <att name="NODE_CUSTOMGRAPHICS_POSITION_7" value="C,C,c,0.00,0.00" type="string"/>
      <att name="NODE_LABEL_POSITION" value="C,C,c,0.00,0.00" type="string"/>
      <att name="NODE_CUSTOMGRAPHICS_SIZE_8" value="0.0" type="string"/>
      <att name="NODE_LABEL" value="http://rdfs.org/ns/void#DatasetDescription/externalref" type="string"/>
      <att name="NODE_CUSTOMGRAPHICS_1" value="org.cytoscape.ding.customgraphics.NullCustomGraphics,0,[ Remove Graphics ]," type="string"/>
      <att name="NODE_CUSTOMGRAPHICS_POSITION_8" value="C,C,c,0.00,0.00" type="string"/>
      <att name="NODE_CUSTOMGRAPHICS_SIZE_2" value="0.0" type="string"/>
      <att name="NODE_LABEL_TRANSPARENCY" value="255" type="string"/>
      <att name="NODE_CUSTOMGRAPHICS_9" value="org.cytoscape.ding.customgraphics.NullCustomGraphics,0,[ Remove Graphics ]," type="string"/>
      <att name="NODE_CUSTOMGRAPHICS_5" value="org.cytoscape.ding.customgraphics.NullCustomGraphics,0,[ Remove Graphics ]," type="string"/>
      <att name="NODE_CUSTOMGRAPHICS_POSITION_3" value="C,C,c,0.00,0.00" type="string"/>
      <att name="NODE_CUSTOMGRAPHICS_SIZE_4" value="0.0" type="string"/>
      <att name="NODE_CUSTOMGRAPHICS_POSITION_6" value="C,C,c,0.00,0.00" type="string"/>
      <att name="NODE_BORDER_TRANSPARENCY" value="255" type="string"/>
      <att name="NODE_CUSTOMGRAPHICS_7" value="org.cytoscape.ding.customgraphics.NullCustomGraphics,0,[ Remove Graphics ]," type="string"/>
      <att name="NODE_CUSTOMGRAPHICS_SIZE_6" value="0.0" type="string"/>
      <att name="NODE_CUSTOMGRAPHICS_POSITION_1" value="C,C,c,0.00,0.00" type="string"/>
    </graphics>
  </node>
  <node id="8393" label="http://rdfs.org/ns/void#Dataset/string">
    <att name="shared name" value="http://rdfs.org/ns/void#Dataset/string" type="string"/>
    <att name="name" value="http://rdfs.org/ns/void#Dataset/string" type="string"/>
    <att name="selected" value="0" type="boolean"/>
    <att name="child instance count" value="" type="string"/>
    <att name="count" type="integer"/>
    <att name="full iri" value="" type="string"/>
    <att name="hide" value="hide" type="string"/>
    <graphics y="120.0" w="20.0" type="ELLIPSE" outline="#CCCCCC" h="20.0" x="0.0" fill="#66FF66" z="0.0" width="2.0">
      <att name="NODE_CUSTOMGRAPHICS_POSITION_2" value="C,C,c,0.00,0.00" type="string"/>
      <att name="NODE_LABEL_WIDTH" value="200.0" type="string"/>
      <att name="NODE_TRANSPARENCY" value="255" type="string"/>
      <att name="NODE_CUSTOMGRAPHICS_SIZE_5" value="0.0" type="string"/>
      <att name="NODE_CUSTOMGRAPHICS_3" value="org.cytoscape.ding.customgraphics.NullCustomGraphics,0,[ Remove Graphics ]," type="string"/>
      <att name="NODE_TOOLTIP" value="" type="string"/>
      <att name="NODE_SELECTED_PAINT" value="#FFFF00" type="string"/>
      <att name="NODE_LABEL_COLOR" value="#666666" type="string"/>
      <att name="NODE_LABEL_FONT_SIZE" value="10" type="string"/>
      <att name="NODE_CUSTOMGRAPHICS_6" value="org.cytoscape.ding.customgraphics.NullCustomGraphics,0,[ Remove Graphics ]," type="string"/>
      <att name="NODE_NESTED_NETWORK_IMAGE_VISIBLE" value="true" type="string"/>
      <att name="NODE_CUSTOMGRAPHICS_SIZE_9" value="0.0" type="string"/>
      <att name="NODE_CUSTOMGRAPHICS_POSITION_5" value="C,C,c,0.00,0.00" type="string"/>
      <att name="NODE_CUSTOMGRAPHICS_POSITION_4" value="C,C,c,0.00,0.00" type="string"/>
      <att name="NODE_CUSTOMGRAPHICS_8" value="org.cytoscape.ding.customgraphics.NullCustomGraphics,0,[ Remove Graphics ]," type="string"/>
      <att name="NODE_CUSTOMGRAPHICS_POSITION_9" value="C,C,c,0.00,0.00" type="string"/>
      <att name="NODE_CUSTOMGRAPHICS_SIZE_1" value="0.0" type="string"/>
      <att name="NODE_CUSTOMGRAPHICS_SIZE_7" value="0.0" type="string"/>
      <att name="NODE_CUSTOMGRAPHICS_2" value="org.cytoscape.ding.customgraphics.NullCustomGraphics,0,[ Remove Graphics ]," type="string"/>
      <att name="NODE_CUSTOMGRAPHICS_SIZE_3" value="0.0" type="string"/>
      <att name="NODE_BORDER_STROKE" value="SOLID" type="string"/>
      <att name="NODE_SELECTED" value="false" type="string"/>
      <att name="NODE_VISIBLE" value="false" type="string"/>
      <att name="NODE_LABEL_FONT_FACE" value="Century Schoolbook L Bold,plain,10" type="string"/>
      <att name="NODE_CUSTOMGRAPHICS_4" value="org.cytoscape.ding.customgraphics.NullCustomGraphics,0,[ Remove Graphics ]," type="string"/>
      <att name="NODE_DEPTH" value="0.0" type="string"/>
      <att name="NODE_CUSTOMGRAPHICS_POSITION_7" value="C,C,c,0.00,0.00" type="string"/>
      <att name="NODE_LABEL_POSITION" value="C,C,c,0.00,0.00" type="string"/>
      <att name="NODE_CUSTOMGRAPHICS_SIZE_8" value="0.0" type="string"/>
      <att name="NODE_LABEL" value="http://rdfs.org/ns/void#Dataset/string" type="string"/>
      <att name="NODE_CUSTOMGRAPHICS_1" value="org.cytoscape.ding.customgraphics.NullCustomGraphics,0,[ Remove Graphics ]," type="string"/>
      <att name="NODE_CUSTOMGRAPHICS_POSITION_8" value="C,C,c,0.00,0.00" type="string"/>
      <att name="NODE_CUSTOMGRAPHICS_SIZE_2" value="0.0" type="string"/>
      <att name="NODE_LABEL_TRANSPARENCY" value="255" type="string"/>
      <att name="NODE_CUSTOMGRAPHICS_9" value="org.cytoscape.ding.customgraphics.NullCustomGraphics,0,[ Remove Graphics ]," type="string"/>
      <att name="NODE_CUSTOMGRAPHICS_5" value="org.cytoscape.ding.customgraphics.NullCustomGraphics,0,[ Remove Graphics ]," type="string"/>
      <att name="NODE_CUSTOMGRAPHICS_POSITION_3" value="C,C,c,0.00,0.00" type="string"/>
      <att name="NODE_CUSTOMGRAPHICS_SIZE_4" value="0.0" type="string"/>
      <att name="NODE_CUSTOMGRAPHICS_POSITION_6" value="C,C,c,0.00,0.00" type="string"/>
      <att name="NODE_BORDER_TRANSPARENCY" value="255" type="string"/>
      <att name="NODE_CUSTOMGRAPHICS_7" value="org.cytoscape.ding.customgraphics.NullCustomGraphics,0,[ Remove Graphics ]," type="string"/>
      <att name="NODE_CUSTOMGRAPHICS_SIZE_6" value="0.0" type="string"/>
      <att name="NODE_CUSTOMGRAPHICS_POSITION_1" value="C,C,c,0.00,0.00" type="string"/>
    </graphics>
  </node>
  <node id="8392" label="http://rdfs.org/ns/void#Dataset/externalref">
    <att name="shared name" value="http://rdfs.org/ns/void#Dataset/externalref" type="string"/>
    <att name="name" value="http://rdfs.org/ns/void#Dataset/externalref" type="string"/>
    <att name="selected" value="0" type="boolean"/>
    <att name="child instance count" value="" type="string"/>
    <att name="count" type="integer"/>
    <att name="full iri" value="" type="string"/>
    <att name="hide" value="hide" type="string"/>
    <graphics y="120.0" w="20.0" type="ELLIPSE" outline="#CCCCCC" h="20.0" x="-240.0" fill="#66FF66" z="0.0" width="2.0">
      <att name="NODE_CUSTOMGRAPHICS_POSITION_2" value="C,C,c,0.00,0.00" type="string"/>
      <att name="NODE_LABEL_WIDTH" value="200.0" type="string"/>
      <att name="NODE_TRANSPARENCY" value="255" type="string"/>
      <att name="NODE_CUSTOMGRAPHICS_SIZE_5" value="0.0" type="string"/>
      <att name="NODE_CUSTOMGRAPHICS_3" value="org.cytoscape.ding.customgraphics.NullCustomGraphics,0,[ Remove Graphics ]," type="string"/>
      <att name="NODE_TOOLTIP" value="" type="string"/>
      <att name="NODE_SELECTED_PAINT" value="#FFFF00" type="string"/>
      <att name="NODE_LABEL_COLOR" value="#666666" type="string"/>
      <att name="NODE_LABEL_FONT_SIZE" value="10" type="string"/>
      <att name="NODE_CUSTOMGRAPHICS_6" value="org.cytoscape.ding.customgraphics.NullCustomGraphics,0,[ Remove Graphics ]," type="string"/>
      <att name="NODE_NESTED_NETWORK_IMAGE_VISIBLE" value="true" type="string"/>
      <att name="NODE_CUSTOMGRAPHICS_SIZE_9" value="0.0" type="string"/>
      <att name="NODE_CUSTOMGRAPHICS_POSITION_5" value="C,C,c,0.00,0.00" type="string"/>
      <att name="NODE_CUSTOMGRAPHICS_POSITION_4" value="C,C,c,0.00,0.00" type="string"/>
      <att name="NODE_CUSTOMGRAPHICS_8" value="org.cytoscape.ding.customgraphics.NullCustomGraphics,0,[ Remove Graphics ]," type="string"/>
      <att name="NODE_CUSTOMGRAPHICS_POSITION_9" value="C,C,c,0.00,0.00" type="string"/>
      <att name="NODE_CUSTOMGRAPHICS_SIZE_1" value="0.0" type="string"/>
      <att name="NODE_CUSTOMGRAPHICS_SIZE_7" value="0.0" type="string"/>
      <att name="NODE_CUSTOMGRAPHICS_2" value="org.cytoscape.ding.customgraphics.NullCustomGraphics,0,[ Remove Graphics ]," type="string"/>
      <att name="NODE_CUSTOMGRAPHICS_SIZE_3" value="0.0" type="string"/>
      <att name="NODE_BORDER_STROKE" value="SOLID" type="string"/>
      <att name="NODE_SELECTED" value="false" type="string"/>
      <att name="NODE_VISIBLE" value="false" type="string"/>
      <att name="NODE_LABEL_FONT_FACE" value="Century Schoolbook L Bold,plain,10" type="string"/>
      <att name="NODE_CUSTOMGRAPHICS_4" value="org.cytoscape.ding.customgraphics.NullCustomGraphics,0,[ Remove Graphics ]," type="string"/>
      <att name="NODE_DEPTH" value="0.0" type="string"/>
      <att name="NODE_CUSTOMGRAPHICS_POSITION_7" value="C,C,c,0.00,0.00" type="string"/>
      <att name="NODE_LABEL_POSITION" value="C,C,c,0.00,0.00" type="string"/>
      <att name="NODE_CUSTOMGRAPHICS_SIZE_8" value="0.0" type="string"/>
      <att name="NODE_LABEL" value="http://rdfs.org/ns/void#Dataset/externalref" type="string"/>
      <att name="NODE_CUSTOMGRAPHICS_1" value="org.cytoscape.ding.customgraphics.NullCustomGraphics,0,[ Remove Graphics ]," type="string"/>
      <att name="NODE_CUSTOMGRAPHICS_POSITION_8" value="C,C,c,0.00,0.00" type="string"/>
      <att name="NODE_CUSTOMGRAPHICS_SIZE_2" value="0.0" type="string"/>
      <att name="NODE_LABEL_TRANSPARENCY" value="255" type="string"/>
      <att name="NODE_CUSTOMGRAPHICS_9" value="org.cytoscape.ding.customgraphics.NullCustomGraphics,0,[ Remove Graphics ]," type="string"/>
      <att name="NODE_CUSTOMGRAPHICS_5" value="org.cytoscape.ding.customgraphics.NullCustomGraphics,0,[ Remove Graphics ]," type="string"/>
      <att name="NODE_CUSTOMGRAPHICS_POSITION_3" value="C,C,c,0.00,0.00" type="string"/>
      <att name="NODE_CUSTOMGRAPHICS_SIZE_4" value="0.0" type="string"/>
      <att name="NODE_CUSTOMGRAPHICS_POSITION_6" value="C,C,c,0.00,0.00" type="string"/>
      <att name="NODE_BORDER_TRANSPARENCY" value="255" type="string"/>
      <att name="NODE_CUSTOMGRAPHICS_7" value="org.cytoscape.ding.customgraphics.NullCustomGraphics,0,[ Remove Graphics ]," type="string"/>
      <att name="NODE_CUSTOMGRAPHICS_SIZE_6" value="0.0" type="string"/>
      <att name="NODE_CUSTOMGRAPHICS_POSITION_1" value="C,C,c,0.00,0.00" type="string"/>
    </graphics>
  </node>
  <node id="8391" label="UtilityClass">
    <att name="shared name" value="http://www.biopax.org/release/bp-level3.owl#UtilityClass" type="string"/>
    <att name="name" value="UtilityClass" type="string"/>
    <att name="selected" value="0" type="boolean"/>
    <att name="child instance count" value="2262076" type="string"/>
    <att name="count" type="integer"/>
    <att name="full iri" value="&lt;http://www.biopax.org/release/bp-level3.owl#UtilityClass&gt;" type="string"/>
    <att name="hide" value="" type="string"/>
    <graphics y="58.493654711627116" w="20.0" type="ELLIPSE" outline="#CCCCCC" h="20.0" x="388.314982446863" fill="#66FF66" z="0.0" width="2.0">
      <att name="NODE_CUSTOMGRAPHICS_POSITION_2" value="C,C,c,0.00,0.00" type="string"/>
      <att name="NODE_LABEL_WIDTH" value="200.0" type="string"/>
      <att name="NODE_TRANSPARENCY" value="255" type="string"/>
      <att name="NODE_CUSTOMGRAPHICS_SIZE_5" value="0.0" type="string"/>
      <att name="NODE_CUSTOMGRAPHICS_3" value="org.cytoscape.ding.customgraphics.NullCustomGraphics,0,[ Remove Graphics ]," type="string"/>
      <att name="NODE_TOOLTIP" value="" type="string"/>
      <att name="NODE_SELECTED_PAINT" value="#FFFF00" type="string"/>
      <att name="NODE_LABEL_COLOR" value="#666666" type="string"/>
      <att name="NODE_LABEL_FONT_SIZE" value="10" type="string"/>
      <att name="NODE_CUSTOMGRAPHICS_6" value="org.cytoscape.ding.customgraphics.NullCustomGraphics,0,[ Remove Graphics ]," type="string"/>
      <att name="NODE_NESTED_NETWORK_IMAGE_VISIBLE" value="true" type="string"/>
      <att name="NODE_CUSTOMGRAPHICS_SIZE_9" value="0.0" type="string"/>
      <att name="NODE_CUSTOMGRAPHICS_POSITION_5" value="C,C,c,0.00,0.00" type="string"/>
      <att name="NODE_CUSTOMGRAPHICS_POSITION_4" value="C,C,c,0.00,0.00" type="string"/>
      <att name="NODE_CUSTOMGRAPHICS_8" value="org.cytoscape.ding.customgraphics.NullCustomGraphics,0,[ Remove Graphics ]," type="string"/>
      <att name="NODE_CUSTOMGRAPHICS_POSITION_9" value="C,C,c,0.00,0.00" type="string"/>
      <att name="NODE_CUSTOMGRAPHICS_SIZE_1" value="0.0" type="string"/>
      <att name="NODE_CUSTOMGRAPHICS_SIZE_7" value="0.0" type="string"/>
      <att name="NODE_CUSTOMGRAPHICS_2" value="org.cytoscape.ding.customgraphics.NullCustomGraphics,0,[ Remove Graphics ]," type="string"/>
      <att name="NODE_CUSTOMGRAPHICS_SIZE_3" value="0.0" type="string"/>
      <att name="NODE_BORDER_STROKE" value="SOLID" type="string"/>
      <att name="NODE_SELECTED" value="false" type="string"/>
      <att name="NODE_VISIBLE" value="true" type="string"/>
      <att name="NODE_LABEL_FONT_FACE" value="Century Schoolbook L Bold,plain,10" type="string"/>
      <att name="NODE_CUSTOMGRAPHICS_4" value="org.cytoscape.ding.customgraphics.NullCustomGraphics,0,[ Remove Graphics ]," type="string"/>
      <att name="NODE_DEPTH" value="0.0" type="string"/>
      <att name="NODE_CUSTOMGRAPHICS_POSITION_7" value="C,C,c,0.00,0.00" type="string"/>
      <att name="NODE_LABEL_POSITION" value="C,C,c,0.00,0.00" type="string"/>
      <att name="NODE_CUSTOMGRAPHICS_SIZE_8" value="0.0" type="string"/>
      <att name="NODE_LABEL" value="UtilityClass" type="string"/>
      <att name="NODE_CUSTOMGRAPHICS_1" value="org.cytoscape.ding.customgraphics.NullCustomGraphics,0,[ Remove Graphics ]," type="string"/>
      <att name="NODE_CUSTOMGRAPHICS_POSITION_8" value="C,C,c,0.00,0.00" type="string"/>
      <att name="NODE_CUSTOMGRAPHICS_SIZE_2" value="0.0" type="string"/>
      <att name="NODE_LABEL_TRANSPARENCY" value="255" type="string"/>
      <att name="NODE_CUSTOMGRAPHICS_9" value="org.cytoscape.ding.customgraphics.NullCustomGraphics,0,[ Remove Graphics ]," type="string"/>
      <att name="NODE_CUSTOMGRAPHICS_5" value="org.cytoscape.ding.customgraphics.NullCustomGraphics,0,[ Remove Graphics ]," type="string"/>
      <att name="NODE_CUSTOMGRAPHICS_POSITION_3" value="C,C,c,0.00,0.00" type="string"/>
      <att name="NODE_CUSTOMGRAPHICS_SIZE_4" value="0.0" type="string"/>
      <att name="NODE_CUSTOMGRAPHICS_POSITION_6" value="C,C,c,0.00,0.00" type="string"/>
      <att name="NODE_BORDER_TRANSPARENCY" value="255" type="string"/>
      <att name="NODE_CUSTOMGRAPHICS_7" value="org.cytoscape.ding.customgraphics.NullCustomGraphics,0,[ Remove Graphics ]," type="string"/>
      <att name="NODE_CUSTOMGRAPHICS_SIZE_6" value="0.0" type="string"/>
      <att name="NODE_CUSTOMGRAPHICS_POSITION_1" value="C,C,c,0.00,0.00" type="string"/>
    </graphics>
  </node>
  <node id="8390" label="Xref">
    <att name="shared name" value="http://www.biopax.org/release/bp-level3.owl#Xref" type="string"/>
    <att name="name" value="Xref" type="string"/>
    <att name="selected" value="0" type="boolean"/>
    <att name="child instance count" value="855562" type="string"/>
    <att name="count" type="integer"/>
    <att name="full iri" value="&lt;http://www.biopax.org/release/bp-level3.owl#Xref&gt;" type="string"/>
    <att name="hide" value="" type="string"/>
    <graphics y="98.86097954072868" w="20.0" type="ELLIPSE" outline="#CCCCCC" h="20.0" x="350.0218200683594" fill="#66FF66" z="0.0" width="2.0">
      <att name="NODE_CUSTOMGRAPHICS_POSITION_2" value="C,C,c,0.00,0.00" type="string"/>
      <att name="NODE_LABEL_WIDTH" value="200.0" type="string"/>
      <att name="NODE_TRANSPARENCY" value="255" type="string"/>
      <att name="NODE_CUSTOMGRAPHICS_SIZE_5" value="0.0" type="string"/>
      <att name="NODE_CUSTOMGRAPHICS_3" value="org.cytoscape.ding.customgraphics.NullCustomGraphics,0,[ Remove Graphics ]," type="string"/>
      <att name="NODE_TOOLTIP" value="" type="string"/>
      <att name="NODE_SELECTED_PAINT" value="#FFFF00" type="string"/>
      <att name="NODE_LABEL_COLOR" value="#666666" type="string"/>
      <att name="NODE_LABEL_FONT_SIZE" value="10" type="string"/>
      <att name="NODE_CUSTOMGRAPHICS_6" value="org.cytoscape.ding.customgraphics.NullCustomGraphics,0,[ Remove Graphics ]," type="string"/>
      <att name="NODE_NESTED_NETWORK_IMAGE_VISIBLE" value="true" type="string"/>
      <att name="NODE_CUSTOMGRAPHICS_SIZE_9" value="0.0" type="string"/>
      <att name="NODE_CUSTOMGRAPHICS_POSITION_5" value="C,C,c,0.00,0.00" type="string"/>
      <att name="NODE_CUSTOMGRAPHICS_POSITION_4" value="C,C,c,0.00,0.00" type="string"/>
      <att name="NODE_CUSTOMGRAPHICS_8" value="org.cytoscape.ding.customgraphics.NullCustomGraphics,0,[ Remove Graphics ]," type="string"/>
      <att name="NODE_CUSTOMGRAPHICS_POSITION_9" value="C,C,c,0.00,0.00" type="string"/>
      <att name="NODE_CUSTOMGRAPHICS_SIZE_1" value="0.0" type="string"/>
      <att name="NODE_CUSTOMGRAPHICS_SIZE_7" value="0.0" type="string"/>
      <att name="NODE_CUSTOMGRAPHICS_2" value="org.cytoscape.ding.customgraphics.NullCustomGraphics,0,[ Remove Graphics ]," type="string"/>
      <att name="NODE_CUSTOMGRAPHICS_SIZE_3" value="0.0" type="string"/>
      <att name="NODE_BORDER_STROKE" value="SOLID" type="string"/>
      <att name="NODE_SELECTED" value="false" type="string"/>
      <att name="NODE_VISIBLE" value="true" type="string"/>
      <att name="NODE_LABEL_FONT_FACE" value="Century Schoolbook L Bold,plain,10" type="string"/>
      <att name="NODE_CUSTOMGRAPHICS_4" value="org.cytoscape.ding.customgraphics.NullCustomGraphics,0,[ Remove Graphics ]," type="string"/>
      <att name="NODE_DEPTH" value="0.0" type="string"/>
      <att name="NODE_CUSTOMGRAPHICS_POSITION_7" value="C,C,c,0.00,0.00" type="string"/>
      <att name="NODE_LABEL_POSITION" value="C,C,c,0.00,0.00" type="string"/>
      <att name="NODE_CUSTOMGRAPHICS_SIZE_8" value="0.0" type="string"/>
      <att name="NODE_LABEL" value="Xref" type="string"/>
      <att name="NODE_CUSTOMGRAPHICS_1" value="org.cytoscape.ding.customgraphics.NullCustomGraphics,0,[ Remove Graphics ]," type="string"/>
      <att name="NODE_CUSTOMGRAPHICS_POSITION_8" value="C,C,c,0.00,0.00" type="string"/>
      <att name="NODE_CUSTOMGRAPHICS_SIZE_2" value="0.0" type="string"/>
      <att name="NODE_LABEL_TRANSPARENCY" value="255" type="string"/>
      <att name="NODE_CUSTOMGRAPHICS_9" value="org.cytoscape.ding.customgraphics.NullCustomGraphics,0,[ Remove Graphics ]," type="string"/>
      <att name="NODE_CUSTOMGRAPHICS_5" value="org.cytoscape.ding.customgraphics.NullCustomGraphics,0,[ Remove Graphics ]," type="string"/>
      <att name="NODE_CUSTOMGRAPHICS_POSITION_3" value="C,C,c,0.00,0.00" type="string"/>
      <att name="NODE_CUSTOMGRAPHICS_SIZE_4" value="0.0" type="string"/>
      <att name="NODE_CUSTOMGRAPHICS_POSITION_6" value="C,C,c,0.00,0.00" type="string"/>
      <att name="NODE_BORDER_TRANSPARENCY" value="255" type="string"/>
      <att name="NODE_CUSTOMGRAPHICS_7" value="org.cytoscape.ding.customgraphics.NullCustomGraphics,0,[ Remove Graphics ]," type="string"/>
      <att name="NODE_CUSTOMGRAPHICS_SIZE_6" value="0.0" type="string"/>
      <att name="NODE_CUSTOMGRAPHICS_POSITION_1" value="C,C,c,0.00,0.00" type="string"/>
    </graphics>
  </node>
  <node id="8389" label="SequenceSite">
    <att name="shared name" value="http://www.biopax.org/release/bp-level3.owl#SequenceSite" type="string"/>
    <att name="name" value="SequenceSite" type="string"/>
    <att name="selected" value="0" type="boolean"/>
    <att name="child instance count" value="" type="string"/>
    <att name="count" value="460091" type="integer"/>
    <att name="full iri" value="&lt;http://www.biopax.org/release/bp-level3.owl#SequenceSite&gt;" type="string"/>
    <att name="hide" value="" type="string"/>
    <graphics y="-81.42170715332031" w="20.0" type="ELLIPSE" outline="#CCCCCC" h="20.0" x="258.56102568474154" fill="#66FF66" z="0.0" width="2.0">
      <att name="NODE_CUSTOMGRAPHICS_POSITION_2" value="C,C,c,0.00,0.00" type="string"/>
      <att name="NODE_LABEL_WIDTH" value="200.0" type="string"/>
      <att name="NODE_TRANSPARENCY" value="255" type="string"/>
      <att name="NODE_CUSTOMGRAPHICS_SIZE_5" value="0.0" type="string"/>
      <att name="NODE_CUSTOMGRAPHICS_3" value="org.cytoscape.ding.customgraphics.NullCustomGraphics,0,[ Remove Graphics ]," type="string"/>
      <att name="NODE_TOOLTIP" value="" type="string"/>
      <att name="NODE_SELECTED_PAINT" value="#FFFF00" type="string"/>
      <att name="NODE_LABEL_COLOR" value="#666666" type="string"/>
      <att name="NODE_LABEL_FONT_SIZE" value="10" type="string"/>
      <att name="NODE_CUSTOMGRAPHICS_6" value="org.cytoscape.ding.customgraphics.NullCustomGraphics,0,[ Remove Graphics ]," type="string"/>
      <att name="NODE_NESTED_NETWORK_IMAGE_VISIBLE" value="true" type="string"/>
      <att name="NODE_CUSTOMGRAPHICS_SIZE_9" value="0.0" type="string"/>
      <att name="NODE_CUSTOMGRAPHICS_POSITION_5" value="C,C,c,0.00,0.00" type="string"/>
      <att name="NODE_CUSTOMGRAPHICS_POSITION_4" value="C,C,c,0.00,0.00" type="string"/>
      <att name="NODE_CUSTOMGRAPHICS_8" value="org.cytoscape.ding.customgraphics.NullCustomGraphics,0,[ Remove Graphics ]," type="string"/>
      <att name="NODE_CUSTOMGRAPHICS_POSITION_9" value="C,C,c,0.00,0.00" type="string"/>
      <att name="NODE_CUSTOMGRAPHICS_SIZE_1" value="0.0" type="string"/>
      <att name="NODE_CUSTOMGRAPHICS_SIZE_7" value="0.0" type="string"/>
      <att name="NODE_CUSTOMGRAPHICS_2" value="org.cytoscape.ding.customgraphics.NullCustomGraphics,0,[ Remove Graphics ]," type="string"/>
      <att name="NODE_CUSTOMGRAPHICS_SIZE_3" value="0.0" type="string"/>
      <att name="NODE_BORDER_STROKE" value="SOLID" type="string"/>
      <att name="NODE_SELECTED" value="false" type="string"/>
      <att name="NODE_VISIBLE" value="true" type="string"/>
      <att name="NODE_LABEL_FONT_FACE" value="Century Schoolbook L Bold,plain,10" type="string"/>
      <att name="NODE_CUSTOMGRAPHICS_4" value="org.cytoscape.ding.customgraphics.NullCustomGraphics,0,[ Remove Graphics ]," type="string"/>
      <att name="NODE_DEPTH" value="0.0" type="string"/>
      <att name="NODE_CUSTOMGRAPHICS_POSITION_7" value="C,C,c,0.00,0.00" type="string"/>
      <att name="NODE_LABEL_POSITION" value="C,C,c,0.00,0.00" type="string"/>
      <att name="NODE_CUSTOMGRAPHICS_SIZE_8" value="0.0" type="string"/>
      <att name="NODE_LABEL" value="SequenceSite" type="string"/>
      <att name="NODE_CUSTOMGRAPHICS_1" value="org.cytoscape.ding.customgraphics.NullCustomGraphics,0,[ Remove Graphics ]," type="string"/>
      <att name="NODE_CUSTOMGRAPHICS_POSITION_8" value="C,C,c,0.00,0.00" type="string"/>
      <att name="NODE_CUSTOMGRAPHICS_SIZE_2" value="0.0" type="string"/>
      <att name="NODE_LABEL_TRANSPARENCY" value="255" type="string"/>
      <att name="NODE_CUSTOMGRAPHICS_9" value="org.cytoscape.ding.customgraphics.NullCustomGraphics,0,[ Remove Graphics ]," type="string"/>
      <att name="NODE_CUSTOMGRAPHICS_5" value="org.cytoscape.ding.customgraphics.NullCustomGraphics,0,[ Remove Graphics ]," type="string"/>
      <att name="NODE_CUSTOMGRAPHICS_POSITION_3" value="C,C,c,0.00,0.00" type="string"/>
      <att name="NODE_CUSTOMGRAPHICS_SIZE_4" value="0.0" type="string"/>
      <att name="NODE_CUSTOMGRAPHICS_POSITION_6" value="C,C,c,0.00,0.00" type="string"/>
      <att name="NODE_BORDER_TRANSPARENCY" value="255" type="string"/>
      <att name="NODE_CUSTOMGRAPHICS_7" value="org.cytoscape.ding.customgraphics.NullCustomGraphics,0,[ Remove Graphics ]," type="string"/>
      <att name="NODE_CUSTOMGRAPHICS_SIZE_6" value="0.0" type="string"/>
      <att name="NODE_CUSTOMGRAPHICS_POSITION_1" value="C,C,c,0.00,0.00" type="string"/>
    </graphics>
  </node>
  <node id="8388" label="SequenceInterval">
    <att name="shared name" value="http://www.biopax.org/release/bp-level3.owl#SequenceInterval" type="string"/>
    <att name="name" value="SequenceInterval" type="string"/>
    <att name="selected" value="0" type="boolean"/>
    <att name="child instance count" value="" type="string"/>
    <att name="count" value="212634" type="integer"/>
    <att name="full iri" value="&lt;http://www.biopax.org/release/bp-level3.owl#SequenceInterval&gt;" type="string"/>
    <att name="hide" value="" type="string"/>
    <graphics y="-35.28209212703873" w="20.0" type="ELLIPSE" outline="#CCCCCC" h="20.0" x="200.58998634061896" fill="#66FF66" z="0.0" width="2.0">
      <att name="NODE_CUSTOMGRAPHICS_POSITION_2" value="C,C,c,0.00,0.00" type="string"/>
      <att name="NODE_LABEL_WIDTH" value="200.0" type="string"/>
      <att name="NODE_TRANSPARENCY" value="255" type="string"/>
      <att name="NODE_CUSTOMGRAPHICS_SIZE_5" value="0.0" type="string"/>
      <att name="NODE_CUSTOMGRAPHICS_3" value="org.cytoscape.ding.customgraphics.NullCustomGraphics,0,[ Remove Graphics ]," type="string"/>
      <att name="NODE_TOOLTIP" value="" type="string"/>
      <att name="NODE_SELECTED_PAINT" value="#FFFF00" type="string"/>
      <att name="NODE_LABEL_COLOR" value="#666666" type="string"/>
      <att name="NODE_LABEL_FONT_SIZE" value="10" type="string"/>
      <att name="NODE_CUSTOMGRAPHICS_6" value="org.cytoscape.ding.customgraphics.NullCustomGraphics,0,[ Remove Graphics ]," type="string"/>
      <att name="NODE_NESTED_NETWORK_IMAGE_VISIBLE" value="true" type="string"/>
      <att name="NODE_CUSTOMGRAPHICS_SIZE_9" value="0.0" type="string"/>
      <att name="NODE_CUSTOMGRAPHICS_POSITION_5" value="C,C,c,0.00,0.00" type="string"/>
      <att name="NODE_CUSTOMGRAPHICS_POSITION_4" value="C,C,c,0.00,0.00" type="string"/>
      <att name="NODE_CUSTOMGRAPHICS_8" value="org.cytoscape.ding.customgraphics.NullCustomGraphics,0,[ Remove Graphics ]," type="string"/>
      <att name="NODE_CUSTOMGRAPHICS_POSITION_9" value="C,C,c,0.00,0.00" type="string"/>
      <att name="NODE_CUSTOMGRAPHICS_SIZE_1" value="0.0" type="string"/>
      <att name="NODE_CUSTOMGRAPHICS_SIZE_7" value="0.0" type="string"/>
      <att name="NODE_CUSTOMGRAPHICS_2" value="org.cytoscape.ding.customgraphics.NullCustomGraphics,0,[ Remove Graphics ]," type="string"/>
      <att name="NODE_CUSTOMGRAPHICS_SIZE_3" value="0.0" type="string"/>
      <att name="NODE_BORDER_STROKE" value="SOLID" type="string"/>
      <att name="NODE_SELECTED" value="false" type="string"/>
      <att name="NODE_VISIBLE" value="true" type="string"/>
      <att name="NODE_LABEL_FONT_FACE" value="Century Schoolbook L Bold,plain,10" type="string"/>
      <att name="NODE_CUSTOMGRAPHICS_4" value="org.cytoscape.ding.customgraphics.NullCustomGraphics,0,[ Remove Graphics ]," type="string"/>
      <att name="NODE_DEPTH" value="0.0" type="string"/>
      <att name="NODE_CUSTOMGRAPHICS_POSITION_7" value="C,C,c,0.00,0.00" type="string"/>
      <att name="NODE_LABEL_POSITION" value="C,C,c,0.00,0.00" type="string"/>
      <att name="NODE_CUSTOMGRAPHICS_SIZE_8" value="0.0" type="string"/>
      <att name="NODE_LABEL" value="SequenceInterval" type="string"/>
      <att name="NODE_CUSTOMGRAPHICS_1" value="org.cytoscape.ding.customgraphics.NullCustomGraphics,0,[ Remove Graphics ]," type="string"/>
      <att name="NODE_CUSTOMGRAPHICS_POSITION_8" value="C,C,c,0.00,0.00" type="string"/>
      <att name="NODE_CUSTOMGRAPHICS_SIZE_2" value="0.0" type="string"/>
      <att name="NODE_LABEL_TRANSPARENCY" value="255" type="string"/>
      <att name="NODE_CUSTOMGRAPHICS_9" value="org.cytoscape.ding.customgraphics.NullCustomGraphics,0,[ Remove Graphics ]," type="string"/>
      <att name="NODE_CUSTOMGRAPHICS_5" value="org.cytoscape.ding.customgraphics.NullCustomGraphics,0,[ Remove Graphics ]," type="string"/>
      <att name="NODE_CUSTOMGRAPHICS_POSITION_3" value="C,C,c,0.00,0.00" type="string"/>
      <att name="NODE_CUSTOMGRAPHICS_SIZE_4" value="0.0" type="string"/>
      <att name="NODE_CUSTOMGRAPHICS_POSITION_6" value="C,C,c,0.00,0.00" type="string"/>
      <att name="NODE_BORDER_TRANSPARENCY" value="255" type="string"/>
      <att name="NODE_CUSTOMGRAPHICS_7" value="org.cytoscape.ding.customgraphics.NullCustomGraphics,0,[ Remove Graphics ]," type="string"/>
      <att name="NODE_CUSTOMGRAPHICS_SIZE_6" value="0.0" type="string"/>
      <att name="NODE_CUSTOMGRAPHICS_POSITION_1" value="C,C,c,0.00,0.00" type="string"/>
    </graphics>
  </node>
  <node id="8387" label="SequenceModificationVocabulary">
    <att name="shared name" value="http://www.biopax.org/release/bp-level3.owl#SequenceModificationVocabulary" type="string"/>
    <att name="name" value="SequenceModificationVocabulary" type="string"/>
    <att name="selected" value="0" type="boolean"/>
    <att name="child instance count" value="" type="string"/>
    <att name="count" value="127" type="integer"/>
    <att name="full iri" value="&lt;http://www.biopax.org/release/bp-level3.owl#SequenceModificationVocabulary&gt;" type="string"/>
    <att name="hide" value="" type="string"/>
    <graphics y="-92.48873138427734" w="20.0" type="ELLIPSE" outline="#CCCCCC" h="20.0" x="452.7077584103576" fill="#66FF66" z="0.0" width="2.0">
      <att name="NODE_CUSTOMGRAPHICS_POSITION_2" value="C,C,c,0.00,0.00" type="string"/>
      <att name="NODE_LABEL_WIDTH" value="200.0" type="string"/>
      <att name="NODE_TRANSPARENCY" value="255" type="string"/>
      <att name="NODE_CUSTOMGRAPHICS_SIZE_5" value="0.0" type="string"/>
      <att name="NODE_CUSTOMGRAPHICS_3" value="org.cytoscape.ding.customgraphics.NullCustomGraphics,0,[ Remove Graphics ]," type="string"/>
      <att name="NODE_TOOLTIP" value="" type="string"/>
      <att name="NODE_SELECTED_PAINT" value="#FFFF00" type="string"/>
      <att name="NODE_LABEL_COLOR" value="#666666" type="string"/>
      <att name="NODE_LABEL_FONT_SIZE" value="10" type="string"/>
      <att name="NODE_CUSTOMGRAPHICS_6" value="org.cytoscape.ding.customgraphics.NullCustomGraphics,0,[ Remove Graphics ]," type="string"/>
      <att name="NODE_NESTED_NETWORK_IMAGE_VISIBLE" value="true" type="string"/>
      <att name="NODE_CUSTOMGRAPHICS_SIZE_9" value="0.0" type="string"/>
      <att name="NODE_CUSTOMGRAPHICS_POSITION_5" value="C,C,c,0.00,0.00" type="string"/>
      <att name="NODE_CUSTOMGRAPHICS_POSITION_4" value="C,C,c,0.00,0.00" type="string"/>
      <att name="NODE_CUSTOMGRAPHICS_8" value="org.cytoscape.ding.customgraphics.NullCustomGraphics,0,[ Remove Graphics ]," type="string"/>
      <att name="NODE_CUSTOMGRAPHICS_POSITION_9" value="C,C,c,0.00,0.00" type="string"/>
      <att name="NODE_CUSTOMGRAPHICS_SIZE_1" value="0.0" type="string"/>
      <att name="NODE_CUSTOMGRAPHICS_SIZE_7" value="0.0" type="string"/>
      <att name="NODE_CUSTOMGRAPHICS_2" value="org.cytoscape.ding.customgraphics.NullCustomGraphics,0,[ Remove Graphics ]," type="string"/>
      <att name="NODE_CUSTOMGRAPHICS_SIZE_3" value="0.0" type="string"/>
      <att name="NODE_BORDER_STROKE" value="SOLID" type="string"/>
      <att name="NODE_SELECTED" value="false" type="string"/>
      <att name="NODE_VISIBLE" value="true" type="string"/>
      <att name="NODE_LABEL_FONT_FACE" value="Century Schoolbook L Bold,plain,10" type="string"/>
      <att name="NODE_CUSTOMGRAPHICS_4" value="org.cytoscape.ding.customgraphics.NullCustomGraphics,0,[ Remove Graphics ]," type="string"/>
      <att name="NODE_DEPTH" value="0.0" type="string"/>
      <att name="NODE_CUSTOMGRAPHICS_POSITION_7" value="C,C,c,0.00,0.00" type="string"/>
      <att name="NODE_LABEL_POSITION" value="C,C,c,0.00,0.00" type="string"/>
      <att name="NODE_CUSTOMGRAPHICS_SIZE_8" value="0.0" type="string"/>
      <att name="NODE_LABEL" value="SequenceModificationVocabulary" type="string"/>
      <att name="NODE_CUSTOMGRAPHICS_1" value="org.cytoscape.ding.customgraphics.NullCustomGraphics,0,[ Remove Graphics ]," type="string"/>
      <att name="NODE_CUSTOMGRAPHICS_POSITION_8" value="C,C,c,0.00,0.00" type="string"/>
      <att name="NODE_CUSTOMGRAPHICS_SIZE_2" value="0.0" type="string"/>
      <att name="NODE_LABEL_TRANSPARENCY" value="255" type="string"/>
      <att name="NODE_CUSTOMGRAPHICS_9" value="org.cytoscape.ding.customgraphics.NullCustomGraphics,0,[ Remove Graphics ]," type="string"/>
      <att name="NODE_CUSTOMGRAPHICS_5" value="org.cytoscape.ding.customgraphics.NullCustomGraphics,0,[ Remove Graphics ]," type="string"/>
      <att name="NODE_CUSTOMGRAPHICS_POSITION_3" value="C,C,c,0.00,0.00" type="string"/>
      <att name="NODE_CUSTOMGRAPHICS_SIZE_4" value="0.0" type="string"/>
      <att name="NODE_CUSTOMGRAPHICS_POSITION_6" value="C,C,c,0.00,0.00" type="string"/>
      <att name="NODE_BORDER_TRANSPARENCY" value="255" type="string"/>
      <att name="NODE_CUSTOMGRAPHICS_7" value="org.cytoscape.ding.customgraphics.NullCustomGraphics,0,[ Remove Graphics ]," type="string"/>
      <att name="NODE_CUSTOMGRAPHICS_SIZE_6" value="0.0" type="string"/>
      <att name="NODE_CUSTOMGRAPHICS_POSITION_1" value="C,C,c,0.00,0.00" type="string"/>
    </graphics>
  </node>
  <node id="8386" label="ModificationFeature">
    <att name="shared name" value="http://www.biopax.org/release/bp-level3.owl#ModificationFeature" type="string"/>
    <att name="name" value="ModificationFeature" type="string"/>
    <att name="selected" value="0" type="boolean"/>
    <att name="child instance count" value="" type="string"/>
    <att name="count" value="48994" type="integer"/>
    <att name="full iri" value="&lt;http://www.biopax.org/release/bp-level3.owl#ModificationFeature&gt;" type="string"/>
    <att name="hide" value="" type="string"/>
    <graphics y="-138.1114096804627" w="20.0" type="ELLIPSE" outline="#CCCCCC" h="20.0" x="381.6080627441406" fill="#66FF66" z="0.0" width="2.0">
      <att name="NODE_CUSTOMGRAPHICS_POSITION_2" value="C,C,c,0.00,0.00" type="string"/>
      <att name="NODE_LABEL_WIDTH" value="200.0" type="string"/>
      <att name="NODE_TRANSPARENCY" value="255" type="string"/>
      <att name="NODE_CUSTOMGRAPHICS_SIZE_5" value="0.0" type="string"/>
      <att name="NODE_CUSTOMGRAPHICS_3" value="org.cytoscape.ding.customgraphics.NullCustomGraphics,0,[ Remove Graphics ]," type="string"/>
      <att name="NODE_TOOLTIP" value="" type="string"/>
      <att name="NODE_SELECTED_PAINT" value="#FFFF00" type="string"/>
      <att name="NODE_LABEL_COLOR" value="#666666" type="string"/>
      <att name="NODE_LABEL_FONT_SIZE" value="10" type="string"/>
      <att name="NODE_CUSTOMGRAPHICS_6" value="org.cytoscape.ding.customgraphics.NullCustomGraphics,0,[ Remove Graphics ]," type="string"/>
      <att name="NODE_NESTED_NETWORK_IMAGE_VISIBLE" value="true" type="string"/>
      <att name="NODE_CUSTOMGRAPHICS_SIZE_9" value="0.0" type="string"/>
      <att name="NODE_CUSTOMGRAPHICS_POSITION_5" value="C,C,c,0.00,0.00" type="string"/>
      <att name="NODE_CUSTOMGRAPHICS_POSITION_4" value="C,C,c,0.00,0.00" type="string"/>
      <att name="NODE_CUSTOMGRAPHICS_8" value="org.cytoscape.ding.customgraphics.NullCustomGraphics,0,[ Remove Graphics ]," type="string"/>
      <att name="NODE_CUSTOMGRAPHICS_POSITION_9" value="C,C,c,0.00,0.00" type="string"/>
      <att name="NODE_CUSTOMGRAPHICS_SIZE_1" value="0.0" type="string"/>
      <att name="NODE_CUSTOMGRAPHICS_SIZE_7" value="0.0" type="string"/>
      <att name="NODE_CUSTOMGRAPHICS_2" value="org.cytoscape.ding.customgraphics.NullCustomGraphics,0,[ Remove Graphics ]," type="string"/>
      <att name="NODE_CUSTOMGRAPHICS_SIZE_3" value="0.0" type="string"/>
      <att name="NODE_BORDER_STROKE" value="SOLID" type="string"/>
      <att name="NODE_SELECTED" value="false" type="string"/>
      <att name="NODE_VISIBLE" value="true" type="string"/>
      <att name="NODE_LABEL_FONT_FACE" value="Century Schoolbook L Bold,plain,10" type="string"/>
      <att name="NODE_CUSTOMGRAPHICS_4" value="org.cytoscape.ding.customgraphics.NullCustomGraphics,0,[ Remove Graphics ]," type="string"/>
      <att name="NODE_DEPTH" value="0.0" type="string"/>
      <att name="NODE_CUSTOMGRAPHICS_POSITION_7" value="C,C,c,0.00,0.00" type="string"/>
      <att name="NODE_LABEL_POSITION" value="C,C,c,0.00,0.00" type="string"/>
      <att name="NODE_CUSTOMGRAPHICS_SIZE_8" value="0.0" type="string"/>
      <att name="NODE_LABEL" value="ModificationFeature" type="string"/>
      <att name="NODE_CUSTOMGRAPHICS_1" value="org.cytoscape.ding.customgraphics.NullCustomGraphics,0,[ Remove Graphics ]," type="string"/>
      <att name="NODE_CUSTOMGRAPHICS_POSITION_8" value="C,C,c,0.00,0.00" type="string"/>
      <att name="NODE_CUSTOMGRAPHICS_SIZE_2" value="0.0" type="string"/>
      <att name="NODE_LABEL_TRANSPARENCY" value="255" type="string"/>
      <att name="NODE_CUSTOMGRAPHICS_9" value="org.cytoscape.ding.customgraphics.NullCustomGraphics,0,[ Remove Graphics ]," type="string"/>
      <att name="NODE_CUSTOMGRAPHICS_5" value="org.cytoscape.ding.customgraphics.NullCustomGraphics,0,[ Remove Graphics ]," type="string"/>
      <att name="NODE_CUSTOMGRAPHICS_POSITION_3" value="C,C,c,0.00,0.00" type="string"/>
      <att name="NODE_CUSTOMGRAPHICS_SIZE_4" value="0.0" type="string"/>
      <att name="NODE_CUSTOMGRAPHICS_POSITION_6" value="C,C,c,0.00,0.00" type="string"/>
      <att name="NODE_BORDER_TRANSPARENCY" value="255" type="string"/>
      <att name="NODE_CUSTOMGRAPHICS_7" value="org.cytoscape.ding.customgraphics.NullCustomGraphics,0,[ Remove Graphics ]," type="string"/>
      <att name="NODE_CUSTOMGRAPHICS_SIZE_6" value="0.0" type="string"/>
      <att name="NODE_CUSTOMGRAPHICS_POSITION_1" value="C,C,c,0.00,0.00" type="string"/>
    </graphics>
  </node>
  <node id="8385" label="SequenceLocation">
    <att name="shared name" value="http://www.biopax.org/release/bp-level3.owl#SequenceLocation" type="string"/>
    <att name="name" value="SequenceLocation" type="string"/>
    <att name="selected" value="0" type="boolean"/>
    <att name="child instance count" value="672725" type="string"/>
    <att name="count" type="integer"/>
    <att name="full iri" value="&lt;http://www.biopax.org/release/bp-level3.owl#SequenceLocation&gt;" type="string"/>
    <att name="hide" value="" type="string"/>
    <graphics y="-15.632915957354658" w="20.0" type="ELLIPSE" outline="#CCCCCC" h="20.0" x="285.00636238927586" fill="#66FF66" z="0.0" width="2.0">
      <att name="NODE_CUSTOMGRAPHICS_POSITION_2" value="C,C,c,0.00,0.00" type="string"/>
      <att name="NODE_LABEL_WIDTH" value="200.0" type="string"/>
      <att name="NODE_TRANSPARENCY" value="255" type="string"/>
      <att name="NODE_CUSTOMGRAPHICS_SIZE_5" value="0.0" type="string"/>
      <att name="NODE_CUSTOMGRAPHICS_3" value="org.cytoscape.ding.customgraphics.NullCustomGraphics,0,[ Remove Graphics ]," type="string"/>
      <att name="NODE_TOOLTIP" value="" type="string"/>
      <att name="NODE_SELECTED_PAINT" value="#FFFF00" type="string"/>
      <att name="NODE_LABEL_COLOR" value="#666666" type="string"/>
      <att name="NODE_LABEL_FONT_SIZE" value="10" type="string"/>
      <att name="NODE_CUSTOMGRAPHICS_6" value="org.cytoscape.ding.customgraphics.NullCustomGraphics,0,[ Remove Graphics ]," type="string"/>
      <att name="NODE_NESTED_NETWORK_IMAGE_VISIBLE" value="true" type="string"/>
      <att name="NODE_CUSTOMGRAPHICS_SIZE_9" value="0.0" type="string"/>
      <att name="NODE_CUSTOMGRAPHICS_POSITION_5" value="C,C,c,0.00,0.00" type="string"/>
      <att name="NODE_CUSTOMGRAPHICS_POSITION_4" value="C,C,c,0.00,0.00" type="string"/>
      <att name="NODE_CUSTOMGRAPHICS_8" value="org.cytoscape.ding.customgraphics.NullCustomGraphics,0,[ Remove Graphics ]," type="string"/>
      <att name="NODE_CUSTOMGRAPHICS_POSITION_9" value="C,C,c,0.00,0.00" type="string"/>
      <att name="NODE_CUSTOMGRAPHICS_SIZE_1" value="0.0" type="string"/>
      <att name="NODE_CUSTOMGRAPHICS_SIZE_7" value="0.0" type="string"/>
      <att name="NODE_CUSTOMGRAPHICS_2" value="org.cytoscape.ding.customgraphics.NullCustomGraphics,0,[ Remove Graphics ]," type="string"/>
      <att name="NODE_CUSTOMGRAPHICS_SIZE_3" value="0.0" type="string"/>
      <att name="NODE_BORDER_STROKE" value="SOLID" type="string"/>
      <att name="NODE_SELECTED" value="false" type="string"/>
      <att name="NODE_VISIBLE" value="true" type="string"/>
      <att name="NODE_LABEL_FONT_FACE" value="Century Schoolbook L Bold,plain,10" type="string"/>
      <att name="NODE_CUSTOMGRAPHICS_4" value="org.cytoscape.ding.customgraphics.NullCustomGraphics,0,[ Remove Graphics ]," type="string"/>
      <att name="NODE_DEPTH" value="0.0" type="string"/>
      <att name="NODE_CUSTOMGRAPHICS_POSITION_7" value="C,C,c,0.00,0.00" type="string"/>
      <att name="NODE_LABEL_POSITION" value="C,C,c,0.00,0.00" type="string"/>
      <att name="NODE_CUSTOMGRAPHICS_SIZE_8" value="0.0" type="string"/>
      <att name="NODE_LABEL" value="SequenceLocation" type="string"/>
      <att name="NODE_CUSTOMGRAPHICS_1" value="org.cytoscape.ding.customgraphics.NullCustomGraphics,0,[ Remove Graphics ]," type="string"/>
      <att name="NODE_CUSTOMGRAPHICS_POSITION_8" value="C,C,c,0.00,0.00" type="string"/>
      <att name="NODE_CUSTOMGRAPHICS_SIZE_2" value="0.0" type="string"/>
      <att name="NODE_LABEL_TRANSPARENCY" value="255" type="string"/>
      <att name="NODE_CUSTOMGRAPHICS_9" value="org.cytoscape.ding.customgraphics.NullCustomGraphics,0,[ Remove Graphics ]," type="string"/>
      <att name="NODE_CUSTOMGRAPHICS_5" value="org.cytoscape.ding.customgraphics.NullCustomGraphics,0,[ Remove Graphics ]," type="string"/>
      <att name="NODE_CUSTOMGRAPHICS_POSITION_3" value="C,C,c,0.00,0.00" type="string"/>
      <att name="NODE_CUSTOMGRAPHICS_SIZE_4" value="0.0" type="string"/>
      <att name="NODE_CUSTOMGRAPHICS_POSITION_6" value="C,C,c,0.00,0.00" type="string"/>
      <att name="NODE_BORDER_TRANSPARENCY" value="255" type="string"/>
      <att name="NODE_CUSTOMGRAPHICS_7" value="org.cytoscape.ding.customgraphics.NullCustomGraphics,0,[ Remove Graphics ]," type="string"/>
      <att name="NODE_CUSTOMGRAPHICS_SIZE_6" value="0.0" type="string"/>
      <att name="NODE_CUSTOMGRAPHICS_POSITION_1" value="C,C,c,0.00,0.00" type="string"/>
    </graphics>
  </node>
  <node id="8384" label="RelationshipTypeVocabulary">
    <att name="shared name" value="http://www.biopax.org/release/bp-level3.owl#RelationshipTypeVocabulary" type="string"/>
    <att name="name" value="RelationshipTypeVocabulary" type="string"/>
    <att name="selected" value="0" type="boolean"/>
    <att name="child instance count" value="" type="string"/>
    <att name="count" value="30" type="integer"/>
    <att name="full iri" value="&lt;http://www.biopax.org/release/bp-level3.owl#RelationshipTypeVocabulary&gt;" type="string"/>
    <att name="hide" value="" type="string"/>
    <graphics y="17.868125915527344" w="20.0" type="ELLIPSE" outline="#CCCCCC" h="20.0" x="288.5980477169982" fill="#66FF66" z="0.0" width="2.0">
      <att name="NODE_CUSTOMGRAPHICS_POSITION_2" value="C,C,c,0.00,0.00" type="string"/>
      <att name="NODE_LABEL_WIDTH" value="200.0" type="string"/>
      <att name="NODE_TRANSPARENCY" value="255" type="string"/>
      <att name="NODE_CUSTOMGRAPHICS_SIZE_5" value="0.0" type="string"/>
      <att name="NODE_CUSTOMGRAPHICS_3" value="org.cytoscape.ding.customgraphics.NullCustomGraphics,0,[ Remove Graphics ]," type="string"/>
      <att name="NODE_TOOLTIP" value="" type="string"/>
      <att name="NODE_SELECTED_PAINT" value="#FFFF00" type="string"/>
      <att name="NODE_LABEL_COLOR" value="#666666" type="string"/>
      <att name="NODE_LABEL_FONT_SIZE" value="10" type="string"/>
      <att name="NODE_CUSTOMGRAPHICS_6" value="org.cytoscape.ding.customgraphics.NullCustomGraphics,0,[ Remove Graphics ]," type="string"/>
      <att name="NODE_NESTED_NETWORK_IMAGE_VISIBLE" value="true" type="string"/>
      <att name="NODE_CUSTOMGRAPHICS_SIZE_9" value="0.0" type="string"/>
      <att name="NODE_CUSTOMGRAPHICS_POSITION_5" value="C,C,c,0.00,0.00" type="string"/>
      <att name="NODE_CUSTOMGRAPHICS_POSITION_4" value="C,C,c,0.00,0.00" type="string"/>
      <att name="NODE_CUSTOMGRAPHICS_8" value="org.cytoscape.ding.customgraphics.NullCustomGraphics,0,[ Remove Graphics ]," type="string"/>
      <att name="NODE_CUSTOMGRAPHICS_POSITION_9" value="C,C,c,0.00,0.00" type="string"/>
      <att name="NODE_CUSTOMGRAPHICS_SIZE_1" value="0.0" type="string"/>
      <att name="NODE_CUSTOMGRAPHICS_SIZE_7" value="0.0" type="string"/>
      <att name="NODE_CUSTOMGRAPHICS_2" value="org.cytoscape.ding.customgraphics.NullCustomGraphics,0,[ Remove Graphics ]," type="string"/>
      <att name="NODE_CUSTOMGRAPHICS_SIZE_3" value="0.0" type="string"/>
      <att name="NODE_BORDER_STROKE" value="SOLID" type="string"/>
      <att name="NODE_SELECTED" value="false" type="string"/>
      <att name="NODE_VISIBLE" value="true" type="string"/>
      <att name="NODE_LABEL_FONT_FACE" value="Century Schoolbook L Bold,plain,10" type="string"/>
      <att name="NODE_CUSTOMGRAPHICS_4" value="org.cytoscape.ding.customgraphics.NullCustomGraphics,0,[ Remove Graphics ]," type="string"/>
      <att name="NODE_DEPTH" value="0.0" type="string"/>
      <att name="NODE_CUSTOMGRAPHICS_POSITION_7" value="C,C,c,0.00,0.00" type="string"/>
      <att name="NODE_LABEL_POSITION" value="C,C,c,0.00,0.00" type="string"/>
      <att name="NODE_CUSTOMGRAPHICS_SIZE_8" value="0.0" type="string"/>
      <att name="NODE_LABEL" value="RelationshipTypeVocabulary" type="string"/>
      <att name="NODE_CUSTOMGRAPHICS_1" value="org.cytoscape.ding.customgraphics.NullCustomGraphics,0,[ Remove Graphics ]," type="string"/>
      <att name="NODE_CUSTOMGRAPHICS_POSITION_8" value="C,C,c,0.00,0.00" type="string"/>
      <att name="NODE_CUSTOMGRAPHICS_SIZE_2" value="0.0" type="string"/>
      <att name="NODE_LABEL_TRANSPARENCY" value="255" type="string"/>
      <att name="NODE_CUSTOMGRAPHICS_9" value="org.cytoscape.ding.customgraphics.NullCustomGraphics,0,[ Remove Graphics ]," type="string"/>
      <att name="NODE_CUSTOMGRAPHICS_5" value="org.cytoscape.ding.customgraphics.NullCustomGraphics,0,[ Remove Graphics ]," type="string"/>
      <att name="NODE_CUSTOMGRAPHICS_POSITION_3" value="C,C,c,0.00,0.00" type="string"/>
      <att name="NODE_CUSTOMGRAPHICS_SIZE_4" value="0.0" type="string"/>
      <att name="NODE_CUSTOMGRAPHICS_POSITION_6" value="C,C,c,0.00,0.00" type="string"/>
      <att name="NODE_BORDER_TRANSPARENCY" value="255" type="string"/>
      <att name="NODE_CUSTOMGRAPHICS_7" value="org.cytoscape.ding.customgraphics.NullCustomGraphics,0,[ Remove Graphics ]," type="string"/>
      <att name="NODE_CUSTOMGRAPHICS_SIZE_6" value="0.0" type="string"/>
      <att name="NODE_CUSTOMGRAPHICS_POSITION_1" value="C,C,c,0.00,0.00" type="string"/>
    </graphics>
  </node>
  <node id="8383" label="RelationshipXref">
    <att name="shared name" value="http://www.biopax.org/release/bp-level3.owl#RelationshipXref" type="string"/>
    <att name="name" value="RelationshipXref" type="string"/>
    <att name="selected" value="0" type="boolean"/>
    <att name="child instance count" value="" type="string"/>
    <att name="count" value="54240" type="integer"/>
    <att name="full iri" value="&lt;http://www.biopax.org/release/bp-level3.owl#RelationshipXref&gt;" type="string"/>
    <att name="hide" value="" type="string"/>
    <graphics y="61.312965393066406" w="20.0" type="ELLIPSE" outline="#CCCCCC" h="20.0" x="299.4812211664183" fill="#66FF66" z="0.0" width="2.0">
      <att name="NODE_CUSTOMGRAPHICS_POSITION_2" value="C,C,c,0.00,0.00" type="string"/>
      <att name="NODE_LABEL_WIDTH" value="200.0" type="string"/>
      <att name="NODE_TRANSPARENCY" value="255" type="string"/>
      <att name="NODE_CUSTOMGRAPHICS_SIZE_5" value="0.0" type="string"/>
      <att name="NODE_CUSTOMGRAPHICS_3" value="org.cytoscape.ding.customgraphics.NullCustomGraphics,0,[ Remove Graphics ]," type="string"/>
      <att name="NODE_TOOLTIP" value="" type="string"/>
      <att name="NODE_SELECTED_PAINT" value="#FFFF00" type="string"/>
      <att name="NODE_LABEL_COLOR" value="#666666" type="string"/>
      <att name="NODE_LABEL_FONT_SIZE" value="10" type="string"/>
      <att name="NODE_CUSTOMGRAPHICS_6" value="org.cytoscape.ding.customgraphics.NullCustomGraphics,0,[ Remove Graphics ]," type="string"/>
      <att name="NODE_NESTED_NETWORK_IMAGE_VISIBLE" value="true" type="string"/>
      <att name="NODE_CUSTOMGRAPHICS_SIZE_9" value="0.0" type="string"/>
      <att name="NODE_CUSTOMGRAPHICS_POSITION_5" value="C,C,c,0.00,0.00" type="string"/>
      <att name="NODE_CUSTOMGRAPHICS_POSITION_4" value="C,C,c,0.00,0.00" type="string"/>
      <att name="NODE_CUSTOMGRAPHICS_8" value="org.cytoscape.ding.customgraphics.NullCustomGraphics,0,[ Remove Graphics ]," type="string"/>
      <att name="NODE_CUSTOMGRAPHICS_POSITION_9" value="C,C,c,0.00,0.00" type="string"/>
      <att name="NODE_CUSTOMGRAPHICS_SIZE_1" value="0.0" type="string"/>
      <att name="NODE_CUSTOMGRAPHICS_SIZE_7" value="0.0" type="string"/>
      <att name="NODE_CUSTOMGRAPHICS_2" value="org.cytoscape.ding.customgraphics.NullCustomGraphics,0,[ Remove Graphics ]," type="string"/>
      <att name="NODE_CUSTOMGRAPHICS_SIZE_3" value="0.0" type="string"/>
      <att name="NODE_BORDER_STROKE" value="SOLID" type="string"/>
      <att name="NODE_SELECTED" value="false" type="string"/>
      <att name="NODE_VISIBLE" value="true" type="string"/>
      <att name="NODE_LABEL_FONT_FACE" value="Century Schoolbook L Bold,plain,10" type="string"/>
      <att name="NODE_CUSTOMGRAPHICS_4" value="org.cytoscape.ding.customgraphics.NullCustomGraphics,0,[ Remove Graphics ]," type="string"/>
      <att name="NODE_DEPTH" value="0.0" type="string"/>
      <att name="NODE_CUSTOMGRAPHICS_POSITION_7" value="C,C,c,0.00,0.00" type="string"/>
      <att name="NODE_LABEL_POSITION" value="C,C,c,0.00,0.00" type="string"/>
      <att name="NODE_CUSTOMGRAPHICS_SIZE_8" value="0.0" type="string"/>
      <att name="NODE_LABEL" value="RelationshipXref" type="string"/>
      <att name="NODE_CUSTOMGRAPHICS_1" value="org.cytoscape.ding.customgraphics.NullCustomGraphics,0,[ Remove Graphics ]," type="string"/>
      <att name="NODE_CUSTOMGRAPHICS_POSITION_8" value="C,C,c,0.00,0.00" type="string"/>
      <att name="NODE_CUSTOMGRAPHICS_SIZE_2" value="0.0" type="string"/>
      <att name="NODE_LABEL_TRANSPARENCY" value="255" type="string"/>
      <att name="NODE_CUSTOMGRAPHICS_9" value="org.cytoscape.ding.customgraphics.NullCustomGraphics,0,[ Remove Graphics ]," type="string"/>
      <att name="NODE_CUSTOMGRAPHICS_5" value="org.cytoscape.ding.customgraphics.NullCustomGraphics,0,[ Remove Graphics ]," type="string"/>
      <att name="NODE_CUSTOMGRAPHICS_POSITION_3" value="C,C,c,0.00,0.00" type="string"/>
      <att name="NODE_CUSTOMGRAPHICS_SIZE_4" value="0.0" type="string"/>
      <att name="NODE_CUSTOMGRAPHICS_POSITION_6" value="C,C,c,0.00,0.00" type="string"/>
      <att name="NODE_BORDER_TRANSPARENCY" value="255" type="string"/>
      <att name="NODE_CUSTOMGRAPHICS_7" value="org.cytoscape.ding.customgraphics.NullCustomGraphics,0,[ Remove Graphics ]," type="string"/>
      <att name="NODE_CUSTOMGRAPHICS_SIZE_6" value="0.0" type="string"/>
      <att name="NODE_CUSTOMGRAPHICS_POSITION_1" value="C,C,c,0.00,0.00" type="string"/>
    </graphics>
  </node>
  <node id="8382" label="Provenance">
    <att name="shared name" value="http://www.biopax.org/release/bp-level3.owl#Provenance" type="string"/>
    <att name="name" value="Provenance" type="string"/>
    <att name="selected" value="0" type="boolean"/>
    <att name="child instance count" value="" type="string"/>
    <att name="count" value="31" type="integer"/>
    <att name="full iri" value="&lt;http://www.biopax.org/release/bp-level3.owl#Provenance&gt;" type="string"/>
    <att name="hide" value="" type="string"/>
    <graphics y="61.35640479765022" w="20.0" type="ELLIPSE" outline="#CCCCCC" h="20.0" x="464.56963059024645" fill="#66FF66" z="0.0" width="2.0">
      <att name="NODE_CUSTOMGRAPHICS_POSITION_2" value="C,C,c,0.00,0.00" type="string"/>
      <att name="NODE_LABEL_WIDTH" value="200.0" type="string"/>
      <att name="NODE_TRANSPARENCY" value="255" type="string"/>
      <att name="NODE_CUSTOMGRAPHICS_SIZE_5" value="0.0" type="string"/>
      <att name="NODE_CUSTOMGRAPHICS_3" value="org.cytoscape.ding.customgraphics.NullCustomGraphics,0,[ Remove Graphics ]," type="string"/>
      <att name="NODE_TOOLTIP" value="" type="string"/>
      <att name="NODE_SELECTED_PAINT" value="#FFFF00" type="string"/>
      <att name="NODE_LABEL_COLOR" value="#666666" type="string"/>
      <att name="NODE_LABEL_FONT_SIZE" value="10" type="string"/>
      <att name="NODE_CUSTOMGRAPHICS_6" value="org.cytoscape.ding.customgraphics.NullCustomGraphics,0,[ Remove Graphics ]," type="string"/>
      <att name="NODE_NESTED_NETWORK_IMAGE_VISIBLE" value="true" type="string"/>
      <att name="NODE_CUSTOMGRAPHICS_SIZE_9" value="0.0" type="string"/>
      <att name="NODE_CUSTOMGRAPHICS_POSITION_5" value="C,C,c,0.00,0.00" type="string"/>
      <att name="NODE_CUSTOMGRAPHICS_POSITION_4" value="C,C,c,0.00,0.00" type="string"/>
      <att name="NODE_CUSTOMGRAPHICS_8" value="org.cytoscape.ding.customgraphics.NullCustomGraphics,0,[ Remove Graphics ]," type="string"/>
      <att name="NODE_CUSTOMGRAPHICS_POSITION_9" value="C,C,c,0.00,0.00" type="string"/>
      <att name="NODE_CUSTOMGRAPHICS_SIZE_1" value="0.0" type="string"/>
      <att name="NODE_CUSTOMGRAPHICS_SIZE_7" value="0.0" type="string"/>
      <att name="NODE_CUSTOMGRAPHICS_2" value="org.cytoscape.ding.customgraphics.NullCustomGraphics,0,[ Remove Graphics ]," type="string"/>
      <att name="NODE_CUSTOMGRAPHICS_SIZE_3" value="0.0" type="string"/>
      <att name="NODE_BORDER_STROKE" value="SOLID" type="string"/>
      <att name="NODE_SELECTED" value="false" type="string"/>
      <att name="NODE_VISIBLE" value="true" type="string"/>
      <att name="NODE_LABEL_FONT_FACE" value="Century Schoolbook L Bold,plain,10" type="string"/>
      <att name="NODE_CUSTOMGRAPHICS_4" value="org.cytoscape.ding.customgraphics.NullCustomGraphics,0,[ Remove Graphics ]," type="string"/>
      <att name="NODE_DEPTH" value="0.0" type="string"/>
      <att name="NODE_CUSTOMGRAPHICS_POSITION_7" value="C,C,c,0.00,0.00" type="string"/>
      <att name="NODE_LABEL_POSITION" value="C,C,c,0.00,0.00" type="string"/>
      <att name="NODE_CUSTOMGRAPHICS_SIZE_8" value="0.0" type="string"/>
      <att name="NODE_LABEL" value="Provenance" type="string"/>
      <att name="NODE_CUSTOMGRAPHICS_1" value="org.cytoscape.ding.customgraphics.NullCustomGraphics,0,[ Remove Graphics ]," type="string"/>
      <att name="NODE_CUSTOMGRAPHICS_POSITION_8" value="C,C,c,0.00,0.00" type="string"/>
      <att name="NODE_CUSTOMGRAPHICS_SIZE_2" value="0.0" type="string"/>
      <att name="NODE_LABEL_TRANSPARENCY" value="255" type="string"/>
      <att name="NODE_CUSTOMGRAPHICS_9" value="org.cytoscape.ding.customgraphics.NullCustomGraphics,0,[ Remove Graphics ]," type="string"/>
      <att name="NODE_CUSTOMGRAPHICS_5" value="org.cytoscape.ding.customgraphics.NullCustomGraphics,0,[ Remove Graphics ]," type="string"/>
      <att name="NODE_CUSTOMGRAPHICS_POSITION_3" value="C,C,c,0.00,0.00" type="string"/>
      <att name="NODE_CUSTOMGRAPHICS_SIZE_4" value="0.0" type="string"/>
      <att name="NODE_CUSTOMGRAPHICS_POSITION_6" value="C,C,c,0.00,0.00" type="string"/>
      <att name="NODE_BORDER_TRANSPARENCY" value="255" type="string"/>
      <att name="NODE_CUSTOMGRAPHICS_7" value="org.cytoscape.ding.customgraphics.NullCustomGraphics,0,[ Remove Graphics ]," type="string"/>
      <att name="NODE_CUSTOMGRAPHICS_SIZE_6" value="0.0" type="string"/>
      <att name="NODE_CUSTOMGRAPHICS_POSITION_1" value="C,C,c,0.00,0.00" type="string"/>
    </graphics>
  </node>
  <node id="8381" label="TemplateReaction">
    <att name="shared name" value="http://www.biopax.org/release/bp-level3.owl#TemplateReaction" type="string"/>
    <att name="name" value="TemplateReaction" type="string"/>
    <att name="selected" value="0" type="boolean"/>
    <att name="child instance count" value="" type="string"/>
    <att name="count" value="2121" type="integer"/>
    <att name="full iri" value="&lt;http://www.biopax.org/release/bp-level3.owl#TemplateReaction&gt;" type="string"/>
    <att name="hide" value="" type="string"/>
    <graphics y="38.98151542387093" w="20.0" type="ELLIPSE" outline="#CCCCCC" h="20.0" x="720.8328857421875" fill="#66FF66" z="0.0" width="2.0">
      <att name="NODE_CUSTOMGRAPHICS_POSITION_2" value="C,C,c,0.00,0.00" type="string"/>
      <att name="NODE_LABEL_WIDTH" value="200.0" type="string"/>
      <att name="NODE_TRANSPARENCY" value="255" type="string"/>
      <att name="NODE_CUSTOMGRAPHICS_SIZE_5" value="0.0" type="string"/>
      <att name="NODE_CUSTOMGRAPHICS_3" value="org.cytoscape.ding.customgraphics.NullCustomGraphics,0,[ Remove Graphics ]," type="string"/>
      <att name="NODE_TOOLTIP" value="" type="string"/>
      <att name="NODE_SELECTED_PAINT" value="#FFFF00" type="string"/>
      <att name="NODE_LABEL_COLOR" value="#666666" type="string"/>
      <att name="NODE_LABEL_FONT_SIZE" value="10" type="string"/>
      <att name="NODE_CUSTOMGRAPHICS_6" value="org.cytoscape.ding.customgraphics.NullCustomGraphics,0,[ Remove Graphics ]," type="string"/>
      <att name="NODE_NESTED_NETWORK_IMAGE_VISIBLE" value="true" type="string"/>
      <att name="NODE_CUSTOMGRAPHICS_SIZE_9" value="0.0" type="string"/>
      <att name="NODE_CUSTOMGRAPHICS_POSITION_5" value="C,C,c,0.00,0.00" type="string"/>
      <att name="NODE_CUSTOMGRAPHICS_POSITION_4" value="C,C,c,0.00,0.00" type="string"/>
      <att name="NODE_CUSTOMGRAPHICS_8" value="org.cytoscape.ding.customgraphics.NullCustomGraphics,0,[ Remove Graphics ]," type="string"/>
      <att name="NODE_CUSTOMGRAPHICS_POSITION_9" value="C,C,c,0.00,0.00" type="string"/>
      <att name="NODE_CUSTOMGRAPHICS_SIZE_1" value="0.0" type="string"/>
      <att name="NODE_CUSTOMGRAPHICS_SIZE_7" value="0.0" type="string"/>
      <att name="NODE_CUSTOMGRAPHICS_2" value="org.cytoscape.ding.customgraphics.NullCustomGraphics,0,[ Remove Graphics ]," type="string"/>
      <att name="NODE_CUSTOMGRAPHICS_SIZE_3" value="0.0" type="string"/>
      <att name="NODE_BORDER_STROKE" value="SOLID" type="string"/>
      <att name="NODE_SELECTED" value="false" type="string"/>
      <att name="NODE_VISIBLE" value="true" type="string"/>
      <att name="NODE_LABEL_FONT_FACE" value="Century Schoolbook L Bold,plain,10" type="string"/>
      <att name="NODE_CUSTOMGRAPHICS_4" value="org.cytoscape.ding.customgraphics.NullCustomGraphics,0,[ Remove Graphics ]," type="string"/>
      <att name="NODE_DEPTH" value="0.0" type="string"/>
      <att name="NODE_CUSTOMGRAPHICS_POSITION_7" value="C,C,c,0.00,0.00" type="string"/>
      <att name="NODE_LABEL_POSITION" value="C,C,c,0.00,0.00" type="string"/>
      <att name="NODE_CUSTOMGRAPHICS_SIZE_8" value="0.0" type="string"/>
      <att name="NODE_LABEL" value="TemplateReaction" type="string"/>
      <att name="NODE_CUSTOMGRAPHICS_1" value="org.cytoscape.ding.customgraphics.NullCustomGraphics,0,[ Remove Graphics ]," type="string"/>
      <att name="NODE_CUSTOMGRAPHICS_POSITION_8" value="C,C,c,0.00,0.00" type="string"/>
      <att name="NODE_CUSTOMGRAPHICS_SIZE_2" value="0.0" type="string"/>
      <att name="NODE_LABEL_TRANSPARENCY" value="255" type="string"/>
      <att name="NODE_CUSTOMGRAPHICS_9" value="org.cytoscape.ding.customgraphics.NullCustomGraphics,0,[ Remove Graphics ]," type="string"/>
      <att name="NODE_CUSTOMGRAPHICS_5" value="org.cytoscape.ding.customgraphics.NullCustomGraphics,0,[ Remove Graphics ]," type="string"/>
      <att name="NODE_CUSTOMGRAPHICS_POSITION_3" value="C,C,c,0.00,0.00" type="string"/>
      <att name="NODE_CUSTOMGRAPHICS_SIZE_4" value="0.0" type="string"/>
      <att name="NODE_CUSTOMGRAPHICS_POSITION_6" value="C,C,c,0.00,0.00" type="string"/>
      <att name="NODE_BORDER_TRANSPARENCY" value="255" type="string"/>
      <att name="NODE_CUSTOMGRAPHICS_7" value="org.cytoscape.ding.customgraphics.NullCustomGraphics,0,[ Remove Graphics ]," type="string"/>
      <att name="NODE_CUSTOMGRAPHICS_SIZE_6" value="0.0" type="string"/>
      <att name="NODE_CUSTOMGRAPHICS_POSITION_1" value="C,C,c,0.00,0.00" type="string"/>
    </graphics>
  </node>
  <node id="8380" label="Stoichiometry">
    <att name="shared name" value="http://www.biopax.org/release/bp-level3.owl#Stoichiometry" type="string"/>
    <att name="name" value="Stoichiometry" type="string"/>
    <att name="selected" value="0" type="boolean"/>
    <att name="child instance count" value="" type="string"/>
    <att name="count" value="189893" type="integer"/>
    <att name="full iri" value="&lt;http://www.biopax.org/release/bp-level3.owl#Stoichiometry&gt;" type="string"/>
    <att name="hide" value="" type="string"/>
    <graphics y="-79.00885535917367" w="20.0" type="ELLIPSE" outline="#CCCCCC" h="20.0" x="529.460851208783" fill="#66FF66" z="0.0" width="2.0">
      <att name="NODE_CUSTOMGRAPHICS_POSITION_2" value="C,C,c,0.00,0.00" type="string"/>
      <att name="NODE_LABEL_WIDTH" value="200.0" type="string"/>
      <att name="NODE_TRANSPARENCY" value="255" type="string"/>
      <att name="NODE_CUSTOMGRAPHICS_SIZE_5" value="0.0" type="string"/>
      <att name="NODE_CUSTOMGRAPHICS_3" value="org.cytoscape.ding.customgraphics.NullCustomGraphics,0,[ Remove Graphics ]," type="string"/>
      <att name="NODE_TOOLTIP" value="" type="string"/>
      <att name="NODE_SELECTED_PAINT" value="#FFFF00" type="string"/>
      <att name="NODE_LABEL_COLOR" value="#666666" type="string"/>
      <att name="NODE_LABEL_FONT_SIZE" value="10" type="string"/>
      <att name="NODE_CUSTOMGRAPHICS_6" value="org.cytoscape.ding.customgraphics.NullCustomGraphics,0,[ Remove Graphics ]," type="string"/>
      <att name="NODE_NESTED_NETWORK_IMAGE_VISIBLE" value="true" type="string"/>
      <att name="NODE_CUSTOMGRAPHICS_SIZE_9" value="0.0" type="string"/>
      <att name="NODE_CUSTOMGRAPHICS_POSITION_5" value="C,C,c,0.00,0.00" type="string"/>
      <att name="NODE_CUSTOMGRAPHICS_POSITION_4" value="C,C,c,0.00,0.00" type="string"/>
      <att name="NODE_CUSTOMGRAPHICS_8" value="org.cytoscape.ding.customgraphics.NullCustomGraphics,0,[ Remove Graphics ]," type="string"/>
      <att name="NODE_CUSTOMGRAPHICS_POSITION_9" value="C,C,c,0.00,0.00" type="string"/>
      <att name="NODE_CUSTOMGRAPHICS_SIZE_1" value="0.0" type="string"/>
      <att name="NODE_CUSTOMGRAPHICS_SIZE_7" value="0.0" type="string"/>
      <att name="NODE_CUSTOMGRAPHICS_2" value="org.cytoscape.ding.customgraphics.NullCustomGraphics,0,[ Remove Graphics ]," type="string"/>
      <att name="NODE_CUSTOMGRAPHICS_SIZE_3" value="0.0" type="string"/>
      <att name="NODE_BORDER_STROKE" value="SOLID" type="string"/>
      <att name="NODE_SELECTED" value="false" type="string"/>
      <att name="NODE_VISIBLE" value="true" type="string"/>
      <att name="NODE_LABEL_FONT_FACE" value="Century Schoolbook L Bold,plain,10" type="string"/>
      <att name="NODE_CUSTOMGRAPHICS_4" value="org.cytoscape.ding.customgraphics.NullCustomGraphics,0,[ Remove Graphics ]," type="string"/>
      <att name="NODE_DEPTH" value="0.0" type="string"/>
      <att name="NODE_CUSTOMGRAPHICS_POSITION_7" value="C,C,c,0.00,0.00" type="string"/>
      <att name="NODE_LABEL_POSITION" value="C,C,c,0.00,0.00" type="string"/>
      <att name="NODE_CUSTOMGRAPHICS_SIZE_8" value="0.0" type="string"/>
      <att name="NODE_LABEL" value="Stoichiometry" type="string"/>
      <att name="NODE_CUSTOMGRAPHICS_1" value="org.cytoscape.ding.customgraphics.NullCustomGraphics,0,[ Remove Graphics ]," type="string"/>
      <att name="NODE_CUSTOMGRAPHICS_POSITION_8" value="C,C,c,0.00,0.00" type="string"/>
      <att name="NODE_CUSTOMGRAPHICS_SIZE_2" value="0.0" type="string"/>
      <att name="NODE_LABEL_TRANSPARENCY" value="255" type="string"/>
      <att name="NODE_CUSTOMGRAPHICS_9" value="org.cytoscape.ding.customgraphics.NullCustomGraphics,0,[ Remove Graphics ]," type="string"/>
      <att name="NODE_CUSTOMGRAPHICS_5" value="org.cytoscape.ding.customgraphics.NullCustomGraphics,0,[ Remove Graphics ]," type="string"/>
      <att name="NODE_CUSTOMGRAPHICS_POSITION_3" value="C,C,c,0.00,0.00" type="string"/>
      <att name="NODE_CUSTOMGRAPHICS_SIZE_4" value="0.0" type="string"/>
      <att name="NODE_CUSTOMGRAPHICS_POSITION_6" value="C,C,c,0.00,0.00" type="string"/>
      <att name="NODE_BORDER_TRANSPARENCY" value="255" type="string"/>
      <att name="NODE_CUSTOMGRAPHICS_7" value="org.cytoscape.ding.customgraphics.NullCustomGraphics,0,[ Remove Graphics ]," type="string"/>
      <att name="NODE_CUSTOMGRAPHICS_SIZE_6" value="0.0" type="string"/>
      <att name="NODE_CUSTOMGRAPHICS_POSITION_1" value="C,C,c,0.00,0.00" type="string"/>
    </graphics>
  </node>
  <node id="8379" label="Conversion">
    <att name="shared name" value="http://www.biopax.org/release/bp-level3.owl#Conversion" type="string"/>
    <att name="name" value="Conversion" type="string"/>
    <att name="selected" value="0" type="boolean"/>
    <att name="child instance count" value="70892" type="string"/>
    <att name="count" type="integer"/>
    <att name="full iri" value="&lt;http://www.biopax.org/release/bp-level3.owl#Conversion&gt;" type="string"/>
    <att name="hide" value="" type="string"/>
    <graphics y="-94.7256851196289" w="20.0" type="ELLIPSE" outline="#CCCCCC" h="20.0" x="664.9427995355588" fill="#66FF66" z="0.0" width="2.0">
      <att name="NODE_CUSTOMGRAPHICS_POSITION_2" value="C,C,c,0.00,0.00" type="string"/>
      <att name="NODE_LABEL_WIDTH" value="200.0" type="string"/>
      <att name="NODE_TRANSPARENCY" value="255" type="string"/>
      <att name="NODE_CUSTOMGRAPHICS_SIZE_5" value="0.0" type="string"/>
      <att name="NODE_CUSTOMGRAPHICS_3" value="org.cytoscape.ding.customgraphics.NullCustomGraphics,0,[ Remove Graphics ]," type="string"/>
      <att name="NODE_TOOLTIP" value="" type="string"/>
      <att name="NODE_SELECTED_PAINT" value="#FFFF00" type="string"/>
      <att name="NODE_LABEL_COLOR" value="#666666" type="string"/>
      <att name="NODE_LABEL_FONT_SIZE" value="10" type="string"/>
      <att name="NODE_CUSTOMGRAPHICS_6" value="org.cytoscape.ding.customgraphics.NullCustomGraphics,0,[ Remove Graphics ]," type="string"/>
      <att name="NODE_NESTED_NETWORK_IMAGE_VISIBLE" value="true" type="string"/>
      <att name="NODE_CUSTOMGRAPHICS_SIZE_9" value="0.0" type="string"/>
      <att name="NODE_CUSTOMGRAPHICS_POSITION_5" value="C,C,c,0.00,0.00" type="string"/>
      <att name="NODE_CUSTOMGRAPHICS_POSITION_4" value="C,C,c,0.00,0.00" type="string"/>
      <att name="NODE_CUSTOMGRAPHICS_8" value="org.cytoscape.ding.customgraphics.NullCustomGraphics,0,[ Remove Graphics ]," type="string"/>
      <att name="NODE_CUSTOMGRAPHICS_POSITION_9" value="C,C,c,0.00,0.00" type="string"/>
      <att name="NODE_CUSTOMGRAPHICS_SIZE_1" value="0.0" type="string"/>
      <att name="NODE_CUSTOMGRAPHICS_SIZE_7" value="0.0" type="string"/>
      <att name="NODE_CUSTOMGRAPHICS_2" value="org.cytoscape.ding.customgraphics.NullCustomGraphics,0,[ Remove Graphics ]," type="string"/>
      <att name="NODE_CUSTOMGRAPHICS_SIZE_3" value="0.0" type="string"/>
      <att name="NODE_BORDER_STROKE" value="SOLID" type="string"/>
      <att name="NODE_SELECTED" value="false" type="string"/>
      <att name="NODE_VISIBLE" value="true" type="string"/>
      <att name="NODE_LABEL_FONT_FACE" value="Century Schoolbook L Bold,plain,10" type="string"/>
      <att name="NODE_CUSTOMGRAPHICS_4" value="org.cytoscape.ding.customgraphics.NullCustomGraphics,0,[ Remove Graphics ]," type="string"/>
      <att name="NODE_DEPTH" value="0.0" type="string"/>
      <att name="NODE_CUSTOMGRAPHICS_POSITION_7" value="C,C,c,0.00,0.00" type="string"/>
      <att name="NODE_LABEL_POSITION" value="C,C,c,0.00,0.00" type="string"/>
      <att name="NODE_CUSTOMGRAPHICS_SIZE_8" value="0.0" type="string"/>
      <att name="NODE_LABEL" value="Conversion" type="string"/>
      <att name="NODE_CUSTOMGRAPHICS_1" value="org.cytoscape.ding.customgraphics.NullCustomGraphics,0,[ Remove Graphics ]," type="string"/>
      <att name="NODE_CUSTOMGRAPHICS_POSITION_8" value="C,C,c,0.00,0.00" type="string"/>
      <att name="NODE_CUSTOMGRAPHICS_SIZE_2" value="0.0" type="string"/>
      <att name="NODE_LABEL_TRANSPARENCY" value="255" type="string"/>
      <att name="NODE_CUSTOMGRAPHICS_9" value="org.cytoscape.ding.customgraphics.NullCustomGraphics,0,[ Remove Graphics ]," type="string"/>
      <att name="NODE_CUSTOMGRAPHICS_5" value="org.cytoscape.ding.customgraphics.NullCustomGraphics,0,[ Remove Graphics ]," type="string"/>
      <att name="NODE_CUSTOMGRAPHICS_POSITION_3" value="C,C,c,0.00,0.00" type="string"/>
      <att name="NODE_CUSTOMGRAPHICS_SIZE_4" value="0.0" type="string"/>
      <att name="NODE_CUSTOMGRAPHICS_POSITION_6" value="C,C,c,0.00,0.00" type="string"/>
      <att name="NODE_BORDER_TRANSPARENCY" value="255" type="string"/>
      <att name="NODE_CUSTOMGRAPHICS_7" value="org.cytoscape.ding.customgraphics.NullCustomGraphics,0,[ Remove Graphics ]," type="string"/>
      <att name="NODE_CUSTOMGRAPHICS_SIZE_6" value="0.0" type="string"/>
      <att name="NODE_CUSTOMGRAPHICS_POSITION_1" value="C,C,c,0.00,0.00" type="string"/>
    </graphics>
  </node>
  <node id="8378" label="Complex">
    <att name="shared name" value="http://www.biopax.org/release/bp-level3.owl#Complex" type="string"/>
    <att name="name" value="Complex" type="string"/>
    <att name="selected" value="0" type="boolean"/>
    <att name="child instance count" value="" type="string"/>
    <att name="count" value="74608" type="integer"/>
    <att name="full iri" value="&lt;http://www.biopax.org/release/bp-level3.owl#Complex&gt;" type="string"/>
    <att name="hide" value="" type="string"/>
    <graphics y="-9.265180127240068" w="20.0" type="ELLIPSE" outline="#CCCCCC" h="20.0" x="488.85088585176385" fill="#66FF66" z="0.0" width="2.0">
      <att name="NODE_CUSTOMGRAPHICS_POSITION_2" value="C,C,c,0.00,0.00" type="string"/>
      <att name="NODE_LABEL_WIDTH" value="200.0" type="string"/>
      <att name="NODE_TRANSPARENCY" value="255" type="string"/>
      <att name="NODE_CUSTOMGRAPHICS_SIZE_5" value="0.0" type="string"/>
      <att name="NODE_CUSTOMGRAPHICS_3" value="org.cytoscape.ding.customgraphics.NullCustomGraphics,0,[ Remove Graphics ]," type="string"/>
      <att name="NODE_TOOLTIP" value="" type="string"/>
      <att name="NODE_SELECTED_PAINT" value="#FFFF00" type="string"/>
      <att name="NODE_LABEL_COLOR" value="#666666" type="string"/>
      <att name="NODE_LABEL_FONT_SIZE" value="10" type="string"/>
      <att name="NODE_CUSTOMGRAPHICS_6" value="org.cytoscape.ding.customgraphics.NullCustomGraphics,0,[ Remove Graphics ]," type="string"/>
      <att name="NODE_NESTED_NETWORK_IMAGE_VISIBLE" value="true" type="string"/>
      <att name="NODE_CUSTOMGRAPHICS_SIZE_9" value="0.0" type="string"/>
      <att name="NODE_CUSTOMGRAPHICS_POSITION_5" value="C,C,c,0.00,0.00" type="string"/>
      <att name="NODE_CUSTOMGRAPHICS_POSITION_4" value="C,C,c,0.00,0.00" type="string"/>
      <att name="NODE_CUSTOMGRAPHICS_8" value="org.cytoscape.ding.customgraphics.NullCustomGraphics,0,[ Remove Graphics ]," type="string"/>
      <att name="NODE_CUSTOMGRAPHICS_POSITION_9" value="C,C,c,0.00,0.00" type="string"/>
      <att name="NODE_CUSTOMGRAPHICS_SIZE_1" value="0.0" type="string"/>
      <att name="NODE_CUSTOMGRAPHICS_SIZE_7" value="0.0" type="string"/>
      <att name="NODE_CUSTOMGRAPHICS_2" value="org.cytoscape.ding.customgraphics.NullCustomGraphics,0,[ Remove Graphics ]," type="string"/>
      <att name="NODE_CUSTOMGRAPHICS_SIZE_3" value="0.0" type="string"/>
      <att name="NODE_BORDER_STROKE" value="SOLID" type="string"/>
      <att name="NODE_SELECTED" value="false" type="string"/>
      <att name="NODE_VISIBLE" value="true" type="string"/>
      <att name="NODE_LABEL_FONT_FACE" value="Century Schoolbook L Bold,plain,10" type="string"/>
      <att name="NODE_CUSTOMGRAPHICS_4" value="org.cytoscape.ding.customgraphics.NullCustomGraphics,0,[ Remove Graphics ]," type="string"/>
      <att name="NODE_DEPTH" value="0.0" type="string"/>
      <att name="NODE_CUSTOMGRAPHICS_POSITION_7" value="C,C,c,0.00,0.00" type="string"/>
      <att name="NODE_LABEL_POSITION" value="C,C,c,0.00,0.00" type="string"/>
      <att name="NODE_CUSTOMGRAPHICS_SIZE_8" value="0.0" type="string"/>
      <att name="NODE_LABEL" value="Complex" type="string"/>
      <att name="NODE_CUSTOMGRAPHICS_1" value="org.cytoscape.ding.customgraphics.NullCustomGraphics,0,[ Remove Graphics ]," type="string"/>
      <att name="NODE_CUSTOMGRAPHICS_POSITION_8" value="C,C,c,0.00,0.00" type="string"/>
      <att name="NODE_CUSTOMGRAPHICS_SIZE_2" value="0.0" type="string"/>
      <att name="NODE_LABEL_TRANSPARENCY" value="255" type="string"/>
      <att name="NODE_CUSTOMGRAPHICS_9" value="org.cytoscape.ding.customgraphics.NullCustomGraphics,0,[ Remove Graphics ]," type="string"/>
      <att name="NODE_CUSTOMGRAPHICS_5" value="org.cytoscape.ding.customgraphics.NullCustomGraphics,0,[ Remove Graphics ]," type="string"/>
      <att name="NODE_CUSTOMGRAPHICS_POSITION_3" value="C,C,c,0.00,0.00" type="string"/>
      <att name="NODE_CUSTOMGRAPHICS_SIZE_4" value="0.0" type="string"/>
      <att name="NODE_CUSTOMGRAPHICS_POSITION_6" value="C,C,c,0.00,0.00" type="string"/>
      <att name="NODE_BORDER_TRANSPARENCY" value="255" type="string"/>
      <att name="NODE_CUSTOMGRAPHICS_7" value="org.cytoscape.ding.customgraphics.NullCustomGraphics,0,[ Remove Graphics ]," type="string"/>
      <att name="NODE_CUSTOMGRAPHICS_SIZE_6" value="0.0" type="string"/>
      <att name="NODE_CUSTOMGRAPHICS_POSITION_1" value="C,C,c,0.00,0.00" type="string"/>
    </graphics>
  </node>
  <node id="8377" label="BiochemicalReaction">
    <att name="shared name" value="http://www.biopax.org/release/bp-level3.owl#BiochemicalReaction" type="string"/>
    <att name="name" value="BiochemicalReaction" type="string"/>
    <att name="selected" value="0" type="boolean"/>
    <att name="child instance count" value="" type="string"/>
    <att name="count" value="70725" type="integer"/>
    <att name="full iri" value="&lt;http://www.biopax.org/release/bp-level3.owl#BiochemicalReaction&gt;" type="string"/>
    <att name="hide" value="" type="string"/>
    <graphics y="-123.04269172391975" w="20.0" type="ELLIPSE" outline="#CCCCCC" h="20.0" x="624.6663818359375" fill="#66FF66" z="0.0" width="2.0">
      <att name="NODE_CUSTOMGRAPHICS_POSITION_2" value="C,C,c,0.00,0.00" type="string"/>
      <att name="NODE_LABEL_WIDTH" value="200.0" type="string"/>
      <att name="NODE_TRANSPARENCY" value="255" type="string"/>
      <att name="NODE_CUSTOMGRAPHICS_SIZE_5" value="0.0" type="string"/>
      <att name="NODE_CUSTOMGRAPHICS_3" value="org.cytoscape.ding.customgraphics.NullCustomGraphics,0,[ Remove Graphics ]," type="string"/>
      <att name="NODE_TOOLTIP" value="" type="string"/>
      <att name="NODE_SELECTED_PAINT" value="#FFFF00" type="string"/>
      <att name="NODE_LABEL_COLOR" value="#666666" type="string"/>
      <att name="NODE_LABEL_FONT_SIZE" value="10" type="string"/>
      <att name="NODE_CUSTOMGRAPHICS_6" value="org.cytoscape.ding.customgraphics.NullCustomGraphics,0,[ Remove Graphics ]," type="string"/>
      <att name="NODE_NESTED_NETWORK_IMAGE_VISIBLE" value="true" type="string"/>
      <att name="NODE_CUSTOMGRAPHICS_SIZE_9" value="0.0" type="string"/>
      <att name="NODE_CUSTOMGRAPHICS_POSITION_5" value="C,C,c,0.00,0.00" type="string"/>
      <att name="NODE_CUSTOMGRAPHICS_POSITION_4" value="C,C,c,0.00,0.00" type="string"/>
      <att name="NODE_CUSTOMGRAPHICS_8" value="org.cytoscape.ding.customgraphics.NullCustomGraphics,0,[ Remove Graphics ]," type="string"/>
      <att name="NODE_CUSTOMGRAPHICS_POSITION_9" value="C,C,c,0.00,0.00" type="string"/>
      <att name="NODE_CUSTOMGRAPHICS_SIZE_1" value="0.0" type="string"/>
      <att name="NODE_CUSTOMGRAPHICS_SIZE_7" value="0.0" type="string"/>
      <att name="NODE_CUSTOMGRAPHICS_2" value="org.cytoscape.ding.customgraphics.NullCustomGraphics,0,[ Remove Graphics ]," type="string"/>
      <att name="NODE_CUSTOMGRAPHICS_SIZE_3" value="0.0" type="string"/>
      <att name="NODE_BORDER_STROKE" value="SOLID" type="string"/>
      <att name="NODE_SELECTED" value="false" type="string"/>
      <att name="NODE_VISIBLE" value="true" type="string"/>
      <att name="NODE_LABEL_FONT_FACE" value="Century Schoolbook L Bold,plain,10" type="string"/>
      <att name="NODE_CUSTOMGRAPHICS_4" value="org.cytoscape.ding.customgraphics.NullCustomGraphics,0,[ Remove Graphics ]," type="string"/>
      <att name="NODE_DEPTH" value="0.0" type="string"/>
      <att name="NODE_CUSTOMGRAPHICS_POSITION_7" value="C,C,c,0.00,0.00" type="string"/>
      <att name="NODE_LABEL_POSITION" value="C,C,c,0.00,0.00" type="string"/>
      <att name="NODE_CUSTOMGRAPHICS_SIZE_8" value="0.0" type="string"/>
      <att name="NODE_LABEL" value="BiochemicalReaction" type="string"/>
      <att name="NODE_CUSTOMGRAPHICS_1" value="org.cytoscape.ding.customgraphics.NullCustomGraphics,0,[ Remove Graphics ]," type="string"/>
      <att name="NODE_CUSTOMGRAPHICS_POSITION_8" value="C,C,c,0.00,0.00" type="string"/>
      <att name="NODE_CUSTOMGRAPHICS_SIZE_2" value="0.0" type="string"/>
      <att name="NODE_LABEL_TRANSPARENCY" value="255" type="string"/>
      <att name="NODE_CUSTOMGRAPHICS_9" value="org.cytoscape.ding.customgraphics.NullCustomGraphics,0,[ Remove Graphics ]," type="string"/>
      <att name="NODE_CUSTOMGRAPHICS_5" value="org.cytoscape.ding.customgraphics.NullCustomGraphics,0,[ Remove Graphics ]," type="string"/>
      <att name="NODE_CUSTOMGRAPHICS_POSITION_3" value="C,C,c,0.00,0.00" type="string"/>
      <att name="NODE_CUSTOMGRAPHICS_SIZE_4" value="0.0" type="string"/>
      <att name="NODE_CUSTOMGRAPHICS_POSITION_6" value="C,C,c,0.00,0.00" type="string"/>
      <att name="NODE_BORDER_TRANSPARENCY" value="255" type="string"/>
      <att name="NODE_CUSTOMGRAPHICS_7" value="org.cytoscape.ding.customgraphics.NullCustomGraphics,0,[ Remove Graphics ]," type="string"/>
      <att name="NODE_CUSTOMGRAPHICS_SIZE_6" value="0.0" type="string"/>
      <att name="NODE_CUSTOMGRAPHICS_POSITION_1" value="C,C,c,0.00,0.00" type="string"/>
    </graphics>
  </node>
  <node id="8376" label="EvidenceCodeVocabulary">
    <att name="shared name" value="http://www.biopax.org/release/bp-level3.owl#EvidenceCodeVocabulary" type="string"/>
    <att name="name" value="EvidenceCodeVocabulary" type="string"/>
    <att name="selected" value="0" type="boolean"/>
    <att name="child instance count" value="" type="string"/>
    <att name="count" value="17" type="integer"/>
    <att name="full iri" value="&lt;http://www.biopax.org/release/bp-level3.owl#EvidenceCodeVocabulary&gt;" type="string"/>
    <att name="hide" value="" type="string"/>
    <graphics y="17.910699383831865" w="20.0" type="ELLIPSE" outline="#CCCCCC" h="20.0" x="487.089640649988" fill="#66FF66" z="0.0" width="2.0">
      <att name="NODE_CUSTOMGRAPHICS_POSITION_2" value="C,C,c,0.00,0.00" type="string"/>
      <att name="NODE_LABEL_WIDTH" value="200.0" type="string"/>
      <att name="NODE_TRANSPARENCY" value="255" type="string"/>
      <att name="NODE_CUSTOMGRAPHICS_SIZE_5" value="0.0" type="string"/>
      <att name="NODE_CUSTOMGRAPHICS_3" value="org.cytoscape.ding.customgraphics.NullCustomGraphics,0,[ Remove Graphics ]," type="string"/>
      <att name="NODE_TOOLTIP" value="" type="string"/>
      <att name="NODE_SELECTED_PAINT" value="#FFFF00" type="string"/>
      <att name="NODE_LABEL_COLOR" value="#666666" type="string"/>
      <att name="NODE_LABEL_FONT_SIZE" value="10" type="string"/>
      <att name="NODE_CUSTOMGRAPHICS_6" value="org.cytoscape.ding.customgraphics.NullCustomGraphics,0,[ Remove Graphics ]," type="string"/>
      <att name="NODE_NESTED_NETWORK_IMAGE_VISIBLE" value="true" type="string"/>
      <att name="NODE_CUSTOMGRAPHICS_SIZE_9" value="0.0" type="string"/>
      <att name="NODE_CUSTOMGRAPHICS_POSITION_5" value="C,C,c,0.00,0.00" type="string"/>
      <att name="NODE_CUSTOMGRAPHICS_POSITION_4" value="C,C,c,0.00,0.00" type="string"/>
      <att name="NODE_CUSTOMGRAPHICS_8" value="org.cytoscape.ding.customgraphics.NullCustomGraphics,0,[ Remove Graphics ]," type="string"/>
      <att name="NODE_CUSTOMGRAPHICS_POSITION_9" value="C,C,c,0.00,0.00" type="string"/>
      <att name="NODE_CUSTOMGRAPHICS_SIZE_1" value="0.0" type="string"/>
      <att name="NODE_CUSTOMGRAPHICS_SIZE_7" value="0.0" type="string"/>
      <att name="NODE_CUSTOMGRAPHICS_2" value="org.cytoscape.ding.customgraphics.NullCustomGraphics,0,[ Remove Graphics ]," type="string"/>
      <att name="NODE_CUSTOMGRAPHICS_SIZE_3" value="0.0" type="string"/>
      <att name="NODE_BORDER_STROKE" value="SOLID" type="string"/>
      <att name="NODE_SELECTED" value="false" type="string"/>
      <att name="NODE_VISIBLE" value="true" type="string"/>
      <att name="NODE_LABEL_FONT_FACE" value="Century Schoolbook L Bold,plain,10" type="string"/>
      <att name="NODE_CUSTOMGRAPHICS_4" value="org.cytoscape.ding.customgraphics.NullCustomGraphics,0,[ Remove Graphics ]," type="string"/>
      <att name="NODE_DEPTH" value="0.0" type="string"/>
      <att name="NODE_CUSTOMGRAPHICS_POSITION_7" value="C,C,c,0.00,0.00" type="string"/>
      <att name="NODE_LABEL_POSITION" value="C,C,c,0.00,0.00" type="string"/>
      <att name="NODE_CUSTOMGRAPHICS_SIZE_8" value="0.0" type="string"/>
      <att name="NODE_LABEL" value="EvidenceCodeVocabulary" type="string"/>
      <att name="NODE_CUSTOMGRAPHICS_1" value="org.cytoscape.ding.customgraphics.NullCustomGraphics,0,[ Remove Graphics ]," type="string"/>
      <att name="NODE_CUSTOMGRAPHICS_POSITION_8" value="C,C,c,0.00,0.00" type="string"/>
      <att name="NODE_CUSTOMGRAPHICS_SIZE_2" value="0.0" type="string"/>
      <att name="NODE_LABEL_TRANSPARENCY" value="255" type="string"/>
      <att name="NODE_CUSTOMGRAPHICS_9" value="org.cytoscape.ding.customgraphics.NullCustomGraphics,0,[ Remove Graphics ]," type="string"/>
      <att name="NODE_CUSTOMGRAPHICS_5" value="org.cytoscape.ding.customgraphics.NullCustomGraphics,0,[ Remove Graphics ]," type="string"/>
      <att name="NODE_CUSTOMGRAPHICS_POSITION_3" value="C,C,c,0.00,0.00" type="string"/>
      <att name="NODE_CUSTOMGRAPHICS_SIZE_4" value="0.0" type="string"/>
      <att name="NODE_CUSTOMGRAPHICS_POSITION_6" value="C,C,c,0.00,0.00" type="string"/>
      <att name="NODE_BORDER_TRANSPARENCY" value="255" type="string"/>
      <att name="NODE_CUSTOMGRAPHICS_7" value="org.cytoscape.ding.customgraphics.NullCustomGraphics,0,[ Remove Graphics ]," type="string"/>
      <att name="NODE_CUSTOMGRAPHICS_SIZE_6" value="0.0" type="string"/>
      <att name="NODE_CUSTOMGRAPHICS_POSITION_1" value="C,C,c,0.00,0.00" type="string"/>
    </graphics>
  </node>
  <node id="8375" label="Evidence">
    <att name="shared name" value="http://www.biopax.org/release/bp-level3.owl#Evidence" type="string"/>
    <att name="name" value="Evidence" type="string"/>
    <att name="selected" value="0" type="boolean"/>
    <att name="child instance count" value="" type="string"/>
    <att name="count" value="84336" type="integer"/>
    <att name="full iri" value="&lt;http://www.biopax.org/release/bp-level3.owl#Evidence&gt;" type="string"/>
    <att name="hide" value="" type="string"/>
    <graphics y="46.88034912662338" w="20.0" type="ELLIPSE" outline="#CCCCCC" h="20.0" x="528.1580200195312" fill="#66FF66" z="0.0" width="2.0">
      <att name="NODE_CUSTOMGRAPHICS_POSITION_2" value="C,C,c,0.00,0.00" type="string"/>
      <att name="NODE_LABEL_WIDTH" value="200.0" type="string"/>
      <att name="NODE_TRANSPARENCY" value="255" type="string"/>
      <att name="NODE_CUSTOMGRAPHICS_SIZE_5" value="0.0" type="string"/>
      <att name="NODE_CUSTOMGRAPHICS_3" value="org.cytoscape.ding.customgraphics.NullCustomGraphics,0,[ Remove Graphics ]," type="string"/>
      <att name="NODE_TOOLTIP" value="" type="string"/>
      <att name="NODE_SELECTED_PAINT" value="#FFFF00" type="string"/>
      <att name="NODE_LABEL_COLOR" value="#666666" type="string"/>
      <att name="NODE_LABEL_FONT_SIZE" value="10" type="string"/>
      <att name="NODE_CUSTOMGRAPHICS_6" value="org.cytoscape.ding.customgraphics.NullCustomGraphics,0,[ Remove Graphics ]," type="string"/>
      <att name="NODE_NESTED_NETWORK_IMAGE_VISIBLE" value="true" type="string"/>
      <att name="NODE_CUSTOMGRAPHICS_SIZE_9" value="0.0" type="string"/>
      <att name="NODE_CUSTOMGRAPHICS_POSITION_5" value="C,C,c,0.00,0.00" type="string"/>
      <att name="NODE_CUSTOMGRAPHICS_POSITION_4" value="C,C,c,0.00,0.00" type="string"/>
      <att name="NODE_CUSTOMGRAPHICS_8" value="org.cytoscape.ding.customgraphics.NullCustomGraphics,0,[ Remove Graphics ]," type="string"/>
      <att name="NODE_CUSTOMGRAPHICS_POSITION_9" value="C,C,c,0.00,0.00" type="string"/>
      <att name="NODE_CUSTOMGRAPHICS_SIZE_1" value="0.0" type="string"/>
      <att name="NODE_CUSTOMGRAPHICS_SIZE_7" value="0.0" type="string"/>
      <att name="NODE_CUSTOMGRAPHICS_2" value="org.cytoscape.ding.customgraphics.NullCustomGraphics,0,[ Remove Graphics ]," type="string"/>
      <att name="NODE_CUSTOMGRAPHICS_SIZE_3" value="0.0" type="string"/>
      <att name="NODE_BORDER_STROKE" value="SOLID" type="string"/>
      <att name="NODE_SELECTED" value="false" type="string"/>
      <att name="NODE_VISIBLE" value="true" type="string"/>
      <att name="NODE_LABEL_FONT_FACE" value="Century Schoolbook L Bold,plain,10" type="string"/>
      <att name="NODE_CUSTOMGRAPHICS_4" value="org.cytoscape.ding.customgraphics.NullCustomGraphics,0,[ Remove Graphics ]," type="string"/>
      <att name="NODE_DEPTH" value="0.0" type="string"/>
      <att name="NODE_CUSTOMGRAPHICS_POSITION_7" value="C,C,c,0.00,0.00" type="string"/>
      <att name="NODE_LABEL_POSITION" value="C,C,c,0.00,0.00" type="string"/>
      <att name="NODE_CUSTOMGRAPHICS_SIZE_8" value="0.0" type="string"/>
      <att name="NODE_LABEL" value="Evidence" type="string"/>
      <att name="NODE_CUSTOMGRAPHICS_1" value="org.cytoscape.ding.customgraphics.NullCustomGraphics,0,[ Remove Graphics ]," type="string"/>
      <att name="NODE_CUSTOMGRAPHICS_POSITION_8" value="C,C,c,0.00,0.00" type="string"/>
      <att name="NODE_CUSTOMGRAPHICS_SIZE_2" value="0.0" type="string"/>
      <att name="NODE_LABEL_TRANSPARENCY" value="255" type="string"/>
      <att name="NODE_CUSTOMGRAPHICS_9" value="org.cytoscape.ding.customgraphics.NullCustomGraphics,0,[ Remove Graphics ]," type="string"/>
      <att name="NODE_CUSTOMGRAPHICS_5" value="org.cytoscape.ding.customgraphics.NullCustomGraphics,0,[ Remove Graphics ]," type="string"/>
      <att name="NODE_CUSTOMGRAPHICS_POSITION_3" value="C,C,c,0.00,0.00" type="string"/>
      <att name="NODE_CUSTOMGRAPHICS_SIZE_4" value="0.0" type="string"/>
      <att name="NODE_CUSTOMGRAPHICS_POSITION_6" value="C,C,c,0.00,0.00" type="string"/>
      <att name="NODE_BORDER_TRANSPARENCY" value="255" type="string"/>
      <att name="NODE_CUSTOMGRAPHICS_7" value="org.cytoscape.ding.customgraphics.NullCustomGraphics,0,[ Remove Graphics ]," type="string"/>
      <att name="NODE_CUSTOMGRAPHICS_SIZE_6" value="0.0" type="string"/>
      <att name="NODE_CUSTOMGRAPHICS_POSITION_1" value="C,C,c,0.00,0.00" type="string"/>
    </graphics>
  </node>
  <node id="8374" label="EntityFeature">
    <att name="shared name" value="http://www.biopax.org/release/bp-level3.owl#EntityFeature" type="string"/>
    <att name="name" value="EntityFeature" type="string"/>
    <att name="selected" value="0" type="boolean"/>
    <att name="child instance count" value="261571" type="string"/>
    <att name="count" value="57" type="integer"/>
    <att name="full iri" value="&lt;http://www.biopax.org/release/bp-level3.owl#EntityFeature&gt;" type="string"/>
    <att name="hide" value="" type="string"/>
    <graphics y="-64.34323120117188" w="20.0" type="ELLIPSE" outline="#CCCCCC" h="20.0" x="342.2597908810607" fill="#66FF66" z="0.0" width="2.0">
      <att name="NODE_CUSTOMGRAPHICS_POSITION_2" value="C,C,c,0.00,0.00" type="string"/>
      <att name="NODE_LABEL_WIDTH" value="200.0" type="string"/>
      <att name="NODE_TRANSPARENCY" value="255" type="string"/>
      <att name="NODE_CUSTOMGRAPHICS_SIZE_5" value="0.0" type="string"/>
      <att name="NODE_CUSTOMGRAPHICS_3" value="org.cytoscape.ding.customgraphics.NullCustomGraphics,0,[ Remove Graphics ]," type="string"/>
      <att name="NODE_TOOLTIP" value="" type="string"/>
      <att name="NODE_SELECTED_PAINT" value="#FFFF00" type="string"/>
      <att name="NODE_LABEL_COLOR" value="#666666" type="string"/>
      <att name="NODE_LABEL_FONT_SIZE" value="10" type="string"/>
      <att name="NODE_CUSTOMGRAPHICS_6" value="org.cytoscape.ding.customgraphics.NullCustomGraphics,0,[ Remove Graphics ]," type="string"/>
      <att name="NODE_NESTED_NETWORK_IMAGE_VISIBLE" value="true" type="string"/>
      <att name="NODE_CUSTOMGRAPHICS_SIZE_9" value="0.0" type="string"/>
      <att name="NODE_CUSTOMGRAPHICS_POSITION_5" value="C,C,c,0.00,0.00" type="string"/>
      <att name="NODE_CUSTOMGRAPHICS_POSITION_4" value="C,C,c,0.00,0.00" type="string"/>
      <att name="NODE_CUSTOMGRAPHICS_8" value="org.cytoscape.ding.customgraphics.NullCustomGraphics,0,[ Remove Graphics ]," type="string"/>
      <att name="NODE_CUSTOMGRAPHICS_POSITION_9" value="C,C,c,0.00,0.00" type="string"/>
      <att name="NODE_CUSTOMGRAPHICS_SIZE_1" value="0.0" type="string"/>
      <att name="NODE_CUSTOMGRAPHICS_SIZE_7" value="0.0" type="string"/>
      <att name="NODE_CUSTOMGRAPHICS_2" value="org.cytoscape.ding.customgraphics.NullCustomGraphics,0,[ Remove Graphics ]," type="string"/>
      <att name="NODE_CUSTOMGRAPHICS_SIZE_3" value="0.0" type="string"/>
      <att name="NODE_BORDER_STROKE" value="SOLID" type="string"/>
      <att name="NODE_SELECTED" value="false" type="string"/>
      <att name="NODE_VISIBLE" value="true" type="string"/>
      <att name="NODE_LABEL_FONT_FACE" value="Century Schoolbook L Bold,plain,10" type="string"/>
      <att name="NODE_CUSTOMGRAPHICS_4" value="org.cytoscape.ding.customgraphics.NullCustomGraphics,0,[ Remove Graphics ]," type="string"/>
      <att name="NODE_DEPTH" value="0.0" type="string"/>
      <att name="NODE_CUSTOMGRAPHICS_POSITION_7" value="C,C,c,0.00,0.00" type="string"/>
      <att name="NODE_LABEL_POSITION" value="C,C,c,0.00,0.00" type="string"/>
      <att name="NODE_CUSTOMGRAPHICS_SIZE_8" value="0.0" type="string"/>
      <att name="NODE_LABEL" value="EntityFeature" type="string"/>
      <att name="NODE_CUSTOMGRAPHICS_1" value="org.cytoscape.ding.customgraphics.NullCustomGraphics,0,[ Remove Graphics ]," type="string"/>
      <att name="NODE_CUSTOMGRAPHICS_POSITION_8" value="C,C,c,0.00,0.00" type="string"/>
      <att name="NODE_CUSTOMGRAPHICS_SIZE_2" value="0.0" type="string"/>
      <att name="NODE_LABEL_TRANSPARENCY" value="255" type="string"/>
      <att name="NODE_CUSTOMGRAPHICS_9" value="org.cytoscape.ding.customgraphics.NullCustomGraphics,0,[ Remove Graphics ]," type="string"/>
      <att name="NODE_CUSTOMGRAPHICS_5" value="org.cytoscape.ding.customgraphics.NullCustomGraphics,0,[ Remove Graphics ]," type="string"/>
      <att name="NODE_CUSTOMGRAPHICS_POSITION_3" value="C,C,c,0.00,0.00" type="string"/>
      <att name="NODE_CUSTOMGRAPHICS_SIZE_4" value="0.0" type="string"/>
      <att name="NODE_CUSTOMGRAPHICS_POSITION_6" value="C,C,c,0.00,0.00" type="string"/>
      <att name="NODE_BORDER_TRANSPARENCY" value="255" type="string"/>
      <att name="NODE_CUSTOMGRAPHICS_7" value="org.cytoscape.ding.customgraphics.NullCustomGraphics,0,[ Remove Graphics ]," type="string"/>
      <att name="NODE_CUSTOMGRAPHICS_SIZE_6" value="0.0" type="string"/>
      <att name="NODE_CUSTOMGRAPHICS_POSITION_1" value="C,C,c,0.00,0.00" type="string"/>
    </graphics>
  </node>
  <node id="8373" label="PathwayStep">
    <att name="shared name" value="http://www.biopax.org/release/bp-level3.owl#PathwayStep" type="string"/>
    <att name="name" value="PathwayStep" type="string"/>
    <att name="selected" value="0" type="boolean"/>
    <att name="child instance count" value="" type="string"/>
    <att name="count" value="92737" type="integer"/>
    <att name="full iri" value="&lt;http://www.biopax.org/release/bp-level3.owl#PathwayStep&gt;" type="string"/>
    <att name="hide" value="" type="string"/>
    <graphics y="119.52507545194709" w="20.0" type="ELLIPSE" outline="#CCCCCC" h="20.0" x="413.9299011230469" fill="#66FF66" z="0.0" width="2.0">
      <att name="NODE_CUSTOMGRAPHICS_POSITION_2" value="C,C,c,0.00,0.00" type="string"/>
      <att name="NODE_LABEL_WIDTH" value="200.0" type="string"/>
      <att name="NODE_TRANSPARENCY" value="255" type="string"/>
      <att name="NODE_CUSTOMGRAPHICS_SIZE_5" value="0.0" type="string"/>
      <att name="NODE_CUSTOMGRAPHICS_3" value="org.cytoscape.ding.customgraphics.NullCustomGraphics,0,[ Remove Graphics ]," type="string"/>
      <att name="NODE_TOOLTIP" value="" type="string"/>
      <att name="NODE_SELECTED_PAINT" value="#FFFF00" type="string"/>
      <att name="NODE_LABEL_COLOR" value="#666666" type="string"/>
      <att name="NODE_LABEL_FONT_SIZE" value="10" type="string"/>
      <att name="NODE_CUSTOMGRAPHICS_6" value="org.cytoscape.ding.customgraphics.NullCustomGraphics,0,[ Remove Graphics ]," type="string"/>
      <att name="NODE_NESTED_NETWORK_IMAGE_VISIBLE" value="true" type="string"/>
      <att name="NODE_CUSTOMGRAPHICS_SIZE_9" value="0.0" type="string"/>
      <att name="NODE_CUSTOMGRAPHICS_POSITION_5" value="C,C,c,0.00,0.00" type="string"/>
      <att name="NODE_CUSTOMGRAPHICS_POSITION_4" value="C,C,c,0.00,0.00" type="string"/>
      <att name="NODE_CUSTOMGRAPHICS_8" value="org.cytoscape.ding.customgraphics.NullCustomGraphics,0,[ Remove Graphics ]," type="string"/>
      <att name="NODE_CUSTOMGRAPHICS_POSITION_9" value="C,C,c,0.00,0.00" type="string"/>
      <att name="NODE_CUSTOMGRAPHICS_SIZE_1" value="0.0" type="string"/>
      <att name="NODE_CUSTOMGRAPHICS_SIZE_7" value="0.0" type="string"/>
      <att name="NODE_CUSTOMGRAPHICS_2" value="org.cytoscape.ding.customgraphics.NullCustomGraphics,0,[ Remove Graphics ]," type="string"/>
      <att name="NODE_CUSTOMGRAPHICS_SIZE_3" value="0.0" type="string"/>
      <att name="NODE_BORDER_STROKE" value="SOLID" type="string"/>
      <att name="NODE_SELECTED" value="false" type="string"/>
      <att name="NODE_VISIBLE" value="true" type="string"/>
      <att name="NODE_LABEL_FONT_FACE" value="Century Schoolbook L Bold,plain,10" type="string"/>
      <att name="NODE_CUSTOMGRAPHICS_4" value="org.cytoscape.ding.customgraphics.NullCustomGraphics,0,[ Remove Graphics ]," type="string"/>
      <att name="NODE_DEPTH" value="0.0" type="string"/>
      <att name="NODE_CUSTOMGRAPHICS_POSITION_7" value="C,C,c,0.00,0.00" type="string"/>
      <att name="NODE_LABEL_POSITION" value="C,C,c,0.00,0.00" type="string"/>
      <att name="NODE_CUSTOMGRAPHICS_SIZE_8" value="0.0" type="string"/>
      <att name="NODE_LABEL" value="PathwayStep" type="string"/>
      <att name="NODE_CUSTOMGRAPHICS_1" value="org.cytoscape.ding.customgraphics.NullCustomGraphics,0,[ Remove Graphics ]," type="string"/>
      <att name="NODE_CUSTOMGRAPHICS_POSITION_8" value="C,C,c,0.00,0.00" type="string"/>
      <att name="NODE_CUSTOMGRAPHICS_SIZE_2" value="0.0" type="string"/>
      <att name="NODE_LABEL_TRANSPARENCY" value="255" type="string"/>
      <att name="NODE_CUSTOMGRAPHICS_9" value="org.cytoscape.ding.customgraphics.NullCustomGraphics,0,[ Remove Graphics ]," type="string"/>
      <att name="NODE_CUSTOMGRAPHICS_5" value="org.cytoscape.ding.customgraphics.NullCustomGraphics,0,[ Remove Graphics ]," type="string"/>
      <att name="NODE_CUSTOMGRAPHICS_POSITION_3" value="C,C,c,0.00,0.00" type="string"/>
      <att name="NODE_CUSTOMGRAPHICS_SIZE_4" value="0.0" type="string"/>
      <att name="NODE_CUSTOMGRAPHICS_POSITION_6" value="C,C,c,0.00,0.00" type="string"/>
      <att name="NODE_BORDER_TRANSPARENCY" value="255" type="string"/>
      <att name="NODE_CUSTOMGRAPHICS_7" value="org.cytoscape.ding.customgraphics.NullCustomGraphics,0,[ Remove Graphics ]," type="string"/>
      <att name="NODE_CUSTOMGRAPHICS_SIZE_6" value="0.0" type="string"/>
      <att name="NODE_CUSTOMGRAPHICS_POSITION_1" value="C,C,c,0.00,0.00" type="string"/>
    </graphics>
  </node>
  <node id="8372" label="Entity">
    <att name="shared name" value="http://www.biopax.org/release/bp-level3.owl#Entity" type="string"/>
    <att name="name" value="Entity" type="string"/>
    <att name="selected" value="0" type="boolean"/>
    <att name="child instance count" value="533039" type="string"/>
    <att name="count" type="integer"/>
    <att name="full iri" value="&lt;http://www.biopax.org/release/bp-level3.owl#Entity&gt;" type="string"/>
    <att name="hide" value="" type="string"/>
    <graphics y="84.5745539175962" w="20.0" type="ELLIPSE" outline="#CCCCCC" h="20.0" x="590.7848510742188" fill="#66FF66" z="0.0" width="2.0">
      <att name="NODE_CUSTOMGRAPHICS_POSITION_2" value="C,C,c,0.00,0.00" type="string"/>
      <att name="NODE_LABEL_WIDTH" value="200.0" type="string"/>
      <att name="NODE_TRANSPARENCY" value="255" type="string"/>
      <att name="NODE_CUSTOMGRAPHICS_SIZE_5" value="0.0" type="string"/>
      <att name="NODE_CUSTOMGRAPHICS_3" value="org.cytoscape.ding.customgraphics.NullCustomGraphics,0,[ Remove Graphics ]," type="string"/>
      <att name="NODE_TOOLTIP" value="" type="string"/>
      <att name="NODE_SELECTED_PAINT" value="#FFFF00" type="string"/>
      <att name="NODE_LABEL_COLOR" value="#666666" type="string"/>
      <att name="NODE_LABEL_FONT_SIZE" value="10" type="string"/>
      <att name="NODE_CUSTOMGRAPHICS_6" value="org.cytoscape.ding.customgraphics.NullCustomGraphics,0,[ Remove Graphics ]," type="string"/>
      <att name="NODE_NESTED_NETWORK_IMAGE_VISIBLE" value="true" type="string"/>
      <att name="NODE_CUSTOMGRAPHICS_SIZE_9" value="0.0" type="string"/>
      <att name="NODE_CUSTOMGRAPHICS_POSITION_5" value="C,C,c,0.00,0.00" type="string"/>
      <att name="NODE_CUSTOMGRAPHICS_POSITION_4" value="C,C,c,0.00,0.00" type="string"/>
      <att name="NODE_CUSTOMGRAPHICS_8" value="org.cytoscape.ding.customgraphics.NullCustomGraphics,0,[ Remove Graphics ]," type="string"/>
      <att name="NODE_CUSTOMGRAPHICS_POSITION_9" value="C,C,c,0.00,0.00" type="string"/>
      <att name="NODE_CUSTOMGRAPHICS_SIZE_1" value="0.0" type="string"/>
      <att name="NODE_CUSTOMGRAPHICS_SIZE_7" value="0.0" type="string"/>
      <att name="NODE_CUSTOMGRAPHICS_2" value="org.cytoscape.ding.customgraphics.NullCustomGraphics,0,[ Remove Graphics ]," type="string"/>
      <att name="NODE_CUSTOMGRAPHICS_SIZE_3" value="0.0" type="string"/>
      <att name="NODE_BORDER_STROKE" value="SOLID" type="string"/>
      <att name="NODE_SELECTED" value="false" type="string"/>
      <att name="NODE_VISIBLE" value="true" type="string"/>
      <att name="NODE_LABEL_FONT_FACE" value="Century Schoolbook L Bold,plain,10" type="string"/>
      <att name="NODE_CUSTOMGRAPHICS_4" value="org.cytoscape.ding.customgraphics.NullCustomGraphics,0,[ Remove Graphics ]," type="string"/>
      <att name="NODE_DEPTH" value="0.0" type="string"/>
      <att name="NODE_CUSTOMGRAPHICS_POSITION_7" value="C,C,c,0.00,0.00" type="string"/>
      <att name="NODE_LABEL_POSITION" value="C,C,c,0.00,0.00" type="string"/>
      <att name="NODE_CUSTOMGRAPHICS_SIZE_8" value="0.0" type="string"/>
      <att name="NODE_LABEL" value="Entity" type="string"/>
      <att name="NODE_CUSTOMGRAPHICS_1" value="org.cytoscape.ding.customgraphics.NullCustomGraphics,0,[ Remove Graphics ]," type="string"/>
      <att name="NODE_CUSTOMGRAPHICS_POSITION_8" value="C,C,c,0.00,0.00" type="string"/>
      <att name="NODE_CUSTOMGRAPHICS_SIZE_2" value="0.0" type="string"/>
      <att name="NODE_LABEL_TRANSPARENCY" value="255" type="string"/>
      <att name="NODE_CUSTOMGRAPHICS_9" value="org.cytoscape.ding.customgraphics.NullCustomGraphics,0,[ Remove Graphics ]," type="string"/>
      <att name="NODE_CUSTOMGRAPHICS_5" value="org.cytoscape.ding.customgraphics.NullCustomGraphics,0,[ Remove Graphics ]," type="string"/>
      <att name="NODE_CUSTOMGRAPHICS_POSITION_3" value="C,C,c,0.00,0.00" type="string"/>
      <att name="NODE_CUSTOMGRAPHICS_SIZE_4" value="0.0" type="string"/>
      <att name="NODE_CUSTOMGRAPHICS_POSITION_6" value="C,C,c,0.00,0.00" type="string"/>
      <att name="NODE_BORDER_TRANSPARENCY" value="255" type="string"/>
      <att name="NODE_CUSTOMGRAPHICS_7" value="org.cytoscape.ding.customgraphics.NullCustomGraphics,0,[ Remove Graphics ]," type="string"/>
      <att name="NODE_CUSTOMGRAPHICS_SIZE_6" value="0.0" type="string"/>
      <att name="NODE_CUSTOMGRAPHICS_POSITION_1" value="C,C,c,0.00,0.00" type="string"/>
    </graphics>
  </node>
  <node id="8371" label="Control">
    <att name="shared name" value="http://www.biopax.org/release/bp-level3.owl#Control" type="string"/>
    <att name="name" value="Control" type="string"/>
    <att name="selected" value="0" type="boolean"/>
    <att name="child instance count" value="43072" type="string"/>
    <att name="count" value="4987" type="integer"/>
    <att name="full iri" value="&lt;http://www.biopax.org/release/bp-level3.owl#Control&gt;" type="string"/>
    <att name="hide" value="" type="string"/>
    <graphics y="106.74346160888672" w="20.0" type="ELLIPSE" outline="#CCCCCC" h="20.0" x="687.5396012933714" fill="#66FF66" z="0.0" width="2.0">
      <att name="NODE_CUSTOMGRAPHICS_POSITION_2" value="C,C,c,0.00,0.00" type="string"/>
      <att name="NODE_LABEL_WIDTH" value="200.0" type="string"/>
      <att name="NODE_TRANSPARENCY" value="255" type="string"/>
      <att name="NODE_CUSTOMGRAPHICS_SIZE_5" value="0.0" type="string"/>
      <att name="NODE_CUSTOMGRAPHICS_3" value="org.cytoscape.ding.customgraphics.NullCustomGraphics,0,[ Remove Graphics ]," type="string"/>
      <att name="NODE_TOOLTIP" value="" type="string"/>
      <att name="NODE_SELECTED_PAINT" value="#FFFF00" type="string"/>
      <att name="NODE_LABEL_COLOR" value="#666666" type="string"/>
      <att name="NODE_LABEL_FONT_SIZE" value="10" type="string"/>
      <att name="NODE_CUSTOMGRAPHICS_6" value="org.cytoscape.ding.customgraphics.NullCustomGraphics,0,[ Remove Graphics ]," type="string"/>
      <att name="NODE_NESTED_NETWORK_IMAGE_VISIBLE" value="true" type="string"/>
      <att name="NODE_CUSTOMGRAPHICS_SIZE_9" value="0.0" type="string"/>
      <att name="NODE_CUSTOMGRAPHICS_POSITION_5" value="C,C,c,0.00,0.00" type="string"/>
      <att name="NODE_CUSTOMGRAPHICS_POSITION_4" value="C,C,c,0.00,0.00" type="string"/>
      <att name="NODE_CUSTOMGRAPHICS_8" value="org.cytoscape.ding.customgraphics.NullCustomGraphics,0,[ Remove Graphics ]," type="string"/>
      <att name="NODE_CUSTOMGRAPHICS_POSITION_9" value="C,C,c,0.00,0.00" type="string"/>
      <att name="NODE_CUSTOMGRAPHICS_SIZE_1" value="0.0" type="string"/>
      <att name="NODE_CUSTOMGRAPHICS_SIZE_7" value="0.0" type="string"/>
      <att name="NODE_CUSTOMGRAPHICS_2" value="org.cytoscape.ding.customgraphics.NullCustomGraphics,0,[ Remove Graphics ]," type="string"/>
      <att name="NODE_CUSTOMGRAPHICS_SIZE_3" value="0.0" type="string"/>
      <att name="NODE_BORDER_STROKE" value="SOLID" type="string"/>
      <att name="NODE_SELECTED" value="false" type="string"/>
      <att name="NODE_VISIBLE" value="true" type="string"/>
      <att name="NODE_LABEL_FONT_FACE" value="Century Schoolbook L Bold,plain,10" type="string"/>
      <att name="NODE_CUSTOMGRAPHICS_4" value="org.cytoscape.ding.customgraphics.NullCustomGraphics,0,[ Remove Graphics ]," type="string"/>
      <att name="NODE_DEPTH" value="0.0" type="string"/>
      <att name="NODE_CUSTOMGRAPHICS_POSITION_7" value="C,C,c,0.00,0.00" type="string"/>
      <att name="NODE_LABEL_POSITION" value="C,C,c,0.00,0.00" type="string"/>
      <att name="NODE_CUSTOMGRAPHICS_SIZE_8" value="0.0" type="string"/>
      <att name="NODE_LABEL" value="Control" type="string"/>
      <att name="NODE_CUSTOMGRAPHICS_1" value="org.cytoscape.ding.customgraphics.NullCustomGraphics,0,[ Remove Graphics ]," type="string"/>
      <att name="NODE_CUSTOMGRAPHICS_POSITION_8" value="C,C,c,0.00,0.00" type="string"/>
      <att name="NODE_CUSTOMGRAPHICS_SIZE_2" value="0.0" type="string"/>
      <att name="NODE_LABEL_TRANSPARENCY" value="255" type="string"/>
      <att name="NODE_CUSTOMGRAPHICS_9" value="org.cytoscape.ding.customgraphics.NullCustomGraphics,0,[ Remove Graphics ]," type="string"/>
      <att name="NODE_CUSTOMGRAPHICS_5" value="org.cytoscape.ding.customgraphics.NullCustomGraphics,0,[ Remove Graphics ]," type="string"/>
      <att name="NODE_CUSTOMGRAPHICS_POSITION_3" value="C,C,c,0.00,0.00" type="string"/>
      <att name="NODE_CUSTOMGRAPHICS_SIZE_4" value="0.0" type="string"/>
      <att name="NODE_CUSTOMGRAPHICS_POSITION_6" value="C,C,c,0.00,0.00" type="string"/>
      <att name="NODE_BORDER_TRANSPARENCY" value="255" type="string"/>
      <att name="NODE_CUSTOMGRAPHICS_7" value="org.cytoscape.ding.customgraphics.NullCustomGraphics,0,[ Remove Graphics ]," type="string"/>
      <att name="NODE_CUSTOMGRAPHICS_SIZE_6" value="0.0" type="string"/>
      <att name="NODE_CUSTOMGRAPHICS_POSITION_1" value="C,C,c,0.00,0.00" type="string"/>
    </graphics>
  </node>
  <node id="8370" label="CellularLocationVocabulary">
    <att name="shared name" value="http://www.biopax.org/release/bp-level3.owl#CellularLocationVocabulary" type="string"/>
    <att name="name" value="CellularLocationVocabulary" type="string"/>
    <att name="selected" value="0" type="boolean"/>
    <att name="child instance count" value="" type="string"/>
    <att name="count" value="91" type="integer"/>
    <att name="full iri" value="&lt;http://www.biopax.org/release/bp-level3.owl#CellularLocationVocabulary&gt;" type="string"/>
    <att name="hide" value="" type="string"/>
    <graphics y="-141.33974640998503" w="20.0" type="ELLIPSE" outline="#CCCCCC" h="20.0" x="555.5268049566286" fill="#66FF66" z="0.0" width="2.0">
      <att name="NODE_CUSTOMGRAPHICS_POSITION_2" value="C,C,c,0.00,0.00" type="string"/>
      <att name="NODE_LABEL_WIDTH" value="200.0" type="string"/>
      <att name="NODE_TRANSPARENCY" value="255" type="string"/>
      <att name="NODE_CUSTOMGRAPHICS_SIZE_5" value="0.0" type="string"/>
      <att name="NODE_CUSTOMGRAPHICS_3" value="org.cytoscape.ding.customgraphics.NullCustomGraphics,0,[ Remove Graphics ]," type="string"/>
      <att name="NODE_TOOLTIP" value="" type="string"/>
      <att name="NODE_SELECTED_PAINT" value="#FFFF00" type="string"/>
      <att name="NODE_LABEL_COLOR" value="#666666" type="string"/>
      <att name="NODE_LABEL_FONT_SIZE" value="10" type="string"/>
      <att name="NODE_CUSTOMGRAPHICS_6" value="org.cytoscape.ding.customgraphics.NullCustomGraphics,0,[ Remove Graphics ]," type="string"/>
      <att name="NODE_NESTED_NETWORK_IMAGE_VISIBLE" value="true" type="string"/>
      <att name="NODE_CUSTOMGRAPHICS_SIZE_9" value="0.0" type="string"/>
      <att name="NODE_CUSTOMGRAPHICS_POSITION_5" value="C,C,c,0.00,0.00" type="string"/>
      <att name="NODE_CUSTOMGRAPHICS_POSITION_4" value="C,C,c,0.00,0.00" type="string"/>
      <att name="NODE_CUSTOMGRAPHICS_8" value="org.cytoscape.ding.customgraphics.NullCustomGraphics,0,[ Remove Graphics ]," type="string"/>
      <att name="NODE_CUSTOMGRAPHICS_POSITION_9" value="C,C,c,0.00,0.00" type="string"/>
      <att name="NODE_CUSTOMGRAPHICS_SIZE_1" value="0.0" type="string"/>
      <att name="NODE_CUSTOMGRAPHICS_SIZE_7" value="0.0" type="string"/>
      <att name="NODE_CUSTOMGRAPHICS_2" value="org.cytoscape.ding.customgraphics.NullCustomGraphics,0,[ Remove Graphics ]," type="string"/>
      <att name="NODE_CUSTOMGRAPHICS_SIZE_3" value="0.0" type="string"/>
      <att name="NODE_BORDER_STROKE" value="SOLID" type="string"/>
      <att name="NODE_SELECTED" value="false" type="string"/>
      <att name="NODE_VISIBLE" value="true" type="string"/>
      <att name="NODE_LABEL_FONT_FACE" value="Century Schoolbook L Bold,plain,10" type="string"/>
      <att name="NODE_CUSTOMGRAPHICS_4" value="org.cytoscape.ding.customgraphics.NullCustomGraphics,0,[ Remove Graphics ]," type="string"/>
      <att name="NODE_DEPTH" value="0.0" type="string"/>
      <att name="NODE_CUSTOMGRAPHICS_POSITION_7" value="C,C,c,0.00,0.00" type="string"/>
      <att name="NODE_LABEL_POSITION" value="C,C,c,0.00,0.00" type="string"/>
      <att name="NODE_CUSTOMGRAPHICS_SIZE_8" value="0.0" type="string"/>
      <att name="NODE_LABEL" value="CellularLocationVocabulary" type="string"/>
      <att name="NODE_CUSTOMGRAPHICS_1" value="org.cytoscape.ding.customgraphics.NullCustomGraphics,0,[ Remove Graphics ]," type="string"/>
      <att name="NODE_CUSTOMGRAPHICS_POSITION_8" value="C,C,c,0.00,0.00" type="string"/>
      <att name="NODE_CUSTOMGRAPHICS_SIZE_2" value="0.0" type="string"/>
      <att name="NODE_LABEL_TRANSPARENCY" value="255" type="string"/>
      <att name="NODE_CUSTOMGRAPHICS_9" value="org.cytoscape.ding.customgraphics.NullCustomGraphics,0,[ Remove Graphics ]," type="string"/>
      <att name="NODE_CUSTOMGRAPHICS_5" value="org.cytoscape.ding.customgraphics.NullCustomGraphics,0,[ Remove Graphics ]," type="string"/>
      <att name="NODE_CUSTOMGRAPHICS_POSITION_3" value="C,C,c,0.00,0.00" type="string"/>
      <att name="NODE_CUSTOMGRAPHICS_SIZE_4" value="0.0" type="string"/>
      <att name="NODE_CUSTOMGRAPHICS_POSITION_6" value="C,C,c,0.00,0.00" type="string"/>
      <att name="NODE_BORDER_TRANSPARENCY" value="255" type="string"/>
      <att name="NODE_CUSTOMGRAPHICS_7" value="org.cytoscape.ding.customgraphics.NullCustomGraphics,0,[ Remove Graphics ]," type="string"/>
      <att name="NODE_CUSTOMGRAPHICS_SIZE_6" value="0.0" type="string"/>
      <att name="NODE_CUSTOMGRAPHICS_POSITION_1" value="C,C,c,0.00,0.00" type="string"/>
    </graphics>
  </node>
  <node id="8369" label="PhysicalEntity">
    <att name="shared name" value="http://www.biopax.org/release/bp-level3.owl#PhysicalEntity" type="string"/>
    <att name="name" value="PhysicalEntity" type="string"/>
    <att name="selected" value="0" type="boolean"/>
    <att name="child instance count" value="373805" type="string"/>
    <att name="count" value="16967" type="integer"/>
    <att name="full iri" value="&lt;http://www.biopax.org/release/bp-level3.owl#PhysicalEntity&gt;" type="string"/>
    <att name="hide" value="" type="string"/>
    <graphics y="7.330226437664873" w="20.0" type="ELLIPSE" outline="#CCCCCC" h="20.0" x="622.6195678710938" fill="#66FF66" z="0.0" width="2.0">
      <att name="NODE_CUSTOMGRAPHICS_POSITION_2" value="C,C,c,0.00,0.00" type="string"/>
      <att name="NODE_LABEL_WIDTH" value="200.0" type="string"/>
      <att name="NODE_TRANSPARENCY" value="255" type="string"/>
      <att name="NODE_CUSTOMGRAPHICS_SIZE_5" value="0.0" type="string"/>
      <att name="NODE_CUSTOMGRAPHICS_3" value="org.cytoscape.ding.customgraphics.NullCustomGraphics,0,[ Remove Graphics ]," type="string"/>
      <att name="NODE_TOOLTIP" value="" type="string"/>
      <att name="NODE_SELECTED_PAINT" value="#FFFF00" type="string"/>
      <att name="NODE_LABEL_COLOR" value="#666666" type="string"/>
      <att name="NODE_LABEL_FONT_SIZE" value="10" type="string"/>
      <att name="NODE_CUSTOMGRAPHICS_6" value="org.cytoscape.ding.customgraphics.NullCustomGraphics,0,[ Remove Graphics ]," type="string"/>
      <att name="NODE_NESTED_NETWORK_IMAGE_VISIBLE" value="true" type="string"/>
      <att name="NODE_CUSTOMGRAPHICS_SIZE_9" value="0.0" type="string"/>
      <att name="NODE_CUSTOMGRAPHICS_POSITION_5" value="C,C,c,0.00,0.00" type="string"/>
      <att name="NODE_CUSTOMGRAPHICS_POSITION_4" value="C,C,c,0.00,0.00" type="string"/>
      <att name="NODE_CUSTOMGRAPHICS_8" value="org.cytoscape.ding.customgraphics.NullCustomGraphics,0,[ Remove Graphics ]," type="string"/>
      <att name="NODE_CUSTOMGRAPHICS_POSITION_9" value="C,C,c,0.00,0.00" type="string"/>
      <att name="NODE_CUSTOMGRAPHICS_SIZE_1" value="0.0" type="string"/>
      <att name="NODE_CUSTOMGRAPHICS_SIZE_7" value="0.0" type="string"/>
      <att name="NODE_CUSTOMGRAPHICS_2" value="org.cytoscape.ding.customgraphics.NullCustomGraphics,0,[ Remove Graphics ]," type="string"/>
      <att name="NODE_CUSTOMGRAPHICS_SIZE_3" value="0.0" type="string"/>
      <att name="NODE_BORDER_STROKE" value="SOLID" type="string"/>
      <att name="NODE_SELECTED" value="false" type="string"/>
      <att name="NODE_VISIBLE" value="true" type="string"/>
      <att name="NODE_LABEL_FONT_FACE" value="Century Schoolbook L Bold,plain,10" type="string"/>
      <att name="NODE_CUSTOMGRAPHICS_4" value="org.cytoscape.ding.customgraphics.NullCustomGraphics,0,[ Remove Graphics ]," type="string"/>
      <att name="NODE_DEPTH" value="0.0" type="string"/>
      <att name="NODE_CUSTOMGRAPHICS_POSITION_7" value="C,C,c,0.00,0.00" type="string"/>
      <att name="NODE_LABEL_POSITION" value="C,C,c,0.00,0.00" type="string"/>
      <att name="NODE_CUSTOMGRAPHICS_SIZE_8" value="0.0" type="string"/>
      <att name="NODE_LABEL" value="PhysicalEntity" type="string"/>
      <att name="NODE_CUSTOMGRAPHICS_1" value="org.cytoscape.ding.customgraphics.NullCustomGraphics,0,[ Remove Graphics ]," type="string"/>
      <att name="NODE_CUSTOMGRAPHICS_POSITION_8" value="C,C,c,0.00,0.00" type="string"/>
      <att name="NODE_CUSTOMGRAPHICS_SIZE_2" value="0.0" type="string"/>
      <att name="NODE_LABEL_TRANSPARENCY" value="255" type="string"/>
      <att name="NODE_CUSTOMGRAPHICS_9" value="org.cytoscape.ding.customgraphics.NullCustomGraphics,0,[ Remove Graphics ]," type="string"/>
      <att name="NODE_CUSTOMGRAPHICS_5" value="org.cytoscape.ding.customgraphics.NullCustomGraphics,0,[ Remove Graphics ]," type="string"/>
      <att name="NODE_CUSTOMGRAPHICS_POSITION_3" value="C,C,c,0.00,0.00" type="string"/>
      <att name="NODE_CUSTOMGRAPHICS_SIZE_4" value="0.0" type="string"/>
      <att name="NODE_CUSTOMGRAPHICS_POSITION_6" value="C,C,c,0.00,0.00" type="string"/>
      <att name="NODE_BORDER_TRANSPARENCY" value="255" type="string"/>
      <att name="NODE_CUSTOMGRAPHICS_7" value="org.cytoscape.ding.customgraphics.NullCustomGraphics,0,[ Remove Graphics ]," type="string"/>
      <att name="NODE_CUSTOMGRAPHICS_SIZE_6" value="0.0" type="string"/>
      <att name="NODE_CUSTOMGRAPHICS_POSITION_1" value="C,C,c,0.00,0.00" type="string"/>
    </graphics>
  </node>
  <node id="8368" label="Pathway">
    <att name="shared name" value="http://www.biopax.org/release/bp-level3.owl#Pathway" type="string"/>
    <att name="name" value="Pathway" type="string"/>
    <att name="selected" value="0" type="boolean"/>
    <att name="child instance count" value="" type="string"/>
    <att name="count" value="21195" type="integer"/>
    <att name="full iri" value="&lt;http://www.biopax.org/release/bp-level3.owl#Pathway&gt;" type="string"/>
    <att name="hide" value="" type="string"/>
    <graphics y="161.74134826660156" w="20.0" type="ELLIPSE" outline="#CCCCCC" h="20.0" x="461.227625353717" fill="#66FF66" z="0.0" width="2.0">
      <att name="NODE_CUSTOMGRAPHICS_POSITION_2" value="C,C,c,0.00,0.00" type="string"/>
      <att name="NODE_LABEL_WIDTH" value="200.0" type="string"/>
      <att name="NODE_TRANSPARENCY" value="255" type="string"/>
      <att name="NODE_CUSTOMGRAPHICS_SIZE_5" value="0.0" type="string"/>
      <att name="NODE_CUSTOMGRAPHICS_3" value="org.cytoscape.ding.customgraphics.NullCustomGraphics,0,[ Remove Graphics ]," type="string"/>
      <att name="NODE_TOOLTIP" value="" type="string"/>
      <att name="NODE_SELECTED_PAINT" value="#FFFF00" type="string"/>
      <att name="NODE_LABEL_COLOR" value="#666666" type="string"/>
      <att name="NODE_LABEL_FONT_SIZE" value="10" type="string"/>
      <att name="NODE_CUSTOMGRAPHICS_6" value="org.cytoscape.ding.customgraphics.NullCustomGraphics,0,[ Remove Graphics ]," type="string"/>
      <att name="NODE_NESTED_NETWORK_IMAGE_VISIBLE" value="true" type="string"/>
      <att name="NODE_CUSTOMGRAPHICS_SIZE_9" value="0.0" type="string"/>
      <att name="NODE_CUSTOMGRAPHICS_POSITION_5" value="C,C,c,0.00,0.00" type="string"/>
      <att name="NODE_CUSTOMGRAPHICS_POSITION_4" value="C,C,c,0.00,0.00" type="string"/>
      <att name="NODE_CUSTOMGRAPHICS_8" value="org.cytoscape.ding.customgraphics.NullCustomGraphics,0,[ Remove Graphics ]," type="string"/>
      <att name="NODE_CUSTOMGRAPHICS_POSITION_9" value="C,C,c,0.00,0.00" type="string"/>
      <att name="NODE_CUSTOMGRAPHICS_SIZE_1" value="0.0" type="string"/>
      <att name="NODE_CUSTOMGRAPHICS_SIZE_7" value="0.0" type="string"/>
      <att name="NODE_CUSTOMGRAPHICS_2" value="org.cytoscape.ding.customgraphics.NullCustomGraphics,0,[ Remove Graphics ]," type="string"/>
      <att name="NODE_CUSTOMGRAPHICS_SIZE_3" value="0.0" type="string"/>
      <att name="NODE_BORDER_STROKE" value="SOLID" type="string"/>
      <att name="NODE_SELECTED" value="false" type="string"/>
      <att name="NODE_VISIBLE" value="true" type="string"/>
      <att name="NODE_LABEL_FONT_FACE" value="Century Schoolbook L Bold,plain,10" type="string"/>
      <att name="NODE_CUSTOMGRAPHICS_4" value="org.cytoscape.ding.customgraphics.NullCustomGraphics,0,[ Remove Graphics ]," type="string"/>
      <att name="NODE_DEPTH" value="0.0" type="string"/>
      <att name="NODE_CUSTOMGRAPHICS_POSITION_7" value="C,C,c,0.00,0.00" type="string"/>
      <att name="NODE_LABEL_POSITION" value="C,C,c,0.00,0.00" type="string"/>
      <att name="NODE_CUSTOMGRAPHICS_SIZE_8" value="0.0" type="string"/>
      <att name="NODE_LABEL" value="Pathway" type="string"/>
      <att name="NODE_CUSTOMGRAPHICS_1" value="org.cytoscape.ding.customgraphics.NullCustomGraphics,0,[ Remove Graphics ]," type="string"/>
      <att name="NODE_CUSTOMGRAPHICS_POSITION_8" value="C,C,c,0.00,0.00" type="string"/>
      <att name="NODE_CUSTOMGRAPHICS_SIZE_2" value="0.0" type="string"/>
      <att name="NODE_LABEL_TRANSPARENCY" value="255" type="string"/>
      <att name="NODE_CUSTOMGRAPHICS_9" value="org.cytoscape.ding.customgraphics.NullCustomGraphics,0,[ Remove Graphics ]," type="string"/>
      <att name="NODE_CUSTOMGRAPHICS_5" value="org.cytoscape.ding.customgraphics.NullCustomGraphics,0,[ Remove Graphics ]," type="string"/>
      <att name="NODE_CUSTOMGRAPHICS_POSITION_3" value="C,C,c,0.00,0.00" type="string"/>
      <att name="NODE_CUSTOMGRAPHICS_SIZE_4" value="0.0" type="string"/>
      <att name="NODE_CUSTOMGRAPHICS_POSITION_6" value="C,C,c,0.00,0.00" type="string"/>
      <att name="NODE_BORDER_TRANSPARENCY" value="255" type="string"/>
      <att name="NODE_CUSTOMGRAPHICS_7" value="org.cytoscape.ding.customgraphics.NullCustomGraphics,0,[ Remove Graphics ]," type="string"/>
      <att name="NODE_CUSTOMGRAPHICS_SIZE_6" value="0.0" type="string"/>
      <att name="NODE_CUSTOMGRAPHICS_POSITION_1" value="C,C,c,0.00,0.00" type="string"/>
    </graphics>
  </node>
  <node id="8367" label="BioSource">
    <att name="shared name" value="http://www.biopax.org/release/bp-level3.owl#BioSource" type="string"/>
    <att name="name" value="BioSource" type="string"/>
    <att name="selected" value="0" type="boolean"/>
    <att name="child instance count" value="" type="string"/>
    <att name="count" value="38" type="integer"/>
    <att name="full iri" value="&lt;http://www.biopax.org/release/bp-level3.owl#BioSource&gt;" type="string"/>
    <att name="hide" value="" type="string"/>
    <graphics y="147.1143235834105" w="20.0" type="ELLIPSE" outline="#CCCCCC" h="20.0" x="554.9976448849669" fill="#66FF66" z="0.0" width="2.0">
      <att name="NODE_CUSTOMGRAPHICS_POSITION_2" value="C,C,c,0.00,0.00" type="string"/>
      <att name="NODE_LABEL_WIDTH" value="200.0" type="string"/>
      <att name="NODE_TRANSPARENCY" value="255" type="string"/>
      <att name="NODE_CUSTOMGRAPHICS_SIZE_5" value="0.0" type="string"/>
      <att name="NODE_CUSTOMGRAPHICS_3" value="org.cytoscape.ding.customgraphics.NullCustomGraphics,0,[ Remove Graphics ]," type="string"/>
      <att name="NODE_TOOLTIP" value="" type="string"/>
      <att name="NODE_SELECTED_PAINT" value="#FFFF00" type="string"/>
      <att name="NODE_LABEL_COLOR" value="#666666" type="string"/>
      <att name="NODE_LABEL_FONT_SIZE" value="10" type="string"/>
      <att name="NODE_CUSTOMGRAPHICS_6" value="org.cytoscape.ding.customgraphics.NullCustomGraphics,0,[ Remove Graphics ]," type="string"/>
      <att name="NODE_NESTED_NETWORK_IMAGE_VISIBLE" value="true" type="string"/>
      <att name="NODE_CUSTOMGRAPHICS_SIZE_9" value="0.0" type="string"/>
      <att name="NODE_CUSTOMGRAPHICS_POSITION_5" value="C,C,c,0.00,0.00" type="string"/>
      <att name="NODE_CUSTOMGRAPHICS_POSITION_4" value="C,C,c,0.00,0.00" type="string"/>
      <att name="NODE_CUSTOMGRAPHICS_8" value="org.cytoscape.ding.customgraphics.NullCustomGraphics,0,[ Remove Graphics ]," type="string"/>
      <att name="NODE_CUSTOMGRAPHICS_POSITION_9" value="C,C,c,0.00,0.00" type="string"/>
      <att name="NODE_CUSTOMGRAPHICS_SIZE_1" value="0.0" type="string"/>
      <att name="NODE_CUSTOMGRAPHICS_SIZE_7" value="0.0" type="string"/>
      <att name="NODE_CUSTOMGRAPHICS_2" value="org.cytoscape.ding.customgraphics.NullCustomGraphics,0,[ Remove Graphics ]," type="string"/>
      <att name="NODE_CUSTOMGRAPHICS_SIZE_3" value="0.0" type="string"/>
      <att name="NODE_BORDER_STROKE" value="SOLID" type="string"/>
      <att name="NODE_SELECTED" value="false" type="string"/>
      <att name="NODE_VISIBLE" value="true" type="string"/>
      <att name="NODE_LABEL_FONT_FACE" value="Century Schoolbook L Bold,plain,10" type="string"/>
      <att name="NODE_CUSTOMGRAPHICS_4" value="org.cytoscape.ding.customgraphics.NullCustomGraphics,0,[ Remove Graphics ]," type="string"/>
      <att name="NODE_DEPTH" value="0.0" type="string"/>
      <att name="NODE_CUSTOMGRAPHICS_POSITION_7" value="C,C,c,0.00,0.00" type="string"/>
      <att name="NODE_LABEL_POSITION" value="C,C,c,0.00,0.00" type="string"/>
      <att name="NODE_CUSTOMGRAPHICS_SIZE_8" value="0.0" type="string"/>
      <att name="NODE_LABEL" value="BioSource" type="string"/>
      <att name="NODE_CUSTOMGRAPHICS_1" value="org.cytoscape.ding.customgraphics.NullCustomGraphics,0,[ Remove Graphics ]," type="string"/>
      <att name="NODE_CUSTOMGRAPHICS_POSITION_8" value="C,C,c,0.00,0.00" type="string"/>
      <att name="NODE_CUSTOMGRAPHICS_SIZE_2" value="0.0" type="string"/>
      <att name="NODE_LABEL_TRANSPARENCY" value="255" type="string"/>
      <att name="NODE_CUSTOMGRAPHICS_9" value="org.cytoscape.ding.customgraphics.NullCustomGraphics,0,[ Remove Graphics ]," type="string"/>
      <att name="NODE_CUSTOMGRAPHICS_5" value="org.cytoscape.ding.customgraphics.NullCustomGraphics,0,[ Remove Graphics ]," type="string"/>
      <att name="NODE_CUSTOMGRAPHICS_POSITION_3" value="C,C,c,0.00,0.00" type="string"/>
      <att name="NODE_CUSTOMGRAPHICS_SIZE_4" value="0.0" type="string"/>
      <att name="NODE_CUSTOMGRAPHICS_POSITION_6" value="C,C,c,0.00,0.00" type="string"/>
      <att name="NODE_BORDER_TRANSPARENCY" value="255" type="string"/>
      <att name="NODE_CUSTOMGRAPHICS_7" value="org.cytoscape.ding.customgraphics.NullCustomGraphics,0,[ Remove Graphics ]," type="string"/>
      <att name="NODE_CUSTOMGRAPHICS_SIZE_6" value="0.0" type="string"/>
      <att name="NODE_CUSTOMGRAPHICS_POSITION_1" value="C,C,c,0.00,0.00" type="string"/>
    </graphics>
  </node>
  <node id="8366" label="EntityReference">
    <att name="shared name" value="http://www.biopax.org/release/bp-level3.owl#EntityReference" type="string"/>
    <att name="name" value="EntityReference" type="string"/>
    <att name="selected" value="0" type="boolean"/>
    <att name="child instance count" value="104861" type="string"/>
    <att name="count" type="integer"/>
    <att name="full iri" value="&lt;http://www.biopax.org/release/bp-level3.owl#EntityReference&gt;" type="string"/>
    <att name="hide" value="" type="string"/>
    <graphics y="122.06875610351562" w="20.0" type="ELLIPSE" outline="#CCCCCC" h="20.0" x="632.4803572027223" fill="#66FF66" z="0.0" width="2.0">
      <att name="NODE_CUSTOMGRAPHICS_POSITION_2" value="C,C,c,0.00,0.00" type="string"/>
      <att name="NODE_LABEL_WIDTH" value="200.0" type="string"/>
      <att name="NODE_TRANSPARENCY" value="255" type="string"/>
      <att name="NODE_CUSTOMGRAPHICS_SIZE_5" value="0.0" type="string"/>
      <att name="NODE_CUSTOMGRAPHICS_3" value="org.cytoscape.ding.customgraphics.NullCustomGraphics,0,[ Remove Graphics ]," type="string"/>
      <att name="NODE_TOOLTIP" value="" type="string"/>
      <att name="NODE_SELECTED_PAINT" value="#FFFF00" type="string"/>
      <att name="NODE_LABEL_COLOR" value="#666666" type="string"/>
      <att name="NODE_LABEL_FONT_SIZE" value="10" type="string"/>
      <att name="NODE_CUSTOMGRAPHICS_6" value="org.cytoscape.ding.customgraphics.NullCustomGraphics,0,[ Remove Graphics ]," type="string"/>
      <att name="NODE_NESTED_NETWORK_IMAGE_VISIBLE" value="true" type="string"/>
      <att name="NODE_CUSTOMGRAPHICS_SIZE_9" value="0.0" type="string"/>
      <att name="NODE_CUSTOMGRAPHICS_POSITION_5" value="C,C,c,0.00,0.00" type="string"/>
      <att name="NODE_CUSTOMGRAPHICS_POSITION_4" value="C,C,c,0.00,0.00" type="string"/>
      <att name="NODE_CUSTOMGRAPHICS_8" value="org.cytoscape.ding.customgraphics.NullCustomGraphics,0,[ Remove Graphics ]," type="string"/>
      <att name="NODE_CUSTOMGRAPHICS_POSITION_9" value="C,C,c,0.00,0.00" type="string"/>
      <att name="NODE_CUSTOMGRAPHICS_SIZE_1" value="0.0" type="string"/>
      <att name="NODE_CUSTOMGRAPHICS_SIZE_7" value="0.0" type="string"/>
      <att name="NODE_CUSTOMGRAPHICS_2" value="org.cytoscape.ding.customgraphics.NullCustomGraphics,0,[ Remove Graphics ]," type="string"/>
      <att name="NODE_CUSTOMGRAPHICS_SIZE_3" value="0.0" type="string"/>
      <att name="NODE_BORDER_STROKE" value="SOLID" type="string"/>
      <att name="NODE_SELECTED" value="false" type="string"/>
      <att name="NODE_VISIBLE" value="true" type="string"/>
      <att name="NODE_LABEL_FONT_FACE" value="Century Schoolbook L Bold,plain,10" type="string"/>
      <att name="NODE_CUSTOMGRAPHICS_4" value="org.cytoscape.ding.customgraphics.NullCustomGraphics,0,[ Remove Graphics ]," type="string"/>
      <att name="NODE_DEPTH" value="0.0" type="string"/>
      <att name="NODE_CUSTOMGRAPHICS_POSITION_7" value="C,C,c,0.00,0.00" type="string"/>
      <att name="NODE_LABEL_POSITION" value="C,C,c,0.00,0.00" type="string"/>
      <att name="NODE_CUSTOMGRAPHICS_SIZE_8" value="0.0" type="string"/>
      <att name="NODE_LABEL" value="EntityReference" type="string"/>
      <att name="NODE_CUSTOMGRAPHICS_1" value="org.cytoscape.ding.customgraphics.NullCustomGraphics,0,[ Remove Graphics ]," type="string"/>
      <att name="NODE_CUSTOMGRAPHICS_POSITION_8" value="C,C,c,0.00,0.00" type="string"/>
      <att name="NODE_CUSTOMGRAPHICS_SIZE_2" value="0.0" type="string"/>
      <att name="NODE_LABEL_TRANSPARENCY" value="255" type="string"/>
      <att name="NODE_CUSTOMGRAPHICS_9" value="org.cytoscape.ding.customgraphics.NullCustomGraphics,0,[ Remove Graphics ]," type="string"/>
      <att name="NODE_CUSTOMGRAPHICS_5" value="org.cytoscape.ding.customgraphics.NullCustomGraphics,0,[ Remove Graphics ]," type="string"/>
      <att name="NODE_CUSTOMGRAPHICS_POSITION_3" value="C,C,c,0.00,0.00" type="string"/>
      <att name="NODE_CUSTOMGRAPHICS_SIZE_4" value="0.0" type="string"/>
      <att name="NODE_CUSTOMGRAPHICS_POSITION_6" value="C,C,c,0.00,0.00" type="string"/>
      <att name="NODE_BORDER_TRANSPARENCY" value="255" type="string"/>
      <att name="NODE_CUSTOMGRAPHICS_7" value="org.cytoscape.ding.customgraphics.NullCustomGraphics,0,[ Remove Graphics ]," type="string"/>
      <att name="NODE_CUSTOMGRAPHICS_SIZE_6" value="0.0" type="string"/>
      <att name="NODE_CUSTOMGRAPHICS_POSITION_1" value="C,C,c,0.00,0.00" type="string"/>
    </graphics>
  </node>
  <node id="8365" label="Dataset">
    <att name="shared name" value="http://rdfs.org/ns/void#Dataset" type="string"/>
    <att name="name" value="Dataset" type="string"/>
    <att name="selected" value="0" type="boolean"/>
    <att name="child instance count" value="" type="string"/>
    <att name="count" value="1" type="integer"/>
    <att name="full iri" value="&lt;http://rdfs.org/ns/void#Dataset&gt;" type="string"/>
    <att name="hide" value="" type="string"/>
    <graphics y="6.711062559682475" w="20.0" type="ELLIPSE" outline="#CCCCCC" h="20.0" x="155.20360129614753" fill="#66FF66" z="0.0" width="2.0">
      <att name="NODE_CUSTOMGRAPHICS_POSITION_2" value="C,C,c,0.00,0.00" type="string"/>
      <att name="NODE_LABEL_WIDTH" value="200.0" type="string"/>
      <att name="NODE_TRANSPARENCY" value="255" type="string"/>
      <att name="NODE_CUSTOMGRAPHICS_SIZE_5" value="0.0" type="string"/>
      <att name="NODE_CUSTOMGRAPHICS_3" value="org.cytoscape.ding.customgraphics.NullCustomGraphics,0,[ Remove Graphics ]," type="string"/>
      <att name="NODE_TOOLTIP" value="" type="string"/>
      <att name="NODE_SELECTED_PAINT" value="#FFFF00" type="string"/>
      <att name="NODE_LABEL_COLOR" value="#666666" type="string"/>
      <att name="NODE_LABEL_FONT_SIZE" value="10" type="string"/>
      <att name="NODE_CUSTOMGRAPHICS_6" value="org.cytoscape.ding.customgraphics.NullCustomGraphics,0,[ Remove Graphics ]," type="string"/>
      <att name="NODE_NESTED_NETWORK_IMAGE_VISIBLE" value="true" type="string"/>
      <att name="NODE_CUSTOMGRAPHICS_SIZE_9" value="0.0" type="string"/>
      <att name="NODE_CUSTOMGRAPHICS_POSITION_5" value="C,C,c,0.00,0.00" type="string"/>
      <att name="NODE_CUSTOMGRAPHICS_POSITION_4" value="C,C,c,0.00,0.00" type="string"/>
      <att name="NODE_CUSTOMGRAPHICS_8" value="org.cytoscape.ding.customgraphics.NullCustomGraphics,0,[ Remove Graphics ]," type="string"/>
      <att name="NODE_CUSTOMGRAPHICS_POSITION_9" value="C,C,c,0.00,0.00" type="string"/>
      <att name="NODE_CUSTOMGRAPHICS_SIZE_1" value="0.0" type="string"/>
      <att name="NODE_CUSTOMGRAPHICS_SIZE_7" value="0.0" type="string"/>
      <att name="NODE_CUSTOMGRAPHICS_2" value="org.cytoscape.ding.customgraphics.NullCustomGraphics,0,[ Remove Graphics ]," type="string"/>
      <att name="NODE_CUSTOMGRAPHICS_SIZE_3" value="0.0" type="string"/>
      <att name="NODE_BORDER_STROKE" value="SOLID" type="string"/>
      <att name="NODE_SELECTED" value="false" type="string"/>
      <att name="NODE_VISIBLE" value="true" type="string"/>
      <att name="NODE_LABEL_FONT_FACE" value="Century Schoolbook L Bold,plain,10" type="string"/>
      <att name="NODE_CUSTOMGRAPHICS_4" value="org.cytoscape.ding.customgraphics.NullCustomGraphics,0,[ Remove Graphics ]," type="string"/>
      <att name="NODE_DEPTH" value="0.0" type="string"/>
      <att name="NODE_CUSTOMGRAPHICS_POSITION_7" value="C,C,c,0.00,0.00" type="string"/>
      <att name="NODE_LABEL_POSITION" value="C,C,c,0.00,0.00" type="string"/>
      <att name="NODE_CUSTOMGRAPHICS_SIZE_8" value="0.0" type="string"/>
      <att name="NODE_LABEL" value="Dataset" type="string"/>
      <att name="NODE_CUSTOMGRAPHICS_1" value="org.cytoscape.ding.customgraphics.NullCustomGraphics,0,[ Remove Graphics ]," type="string"/>
      <att name="NODE_CUSTOMGRAPHICS_POSITION_8" value="C,C,c,0.00,0.00" type="string"/>
      <att name="NODE_CUSTOMGRAPHICS_SIZE_2" value="0.0" type="string"/>
      <att name="NODE_LABEL_TRANSPARENCY" value="255" type="string"/>
      <att name="NODE_CUSTOMGRAPHICS_9" value="org.cytoscape.ding.customgraphics.NullCustomGraphics,0,[ Remove Graphics ]," type="string"/>
      <att name="NODE_CUSTOMGRAPHICS_5" value="org.cytoscape.ding.customgraphics.NullCustomGraphics,0,[ Remove Graphics ]," type="string"/>
      <att name="NODE_CUSTOMGRAPHICS_POSITION_3" value="C,C,c,0.00,0.00" type="string"/>
      <att name="NODE_CUSTOMGRAPHICS_SIZE_4" value="0.0" type="string"/>
      <att name="NODE_CUSTOMGRAPHICS_POSITION_6" value="C,C,c,0.00,0.00" type="string"/>
      <att name="NODE_BORDER_TRANSPARENCY" value="255" type="string"/>
      <att name="NODE_CUSTOMGRAPHICS_7" value="org.cytoscape.ding.customgraphics.NullCustomGraphics,0,[ Remove Graphics ]," type="string"/>
      <att name="NODE_CUSTOMGRAPHICS_SIZE_6" value="0.0" type="string"/>
      <att name="NODE_CUSTOMGRAPHICS_POSITION_1" value="C,C,c,0.00,0.00" type="string"/>
    </graphics>
  </node>
  <node id="8364" label="DatasetDescription">
    <att name="shared name" value="http://rdfs.org/ns/void#DatasetDescription" type="string"/>
    <att name="name" value="DatasetDescription" type="string"/>
    <att name="selected" value="0" type="boolean"/>
    <att name="child instance count" value="" type="string"/>
    <att name="count" value="1" type="integer"/>
    <att name="full iri" value="&lt;http://rdfs.org/ns/void#DatasetDescription&gt;" type="string"/>
    <att name="hide" value="" type="string"/>
    <graphics y="123.64327348192369" w="20.0" type="ELLIPSE" outline="#CCCCCC" h="20.0" x="178.2755464865772" fill="#66FF66" z="0.0" width="2.0">
      <att name="NODE_CUSTOMGRAPHICS_POSITION_2" value="C,C,c,0.00,0.00" type="string"/>
      <att name="NODE_LABEL_WIDTH" value="200.0" type="string"/>
      <att name="NODE_TRANSPARENCY" value="255" type="string"/>
      <att name="NODE_CUSTOMGRAPHICS_SIZE_5" value="0.0" type="string"/>
      <att name="NODE_CUSTOMGRAPHICS_3" value="org.cytoscape.ding.customgraphics.NullCustomGraphics,0,[ Remove Graphics ]," type="string"/>
      <att name="NODE_TOOLTIP" value="" type="string"/>
      <att name="NODE_SELECTED_PAINT" value="#FFFF00" type="string"/>
      <att name="NODE_LABEL_COLOR" value="#666666" type="string"/>
      <att name="NODE_LABEL_FONT_SIZE" value="10" type="string"/>
      <att name="NODE_CUSTOMGRAPHICS_6" value="org.cytoscape.ding.customgraphics.NullCustomGraphics,0,[ Remove Graphics ]," type="string"/>
      <att name="NODE_NESTED_NETWORK_IMAGE_VISIBLE" value="true" type="string"/>
      <att name="NODE_CUSTOMGRAPHICS_SIZE_9" value="0.0" type="string"/>
      <att name="NODE_CUSTOMGRAPHICS_POSITION_5" value="C,C,c,0.00,0.00" type="string"/>
      <att name="NODE_CUSTOMGRAPHICS_POSITION_4" value="C,C,c,0.00,0.00" type="string"/>
      <att name="NODE_CUSTOMGRAPHICS_8" value="org.cytoscape.ding.customgraphics.NullCustomGraphics,0,[ Remove Graphics ]," type="string"/>
      <att name="NODE_CUSTOMGRAPHICS_POSITION_9" value="C,C,c,0.00,0.00" type="string"/>
      <att name="NODE_CUSTOMGRAPHICS_SIZE_1" value="0.0" type="string"/>
      <att name="NODE_CUSTOMGRAPHICS_SIZE_7" value="0.0" type="string"/>
      <att name="NODE_CUSTOMGRAPHICS_2" value="org.cytoscape.ding.customgraphics.NullCustomGraphics,0,[ Remove Graphics ]," type="string"/>
      <att name="NODE_CUSTOMGRAPHICS_SIZE_3" value="0.0" type="string"/>
      <att name="NODE_BORDER_STROKE" value="SOLID" type="string"/>
      <att name="NODE_SELECTED" value="false" type="string"/>
      <att name="NODE_VISIBLE" value="true" type="string"/>
      <att name="NODE_LABEL_FONT_FACE" value="Century Schoolbook L Bold,plain,10" type="string"/>
      <att name="NODE_CUSTOMGRAPHICS_4" value="org.cytoscape.ding.customgraphics.NullCustomGraphics,0,[ Remove Graphics ]," type="string"/>
      <att name="NODE_DEPTH" value="0.0" type="string"/>
      <att name="NODE_CUSTOMGRAPHICS_POSITION_7" value="C,C,c,0.00,0.00" type="string"/>
      <att name="NODE_LABEL_POSITION" value="C,C,c,0.00,0.00" type="string"/>
      <att name="NODE_CUSTOMGRAPHICS_SIZE_8" value="0.0" type="string"/>
      <att name="NODE_LABEL" value="DatasetDescription" type="string"/>
      <att name="NODE_CUSTOMGRAPHICS_1" value="org.cytoscape.ding.customgraphics.NullCustomGraphics,0,[ Remove Graphics ]," type="string"/>
      <att name="NODE_CUSTOMGRAPHICS_POSITION_8" value="C,C,c,0.00,0.00" type="string"/>
      <att name="NODE_CUSTOMGRAPHICS_SIZE_2" value="0.0" type="string"/>
      <att name="NODE_LABEL_TRANSPARENCY" value="255" type="string"/>
      <att name="NODE_CUSTOMGRAPHICS_9" value="org.cytoscape.ding.customgraphics.NullCustomGraphics,0,[ Remove Graphics ]," type="string"/>
      <att name="NODE_CUSTOMGRAPHICS_5" value="org.cytoscape.ding.customgraphics.NullCustomGraphics,0,[ Remove Graphics ]," type="string"/>
      <att name="NODE_CUSTOMGRAPHICS_POSITION_3" value="C,C,c,0.00,0.00" type="string"/>
      <att name="NODE_CUSTOMGRAPHICS_SIZE_4" value="0.0" type="string"/>
      <att name="NODE_CUSTOMGRAPHICS_POSITION_6" value="C,C,c,0.00,0.00" type="string"/>
      <att name="NODE_BORDER_TRANSPARENCY" value="255" type="string"/>
      <att name="NODE_CUSTOMGRAPHICS_7" value="org.cytoscape.ding.customgraphics.NullCustomGraphics,0,[ Remove Graphics ]," type="string"/>
      <att name="NODE_CUSTOMGRAPHICS_SIZE_6" value="0.0" type="string"/>
      <att name="NODE_CUSTOMGRAPHICS_POSITION_1" value="C,C,c,0.00,0.00" type="string"/>
    </graphics>
  </node>
  <edge id="8534" label="http://www.biopax.org/release/bp-level3.owl#Modulation (subClassOf) http://www.biopax.org/release/bp-level3.owl#Control" source="8424" target="8371" cy:directed="1">
    <att name="shared name" value="http://www.biopax.org/release/bp-level3.owl#Modulation (subClassOf) http://www.biopax.org/release/bp-level3.owl#Control" type="string"/>
    <att name="shared interaction" value="subClassOf" type="string"/>
    <att name="name" value="http://www.biopax.org/release/bp-level3.owl#Modulation (subClassOf) http://www.biopax.org/release/bp-level3.owl#Control" type="string"/>
    <att name="selected" value="0" type="boolean"/>
    <att name="interaction" value="subClassOf" type="string"/>
    <att name="destination type" value="" type="string"/>
    <att name="forward multiplicity" value="" type="string"/>
    <att name="full predicate" value="" type="string"/>
    <att name="is_simple" value="0" type="boolean"/>
    <att name="predicate name" value="" type="string"/>
    <att name="reference count" type="integer"/>
    <att name="reverse multiplicity" value="" type="string"/>
    <att name="source" value="" type="string"/>
    <graphics width="1.2999999523162842" fill="#0033FF">
      <att name="EDGE_TARGET_ARROW_SELECTED_PAINT" value="#FFFF00" type="string"/>
      <att name="EDGE_LABEL" value="" type="string"/>
      <att name="EDGE_LINE_TYPE" value="SOLID" type="string"/>
      <att name="EDGE_CURVED" value="true" type="string"/>
      <att name="EDGE_TARGET_ARROW_SHAPE" value="ARROW" type="string"/>
      <att name="EDGE_TOOLTIP" value="subClassOf" type="string"/>
      <att name="EDGE_LABEL_FONT_FACE" value="SansSerif.plain,plain,10" type="string"/>
      <att name="EDGE_SOURCE_ARROW_SELECTED_PAINT" value="#FFFF00" type="string"/>
      <att name="EDGE_SELECTED" value="false" type="string"/>
      <att name="EDGE_LABEL_FONT_SIZE" value="10" type="string"/>
      <att name="EDGE_LABEL_COLOR" value="#002424" type="string"/>
      <att name="EDGE_TARGET_ARROW_UNSELECTED_PAINT" value="#0033FF" type="string"/>
      <att name="EDGE_VISIBLE" value="true" type="string"/>
      <att name="EDGE_SOURCE_ARROW_UNSELECTED_PAINT" value="#999999" type="string"/>
      <att name="EDGE_STROKE_SELECTED_PAINT" value="#FF0000" type="string"/>
      <att name="EDGE_SOURCE_ARROW_SHAPE" value="NONE" type="string"/>
      <att name="EDGE_LABEL_TRANSPARENCY" value="255" type="string"/>
      <att name="EDGE_TRANSPARENCY" value="200" type="string"/>
    </graphics>
  </edge>
  <edge id="8533" label="http://www.biopax.org/release/bp-level3.owl#TemplateReactionRegulation (subClassOf) http://www.biopax.org/release/bp-level3.owl#Control" source="8423" target="8371" cy:directed="1">
    <att name="shared name" value="http://www.biopax.org/release/bp-level3.owl#TemplateReactionRegulation (subClassOf) http://www.biopax.org/release/bp-level3.owl#Control" type="string"/>
    <att name="shared interaction" value="subClassOf" type="string"/>
    <att name="name" value="http://www.biopax.org/release/bp-level3.owl#TemplateReactionRegulation (subClassOf) http://www.biopax.org/release/bp-level3.owl#Control" type="string"/>
    <att name="selected" value="0" type="boolean"/>
    <att name="interaction" value="subClassOf" type="string"/>
    <att name="destination type" value="" type="string"/>
    <att name="forward multiplicity" value="" type="string"/>
    <att name="full predicate" value="" type="string"/>
    <att name="is_simple" value="0" type="boolean"/>
    <att name="predicate name" value="" type="string"/>
    <att name="reference count" type="integer"/>
    <att name="reverse multiplicity" value="" type="string"/>
    <att name="source" value="" type="string"/>
    <graphics width="1.2999999523162842" fill="#0033FF">
      <att name="EDGE_TARGET_ARROW_SELECTED_PAINT" value="#FFFF00" type="string"/>
      <att name="EDGE_LABEL" value="" type="string"/>
      <att name="EDGE_LINE_TYPE" value="SOLID" type="string"/>
      <att name="EDGE_CURVED" value="true" type="string"/>
      <att name="EDGE_TARGET_ARROW_SHAPE" value="ARROW" type="string"/>
      <att name="EDGE_TOOLTIP" value="subClassOf" type="string"/>
      <att name="EDGE_LABEL_FONT_FACE" value="SansSerif.plain,plain,10" type="string"/>
      <att name="EDGE_SOURCE_ARROW_SELECTED_PAINT" value="#FFFF00" type="string"/>
      <att name="EDGE_SELECTED" value="false" type="string"/>
      <att name="EDGE_LABEL_FONT_SIZE" value="10" type="string"/>
      <att name="EDGE_LABEL_COLOR" value="#002424" type="string"/>
      <att name="EDGE_TARGET_ARROW_UNSELECTED_PAINT" value="#0033FF" type="string"/>
      <att name="EDGE_VISIBLE" value="true" type="string"/>
      <att name="EDGE_SOURCE_ARROW_UNSELECTED_PAINT" value="#999999" type="string"/>
      <att name="EDGE_STROKE_SELECTED_PAINT" value="#FF0000" type="string"/>
      <att name="EDGE_SOURCE_ARROW_SHAPE" value="NONE" type="string"/>
      <att name="EDGE_LABEL_TRANSPARENCY" value="255" type="string"/>
      <att name="EDGE_TRANSPARENCY" value="200" type="string"/>
    </graphics>
  </edge>
  <edge id="8532" label="http://www.biopax.org/release/bp-level3.owl#DnaReference (subClassOf) http://www.biopax.org/release/bp-level3.owl#EntityReference" source="8422" target="8366" cy:directed="1">
    <att name="shared name" value="http://www.biopax.org/release/bp-level3.owl#DnaReference (subClassOf) http://www.biopax.org/release/bp-level3.owl#EntityReference" type="string"/>
    <att name="shared interaction" value="subClassOf" type="string"/>
    <att name="name" value="http://www.biopax.org/release/bp-level3.owl#DnaReference (subClassOf) http://www.biopax.org/release/bp-level3.owl#EntityReference" type="string"/>
    <att name="selected" value="0" type="boolean"/>
    <att name="interaction" value="subClassOf" type="string"/>
    <att name="destination type" value="" type="string"/>
    <att name="forward multiplicity" value="" type="string"/>
    <att name="full predicate" value="" type="string"/>
    <att name="is_simple" value="0" type="boolean"/>
    <att name="predicate name" value="" type="string"/>
    <att name="reference count" type="integer"/>
    <att name="reverse multiplicity" value="" type="string"/>
    <att name="source" value="" type="string"/>
    <graphics width="1.2999999523162842" fill="#0033FF">
      <att name="EDGE_TARGET_ARROW_SELECTED_PAINT" value="#FFFF00" type="string"/>
      <att name="EDGE_LABEL" value="" type="string"/>
      <att name="EDGE_LINE_TYPE" value="SOLID" type="string"/>
      <att name="EDGE_CURVED" value="true" type="string"/>
      <att name="EDGE_TARGET_ARROW_SHAPE" value="ARROW" type="string"/>
      <att name="EDGE_TOOLTIP" value="subClassOf" type="string"/>
      <att name="EDGE_LABEL_FONT_FACE" value="SansSerif.plain,plain,10" type="string"/>
      <att name="EDGE_SOURCE_ARROW_SELECTED_PAINT" value="#FFFF00" type="string"/>
      <att name="EDGE_SELECTED" value="false" type="string"/>
      <att name="EDGE_LABEL_FONT_SIZE" value="10" type="string"/>
      <att name="EDGE_LABEL_COLOR" value="#002424" type="string"/>
      <att name="EDGE_TARGET_ARROW_UNSELECTED_PAINT" value="#0033FF" type="string"/>
      <att name="EDGE_VISIBLE" value="true" type="string"/>
      <att name="EDGE_SOURCE_ARROW_UNSELECTED_PAINT" value="#999999" type="string"/>
      <att name="EDGE_STROKE_SELECTED_PAINT" value="#FF0000" type="string"/>
      <att name="EDGE_SOURCE_ARROW_SHAPE" value="NONE" type="string"/>
      <att name="EDGE_LABEL_TRANSPARENCY" value="255" type="string"/>
      <att name="EDGE_TRANSPARENCY" value="200" type="string"/>
    </graphics>
  </edge>
  <edge id="8531" label="http://www.biopax.org/release/bp-level3.owl#Dna (subClassOf) http://www.biopax.org/release/bp-level3.owl#PhysicalEntity" source="8421" target="8369" cy:directed="1">
    <att name="shared name" value="http://www.biopax.org/release/bp-level3.owl#Dna (subClassOf) http://www.biopax.org/release/bp-level3.owl#PhysicalEntity" type="string"/>
    <att name="shared interaction" value="subClassOf" type="string"/>
    <att name="name" value="http://www.biopax.org/release/bp-level3.owl#Dna (subClassOf) http://www.biopax.org/release/bp-level3.owl#PhysicalEntity" type="string"/>
    <att name="selected" value="0" type="boolean"/>
    <att name="interaction" value="subClassOf" type="string"/>
    <att name="destination type" value="" type="string"/>
    <att name="forward multiplicity" value="" type="string"/>
    <att name="full predicate" value="" type="string"/>
    <att name="is_simple" value="0" type="boolean"/>
    <att name="predicate name" value="" type="string"/>
    <att name="reference count" type="integer"/>
    <att name="reverse multiplicity" value="" type="string"/>
    <att name="source" value="" type="string"/>
    <graphics width="1.2999999523162842" fill="#0033FF">
      <att name="EDGE_TARGET_ARROW_SELECTED_PAINT" value="#FFFF00" type="string"/>
      <att name="EDGE_LABEL" value="" type="string"/>
      <att name="EDGE_LINE_TYPE" value="SOLID" type="string"/>
      <att name="EDGE_CURVED" value="true" type="string"/>
      <att name="EDGE_TARGET_ARROW_SHAPE" value="ARROW" type="string"/>
      <att name="EDGE_TOOLTIP" value="subClassOf" type="string"/>
      <att name="EDGE_LABEL_FONT_FACE" value="SansSerif.plain,plain,10" type="string"/>
      <att name="EDGE_SOURCE_ARROW_SELECTED_PAINT" value="#FFFF00" type="string"/>
      <att name="EDGE_SELECTED" value="false" type="string"/>
      <att name="EDGE_LABEL_FONT_SIZE" value="10" type="string"/>
      <att name="EDGE_LABEL_COLOR" value="#002424" type="string"/>
      <att name="EDGE_TARGET_ARROW_UNSELECTED_PAINT" value="#0033FF" type="string"/>
      <att name="EDGE_VISIBLE" value="true" type="string"/>
      <att name="EDGE_SOURCE_ARROW_UNSELECTED_PAINT" value="#999999" type="string"/>
      <att name="EDGE_STROKE_SELECTED_PAINT" value="#FF0000" type="string"/>
      <att name="EDGE_SOURCE_ARROW_SHAPE" value="NONE" type="string"/>
      <att name="EDGE_LABEL_TRANSPARENCY" value="255" type="string"/>
      <att name="EDGE_TRANSPARENCY" value="200" type="string"/>
    </graphics>
  </edge>
  <edge id="8530" label="http://www.biopax.org/release/bp-level3.owl#Degradation (subClassOf) http://www.biopax.org/release/bp-level3.owl#Conversion" source="8420" target="8379" cy:directed="1">
    <att name="shared name" value="http://www.biopax.org/release/bp-level3.owl#Degradation (subClassOf) http://www.biopax.org/release/bp-level3.owl#Conversion" type="string"/>
    <att name="shared interaction" value="subClassOf" type="string"/>
    <att name="name" value="http://www.biopax.org/release/bp-level3.owl#Degradation (subClassOf) http://www.biopax.org/release/bp-level3.owl#Conversion" type="string"/>
    <att name="selected" value="0" type="boolean"/>
    <att name="interaction" value="subClassOf" type="string"/>
    <att name="destination type" value="" type="string"/>
    <att name="forward multiplicity" value="" type="string"/>
    <att name="full predicate" value="" type="string"/>
    <att name="is_simple" value="0" type="boolean"/>
    <att name="predicate name" value="" type="string"/>
    <att name="reference count" type="integer"/>
    <att name="reverse multiplicity" value="" type="string"/>
    <att name="source" value="" type="string"/>
    <graphics width="1.2999999523162842" fill="#0033FF">
      <att name="EDGE_TARGET_ARROW_SELECTED_PAINT" value="#FFFF00" type="string"/>
      <att name="EDGE_LABEL" value="" type="string"/>
      <att name="EDGE_LINE_TYPE" value="SOLID" type="string"/>
      <att name="EDGE_CURVED" value="true" type="string"/>
      <att name="EDGE_TARGET_ARROW_SHAPE" value="ARROW" type="string"/>
      <att name="EDGE_TOOLTIP" value="subClassOf" type="string"/>
      <att name="EDGE_LABEL_FONT_FACE" value="SansSerif.plain,plain,10" type="string"/>
      <att name="EDGE_SOURCE_ARROW_SELECTED_PAINT" value="#FFFF00" type="string"/>
      <att name="EDGE_SELECTED" value="false" type="string"/>
      <att name="EDGE_LABEL_FONT_SIZE" value="10" type="string"/>
      <att name="EDGE_LABEL_COLOR" value="#002424" type="string"/>
      <att name="EDGE_TARGET_ARROW_UNSELECTED_PAINT" value="#0033FF" type="string"/>
      <att name="EDGE_VISIBLE" value="true" type="string"/>
      <att name="EDGE_SOURCE_ARROW_UNSELECTED_PAINT" value="#999999" type="string"/>
      <att name="EDGE_STROKE_SELECTED_PAINT" value="#FF0000" type="string"/>
      <att name="EDGE_SOURCE_ARROW_SHAPE" value="NONE" type="string"/>
      <att name="EDGE_LABEL_TRANSPARENCY" value="255" type="string"/>
      <att name="EDGE_TRANSPARENCY" value="200" type="string"/>
    </graphics>
  </edge>
  <edge id="8529" label="http://www.biopax.org/release/bp-level3.owl#Interaction (subClassOf) http://www.biopax.org/release/bp-level3.owl#Entity" source="8419" target="8372" cy:directed="1">
    <att name="shared name" value="http://www.biopax.org/release/bp-level3.owl#Interaction (subClassOf) http://www.biopax.org/release/bp-level3.owl#Entity" type="string"/>
    <att name="shared interaction" value="subClassOf" type="string"/>
    <att name="name" value="http://www.biopax.org/release/bp-level3.owl#Interaction (subClassOf) http://www.biopax.org/release/bp-level3.owl#Entity" type="string"/>
    <att name="selected" value="0" type="boolean"/>
    <att name="interaction" value="subClassOf" type="string"/>
    <att name="destination type" value="" type="string"/>
    <att name="forward multiplicity" value="" type="string"/>
    <att name="full predicate" value="" type="string"/>
    <att name="is_simple" value="0" type="boolean"/>
    <att name="predicate name" value="" type="string"/>
    <att name="reference count" type="integer"/>
    <att name="reverse multiplicity" value="" type="string"/>
    <att name="source" value="" type="string"/>
    <graphics width="1.2999999523162842" fill="#0033FF">
      <att name="EDGE_TARGET_ARROW_SELECTED_PAINT" value="#FFFF00" type="string"/>
      <att name="EDGE_LABEL" value="" type="string"/>
      <att name="EDGE_LINE_TYPE" value="SOLID" type="string"/>
      <att name="EDGE_CURVED" value="true" type="string"/>
      <att name="EDGE_TARGET_ARROW_SHAPE" value="ARROW" type="string"/>
      <att name="EDGE_TOOLTIP" value="subClassOf" type="string"/>
      <att name="EDGE_LABEL_FONT_FACE" value="SansSerif.plain,plain,10" type="string"/>
      <att name="EDGE_SOURCE_ARROW_SELECTED_PAINT" value="#FFFF00" type="string"/>
      <att name="EDGE_SELECTED" value="false" type="string"/>
      <att name="EDGE_LABEL_FONT_SIZE" value="10" type="string"/>
      <att name="EDGE_LABEL_COLOR" value="#002424" type="string"/>
      <att name="EDGE_TARGET_ARROW_UNSELECTED_PAINT" value="#0033FF" type="string"/>
      <att name="EDGE_VISIBLE" value="true" type="string"/>
      <att name="EDGE_SOURCE_ARROW_UNSELECTED_PAINT" value="#999999" type="string"/>
      <att name="EDGE_STROKE_SELECTED_PAINT" value="#FF0000" type="string"/>
      <att name="EDGE_SOURCE_ARROW_SHAPE" value="NONE" type="string"/>
      <att name="EDGE_LABEL_TRANSPARENCY" value="255" type="string"/>
      <att name="EDGE_TRANSPARENCY" value="200" type="string"/>
    </graphics>
  </edge>
  <edge id="8528" label="http://www.biopax.org/release/bp-level3.owl#RnaReference (subClassOf) http://www.biopax.org/release/bp-level3.owl#EntityReference" source="8418" target="8366" cy:directed="1">
    <att name="shared name" value="http://www.biopax.org/release/bp-level3.owl#RnaReference (subClassOf) http://www.biopax.org/release/bp-level3.owl#EntityReference" type="string"/>
    <att name="shared interaction" value="subClassOf" type="string"/>
    <att name="name" value="http://www.biopax.org/release/bp-level3.owl#RnaReference (subClassOf) http://www.biopax.org/release/bp-level3.owl#EntityReference" type="string"/>
    <att name="selected" value="0" type="boolean"/>
    <att name="interaction" value="subClassOf" type="string"/>
    <att name="destination type" value="" type="string"/>
    <att name="forward multiplicity" value="" type="string"/>
    <att name="full predicate" value="" type="string"/>
    <att name="is_simple" value="0" type="boolean"/>
    <att name="predicate name" value="" type="string"/>
    <att name="reference count" type="integer"/>
    <att name="reverse multiplicity" value="" type="string"/>
    <att name="source" value="" type="string"/>
    <graphics width="1.2999999523162842" fill="#0033FF">
      <att name="EDGE_TARGET_ARROW_SELECTED_PAINT" value="#FFFF00" type="string"/>
      <att name="EDGE_LABEL" value="" type="string"/>
      <att name="EDGE_LINE_TYPE" value="SOLID" type="string"/>
      <att name="EDGE_CURVED" value="true" type="string"/>
      <att name="EDGE_TARGET_ARROW_SHAPE" value="ARROW" type="string"/>
      <att name="EDGE_TOOLTIP" value="subClassOf" type="string"/>
      <att name="EDGE_LABEL_FONT_FACE" value="SansSerif.plain,plain,10" type="string"/>
      <att name="EDGE_SOURCE_ARROW_SELECTED_PAINT" value="#FFFF00" type="string"/>
      <att name="EDGE_SELECTED" value="false" type="string"/>
      <att name="EDGE_LABEL_FONT_SIZE" value="10" type="string"/>
      <att name="EDGE_LABEL_COLOR" value="#002424" type="string"/>
      <att name="EDGE_TARGET_ARROW_UNSELECTED_PAINT" value="#0033FF" type="string"/>
      <att name="EDGE_VISIBLE" value="true" type="string"/>
      <att name="EDGE_SOURCE_ARROW_UNSELECTED_PAINT" value="#999999" type="string"/>
      <att name="EDGE_STROKE_SELECTED_PAINT" value="#FF0000" type="string"/>
      <att name="EDGE_SOURCE_ARROW_SHAPE" value="NONE" type="string"/>
      <att name="EDGE_LABEL_TRANSPARENCY" value="255" type="string"/>
      <att name="EDGE_TRANSPARENCY" value="200" type="string"/>
    </graphics>
  </edge>
  <edge id="8527" label="http://www.biopax.org/release/bp-level3.owl#Catalysis (subClassOf) http://www.biopax.org/release/bp-level3.owl#Control" source="8417" target="8371" cy:directed="1">
    <att name="shared name" value="http://www.biopax.org/release/bp-level3.owl#Catalysis (subClassOf) http://www.biopax.org/release/bp-level3.owl#Control" type="string"/>
    <att name="shared interaction" value="subClassOf" type="string"/>
    <att name="name" value="http://www.biopax.org/release/bp-level3.owl#Catalysis (subClassOf) http://www.biopax.org/release/bp-level3.owl#Control" type="string"/>
    <att name="selected" value="0" type="boolean"/>
    <att name="interaction" value="subClassOf" type="string"/>
    <att name="destination type" value="" type="string"/>
    <att name="forward multiplicity" value="" type="string"/>
    <att name="full predicate" value="" type="string"/>
    <att name="is_simple" value="0" type="boolean"/>
    <att name="predicate name" value="" type="string"/>
    <att name="reference count" type="integer"/>
    <att name="reverse multiplicity" value="" type="string"/>
    <att name="source" value="" type="string"/>
    <graphics width="1.2999999523162842" fill="#0033FF">
      <att name="EDGE_TARGET_ARROW_SELECTED_PAINT" value="#FFFF00" type="string"/>
      <att name="EDGE_LABEL" value="" type="string"/>
      <att name="EDGE_LINE_TYPE" value="SOLID" type="string"/>
      <att name="EDGE_CURVED" value="true" type="string"/>
      <att name="EDGE_TARGET_ARROW_SHAPE" value="ARROW" type="string"/>
      <att name="EDGE_TOOLTIP" value="subClassOf" type="string"/>
      <att name="EDGE_LABEL_FONT_FACE" value="SansSerif.plain,plain,10" type="string"/>
      <att name="EDGE_SOURCE_ARROW_SELECTED_PAINT" value="#FFFF00" type="string"/>
      <att name="EDGE_SELECTED" value="false" type="string"/>
      <att name="EDGE_LABEL_FONT_SIZE" value="10" type="string"/>
      <att name="EDGE_LABEL_COLOR" value="#002424" type="string"/>
      <att name="EDGE_TARGET_ARROW_UNSELECTED_PAINT" value="#0033FF" type="string"/>
      <att name="EDGE_VISIBLE" value="true" type="string"/>
      <att name="EDGE_SOURCE_ARROW_UNSELECTED_PAINT" value="#999999" type="string"/>
      <att name="EDGE_STROKE_SELECTED_PAINT" value="#FF0000" type="string"/>
      <att name="EDGE_SOURCE_ARROW_SHAPE" value="NONE" type="string"/>
      <att name="EDGE_LABEL_TRANSPARENCY" value="255" type="string"/>
      <att name="EDGE_TRANSPARENCY" value="200" type="string"/>
    </graphics>
  </edge>
  <edge id="8526" label="http://www.biopax.org/release/bp-level3.owl#Rna (subClassOf) http://www.biopax.org/release/bp-level3.owl#PhysicalEntity" source="8416" target="8369" cy:directed="1">
    <att name="shared name" value="http://www.biopax.org/release/bp-level3.owl#Rna (subClassOf) http://www.biopax.org/release/bp-level3.owl#PhysicalEntity" type="string"/>
    <att name="shared interaction" value="subClassOf" type="string"/>
    <att name="name" value="http://www.biopax.org/release/bp-level3.owl#Rna (subClassOf) http://www.biopax.org/release/bp-level3.owl#PhysicalEntity" type="string"/>
    <att name="selected" value="0" type="boolean"/>
    <att name="interaction" value="subClassOf" type="string"/>
    <att name="destination type" value="" type="string"/>
    <att name="forward multiplicity" value="" type="string"/>
    <att name="full predicate" value="" type="string"/>
    <att name="is_simple" value="0" type="boolean"/>
    <att name="predicate name" value="" type="string"/>
    <att name="reference count" type="integer"/>
    <att name="reverse multiplicity" value="" type="string"/>
    <att name="source" value="" type="string"/>
    <graphics width="1.2999999523162842" fill="#0033FF">
      <att name="EDGE_TARGET_ARROW_SELECTED_PAINT" value="#FFFF00" type="string"/>
      <att name="EDGE_LABEL" value="" type="string"/>
      <att name="EDGE_LINE_TYPE" value="SOLID" type="string"/>
      <att name="EDGE_CURVED" value="true" type="string"/>
      <att name="EDGE_TARGET_ARROW_SHAPE" value="ARROW" type="string"/>
      <att name="EDGE_TOOLTIP" value="subClassOf" type="string"/>
      <att name="EDGE_LABEL_FONT_FACE" value="SansSerif.plain,plain,10" type="string"/>
      <att name="EDGE_SOURCE_ARROW_SELECTED_PAINT" value="#FFFF00" type="string"/>
      <att name="EDGE_SELECTED" value="false" type="string"/>
      <att name="EDGE_LABEL_FONT_SIZE" value="10" type="string"/>
      <att name="EDGE_LABEL_COLOR" value="#002424" type="string"/>
      <att name="EDGE_TARGET_ARROW_UNSELECTED_PAINT" value="#0033FF" type="string"/>
      <att name="EDGE_VISIBLE" value="true" type="string"/>
      <att name="EDGE_SOURCE_ARROW_UNSELECTED_PAINT" value="#999999" type="string"/>
      <att name="EDGE_STROKE_SELECTED_PAINT" value="#FF0000" type="string"/>
      <att name="EDGE_SOURCE_ARROW_SHAPE" value="NONE" type="string"/>
      <att name="EDGE_LABEL_TRANSPARENCY" value="255" type="string"/>
      <att name="EDGE_TRANSPARENCY" value="200" type="string"/>
    </graphics>
  </edge>
  <edge id="8525" label="http://www.biopax.org/release/bp-level3.owl#FragmentFeature (subClassOf) http://www.biopax.org/release/bp-level3.owl#EntityFeature" source="8415" target="8374" cy:directed="1">
    <att name="shared name" value="http://www.biopax.org/release/bp-level3.owl#FragmentFeature (subClassOf) http://www.biopax.org/release/bp-level3.owl#EntityFeature" type="string"/>
    <att name="shared interaction" value="subClassOf" type="string"/>
    <att name="name" value="http://www.biopax.org/release/bp-level3.owl#FragmentFeature (subClassOf) http://www.biopax.org/release/bp-level3.owl#EntityFeature" type="string"/>
    <att name="selected" value="0" type="boolean"/>
    <att name="interaction" value="subClassOf" type="string"/>
    <att name="destination type" value="" type="string"/>
    <att name="forward multiplicity" value="" type="string"/>
    <att name="full predicate" value="" type="string"/>
    <att name="is_simple" value="0" type="boolean"/>
    <att name="predicate name" value="" type="string"/>
    <att name="reference count" type="integer"/>
    <att name="reverse multiplicity" value="" type="string"/>
    <att name="source" value="" type="string"/>
    <graphics width="1.2999999523162842" fill="#0033FF">
      <att name="EDGE_TARGET_ARROW_SELECTED_PAINT" value="#FFFF00" type="string"/>
      <att name="EDGE_LABEL" value="" type="string"/>
      <att name="EDGE_LINE_TYPE" value="SOLID" type="string"/>
      <att name="EDGE_CURVED" value="true" type="string"/>
      <att name="EDGE_TARGET_ARROW_SHAPE" value="ARROW" type="string"/>
      <att name="EDGE_TOOLTIP" value="subClassOf" type="string"/>
      <att name="EDGE_LABEL_FONT_FACE" value="SansSerif.plain,plain,10" type="string"/>
      <att name="EDGE_SOURCE_ARROW_SELECTED_PAINT" value="#FFFF00" type="string"/>
      <att name="EDGE_SELECTED" value="false" type="string"/>
      <att name="EDGE_LABEL_FONT_SIZE" value="10" type="string"/>
      <att name="EDGE_LABEL_COLOR" value="#002424" type="string"/>
      <att name="EDGE_TARGET_ARROW_UNSELECTED_PAINT" value="#0033FF" type="string"/>
      <att name="EDGE_VISIBLE" value="true" type="string"/>
      <att name="EDGE_SOURCE_ARROW_UNSELECTED_PAINT" value="#999999" type="string"/>
      <att name="EDGE_STROKE_SELECTED_PAINT" value="#FF0000" type="string"/>
      <att name="EDGE_SOURCE_ARROW_SHAPE" value="NONE" type="string"/>
      <att name="EDGE_LABEL_TRANSPARENCY" value="255" type="string"/>
      <att name="EDGE_TRANSPARENCY" value="200" type="string"/>
    </graphics>
  </edge>
  <edge id="8524" label="http://www.biopax.org/release/bp-level3.owl#ProteinReference (subClassOf) http://www.biopax.org/release/bp-level3.owl#EntityReference" source="8414" target="8366" cy:directed="1">
    <att name="shared name" value="http://www.biopax.org/release/bp-level3.owl#ProteinReference (subClassOf) http://www.biopax.org/release/bp-level3.owl#EntityReference" type="string"/>
    <att name="shared interaction" value="subClassOf" type="string"/>
    <att name="name" value="http://www.biopax.org/release/bp-level3.owl#ProteinReference (subClassOf) http://www.biopax.org/release/bp-level3.owl#EntityReference" type="string"/>
    <att name="selected" value="0" type="boolean"/>
    <att name="interaction" value="subClassOf" type="string"/>
    <att name="destination type" value="" type="string"/>
    <att name="forward multiplicity" value="" type="string"/>
    <att name="full predicate" value="" type="string"/>
    <att name="is_simple" value="0" type="boolean"/>
    <att name="predicate name" value="" type="string"/>
    <att name="reference count" type="integer"/>
    <att name="reverse multiplicity" value="" type="string"/>
    <att name="source" value="" type="string"/>
    <graphics width="1.2999999523162842" fill="#0033FF">
      <att name="EDGE_TARGET_ARROW_SELECTED_PAINT" value="#FFFF00" type="string"/>
      <att name="EDGE_LABEL" value="" type="string"/>
      <att name="EDGE_LINE_TYPE" value="SOLID" type="string"/>
      <att name="EDGE_CURVED" value="true" type="string"/>
      <att name="EDGE_TARGET_ARROW_SHAPE" value="ARROW" type="string"/>
      <att name="EDGE_TOOLTIP" value="subClassOf" type="string"/>
      <att name="EDGE_LABEL_FONT_FACE" value="SansSerif.plain,plain,10" type="string"/>
      <att name="EDGE_SOURCE_ARROW_SELECTED_PAINT" value="#FFFF00" type="string"/>
      <att name="EDGE_SELECTED" value="false" type="string"/>
      <att name="EDGE_LABEL_FONT_SIZE" value="10" type="string"/>
      <att name="EDGE_LABEL_COLOR" value="#002424" type="string"/>
      <att name="EDGE_TARGET_ARROW_UNSELECTED_PAINT" value="#0033FF" type="string"/>
      <att name="EDGE_VISIBLE" value="true" type="string"/>
      <att name="EDGE_SOURCE_ARROW_UNSELECTED_PAINT" value="#999999" type="string"/>
      <att name="EDGE_STROKE_SELECTED_PAINT" value="#FF0000" type="string"/>
      <att name="EDGE_SOURCE_ARROW_SHAPE" value="NONE" type="string"/>
      <att name="EDGE_LABEL_TRANSPARENCY" value="255" type="string"/>
      <att name="EDGE_TRANSPARENCY" value="200" type="string"/>
    </graphics>
  </edge>
  <edge id="8523" label="http://www.biopax.org/release/bp-level3.owl#Protein (subClassOf) http://www.biopax.org/release/bp-level3.owl#PhysicalEntity" source="8413" target="8369" cy:directed="1">
    <att name="shared name" value="http://www.biopax.org/release/bp-level3.owl#Protein (subClassOf) http://www.biopax.org/release/bp-level3.owl#PhysicalEntity" type="string"/>
    <att name="shared interaction" value="subClassOf" type="string"/>
    <att name="name" value="http://www.biopax.org/release/bp-level3.owl#Protein (subClassOf) http://www.biopax.org/release/bp-level3.owl#PhysicalEntity" type="string"/>
    <att name="selected" value="0" type="boolean"/>
    <att name="interaction" value="subClassOf" type="string"/>
    <att name="destination type" value="" type="string"/>
    <att name="forward multiplicity" value="" type="string"/>
    <att name="full predicate" value="" type="string"/>
    <att name="is_simple" value="0" type="boolean"/>
    <att name="predicate name" value="" type="string"/>
    <att name="reference count" type="integer"/>
    <att name="reverse multiplicity" value="" type="string"/>
    <att name="source" value="" type="string"/>
    <graphics width="1.2999999523162842" fill="#0033FF">
      <att name="EDGE_TARGET_ARROW_SELECTED_PAINT" value="#FFFF00" type="string"/>
      <att name="EDGE_LABEL" value="" type="string"/>
      <att name="EDGE_LINE_TYPE" value="SOLID" type="string"/>
      <att name="EDGE_CURVED" value="true" type="string"/>
      <att name="EDGE_TARGET_ARROW_SHAPE" value="ARROW" type="string"/>
      <att name="EDGE_TOOLTIP" value="subClassOf" type="string"/>
      <att name="EDGE_LABEL_FONT_FACE" value="SansSerif.plain,plain,10" type="string"/>
      <att name="EDGE_SOURCE_ARROW_SELECTED_PAINT" value="#FFFF00" type="string"/>
      <att name="EDGE_SELECTED" value="false" type="string"/>
      <att name="EDGE_LABEL_FONT_SIZE" value="10" type="string"/>
      <att name="EDGE_LABEL_COLOR" value="#002424" type="string"/>
      <att name="EDGE_TARGET_ARROW_UNSELECTED_PAINT" value="#0033FF" type="string"/>
      <att name="EDGE_VISIBLE" value="true" type="string"/>
      <att name="EDGE_SOURCE_ARROW_UNSELECTED_PAINT" value="#999999" type="string"/>
      <att name="EDGE_STROKE_SELECTED_PAINT" value="#FF0000" type="string"/>
      <att name="EDGE_SOURCE_ARROW_SHAPE" value="NONE" type="string"/>
      <att name="EDGE_LABEL_TRANSPARENCY" value="255" type="string"/>
      <att name="EDGE_TRANSPARENCY" value="200" type="string"/>
    </graphics>
  </edge>
  <edge id="8522" label="http://www.biopax.org/release/bp-level3.owl#SmallMolecule (subClassOf) http://www.biopax.org/release/bp-level3.owl#PhysicalEntity" source="8412" target="8369" cy:directed="1">
    <att name="shared name" value="http://www.biopax.org/release/bp-level3.owl#SmallMolecule (subClassOf) http://www.biopax.org/release/bp-level3.owl#PhysicalEntity" type="string"/>
    <att name="shared interaction" value="subClassOf" type="string"/>
    <att name="name" value="http://www.biopax.org/release/bp-level3.owl#SmallMolecule (subClassOf) http://www.biopax.org/release/bp-level3.owl#PhysicalEntity" type="string"/>
    <att name="selected" value="0" type="boolean"/>
    <att name="interaction" value="subClassOf" type="string"/>
    <att name="destination type" value="" type="string"/>
    <att name="forward multiplicity" value="" type="string"/>
    <att name="full predicate" value="" type="string"/>
    <att name="is_simple" value="0" type="boolean"/>
    <att name="predicate name" value="" type="string"/>
    <att name="reference count" type="integer"/>
    <att name="reverse multiplicity" value="" type="string"/>
    <att name="source" value="" type="string"/>
    <graphics width="1.2999999523162842" fill="#0033FF">
      <att name="EDGE_TARGET_ARROW_SELECTED_PAINT" value="#FFFF00" type="string"/>
      <att name="EDGE_LABEL" value="" type="string"/>
      <att name="EDGE_LINE_TYPE" value="SOLID" type="string"/>
      <att name="EDGE_CURVED" value="true" type="string"/>
      <att name="EDGE_TARGET_ARROW_SHAPE" value="ARROW" type="string"/>
      <att name="EDGE_TOOLTIP" value="subClassOf" type="string"/>
      <att name="EDGE_LABEL_FONT_FACE" value="SansSerif.plain,plain,10" type="string"/>
      <att name="EDGE_SOURCE_ARROW_SELECTED_PAINT" value="#FFFF00" type="string"/>
      <att name="EDGE_SELECTED" value="false" type="string"/>
      <att name="EDGE_LABEL_FONT_SIZE" value="10" type="string"/>
      <att name="EDGE_LABEL_COLOR" value="#002424" type="string"/>
      <att name="EDGE_TARGET_ARROW_UNSELECTED_PAINT" value="#0033FF" type="string"/>
      <att name="EDGE_VISIBLE" value="true" type="string"/>
      <att name="EDGE_SOURCE_ARROW_UNSELECTED_PAINT" value="#999999" type="string"/>
      <att name="EDGE_STROKE_SELECTED_PAINT" value="#FF0000" type="string"/>
      <att name="EDGE_SOURCE_ARROW_SHAPE" value="NONE" type="string"/>
      <att name="EDGE_LABEL_TRANSPARENCY" value="255" type="string"/>
      <att name="EDGE_TRANSPARENCY" value="200" type="string"/>
    </graphics>
  </edge>
  <edge id="8521" label="http://www.biopax.org/release/bp-level3.owl#SmallMoleculeReference (subClassOf) http://www.biopax.org/release/bp-level3.owl#EntityReference" source="8411" target="8366" cy:directed="1">
    <att name="shared name" value="http://www.biopax.org/release/bp-level3.owl#SmallMoleculeReference (subClassOf) http://www.biopax.org/release/bp-level3.owl#EntityReference" type="string"/>
    <att name="shared interaction" value="subClassOf" type="string"/>
    <att name="name" value="http://www.biopax.org/release/bp-level3.owl#SmallMoleculeReference (subClassOf) http://www.biopax.org/release/bp-level3.owl#EntityReference" type="string"/>
    <att name="selected" value="0" type="boolean"/>
    <att name="interaction" value="subClassOf" type="string"/>
    <att name="destination type" value="" type="string"/>
    <att name="forward multiplicity" value="" type="string"/>
    <att name="full predicate" value="" type="string"/>
    <att name="is_simple" value="0" type="boolean"/>
    <att name="predicate name" value="" type="string"/>
    <att name="reference count" type="integer"/>
    <att name="reverse multiplicity" value="" type="string"/>
    <att name="source" value="" type="string"/>
    <graphics width="1.2999999523162842" fill="#0033FF">
      <att name="EDGE_TARGET_ARROW_SELECTED_PAINT" value="#FFFF00" type="string"/>
      <att name="EDGE_LABEL" value="" type="string"/>
      <att name="EDGE_LINE_TYPE" value="SOLID" type="string"/>
      <att name="EDGE_CURVED" value="true" type="string"/>
      <att name="EDGE_TARGET_ARROW_SHAPE" value="ARROW" type="string"/>
      <att name="EDGE_TOOLTIP" value="subClassOf" type="string"/>
      <att name="EDGE_LABEL_FONT_FACE" value="SansSerif.plain,plain,10" type="string"/>
      <att name="EDGE_SOURCE_ARROW_SELECTED_PAINT" value="#FFFF00" type="string"/>
      <att name="EDGE_SELECTED" value="false" type="string"/>
      <att name="EDGE_LABEL_FONT_SIZE" value="10" type="string"/>
      <att name="EDGE_LABEL_COLOR" value="#002424" type="string"/>
      <att name="EDGE_TARGET_ARROW_UNSELECTED_PAINT" value="#0033FF" type="string"/>
      <att name="EDGE_VISIBLE" value="true" type="string"/>
      <att name="EDGE_SOURCE_ARROW_UNSELECTED_PAINT" value="#999999" type="string"/>
      <att name="EDGE_STROKE_SELECTED_PAINT" value="#FF0000" type="string"/>
      <att name="EDGE_SOURCE_ARROW_SHAPE" value="NONE" type="string"/>
      <att name="EDGE_LABEL_TRANSPARENCY" value="255" type="string"/>
      <att name="EDGE_TRANSPARENCY" value="200" type="string"/>
    </graphics>
  </edge>
  <edge id="8520" label="http://www.biopax.org/release/bp-level3.owl#UnificationXref (subClassOf) http://www.biopax.org/release/bp-level3.owl#Xref" source="8407" target="8390" cy:directed="1">
    <att name="shared name" value="http://www.biopax.org/release/bp-level3.owl#UnificationXref (subClassOf) http://www.biopax.org/release/bp-level3.owl#Xref" type="string"/>
    <att name="shared interaction" value="subClassOf" type="string"/>
    <att name="name" value="http://www.biopax.org/release/bp-level3.owl#UnificationXref (subClassOf) http://www.biopax.org/release/bp-level3.owl#Xref" type="string"/>
    <att name="selected" value="0" type="boolean"/>
    <att name="interaction" value="subClassOf" type="string"/>
    <att name="destination type" value="" type="string"/>
    <att name="forward multiplicity" value="" type="string"/>
    <att name="full predicate" value="" type="string"/>
    <att name="is_simple" value="0" type="boolean"/>
    <att name="predicate name" value="" type="string"/>
    <att name="reference count" type="integer"/>
    <att name="reverse multiplicity" value="" type="string"/>
    <att name="source" value="" type="string"/>
    <graphics width="1.2999999523162842" fill="#0033FF">
      <att name="EDGE_TARGET_ARROW_SELECTED_PAINT" value="#FFFF00" type="string"/>
      <att name="EDGE_LABEL" value="" type="string"/>
      <att name="EDGE_LINE_TYPE" value="SOLID" type="string"/>
      <att name="EDGE_CURVED" value="true" type="string"/>
      <att name="EDGE_TARGET_ARROW_SHAPE" value="ARROW" type="string"/>
      <att name="EDGE_TOOLTIP" value="subClassOf" type="string"/>
      <att name="EDGE_LABEL_FONT_FACE" value="SansSerif.plain,plain,10" type="string"/>
      <att name="EDGE_SOURCE_ARROW_SELECTED_PAINT" value="#FFFF00" type="string"/>
      <att name="EDGE_SELECTED" value="false" type="string"/>
      <att name="EDGE_LABEL_FONT_SIZE" value="10" type="string"/>
      <att name="EDGE_LABEL_COLOR" value="#002424" type="string"/>
      <att name="EDGE_TARGET_ARROW_UNSELECTED_PAINT" value="#0033FF" type="string"/>
      <att name="EDGE_VISIBLE" value="true" type="string"/>
      <att name="EDGE_SOURCE_ARROW_UNSELECTED_PAINT" value="#999999" type="string"/>
      <att name="EDGE_STROKE_SELECTED_PAINT" value="#FF0000" type="string"/>
      <att name="EDGE_SOURCE_ARROW_SHAPE" value="NONE" type="string"/>
      <att name="EDGE_LABEL_TRANSPARENCY" value="255" type="string"/>
      <att name="EDGE_TRANSPARENCY" value="200" type="string"/>
    </graphics>
  </edge>
  <edge id="8519" label="http://www.biopax.org/release/bp-level3.owl#UnificationXref (http://www.biopax.org/release/bp-level3.owl#idVersion) http://www.biopax.org/release/bp-level3.owl#UnificationXref/string" source="8407" target="8408" cy:directed="1">
    <att name="shared name" value="http://www.biopax.org/release/bp-level3.owl#UnificationXref (http://www.biopax.org/release/bp-level3.owl#idVersion) http://www.biopax.org/release/bp-level3.owl#UnificationXref/string" type="string"/>
    <att name="shared interaction" value="http://www.biopax.org/release/bp-level3.owl#idVersion" type="string"/>
    <att name="name" value="http://www.biopax.org/release/bp-level3.owl#UnificationXref (http://www.biopax.org/release/bp-level3.owl#idVersion) http://www.biopax.org/release/bp-level3.owl#UnificationXref/string" type="string"/>
    <att name="selected" value="0" type="boolean"/>
    <att name="interaction" value="http://www.biopax.org/release/bp-level3.owl#idVersion" type="string"/>
    <att name="destination type" value="string" type="string"/>
    <att name="forward multiplicity" value="0..1" type="string"/>
    <att name="full predicate" value="&lt;http://www.biopax.org/release/bp-level3.owl#idVersion&gt;" type="string"/>
    <att name="is_simple" value="1" type="boolean"/>
    <att name="predicate name" value="idVersion" type="string"/>
    <att name="reference count" value="100000" type="integer"/>
    <att name="reverse multiplicity" value="X..N" type="string"/>
    <att name="source" value="UnificationXref" type="string"/>
    <graphics width="1.2999999523162842" fill="#999999">
      <att name="EDGE_TARGET_ARROW_SELECTED_PAINT" value="#FFFF00" type="string"/>
      <att name="EDGE_LABEL" value="idVersion" type="string"/>
      <att name="EDGE_LINE_TYPE" value="SOLID" type="string"/>
      <att name="EDGE_CURVED" value="true" type="string"/>
      <att name="EDGE_TARGET_ARROW_SHAPE" value="DIAMOND" type="string"/>
      <att name="EDGE_TOOLTIP" value="http://www.biopax.org/release/bp-level3.owl#idVersion" type="string"/>
      <att name="EDGE_LABEL_FONT_FACE" value="SansSerif.plain,plain,10" type="string"/>
      <att name="EDGE_SOURCE_ARROW_SELECTED_PAINT" value="#FFFF00" type="string"/>
      <att name="EDGE_SELECTED" value="false" type="string"/>
      <att name="EDGE_LABEL_FONT_SIZE" value="10" type="string"/>
      <att name="EDGE_LABEL_COLOR" value="#009999" type="string"/>
      <att name="EDGE_TARGET_ARROW_UNSELECTED_PAINT" value="#999999" type="string"/>
      <att name="EDGE_VISIBLE" value="true" type="string"/>
      <att name="EDGE_SOURCE_ARROW_UNSELECTED_PAINT" value="#999999" type="string"/>
      <att name="EDGE_STROKE_SELECTED_PAINT" value="#FF0000" type="string"/>
      <att name="EDGE_SOURCE_ARROW_SHAPE" value="T" type="string"/>
      <att name="EDGE_LABEL_TRANSPARENCY" value="255" type="string"/>
      <att name="EDGE_TRANSPARENCY" value="200" type="string"/>
    </graphics>
  </edge>
  <edge id="8518" label="http://www.biopax.org/release/bp-level3.owl#PublicationXref (subClassOf) http://www.biopax.org/release/bp-level3.owl#Xref" source="8401" target="8390" cy:directed="1">
    <att name="shared name" value="http://www.biopax.org/release/bp-level3.owl#PublicationXref (subClassOf) http://www.biopax.org/release/bp-level3.owl#Xref" type="string"/>
    <att name="shared interaction" value="subClassOf" type="string"/>
    <att name="name" value="http://www.biopax.org/release/bp-level3.owl#PublicationXref (subClassOf) http://www.biopax.org/release/bp-level3.owl#Xref" type="string"/>
    <att name="selected" value="0" type="boolean"/>
    <att name="interaction" value="subClassOf" type="string"/>
    <att name="destination type" value="" type="string"/>
    <att name="forward multiplicity" value="" type="string"/>
    <att name="full predicate" value="" type="string"/>
    <att name="is_simple" value="0" type="boolean"/>
    <att name="predicate name" value="" type="string"/>
    <att name="reference count" type="integer"/>
    <att name="reverse multiplicity" value="" type="string"/>
    <att name="source" value="" type="string"/>
    <graphics width="1.2999999523162842" fill="#0033FF">
      <att name="EDGE_TARGET_ARROW_SELECTED_PAINT" value="#FFFF00" type="string"/>
      <att name="EDGE_LABEL" value="" type="string"/>
      <att name="EDGE_LINE_TYPE" value="SOLID" type="string"/>
      <att name="EDGE_CURVED" value="true" type="string"/>
      <att name="EDGE_TARGET_ARROW_SHAPE" value="ARROW" type="string"/>
      <att name="EDGE_TOOLTIP" value="subClassOf" type="string"/>
      <att name="EDGE_LABEL_FONT_FACE" value="SansSerif.plain,plain,10" type="string"/>
      <att name="EDGE_SOURCE_ARROW_SELECTED_PAINT" value="#FFFF00" type="string"/>
      <att name="EDGE_SELECTED" value="false" type="string"/>
      <att name="EDGE_LABEL_FONT_SIZE" value="10" type="string"/>
      <att name="EDGE_LABEL_COLOR" value="#002424" type="string"/>
      <att name="EDGE_TARGET_ARROW_UNSELECTED_PAINT" value="#0033FF" type="string"/>
      <att name="EDGE_VISIBLE" value="true" type="string"/>
      <att name="EDGE_SOURCE_ARROW_UNSELECTED_PAINT" value="#999999" type="string"/>
      <att name="EDGE_STROKE_SELECTED_PAINT" value="#FF0000" type="string"/>
      <att name="EDGE_SOURCE_ARROW_SHAPE" value="NONE" type="string"/>
      <att name="EDGE_LABEL_TRANSPARENCY" value="255" type="string"/>
      <att name="EDGE_TRANSPARENCY" value="200" type="string"/>
    </graphics>
  </edge>
  <edge id="8517" label="http://www.biopax.org/release/bp-level3.owl#PublicationXref (http://www.biopax.org/release/bp-level3.owl#url) http://www.biopax.org/release/bp-level3.owl#PublicationXref/string" source="8401" target="8403" cy:directed="1">
    <att name="shared name" value="http://www.biopax.org/release/bp-level3.owl#PublicationXref (http://www.biopax.org/release/bp-level3.owl#url) http://www.biopax.org/release/bp-level3.owl#PublicationXref/string" type="string"/>
    <att name="shared interaction" value="http://www.biopax.org/release/bp-level3.owl#url" type="string"/>
    <att name="name" value="http://www.biopax.org/release/bp-level3.owl#PublicationXref (http://www.biopax.org/release/bp-level3.owl#url) http://www.biopax.org/release/bp-level3.owl#PublicationXref/string" type="string"/>
    <att name="selected" value="0" type="boolean"/>
    <att name="interaction" value="http://www.biopax.org/release/bp-level3.owl#url" type="string"/>
    <att name="destination type" value="string" type="string"/>
    <att name="forward multiplicity" value="0..1" type="string"/>
    <att name="full predicate" value="&lt;http://www.biopax.org/release/bp-level3.owl#url&gt;" type="string"/>
    <att name="is_simple" value="1" type="boolean"/>
    <att name="predicate name" value="url" type="string"/>
    <att name="reference count" value="204" type="integer"/>
    <att name="reverse multiplicity" value="X..N" type="string"/>
    <att name="source" value="PublicationXref" type="string"/>
    <graphics width="1.2999999523162842" fill="#999999">
      <att name="EDGE_TARGET_ARROW_SELECTED_PAINT" value="#FFFF00" type="string"/>
      <att name="EDGE_LABEL" value="url" type="string"/>
      <att name="EDGE_LINE_TYPE" value="SOLID" type="string"/>
      <att name="EDGE_CURVED" value="true" type="string"/>
      <att name="EDGE_TARGET_ARROW_SHAPE" value="DIAMOND" type="string"/>
      <att name="EDGE_TOOLTIP" value="http://www.biopax.org/release/bp-level3.owl#url" type="string"/>
      <att name="EDGE_LABEL_FONT_FACE" value="SansSerif.plain,plain,10" type="string"/>
      <att name="EDGE_SOURCE_ARROW_SELECTED_PAINT" value="#FFFF00" type="string"/>
      <att name="EDGE_SELECTED" value="false" type="string"/>
      <att name="EDGE_LABEL_FONT_SIZE" value="10" type="string"/>
      <att name="EDGE_LABEL_COLOR" value="#009999" type="string"/>
      <att name="EDGE_TARGET_ARROW_UNSELECTED_PAINT" value="#999999" type="string"/>
      <att name="EDGE_VISIBLE" value="true" type="string"/>
      <att name="EDGE_SOURCE_ARROW_UNSELECTED_PAINT" value="#999999" type="string"/>
      <att name="EDGE_STROKE_SELECTED_PAINT" value="#FF0000" type="string"/>
      <att name="EDGE_SOURCE_ARROW_SHAPE" value="T" type="string"/>
      <att name="EDGE_LABEL_TRANSPARENCY" value="255" type="string"/>
      <att name="EDGE_TRANSPARENCY" value="200" type="string"/>
    </graphics>
  </edge>
  <edge id="8516" label="http://www.biopax.org/release/bp-level3.owl#PublicationXref (http://www.biopax.org/release/bp-level3.owl#title) http://www.biopax.org/release/bp-level3.owl#PublicationXref/string" source="8401" target="8403" cy:directed="1">
    <att name="shared name" value="http://www.biopax.org/release/bp-level3.owl#PublicationXref (http://www.biopax.org/release/bp-level3.owl#title) http://www.biopax.org/release/bp-level3.owl#PublicationXref/string" type="string"/>
    <att name="shared interaction" value="http://www.biopax.org/release/bp-level3.owl#title" type="string"/>
    <att name="name" value="http://www.biopax.org/release/bp-level3.owl#PublicationXref (http://www.biopax.org/release/bp-level3.owl#title) http://www.biopax.org/release/bp-level3.owl#PublicationXref/string" type="string"/>
    <att name="selected" value="0" type="boolean"/>
    <att name="interaction" value="http://www.biopax.org/release/bp-level3.owl#title" type="string"/>
    <att name="destination type" value="string" type="string"/>
    <att name="forward multiplicity" value="1..N" type="string"/>
    <att name="full predicate" value="&lt;http://www.biopax.org/release/bp-level3.owl#title&gt;" type="string"/>
    <att name="is_simple" value="1" type="boolean"/>
    <att name="predicate name" value="title" type="string"/>
    <att name="reference count" value="18367" type="integer"/>
    <att name="reverse multiplicity" value="X..N" type="string"/>
    <att name="source" value="PublicationXref" type="string"/>
    <graphics width="1.2999999523162842" fill="#999999">
      <att name="EDGE_TARGET_ARROW_SELECTED_PAINT" value="#FFFF00" type="string"/>
      <att name="EDGE_LABEL" value="title" type="string"/>
      <att name="EDGE_LINE_TYPE" value="SOLID" type="string"/>
      <att name="EDGE_CURVED" value="true" type="string"/>
      <att name="EDGE_TARGET_ARROW_SHAPE" value="CIRCLE" type="string"/>
      <att name="EDGE_TOOLTIP" value="http://www.biopax.org/release/bp-level3.owl#title" type="string"/>
      <att name="EDGE_LABEL_FONT_FACE" value="SansSerif.plain,plain,10" type="string"/>
      <att name="EDGE_SOURCE_ARROW_SELECTED_PAINT" value="#FFFF00" type="string"/>
      <att name="EDGE_SELECTED" value="false" type="string"/>
      <att name="EDGE_LABEL_FONT_SIZE" value="10" type="string"/>
      <att name="EDGE_LABEL_COLOR" value="#009999" type="string"/>
      <att name="EDGE_TARGET_ARROW_UNSELECTED_PAINT" value="#999999" type="string"/>
      <att name="EDGE_VISIBLE" value="true" type="string"/>
      <att name="EDGE_SOURCE_ARROW_UNSELECTED_PAINT" value="#999999" type="string"/>
      <att name="EDGE_STROKE_SELECTED_PAINT" value="#FF0000" type="string"/>
      <att name="EDGE_SOURCE_ARROW_SHAPE" value="T" type="string"/>
      <att name="EDGE_LABEL_TRANSPARENCY" value="255" type="string"/>
      <att name="EDGE_TRANSPARENCY" value="200" type="string"/>
    </graphics>
  </edge>
  <edge id="8515" label="http://www.biopax.org/release/bp-level3.owl#PublicationXref (http://www.biopax.org/release/bp-level3.owl#source) http://www.biopax.org/release/bp-level3.owl#PublicationXref/string" source="8401" target="8403" cy:directed="1">
    <att name="shared name" value="http://www.biopax.org/release/bp-level3.owl#PublicationXref (http://www.biopax.org/release/bp-level3.owl#source) http://www.biopax.org/release/bp-level3.owl#PublicationXref/string" type="string"/>
    <att name="shared interaction" value="http://www.biopax.org/release/bp-level3.owl#source" type="string"/>
    <att name="name" value="http://www.biopax.org/release/bp-level3.owl#PublicationXref (http://www.biopax.org/release/bp-level3.owl#source) http://www.biopax.org/release/bp-level3.owl#PublicationXref/string" type="string"/>
    <att name="selected" value="0" type="boolean"/>
    <att name="interaction" value="http://www.biopax.org/release/bp-level3.owl#source" type="string"/>
    <att name="destination type" value="string" type="string"/>
    <att name="forward multiplicity" value="0..1" type="string"/>
    <att name="full predicate" value="&lt;http://www.biopax.org/release/bp-level3.owl#source&gt;" type="string"/>
    <att name="is_simple" value="1" type="boolean"/>
    <att name="predicate name" value="source" type="string"/>
    <att name="reference count" value="18099" type="integer"/>
    <att name="reverse multiplicity" value="X..N" type="string"/>
    <att name="source" value="PublicationXref" type="string"/>
    <graphics width="1.2999999523162842" fill="#999999">
      <att name="EDGE_TARGET_ARROW_SELECTED_PAINT" value="#FFFF00" type="string"/>
      <att name="EDGE_LABEL" value="source" type="string"/>
      <att name="EDGE_LINE_TYPE" value="SOLID" type="string"/>
      <att name="EDGE_CURVED" value="true" type="string"/>
      <att name="EDGE_TARGET_ARROW_SHAPE" value="DIAMOND" type="string"/>
      <att name="EDGE_TOOLTIP" value="http://www.biopax.org/release/bp-level3.owl#source" type="string"/>
      <att name="EDGE_LABEL_FONT_FACE" value="SansSerif.plain,plain,10" type="string"/>
      <att name="EDGE_SOURCE_ARROW_SELECTED_PAINT" value="#FFFF00" type="string"/>
      <att name="EDGE_SELECTED" value="false" type="string"/>
      <att name="EDGE_LABEL_FONT_SIZE" value="10" type="string"/>
      <att name="EDGE_LABEL_COLOR" value="#009999" type="string"/>
      <att name="EDGE_TARGET_ARROW_UNSELECTED_PAINT" value="#999999" type="string"/>
      <att name="EDGE_VISIBLE" value="true" type="string"/>
      <att name="EDGE_SOURCE_ARROW_UNSELECTED_PAINT" value="#999999" type="string"/>
      <att name="EDGE_STROKE_SELECTED_PAINT" value="#FF0000" type="string"/>
      <att name="EDGE_SOURCE_ARROW_SHAPE" value="T" type="string"/>
      <att name="EDGE_LABEL_TRANSPARENCY" value="255" type="string"/>
      <att name="EDGE_TRANSPARENCY" value="200" type="string"/>
    </graphics>
  </edge>
  <edge id="8514" label="http://www.biopax.org/release/bp-level3.owl#PublicationXref (http://www.biopax.org/release/bp-level3.owl#author) http://www.biopax.org/release/bp-level3.owl#PublicationXref/string" source="8401" target="8403" cy:directed="1">
    <att name="shared name" value="http://www.biopax.org/release/bp-level3.owl#PublicationXref (http://www.biopax.org/release/bp-level3.owl#author) http://www.biopax.org/release/bp-level3.owl#PublicationXref/string" type="string"/>
    <att name="shared interaction" value="http://www.biopax.org/release/bp-level3.owl#author" type="string"/>
    <att name="name" value="http://www.biopax.org/release/bp-level3.owl#PublicationXref (http://www.biopax.org/release/bp-level3.owl#author) http://www.biopax.org/release/bp-level3.owl#PublicationXref/string" type="string"/>
    <att name="selected" value="0" type="boolean"/>
    <att name="interaction" value="http://www.biopax.org/release/bp-level3.owl#author" type="string"/>
    <att name="destination type" value="string" type="string"/>
    <att name="forward multiplicity" value="1..N" type="string"/>
    <att name="full predicate" value="&lt;http://www.biopax.org/release/bp-level3.owl#author&gt;" type="string"/>
    <att name="is_simple" value="1" type="boolean"/>
    <att name="predicate name" value="author" type="string"/>
    <att name="reference count" value="94835" type="integer"/>
    <att name="reverse multiplicity" value="X..N" type="string"/>
    <att name="source" value="PublicationXref" type="string"/>
    <graphics width="1.2999999523162842" fill="#999999">
      <att name="EDGE_TARGET_ARROW_SELECTED_PAINT" value="#FFFF00" type="string"/>
      <att name="EDGE_LABEL" value="author" type="string"/>
      <att name="EDGE_LINE_TYPE" value="SOLID" type="string"/>
      <att name="EDGE_CURVED" value="true" type="string"/>
      <att name="EDGE_TARGET_ARROW_SHAPE" value="CIRCLE" type="string"/>
      <att name="EDGE_TOOLTIP" value="http://www.biopax.org/release/bp-level3.owl#author" type="string"/>
      <att name="EDGE_LABEL_FONT_FACE" value="SansSerif.plain,plain,10" type="string"/>
      <att name="EDGE_SOURCE_ARROW_SELECTED_PAINT" value="#FFFF00" type="string"/>
      <att name="EDGE_SELECTED" value="false" type="string"/>
      <att name="EDGE_LABEL_FONT_SIZE" value="10" type="string"/>
      <att name="EDGE_LABEL_COLOR" value="#009999" type="string"/>
      <att name="EDGE_TARGET_ARROW_UNSELECTED_PAINT" value="#999999" type="string"/>
      <att name="EDGE_VISIBLE" value="true" type="string"/>
      <att name="EDGE_SOURCE_ARROW_UNSELECTED_PAINT" value="#999999" type="string"/>
      <att name="EDGE_STROKE_SELECTED_PAINT" value="#FF0000" type="string"/>
      <att name="EDGE_SOURCE_ARROW_SHAPE" value="T" type="string"/>
      <att name="EDGE_LABEL_TRANSPARENCY" value="255" type="string"/>
      <att name="EDGE_TRANSPARENCY" value="200" type="string"/>
    </graphics>
  </edge>
  <edge id="8513" label="http://www.biopax.org/release/bp-level3.owl#PublicationXref (http://www.biopax.org/release/bp-level3.owl#year) http://www.biopax.org/release/bp-level3.owl#PublicationXref/integer" source="8401" target="8402" cy:directed="1">
    <att name="shared name" value="http://www.biopax.org/release/bp-level3.owl#PublicationXref (http://www.biopax.org/release/bp-level3.owl#year) http://www.biopax.org/release/bp-level3.owl#PublicationXref/integer" type="string"/>
    <att name="shared interaction" value="http://www.biopax.org/release/bp-level3.owl#year" type="string"/>
    <att name="name" value="http://www.biopax.org/release/bp-level3.owl#PublicationXref (http://www.biopax.org/release/bp-level3.owl#year) http://www.biopax.org/release/bp-level3.owl#PublicationXref/integer" type="string"/>
    <att name="selected" value="0" type="boolean"/>
    <att name="interaction" value="http://www.biopax.org/release/bp-level3.owl#year" type="string"/>
    <att name="destination type" value="integer" type="string"/>
    <att name="forward multiplicity" value="0..1" type="string"/>
    <att name="full predicate" value="&lt;http://www.biopax.org/release/bp-level3.owl#year&gt;" type="string"/>
    <att name="is_simple" value="1" type="boolean"/>
    <att name="predicate name" value="year" type="string"/>
    <att name="reference count" value="18144" type="integer"/>
    <att name="reverse multiplicity" value="-" type="string"/>
    <att name="source" value="PublicationXref" type="string"/>
    <graphics width="1.2999999523162842" fill="#999999">
      <att name="EDGE_TARGET_ARROW_SELECTED_PAINT" value="#FFFF00" type="string"/>
      <att name="EDGE_LABEL" value="year" type="string"/>
      <att name="EDGE_LINE_TYPE" value="SOLID" type="string"/>
      <att name="EDGE_CURVED" value="true" type="string"/>
      <att name="EDGE_TARGET_ARROW_SHAPE" value="DIAMOND" type="string"/>
      <att name="EDGE_TOOLTIP" value="http://www.biopax.org/release/bp-level3.owl#year" type="string"/>
      <att name="EDGE_LABEL_FONT_FACE" value="SansSerif.plain,plain,10" type="string"/>
      <att name="EDGE_SOURCE_ARROW_SELECTED_PAINT" value="#FFFF00" type="string"/>
      <att name="EDGE_SELECTED" value="false" type="string"/>
      <att name="EDGE_LABEL_FONT_SIZE" value="10" type="string"/>
      <att name="EDGE_LABEL_COLOR" value="#009999" type="string"/>
      <att name="EDGE_TARGET_ARROW_UNSELECTED_PAINT" value="#999999" type="string"/>
      <att name="EDGE_VISIBLE" value="true" type="string"/>
      <att name="EDGE_SOURCE_ARROW_UNSELECTED_PAINT" value="#999999" type="string"/>
      <att name="EDGE_STROKE_SELECTED_PAINT" value="#FF0000" type="string"/>
      <att name="EDGE_SOURCE_ARROW_SHAPE" value="NONE" type="string"/>
      <att name="EDGE_LABEL_TRANSPARENCY" value="255" type="string"/>
      <att name="EDGE_TRANSPARENCY" value="200" type="string"/>
    </graphics>
  </edge>
  <edge id="8512" label="http://www.biopax.org/release/bp-level3.owl#ControlledVocabulary (subClassOf) http://www.biopax.org/release/bp-level3.owl#UtilityClass" source="8398" target="8391" cy:directed="1">
    <att name="shared name" value="http://www.biopax.org/release/bp-level3.owl#ControlledVocabulary (subClassOf) http://www.biopax.org/release/bp-level3.owl#UtilityClass" type="string"/>
    <att name="shared interaction" value="subClassOf" type="string"/>
    <att name="name" value="http://www.biopax.org/release/bp-level3.owl#ControlledVocabulary (subClassOf) http://www.biopax.org/release/bp-level3.owl#UtilityClass" type="string"/>
    <att name="selected" value="0" type="boolean"/>
    <att name="interaction" value="subClassOf" type="string"/>
    <att name="destination type" value="" type="string"/>
    <att name="forward multiplicity" value="" type="string"/>
    <att name="full predicate" value="" type="string"/>
    <att name="is_simple" value="0" type="boolean"/>
    <att name="predicate name" value="" type="string"/>
    <att name="reference count" type="integer"/>
    <att name="reverse multiplicity" value="" type="string"/>
    <att name="source" value="" type="string"/>
    <graphics width="1.2999999523162842" fill="#0033FF">
      <att name="EDGE_TARGET_ARROW_SELECTED_PAINT" value="#FFFF00" type="string"/>
      <att name="EDGE_LABEL" value="" type="string"/>
      <att name="EDGE_LINE_TYPE" value="SOLID" type="string"/>
      <att name="EDGE_CURVED" value="true" type="string"/>
      <att name="EDGE_TARGET_ARROW_SHAPE" value="ARROW" type="string"/>
      <att name="EDGE_TOOLTIP" value="subClassOf" type="string"/>
      <att name="EDGE_LABEL_FONT_FACE" value="SansSerif.plain,plain,10" type="string"/>
      <att name="EDGE_SOURCE_ARROW_SELECTED_PAINT" value="#FFFF00" type="string"/>
      <att name="EDGE_SELECTED" value="false" type="string"/>
      <att name="EDGE_LABEL_FONT_SIZE" value="10" type="string"/>
      <att name="EDGE_LABEL_COLOR" value="#002424" type="string"/>
      <att name="EDGE_TARGET_ARROW_UNSELECTED_PAINT" value="#0033FF" type="string"/>
      <att name="EDGE_VISIBLE" value="true" type="string"/>
      <att name="EDGE_SOURCE_ARROW_UNSELECTED_PAINT" value="#999999" type="string"/>
      <att name="EDGE_STROKE_SELECTED_PAINT" value="#FF0000" type="string"/>
      <att name="EDGE_SOURCE_ARROW_SHAPE" value="NONE" type="string"/>
      <att name="EDGE_LABEL_TRANSPARENCY" value="255" type="string"/>
      <att name="EDGE_TRANSPARENCY" value="200" type="string"/>
    </graphics>
  </edge>
  <edge id="8511" label="http://www.biopax.org/release/bp-level3.owl#ControlledVocabulary (http://www.biopax.org/release/bp-level3.owl#term) http://www.biopax.org/release/bp-level3.owl#ControlledVocabulary/string" source="8398" target="8399" cy:directed="1">
    <att name="shared name" value="http://www.biopax.org/release/bp-level3.owl#ControlledVocabulary (http://www.biopax.org/release/bp-level3.owl#term) http://www.biopax.org/release/bp-level3.owl#ControlledVocabulary/string" type="string"/>
    <att name="shared interaction" value="http://www.biopax.org/release/bp-level3.owl#term" type="string"/>
    <att name="name" value="http://www.biopax.org/release/bp-level3.owl#ControlledVocabulary (http://www.biopax.org/release/bp-level3.owl#term) http://www.biopax.org/release/bp-level3.owl#ControlledVocabulary/string" type="string"/>
    <att name="selected" value="0" type="boolean"/>
    <att name="interaction" value="http://www.biopax.org/release/bp-level3.owl#term" type="string"/>
    <att name="destination type" value="string" type="string"/>
    <att name="forward multiplicity" value="1..1" type="string"/>
    <att name="full predicate" value="&lt;http://www.biopax.org/release/bp-level3.owl#term&gt;" type="string"/>
    <att name="is_simple" value="1" type="boolean"/>
    <att name="predicate name" value="term" type="string"/>
    <att name="reference count" value="265" type="integer"/>
    <att name="reverse multiplicity" value="X..N" type="string"/>
    <att name="source" value="ControlledVocabulary" type="string"/>
    <graphics width="1.2999999523162842" fill="#999999">
      <att name="EDGE_TARGET_ARROW_SELECTED_PAINT" value="#FFFF00" type="string"/>
      <att name="EDGE_LABEL" value="term" type="string"/>
      <att name="EDGE_LINE_TYPE" value="SOLID" type="string"/>
      <att name="EDGE_CURVED" value="true" type="string"/>
      <att name="EDGE_TARGET_ARROW_SHAPE" value="DIAMOND" type="string"/>
      <att name="EDGE_TOOLTIP" value="http://www.biopax.org/release/bp-level3.owl#term" type="string"/>
      <att name="EDGE_LABEL_FONT_FACE" value="SansSerif.plain,plain,10" type="string"/>
      <att name="EDGE_SOURCE_ARROW_SELECTED_PAINT" value="#FFFF00" type="string"/>
      <att name="EDGE_SELECTED" value="false" type="string"/>
      <att name="EDGE_LABEL_FONT_SIZE" value="10" type="string"/>
      <att name="EDGE_LABEL_COLOR" value="#009999" type="string"/>
      <att name="EDGE_TARGET_ARROW_UNSELECTED_PAINT" value="#999999" type="string"/>
      <att name="EDGE_VISIBLE" value="true" type="string"/>
      <att name="EDGE_SOURCE_ARROW_UNSELECTED_PAINT" value="#999999" type="string"/>
      <att name="EDGE_STROKE_SELECTED_PAINT" value="#FF0000" type="string"/>
      <att name="EDGE_SOURCE_ARROW_SHAPE" value="T" type="string"/>
      <att name="EDGE_LABEL_TRANSPARENCY" value="255" type="string"/>
      <att name="EDGE_TRANSPARENCY" value="200" type="string"/>
    </graphics>
  </edge>
  <edge id="8510" label="http://www.biopax.org/release/bp-level3.owl#UtilityClass (http://www.biopax.org/release/bp-level3.owl#name) http://www.biopax.org/release/bp-level3.owl#UtilityClass/string" source="8391" target="8409" cy:directed="1">
    <att name="shared name" value="http://www.biopax.org/release/bp-level3.owl#UtilityClass (http://www.biopax.org/release/bp-level3.owl#name) http://www.biopax.org/release/bp-level3.owl#UtilityClass/string" type="string"/>
    <att name="shared interaction" value="http://www.biopax.org/release/bp-level3.owl#name" type="string"/>
    <att name="name" value="http://www.biopax.org/release/bp-level3.owl#UtilityClass (http://www.biopax.org/release/bp-level3.owl#name) http://www.biopax.org/release/bp-level3.owl#UtilityClass/string" type="string"/>
    <att name="selected" value="0" type="boolean"/>
    <att name="interaction" value="http://www.biopax.org/release/bp-level3.owl#name" type="string"/>
    <att name="destination type" value="string" type="string"/>
    <att name="forward multiplicity" value="1..N" type="string"/>
    <att name="full predicate" value="&lt;http://www.biopax.org/release/bp-level3.owl#name&gt;" type="string"/>
    <att name="is_simple" value="1" type="boolean"/>
    <att name="predicate name" value="name" type="string"/>
    <att name="reference count" value="106703" type="integer"/>
    <att name="reverse multiplicity" value="X..N" type="string"/>
    <att name="source" value="UtilityClass" type="string"/>
    <graphics width="1.2999999523162842" fill="#999999">
      <att name="EDGE_TARGET_ARROW_SELECTED_PAINT" value="#FFFF00" type="string"/>
      <att name="EDGE_LABEL" value="name" type="string"/>
      <att name="EDGE_LINE_TYPE" value="SOLID" type="string"/>
      <att name="EDGE_CURVED" value="true" type="string"/>
      <att name="EDGE_TARGET_ARROW_SHAPE" value="CIRCLE" type="string"/>
      <att name="EDGE_TOOLTIP" value="http://www.biopax.org/release/bp-level3.owl#name" type="string"/>
      <att name="EDGE_LABEL_FONT_FACE" value="SansSerif.plain,plain,10" type="string"/>
      <att name="EDGE_SOURCE_ARROW_SELECTED_PAINT" value="#FFFF00" type="string"/>
      <att name="EDGE_SELECTED" value="false" type="string"/>
      <att name="EDGE_LABEL_FONT_SIZE" value="10" type="string"/>
      <att name="EDGE_LABEL_COLOR" value="#009999" type="string"/>
      <att name="EDGE_TARGET_ARROW_UNSELECTED_PAINT" value="#999999" type="string"/>
      <att name="EDGE_VISIBLE" value="true" type="string"/>
      <att name="EDGE_SOURCE_ARROW_UNSELECTED_PAINT" value="#999999" type="string"/>
      <att name="EDGE_STROKE_SELECTED_PAINT" value="#FF0000" type="string"/>
      <att name="EDGE_SOURCE_ARROW_SHAPE" value="T" type="string"/>
      <att name="EDGE_LABEL_TRANSPARENCY" value="255" type="string"/>
      <att name="EDGE_TRANSPARENCY" value="200" type="string"/>
    </graphics>
  </edge>
  <edge id="8509" label="http://www.biopax.org/release/bp-level3.owl#UtilityClass (http://www.biopax.org/release/bp-level3.owl#comment) http://www.biopax.org/release/bp-level3.owl#UtilityClass/string" source="8391" target="8409" cy:directed="1">
    <att name="shared name" value="http://www.biopax.org/release/bp-level3.owl#UtilityClass (http://www.biopax.org/release/bp-level3.owl#comment) http://www.biopax.org/release/bp-level3.owl#UtilityClass/string" type="string"/>
    <att name="shared interaction" value="http://www.biopax.org/release/bp-level3.owl#comment" type="string"/>
    <att name="name" value="http://www.biopax.org/release/bp-level3.owl#UtilityClass (http://www.biopax.org/release/bp-level3.owl#comment) http://www.biopax.org/release/bp-level3.owl#UtilityClass/string" type="string"/>
    <att name="selected" value="0" type="boolean"/>
    <att name="interaction" value="http://www.biopax.org/release/bp-level3.owl#comment" type="string"/>
    <att name="destination type" value="string" type="string"/>
    <att name="forward multiplicity" value="0..1" type="string"/>
    <att name="full predicate" value="&lt;http://www.biopax.org/release/bp-level3.owl#comment&gt;" type="string"/>
    <att name="is_simple" value="1" type="boolean"/>
    <att name="predicate name" value="comment" type="string"/>
    <att name="reference count" value="225100" type="integer"/>
    <att name="reverse multiplicity" value="X..N" type="string"/>
    <att name="source" value="UtilityClass" type="string"/>
    <graphics width="1.2999999523162842" fill="#999999">
      <att name="EDGE_TARGET_ARROW_SELECTED_PAINT" value="#FFFF00" type="string"/>
      <att name="EDGE_LABEL" value="comment" type="string"/>
      <att name="EDGE_LINE_TYPE" value="SOLID" type="string"/>
      <att name="EDGE_CURVED" value="true" type="string"/>
      <att name="EDGE_TARGET_ARROW_SHAPE" value="DIAMOND" type="string"/>
      <att name="EDGE_TOOLTIP" value="http://www.biopax.org/release/bp-level3.owl#comment" type="string"/>
      <att name="EDGE_LABEL_FONT_FACE" value="SansSerif.plain,plain,10" type="string"/>
      <att name="EDGE_SOURCE_ARROW_SELECTED_PAINT" value="#FFFF00" type="string"/>
      <att name="EDGE_SELECTED" value="false" type="string"/>
      <att name="EDGE_LABEL_FONT_SIZE" value="10" type="string"/>
      <att name="EDGE_LABEL_COLOR" value="#009999" type="string"/>
      <att name="EDGE_TARGET_ARROW_UNSELECTED_PAINT" value="#999999" type="string"/>
      <att name="EDGE_VISIBLE" value="true" type="string"/>
      <att name="EDGE_SOURCE_ARROW_UNSELECTED_PAINT" value="#999999" type="string"/>
      <att name="EDGE_STROKE_SELECTED_PAINT" value="#FF0000" type="string"/>
      <att name="EDGE_SOURCE_ARROW_SHAPE" value="T" type="string"/>
      <att name="EDGE_LABEL_TRANSPARENCY" value="255" type="string"/>
      <att name="EDGE_TRANSPARENCY" value="200" type="string"/>
    </graphics>
  </edge>
  <edge id="8508" label="http://www.biopax.org/release/bp-level3.owl#UtilityClass (http://www.biopax.org/release/bp-level3.owl#xref) http://www.biopax.org/release/bp-level3.owl#Xref" source="8391" target="8390" cy:directed="1">
    <att name="shared name" value="http://www.biopax.org/release/bp-level3.owl#UtilityClass (http://www.biopax.org/release/bp-level3.owl#xref) http://www.biopax.org/release/bp-level3.owl#Xref" type="string"/>
    <att name="shared interaction" value="http://www.biopax.org/release/bp-level3.owl#xref" type="string"/>
    <att name="name" value="http://www.biopax.org/release/bp-level3.owl#UtilityClass (http://www.biopax.org/release/bp-level3.owl#xref) http://www.biopax.org/release/bp-level3.owl#Xref" type="string"/>
    <att name="selected" value="0" type="boolean"/>
    <att name="interaction" value="http://www.biopax.org/release/bp-level3.owl#xref" type="string"/>
    <att name="destination type" value="Xref" type="string"/>
    <att name="forward multiplicity" value="0..N" type="string"/>
    <att name="full predicate" value="&lt;http://www.biopax.org/release/bp-level3.owl#xref&gt;" type="string"/>
    <att name="is_simple" value="0" type="boolean"/>
    <att name="predicate name" value="xref" type="string"/>
    <att name="reference count" value="222758" type="integer"/>
    <att name="reverse multiplicity" value="0..N" type="string"/>
    <att name="source" value="UtilityClass" type="string"/>
    <graphics width="1.2999999523162842" fill="#999999">
      <att name="EDGE_TARGET_ARROW_SELECTED_PAINT" value="#FFFF00" type="string"/>
      <att name="EDGE_LABEL" value="xref" type="string"/>
      <att name="EDGE_LINE_TYPE" value="SOLID" type="string"/>
      <att name="EDGE_CURVED" value="true" type="string"/>
      <att name="EDGE_TARGET_ARROW_SHAPE" value="CIRCLE" type="string"/>
      <att name="EDGE_TOOLTIP" value="http://www.biopax.org/release/bp-level3.owl#xref" type="string"/>
      <att name="EDGE_LABEL_FONT_FACE" value="SansSerif.plain,plain,10" type="string"/>
      <att name="EDGE_SOURCE_ARROW_SELECTED_PAINT" value="#FFFF00" type="string"/>
      <att name="EDGE_SELECTED" value="false" type="string"/>
      <att name="EDGE_LABEL_FONT_SIZE" value="10" type="string"/>
      <att name="EDGE_LABEL_COLOR" value="#009999" type="string"/>
      <att name="EDGE_TARGET_ARROW_UNSELECTED_PAINT" value="#999999" type="string"/>
      <att name="EDGE_VISIBLE" value="true" type="string"/>
      <att name="EDGE_SOURCE_ARROW_UNSELECTED_PAINT" value="#999999" type="string"/>
      <att name="EDGE_STROKE_SELECTED_PAINT" value="#FF0000" type="string"/>
      <att name="EDGE_SOURCE_ARROW_SHAPE" value="T" type="string"/>
      <att name="EDGE_LABEL_TRANSPARENCY" value="255" type="string"/>
      <att name="EDGE_TRANSPARENCY" value="200" type="string"/>
    </graphics>
  </edge>
  <edge id="8507" label="http://www.biopax.org/release/bp-level3.owl#Xref (subClassOf) http://www.biopax.org/release/bp-level3.owl#UtilityClass" source="8390" target="8391" cy:directed="1">
    <att name="shared name" value="http://www.biopax.org/release/bp-level3.owl#Xref (subClassOf) http://www.biopax.org/release/bp-level3.owl#UtilityClass" type="string"/>
    <att name="shared interaction" value="subClassOf" type="string"/>
    <att name="name" value="http://www.biopax.org/release/bp-level3.owl#Xref (subClassOf) http://www.biopax.org/release/bp-level3.owl#UtilityClass" type="string"/>
    <att name="selected" value="0" type="boolean"/>
    <att name="interaction" value="subClassOf" type="string"/>
    <att name="destination type" value="" type="string"/>
    <att name="forward multiplicity" value="" type="string"/>
    <att name="full predicate" value="" type="string"/>
    <att name="is_simple" value="0" type="boolean"/>
    <att name="predicate name" value="" type="string"/>
    <att name="reference count" type="integer"/>
    <att name="reverse multiplicity" value="" type="string"/>
    <att name="source" value="" type="string"/>
    <graphics width="1.2999999523162842" fill="#0033FF">
      <att name="EDGE_TARGET_ARROW_SELECTED_PAINT" value="#FFFF00" type="string"/>
      <att name="EDGE_LABEL" value="" type="string"/>
      <att name="EDGE_LINE_TYPE" value="SOLID" type="string"/>
      <att name="EDGE_CURVED" value="true" type="string"/>
      <att name="EDGE_TARGET_ARROW_SHAPE" value="ARROW" type="string"/>
      <att name="EDGE_TOOLTIP" value="subClassOf" type="string"/>
      <att name="EDGE_LABEL_FONT_FACE" value="SansSerif.plain,plain,10" type="string"/>
      <att name="EDGE_SOURCE_ARROW_SELECTED_PAINT" value="#FFFF00" type="string"/>
      <att name="EDGE_SELECTED" value="false" type="string"/>
      <att name="EDGE_LABEL_FONT_SIZE" value="10" type="string"/>
      <att name="EDGE_LABEL_COLOR" value="#002424" type="string"/>
      <att name="EDGE_TARGET_ARROW_UNSELECTED_PAINT" value="#0033FF" type="string"/>
      <att name="EDGE_VISIBLE" value="true" type="string"/>
      <att name="EDGE_SOURCE_ARROW_UNSELECTED_PAINT" value="#999999" type="string"/>
      <att name="EDGE_STROKE_SELECTED_PAINT" value="#FF0000" type="string"/>
      <att name="EDGE_SOURCE_ARROW_SHAPE" value="NONE" type="string"/>
      <att name="EDGE_LABEL_TRANSPARENCY" value="255" type="string"/>
      <att name="EDGE_TRANSPARENCY" value="200" type="string"/>
    </graphics>
  </edge>
  <edge id="8506" label="http://www.biopax.org/release/bp-level3.owl#Xref (http://www.biopax.org/release/bp-level3.owl#id) http://www.biopax.org/release/bp-level3.owl#Xref/string" source="8390" target="8410" cy:directed="1">
    <att name="shared name" value="http://www.biopax.org/release/bp-level3.owl#Xref (http://www.biopax.org/release/bp-level3.owl#id) http://www.biopax.org/release/bp-level3.owl#Xref/string" type="string"/>
    <att name="shared interaction" value="http://www.biopax.org/release/bp-level3.owl#id" type="string"/>
    <att name="name" value="http://www.biopax.org/release/bp-level3.owl#Xref (http://www.biopax.org/release/bp-level3.owl#id) http://www.biopax.org/release/bp-level3.owl#Xref/string" type="string"/>
    <att name="selected" value="0" type="boolean"/>
    <att name="interaction" value="http://www.biopax.org/release/bp-level3.owl#id" type="string"/>
    <att name="destination type" value="string" type="string"/>
    <att name="forward multiplicity" value="0..1" type="string"/>
    <att name="full predicate" value="&lt;http://www.biopax.org/release/bp-level3.owl#id&gt;" type="string"/>
    <att name="is_simple" value="1" type="boolean"/>
    <att name="predicate name" value="id" type="string"/>
    <att name="reference count" value="171654" type="integer"/>
    <att name="reverse multiplicity" value="X..N" type="string"/>
    <att name="source" value="Xref" type="string"/>
    <graphics width="1.2999999523162842" fill="#999999">
      <att name="EDGE_TARGET_ARROW_SELECTED_PAINT" value="#FFFF00" type="string"/>
      <att name="EDGE_LABEL" value="id" type="string"/>
      <att name="EDGE_LINE_TYPE" value="SOLID" type="string"/>
      <att name="EDGE_CURVED" value="true" type="string"/>
      <att name="EDGE_TARGET_ARROW_SHAPE" value="DIAMOND" type="string"/>
      <att name="EDGE_TOOLTIP" value="http://www.biopax.org/release/bp-level3.owl#id" type="string"/>
      <att name="EDGE_LABEL_FONT_FACE" value="SansSerif.plain,plain,10" type="string"/>
      <att name="EDGE_SOURCE_ARROW_SELECTED_PAINT" value="#FFFF00" type="string"/>
      <att name="EDGE_SELECTED" value="false" type="string"/>
      <att name="EDGE_LABEL_FONT_SIZE" value="10" type="string"/>
      <att name="EDGE_LABEL_COLOR" value="#009999" type="string"/>
      <att name="EDGE_TARGET_ARROW_UNSELECTED_PAINT" value="#999999" type="string"/>
      <att name="EDGE_VISIBLE" value="true" type="string"/>
      <att name="EDGE_SOURCE_ARROW_UNSELECTED_PAINT" value="#999999" type="string"/>
      <att name="EDGE_STROKE_SELECTED_PAINT" value="#FF0000" type="string"/>
      <att name="EDGE_SOURCE_ARROW_SHAPE" value="T" type="string"/>
      <att name="EDGE_LABEL_TRANSPARENCY" value="255" type="string"/>
      <att name="EDGE_TRANSPARENCY" value="200" type="string"/>
    </graphics>
  </edge>
  <edge id="8505" label="http://www.biopax.org/release/bp-level3.owl#Xref (http://www.biopax.org/release/bp-level3.owl#db) http://www.biopax.org/release/bp-level3.owl#Xref/string" source="8390" target="8410" cy:directed="1">
    <att name="shared name" value="http://www.biopax.org/release/bp-level3.owl#Xref (http://www.biopax.org/release/bp-level3.owl#db) http://www.biopax.org/release/bp-level3.owl#Xref/string" type="string"/>
    <att name="shared interaction" value="http://www.biopax.org/release/bp-level3.owl#db" type="string"/>
    <att name="name" value="http://www.biopax.org/release/bp-level3.owl#Xref (http://www.biopax.org/release/bp-level3.owl#db) http://www.biopax.org/release/bp-level3.owl#Xref/string" type="string"/>
    <att name="selected" value="0" type="boolean"/>
    <att name="interaction" value="http://www.biopax.org/release/bp-level3.owl#db" type="string"/>
    <att name="destination type" value="string" type="string"/>
    <att name="forward multiplicity" value="0..1" type="string"/>
    <att name="full predicate" value="&lt;http://www.biopax.org/release/bp-level3.owl#db&gt;" type="string"/>
    <att name="is_simple" value="1" type="boolean"/>
    <att name="predicate name" value="db" type="string"/>
    <att name="reference count" value="171654" type="integer"/>
    <att name="reverse multiplicity" value="X..N" type="string"/>
    <att name="source" value="Xref" type="string"/>
    <graphics width="1.2999999523162842" fill="#999999">
      <att name="EDGE_TARGET_ARROW_SELECTED_PAINT" value="#FFFF00" type="string"/>
      <att name="EDGE_LABEL" value="db" type="string"/>
      <att name="EDGE_LINE_TYPE" value="SOLID" type="string"/>
      <att name="EDGE_CURVED" value="true" type="string"/>
      <att name="EDGE_TARGET_ARROW_SHAPE" value="DIAMOND" type="string"/>
      <att name="EDGE_TOOLTIP" value="http://www.biopax.org/release/bp-level3.owl#db" type="string"/>
      <att name="EDGE_LABEL_FONT_FACE" value="SansSerif.plain,plain,10" type="string"/>
      <att name="EDGE_SOURCE_ARROW_SELECTED_PAINT" value="#FFFF00" type="string"/>
      <att name="EDGE_SELECTED" value="false" type="string"/>
      <att name="EDGE_LABEL_FONT_SIZE" value="10" type="string"/>
      <att name="EDGE_LABEL_COLOR" value="#009999" type="string"/>
      <att name="EDGE_TARGET_ARROW_UNSELECTED_PAINT" value="#999999" type="string"/>
      <att name="EDGE_VISIBLE" value="true" type="string"/>
      <att name="EDGE_SOURCE_ARROW_UNSELECTED_PAINT" value="#999999" type="string"/>
      <att name="EDGE_STROKE_SELECTED_PAINT" value="#FF0000" type="string"/>
      <att name="EDGE_SOURCE_ARROW_SHAPE" value="T" type="string"/>
      <att name="EDGE_LABEL_TRANSPARENCY" value="255" type="string"/>
      <att name="EDGE_TRANSPARENCY" value="200" type="string"/>
    </graphics>
  </edge>
  <edge id="8504" label="http://www.biopax.org/release/bp-level3.owl#SequenceSite (subClassOf) http://www.biopax.org/release/bp-level3.owl#SequenceLocation" source="8389" target="8385" cy:directed="1">
    <att name="shared name" value="http://www.biopax.org/release/bp-level3.owl#SequenceSite (subClassOf) http://www.biopax.org/release/bp-level3.owl#SequenceLocation" type="string"/>
    <att name="shared interaction" value="subClassOf" type="string"/>
    <att name="name" value="http://www.biopax.org/release/bp-level3.owl#SequenceSite (subClassOf) http://www.biopax.org/release/bp-level3.owl#SequenceLocation" type="string"/>
    <att name="selected" value="0" type="boolean"/>
    <att name="interaction" value="subClassOf" type="string"/>
    <att name="destination type" value="" type="string"/>
    <att name="forward multiplicity" value="" type="string"/>
    <att name="full predicate" value="" type="string"/>
    <att name="is_simple" value="0" type="boolean"/>
    <att name="predicate name" value="" type="string"/>
    <att name="reference count" type="integer"/>
    <att name="reverse multiplicity" value="" type="string"/>
    <att name="source" value="" type="string"/>
    <graphics width="1.2999999523162842" fill="#0033FF">
      <att name="EDGE_TARGET_ARROW_SELECTED_PAINT" value="#FFFF00" type="string"/>
      <att name="EDGE_LABEL" value="" type="string"/>
      <att name="EDGE_LINE_TYPE" value="SOLID" type="string"/>
      <att name="EDGE_CURVED" value="true" type="string"/>
      <att name="EDGE_TARGET_ARROW_SHAPE" value="ARROW" type="string"/>
      <att name="EDGE_TOOLTIP" value="subClassOf" type="string"/>
      <att name="EDGE_LABEL_FONT_FACE" value="SansSerif.plain,plain,10" type="string"/>
      <att name="EDGE_SOURCE_ARROW_SELECTED_PAINT" value="#FFFF00" type="string"/>
      <att name="EDGE_SELECTED" value="false" type="string"/>
      <att name="EDGE_LABEL_FONT_SIZE" value="10" type="string"/>
      <att name="EDGE_LABEL_COLOR" value="#002424" type="string"/>
      <att name="EDGE_TARGET_ARROW_UNSELECTED_PAINT" value="#0033FF" type="string"/>
      <att name="EDGE_VISIBLE" value="true" type="string"/>
      <att name="EDGE_SOURCE_ARROW_UNSELECTED_PAINT" value="#999999" type="string"/>
      <att name="EDGE_STROKE_SELECTED_PAINT" value="#FF0000" type="string"/>
      <att name="EDGE_SOURCE_ARROW_SHAPE" value="NONE" type="string"/>
      <att name="EDGE_LABEL_TRANSPARENCY" value="255" type="string"/>
      <att name="EDGE_TRANSPARENCY" value="200" type="string"/>
    </graphics>
  </edge>
  <edge id="8503" label="http://www.biopax.org/release/bp-level3.owl#SequenceSite (http://www.biopax.org/release/bp-level3.owl#positionStatus) http://www.biopax.org/release/bp-level3.owl#SequenceSite/string" source="8389" target="8405" cy:directed="1">
    <att name="shared name" value="http://www.biopax.org/release/bp-level3.owl#SequenceSite (http://www.biopax.org/release/bp-level3.owl#positionStatus) http://www.biopax.org/release/bp-level3.owl#SequenceSite/string" type="string"/>
    <att name="shared interaction" value="http://www.biopax.org/release/bp-level3.owl#positionStatus" type="string"/>
    <att name="name" value="http://www.biopax.org/release/bp-level3.owl#SequenceSite (http://www.biopax.org/release/bp-level3.owl#positionStatus) http://www.biopax.org/release/bp-level3.owl#SequenceSite/string" type="string"/>
    <att name="selected" value="0" type="boolean"/>
    <att name="interaction" value="http://www.biopax.org/release/bp-level3.owl#positionStatus" type="string"/>
    <att name="destination type" value="string" type="string"/>
    <att name="forward multiplicity" value="1..1" type="string"/>
    <att name="full predicate" value="&lt;http://www.biopax.org/release/bp-level3.owl#positionStatus&gt;" type="string"/>
    <att name="is_simple" value="1" type="boolean"/>
    <att name="predicate name" value="positionStatus" type="string"/>
    <att name="reference count" value="100000" type="integer"/>
    <att name="reverse multiplicity" value="X..N" type="string"/>
    <att name="source" value="SequenceSite" type="string"/>
    <graphics width="1.2999999523162842" fill="#999999">
      <att name="EDGE_TARGET_ARROW_SELECTED_PAINT" value="#FFFF00" type="string"/>
      <att name="EDGE_LABEL" value="positionStatus" type="string"/>
      <att name="EDGE_LINE_TYPE" value="SOLID" type="string"/>
      <att name="EDGE_CURVED" value="true" type="string"/>
      <att name="EDGE_TARGET_ARROW_SHAPE" value="DIAMOND" type="string"/>
      <att name="EDGE_TOOLTIP" value="http://www.biopax.org/release/bp-level3.owl#positionStatus" type="string"/>
      <att name="EDGE_LABEL_FONT_FACE" value="SansSerif.plain,plain,10" type="string"/>
      <att name="EDGE_SOURCE_ARROW_SELECTED_PAINT" value="#FFFF00" type="string"/>
      <att name="EDGE_SELECTED" value="false" type="string"/>
      <att name="EDGE_LABEL_FONT_SIZE" value="10" type="string"/>
      <att name="EDGE_LABEL_COLOR" value="#009999" type="string"/>
      <att name="EDGE_TARGET_ARROW_UNSELECTED_PAINT" value="#999999" type="string"/>
      <att name="EDGE_VISIBLE" value="true" type="string"/>
      <att name="EDGE_SOURCE_ARROW_UNSELECTED_PAINT" value="#999999" type="string"/>
      <att name="EDGE_STROKE_SELECTED_PAINT" value="#FF0000" type="string"/>
      <att name="EDGE_SOURCE_ARROW_SHAPE" value="T" type="string"/>
      <att name="EDGE_LABEL_TRANSPARENCY" value="255" type="string"/>
      <att name="EDGE_TRANSPARENCY" value="200" type="string"/>
    </graphics>
  </edge>
  <edge id="8502" label="http://www.biopax.org/release/bp-level3.owl#SequenceSite (http://www.biopax.org/release/bp-level3.owl#sequencePosition) http://www.biopax.org/release/bp-level3.owl#SequenceSite/integer" source="8389" target="8404" cy:directed="1">
    <att name="shared name" value="http://www.biopax.org/release/bp-level3.owl#SequenceSite (http://www.biopax.org/release/bp-level3.owl#sequencePosition) http://www.biopax.org/release/bp-level3.owl#SequenceSite/integer" type="string"/>
    <att name="shared interaction" value="http://www.biopax.org/release/bp-level3.owl#sequencePosition" type="string"/>
    <att name="name" value="http://www.biopax.org/release/bp-level3.owl#SequenceSite (http://www.biopax.org/release/bp-level3.owl#sequencePosition) http://www.biopax.org/release/bp-level3.owl#SequenceSite/integer" type="string"/>
    <att name="selected" value="0" type="boolean"/>
    <att name="interaction" value="http://www.biopax.org/release/bp-level3.owl#sequencePosition" type="string"/>
    <att name="destination type" value="integer" type="string"/>
    <att name="forward multiplicity" value="1..1" type="string"/>
    <att name="full predicate" value="&lt;http://www.biopax.org/release/bp-level3.owl#sequencePosition&gt;" type="string"/>
    <att name="is_simple" value="1" type="boolean"/>
    <att name="predicate name" value="sequencePosition" type="string"/>
    <att name="reference count" value="100000" type="integer"/>
    <att name="reverse multiplicity" value="-" type="string"/>
    <att name="source" value="SequenceSite" type="string"/>
    <graphics width="1.2999999523162842" fill="#999999">
      <att name="EDGE_TARGET_ARROW_SELECTED_PAINT" value="#FFFF00" type="string"/>
      <att name="EDGE_LABEL" value="sequencePosition" type="string"/>
      <att name="EDGE_LINE_TYPE" value="SOLID" type="string"/>
      <att name="EDGE_CURVED" value="true" type="string"/>
      <att name="EDGE_TARGET_ARROW_SHAPE" value="DIAMOND" type="string"/>
      <att name="EDGE_TOOLTIP" value="http://www.biopax.org/release/bp-level3.owl#sequencePosition" type="string"/>
      <att name="EDGE_LABEL_FONT_FACE" value="SansSerif.plain,plain,10" type="string"/>
      <att name="EDGE_SOURCE_ARROW_SELECTED_PAINT" value="#FFFF00" type="string"/>
      <att name="EDGE_SELECTED" value="false" type="string"/>
      <att name="EDGE_LABEL_FONT_SIZE" value="10" type="string"/>
      <att name="EDGE_LABEL_COLOR" value="#009999" type="string"/>
      <att name="EDGE_TARGET_ARROW_UNSELECTED_PAINT" value="#999999" type="string"/>
      <att name="EDGE_VISIBLE" value="true" type="string"/>
      <att name="EDGE_SOURCE_ARROW_UNSELECTED_PAINT" value="#999999" type="string"/>
      <att name="EDGE_STROKE_SELECTED_PAINT" value="#FF0000" type="string"/>
      <att name="EDGE_SOURCE_ARROW_SHAPE" value="NONE" type="string"/>
      <att name="EDGE_LABEL_TRANSPARENCY" value="255" type="string"/>
      <att name="EDGE_TRANSPARENCY" value="200" type="string"/>
    </graphics>
  </edge>
  <edge id="8501" label="http://www.biopax.org/release/bp-level3.owl#SequenceInterval (subClassOf) http://www.biopax.org/release/bp-level3.owl#SequenceLocation" source="8388" target="8385" cy:directed="1">
    <att name="shared name" value="http://www.biopax.org/release/bp-level3.owl#SequenceInterval (subClassOf) http://www.biopax.org/release/bp-level3.owl#SequenceLocation" type="string"/>
    <att name="shared interaction" value="subClassOf" type="string"/>
    <att name="name" value="http://www.biopax.org/release/bp-level3.owl#SequenceInterval (subClassOf) http://www.biopax.org/release/bp-level3.owl#SequenceLocation" type="string"/>
    <att name="selected" value="0" type="boolean"/>
    <att name="interaction" value="subClassOf" type="string"/>
    <att name="destination type" value="" type="string"/>
    <att name="forward multiplicity" value="" type="string"/>
    <att name="full predicate" value="" type="string"/>
    <att name="is_simple" value="0" type="boolean"/>
    <att name="predicate name" value="" type="string"/>
    <att name="reference count" type="integer"/>
    <att name="reverse multiplicity" value="" type="string"/>
    <att name="source" value="" type="string"/>
    <graphics width="1.2999999523162842" fill="#0033FF">
      <att name="EDGE_TARGET_ARROW_SELECTED_PAINT" value="#FFFF00" type="string"/>
      <att name="EDGE_LABEL" value="" type="string"/>
      <att name="EDGE_LINE_TYPE" value="SOLID" type="string"/>
      <att name="EDGE_CURVED" value="true" type="string"/>
      <att name="EDGE_TARGET_ARROW_SHAPE" value="ARROW" type="string"/>
      <att name="EDGE_TOOLTIP" value="subClassOf" type="string"/>
      <att name="EDGE_LABEL_FONT_FACE" value="SansSerif.plain,plain,10" type="string"/>
      <att name="EDGE_SOURCE_ARROW_SELECTED_PAINT" value="#FFFF00" type="string"/>
      <att name="EDGE_SELECTED" value="false" type="string"/>
      <att name="EDGE_LABEL_FONT_SIZE" value="10" type="string"/>
      <att name="EDGE_LABEL_COLOR" value="#002424" type="string"/>
      <att name="EDGE_TARGET_ARROW_UNSELECTED_PAINT" value="#0033FF" type="string"/>
      <att name="EDGE_VISIBLE" value="true" type="string"/>
      <att name="EDGE_SOURCE_ARROW_UNSELECTED_PAINT" value="#999999" type="string"/>
      <att name="EDGE_STROKE_SELECTED_PAINT" value="#FF0000" type="string"/>
      <att name="EDGE_SOURCE_ARROW_SHAPE" value="NONE" type="string"/>
      <att name="EDGE_LABEL_TRANSPARENCY" value="255" type="string"/>
      <att name="EDGE_TRANSPARENCY" value="200" type="string"/>
    </graphics>
  </edge>
  <edge id="8500" label="http://www.biopax.org/release/bp-level3.owl#SequenceInterval (http://www.biopax.org/release/bp-level3.owl#sequenceIntervalEnd) http://www.biopax.org/release/bp-level3.owl#SequenceSite" source="8388" target="8389" cy:directed="1">
    <att name="shared name" value="http://www.biopax.org/release/bp-level3.owl#SequenceInterval (http://www.biopax.org/release/bp-level3.owl#sequenceIntervalEnd) http://www.biopax.org/release/bp-level3.owl#SequenceSite" type="string"/>
    <att name="shared interaction" value="http://www.biopax.org/release/bp-level3.owl#sequenceIntervalEnd" type="string"/>
    <att name="name" value="http://www.biopax.org/release/bp-level3.owl#SequenceInterval (http://www.biopax.org/release/bp-level3.owl#sequenceIntervalEnd) http://www.biopax.org/release/bp-level3.owl#SequenceSite" type="string"/>
    <att name="selected" value="0" type="boolean"/>
    <att name="interaction" value="http://www.biopax.org/release/bp-level3.owl#sequenceIntervalEnd" type="string"/>
    <att name="destination type" value="SequenceSite" type="string"/>
    <att name="forward multiplicity" value="0..1" type="string"/>
    <att name="full predicate" value="&lt;http://www.biopax.org/release/bp-level3.owl#sequenceIntervalEnd&gt;" type="string"/>
    <att name="is_simple" value="0" type="boolean"/>
    <att name="predicate name" value="sequenceIntervalEnd" type="string"/>
    <att name="reference count" value="100000" type="integer"/>
    <att name="reverse multiplicity" value="0..1" type="string"/>
    <att name="source" value="SequenceInterval" type="string"/>
    <graphics width="1.2999999523162842" fill="#999999">
      <att name="EDGE_TARGET_ARROW_SELECTED_PAINT" value="#FFFF00" type="string"/>
      <att name="EDGE_LABEL" value="sequenceIntervalEnd" type="string"/>
      <att name="EDGE_LINE_TYPE" value="SOLID" type="string"/>
      <att name="EDGE_CURVED" value="true" type="string"/>
      <att name="EDGE_TARGET_ARROW_SHAPE" value="DIAMOND" type="string"/>
      <att name="EDGE_TOOLTIP" value="http://www.biopax.org/release/bp-level3.owl#sequenceIntervalEnd" type="string"/>
      <att name="EDGE_LABEL_FONT_FACE" value="SansSerif.plain,plain,10" type="string"/>
      <att name="EDGE_SOURCE_ARROW_SELECTED_PAINT" value="#FFFF00" type="string"/>
      <att name="EDGE_SELECTED" value="false" type="string"/>
      <att name="EDGE_LABEL_FONT_SIZE" value="10" type="string"/>
      <att name="EDGE_LABEL_COLOR" value="#009999" type="string"/>
      <att name="EDGE_TARGET_ARROW_UNSELECTED_PAINT" value="#999999" type="string"/>
      <att name="EDGE_VISIBLE" value="true" type="string"/>
      <att name="EDGE_SOURCE_ARROW_UNSELECTED_PAINT" value="#999999" type="string"/>
      <att name="EDGE_STROKE_SELECTED_PAINT" value="#FF0000" type="string"/>
      <att name="EDGE_SOURCE_ARROW_SHAPE" value="NONE" type="string"/>
      <att name="EDGE_LABEL_TRANSPARENCY" value="255" type="string"/>
      <att name="EDGE_TRANSPARENCY" value="200" type="string"/>
    </graphics>
  </edge>
  <edge id="8499" label="http://www.biopax.org/release/bp-level3.owl#SequenceInterval (http://www.biopax.org/release/bp-level3.owl#sequenceIntervalBegin) http://www.biopax.org/release/bp-level3.owl#SequenceSite" source="8388" target="8389" cy:directed="1">
    <att name="shared name" value="http://www.biopax.org/release/bp-level3.owl#SequenceInterval (http://www.biopax.org/release/bp-level3.owl#sequenceIntervalBegin) http://www.biopax.org/release/bp-level3.owl#SequenceSite" type="string"/>
    <att name="shared interaction" value="http://www.biopax.org/release/bp-level3.owl#sequenceIntervalBegin" type="string"/>
    <att name="name" value="http://www.biopax.org/release/bp-level3.owl#SequenceInterval (http://www.biopax.org/release/bp-level3.owl#sequenceIntervalBegin) http://www.biopax.org/release/bp-level3.owl#SequenceSite" type="string"/>
    <att name="selected" value="0" type="boolean"/>
    <att name="interaction" value="http://www.biopax.org/release/bp-level3.owl#sequenceIntervalBegin" type="string"/>
    <att name="destination type" value="SequenceSite" type="string"/>
    <att name="forward multiplicity" value="0..1" type="string"/>
    <att name="full predicate" value="&lt;http://www.biopax.org/release/bp-level3.owl#sequenceIntervalBegin&gt;" type="string"/>
    <att name="is_simple" value="0" type="boolean"/>
    <att name="predicate name" value="sequenceIntervalBegin" type="string"/>
    <att name="reference count" value="100000" type="integer"/>
    <att name="reverse multiplicity" value="0..1" type="string"/>
    <att name="source" value="SequenceInterval" type="string"/>
    <graphics width="1.2999999523162842" fill="#999999">
      <att name="EDGE_TARGET_ARROW_SELECTED_PAINT" value="#FFFF00" type="string"/>
      <att name="EDGE_LABEL" value="sequenceIntervalBegin" type="string"/>
      <att name="EDGE_LINE_TYPE" value="SOLID" type="string"/>
      <att name="EDGE_CURVED" value="true" type="string"/>
      <att name="EDGE_TARGET_ARROW_SHAPE" value="DIAMOND" type="string"/>
      <att name="EDGE_TOOLTIP" value="http://www.biopax.org/release/bp-level3.owl#sequenceIntervalBegin" type="string"/>
      <att name="EDGE_LABEL_FONT_FACE" value="SansSerif.plain,plain,10" type="string"/>
      <att name="EDGE_SOURCE_ARROW_SELECTED_PAINT" value="#FFFF00" type="string"/>
      <att name="EDGE_SELECTED" value="false" type="string"/>
      <att name="EDGE_LABEL_FONT_SIZE" value="10" type="string"/>
      <att name="EDGE_LABEL_COLOR" value="#009999" type="string"/>
      <att name="EDGE_TARGET_ARROW_UNSELECTED_PAINT" value="#999999" type="string"/>
      <att name="EDGE_VISIBLE" value="true" type="string"/>
      <att name="EDGE_SOURCE_ARROW_UNSELECTED_PAINT" value="#999999" type="string"/>
      <att name="EDGE_STROKE_SELECTED_PAINT" value="#FF0000" type="string"/>
      <att name="EDGE_SOURCE_ARROW_SHAPE" value="NONE" type="string"/>
      <att name="EDGE_LABEL_TRANSPARENCY" value="255" type="string"/>
      <att name="EDGE_TRANSPARENCY" value="200" type="string"/>
    </graphics>
  </edge>
  <edge id="8498" label="http://www.biopax.org/release/bp-level3.owl#SequenceModificationVocabulary (subClassOf) http://www.biopax.org/release/bp-level3.owl#ControlledVocabulary" source="8387" target="8398" cy:directed="1">
    <att name="shared name" value="http://www.biopax.org/release/bp-level3.owl#SequenceModificationVocabulary (subClassOf) http://www.biopax.org/release/bp-level3.owl#ControlledVocabulary" type="string"/>
    <att name="shared interaction" value="subClassOf" type="string"/>
    <att name="name" value="http://www.biopax.org/release/bp-level3.owl#SequenceModificationVocabulary (subClassOf) http://www.biopax.org/release/bp-level3.owl#ControlledVocabulary" type="string"/>
    <att name="selected" value="0" type="boolean"/>
    <att name="interaction" value="subClassOf" type="string"/>
    <att name="destination type" value="" type="string"/>
    <att name="forward multiplicity" value="" type="string"/>
    <att name="full predicate" value="" type="string"/>
    <att name="is_simple" value="0" type="boolean"/>
    <att name="predicate name" value="" type="string"/>
    <att name="reference count" type="integer"/>
    <att name="reverse multiplicity" value="" type="string"/>
    <att name="source" value="" type="string"/>
    <graphics width="1.2999999523162842" fill="#0033FF">
      <att name="EDGE_TARGET_ARROW_SELECTED_PAINT" value="#FFFF00" type="string"/>
      <att name="EDGE_LABEL" value="" type="string"/>
      <att name="EDGE_LINE_TYPE" value="SOLID" type="string"/>
      <att name="EDGE_CURVED" value="true" type="string"/>
      <att name="EDGE_TARGET_ARROW_SHAPE" value="ARROW" type="string"/>
      <att name="EDGE_TOOLTIP" value="subClassOf" type="string"/>
      <att name="EDGE_LABEL_FONT_FACE" value="SansSerif.plain,plain,10" type="string"/>
      <att name="EDGE_SOURCE_ARROW_SELECTED_PAINT" value="#FFFF00" type="string"/>
      <att name="EDGE_SELECTED" value="false" type="string"/>
      <att name="EDGE_LABEL_FONT_SIZE" value="10" type="string"/>
      <att name="EDGE_LABEL_COLOR" value="#002424" type="string"/>
      <att name="EDGE_TARGET_ARROW_UNSELECTED_PAINT" value="#0033FF" type="string"/>
      <att name="EDGE_VISIBLE" value="true" type="string"/>
      <att name="EDGE_SOURCE_ARROW_UNSELECTED_PAINT" value="#999999" type="string"/>
      <att name="EDGE_STROKE_SELECTED_PAINT" value="#FF0000" type="string"/>
      <att name="EDGE_SOURCE_ARROW_SHAPE" value="NONE" type="string"/>
      <att name="EDGE_LABEL_TRANSPARENCY" value="255" type="string"/>
      <att name="EDGE_TRANSPARENCY" value="200" type="string"/>
    </graphics>
  </edge>
  <edge id="8497" label="http://www.biopax.org/release/bp-level3.owl#ModificationFeature (subClassOf) http://www.biopax.org/release/bp-level3.owl#EntityFeature" source="8386" target="8374" cy:directed="1">
    <att name="shared name" value="http://www.biopax.org/release/bp-level3.owl#ModificationFeature (subClassOf) http://www.biopax.org/release/bp-level3.owl#EntityFeature" type="string"/>
    <att name="shared interaction" value="subClassOf" type="string"/>
    <att name="name" value="http://www.biopax.org/release/bp-level3.owl#ModificationFeature (subClassOf) http://www.biopax.org/release/bp-level3.owl#EntityFeature" type="string"/>
    <att name="selected" value="0" type="boolean"/>
    <att name="interaction" value="subClassOf" type="string"/>
    <att name="destination type" value="" type="string"/>
    <att name="forward multiplicity" value="" type="string"/>
    <att name="full predicate" value="" type="string"/>
    <att name="is_simple" value="0" type="boolean"/>
    <att name="predicate name" value="" type="string"/>
    <att name="reference count" type="integer"/>
    <att name="reverse multiplicity" value="" type="string"/>
    <att name="source" value="" type="string"/>
    <graphics width="1.2999999523162842" fill="#0033FF">
      <att name="EDGE_TARGET_ARROW_SELECTED_PAINT" value="#FFFF00" type="string"/>
      <att name="EDGE_LABEL" value="" type="string"/>
      <att name="EDGE_LINE_TYPE" value="SOLID" type="string"/>
      <att name="EDGE_CURVED" value="true" type="string"/>
      <att name="EDGE_TARGET_ARROW_SHAPE" value="ARROW" type="string"/>
      <att name="EDGE_TOOLTIP" value="subClassOf" type="string"/>
      <att name="EDGE_LABEL_FONT_FACE" value="SansSerif.plain,plain,10" type="string"/>
      <att name="EDGE_SOURCE_ARROW_SELECTED_PAINT" value="#FFFF00" type="string"/>
      <att name="EDGE_SELECTED" value="false" type="string"/>
      <att name="EDGE_LABEL_FONT_SIZE" value="10" type="string"/>
      <att name="EDGE_LABEL_COLOR" value="#002424" type="string"/>
      <att name="EDGE_TARGET_ARROW_UNSELECTED_PAINT" value="#0033FF" type="string"/>
      <att name="EDGE_VISIBLE" value="true" type="string"/>
      <att name="EDGE_SOURCE_ARROW_UNSELECTED_PAINT" value="#999999" type="string"/>
      <att name="EDGE_STROKE_SELECTED_PAINT" value="#FF0000" type="string"/>
      <att name="EDGE_SOURCE_ARROW_SHAPE" value="NONE" type="string"/>
      <att name="EDGE_LABEL_TRANSPARENCY" value="255" type="string"/>
      <att name="EDGE_TRANSPARENCY" value="200" type="string"/>
    </graphics>
  </edge>
  <edge id="8496" label="http://www.biopax.org/release/bp-level3.owl#ModificationFeature (http://www.biopax.org/release/bp-level3.owl#modificationType) http://www.biopax.org/release/bp-level3.owl#SequenceModificationVocabulary" source="8386" target="8387" cy:directed="1">
    <att name="shared name" value="http://www.biopax.org/release/bp-level3.owl#ModificationFeature (http://www.biopax.org/release/bp-level3.owl#modificationType) http://www.biopax.org/release/bp-level3.owl#SequenceModificationVocabulary" type="string"/>
    <att name="shared interaction" value="http://www.biopax.org/release/bp-level3.owl#modificationType" type="string"/>
    <att name="name" value="http://www.biopax.org/release/bp-level3.owl#ModificationFeature (http://www.biopax.org/release/bp-level3.owl#modificationType) http://www.biopax.org/release/bp-level3.owl#SequenceModificationVocabulary" type="string"/>
    <att name="selected" value="0" type="boolean"/>
    <att name="interaction" value="http://www.biopax.org/release/bp-level3.owl#modificationType" type="string"/>
    <att name="destination type" value="SequenceModificationVocabulary" type="string"/>
    <att name="forward multiplicity" value="0..1" type="string"/>
    <att name="full predicate" value="&lt;http://www.biopax.org/release/bp-level3.owl#modificationType&gt;" type="string"/>
    <att name="is_simple" value="0" type="boolean"/>
    <att name="predicate name" value="modificationType" type="string"/>
    <att name="reference count" value="48673" type="integer"/>
    <att name="reverse multiplicity" value="1..N" type="string"/>
    <att name="source" value="ModificationFeature" type="string"/>
    <graphics width="1.2999999523162842" fill="#999999">
      <att name="EDGE_TARGET_ARROW_SELECTED_PAINT" value="#FFFF00" type="string"/>
      <att name="EDGE_LABEL" value="modificationType" type="string"/>
      <att name="EDGE_LINE_TYPE" value="SOLID" type="string"/>
      <att name="EDGE_CURVED" value="true" type="string"/>
      <att name="EDGE_TARGET_ARROW_SHAPE" value="DIAMOND" type="string"/>
      <att name="EDGE_TOOLTIP" value="http://www.biopax.org/release/bp-level3.owl#modificationType" type="string"/>
      <att name="EDGE_LABEL_FONT_FACE" value="SansSerif.plain,plain,10" type="string"/>
      <att name="EDGE_SOURCE_ARROW_SELECTED_PAINT" value="#FFFF00" type="string"/>
      <att name="EDGE_SELECTED" value="false" type="string"/>
      <att name="EDGE_LABEL_FONT_SIZE" value="10" type="string"/>
      <att name="EDGE_LABEL_COLOR" value="#009999" type="string"/>
      <att name="EDGE_TARGET_ARROW_UNSELECTED_PAINT" value="#999999" type="string"/>
      <att name="EDGE_VISIBLE" value="true" type="string"/>
      <att name="EDGE_SOURCE_ARROW_UNSELECTED_PAINT" value="#999999" type="string"/>
      <att name="EDGE_STROKE_SELECTED_PAINT" value="#FF0000" type="string"/>
      <att name="EDGE_SOURCE_ARROW_SHAPE" value="T" type="string"/>
      <att name="EDGE_LABEL_TRANSPARENCY" value="255" type="string"/>
      <att name="EDGE_TRANSPARENCY" value="200" type="string"/>
    </graphics>
  </edge>
  <edge id="8495" label="http://www.biopax.org/release/bp-level3.owl#SequenceLocation (subClassOf) http://www.biopax.org/release/bp-level3.owl#UtilityClass" source="8385" target="8391" cy:directed="1">
    <att name="shared name" value="http://www.biopax.org/release/bp-level3.owl#SequenceLocation (subClassOf) http://www.biopax.org/release/bp-level3.owl#UtilityClass" type="string"/>
    <att name="shared interaction" value="subClassOf" type="string"/>
    <att name="name" value="http://www.biopax.org/release/bp-level3.owl#SequenceLocation (subClassOf) http://www.biopax.org/release/bp-level3.owl#UtilityClass" type="string"/>
    <att name="selected" value="0" type="boolean"/>
    <att name="interaction" value="subClassOf" type="string"/>
    <att name="destination type" value="" type="string"/>
    <att name="forward multiplicity" value="" type="string"/>
    <att name="full predicate" value="" type="string"/>
    <att name="is_simple" value="0" type="boolean"/>
    <att name="predicate name" value="" type="string"/>
    <att name="reference count" type="integer"/>
    <att name="reverse multiplicity" value="" type="string"/>
    <att name="source" value="" type="string"/>
    <graphics width="1.2999999523162842" fill="#0033FF">
      <att name="EDGE_TARGET_ARROW_SELECTED_PAINT" value="#FFFF00" type="string"/>
      <att name="EDGE_LABEL" value="" type="string"/>
      <att name="EDGE_LINE_TYPE" value="SOLID" type="string"/>
      <att name="EDGE_CURVED" value="true" type="string"/>
      <att name="EDGE_TARGET_ARROW_SHAPE" value="ARROW" type="string"/>
      <att name="EDGE_TOOLTIP" value="subClassOf" type="string"/>
      <att name="EDGE_LABEL_FONT_FACE" value="SansSerif.plain,plain,10" type="string"/>
      <att name="EDGE_SOURCE_ARROW_SELECTED_PAINT" value="#FFFF00" type="string"/>
      <att name="EDGE_SELECTED" value="false" type="string"/>
      <att name="EDGE_LABEL_FONT_SIZE" value="10" type="string"/>
      <att name="EDGE_LABEL_COLOR" value="#002424" type="string"/>
      <att name="EDGE_TARGET_ARROW_UNSELECTED_PAINT" value="#0033FF" type="string"/>
      <att name="EDGE_VISIBLE" value="true" type="string"/>
      <att name="EDGE_SOURCE_ARROW_UNSELECTED_PAINT" value="#999999" type="string"/>
      <att name="EDGE_STROKE_SELECTED_PAINT" value="#FF0000" type="string"/>
      <att name="EDGE_SOURCE_ARROW_SHAPE" value="NONE" type="string"/>
      <att name="EDGE_LABEL_TRANSPARENCY" value="255" type="string"/>
      <att name="EDGE_TRANSPARENCY" value="200" type="string"/>
    </graphics>
  </edge>
  <edge id="8494" label="http://www.biopax.org/release/bp-level3.owl#RelationshipTypeVocabulary (subClassOf) http://www.biopax.org/release/bp-level3.owl#ControlledVocabulary" source="8384" target="8398" cy:directed="1">
    <att name="shared name" value="http://www.biopax.org/release/bp-level3.owl#RelationshipTypeVocabulary (subClassOf) http://www.biopax.org/release/bp-level3.owl#ControlledVocabulary" type="string"/>
    <att name="shared interaction" value="subClassOf" type="string"/>
    <att name="name" value="http://www.biopax.org/release/bp-level3.owl#RelationshipTypeVocabulary (subClassOf) http://www.biopax.org/release/bp-level3.owl#ControlledVocabulary" type="string"/>
    <att name="selected" value="0" type="boolean"/>
    <att name="interaction" value="subClassOf" type="string"/>
    <att name="destination type" value="" type="string"/>
    <att name="forward multiplicity" value="" type="string"/>
    <att name="full predicate" value="" type="string"/>
    <att name="is_simple" value="0" type="boolean"/>
    <att name="predicate name" value="" type="string"/>
    <att name="reference count" type="integer"/>
    <att name="reverse multiplicity" value="" type="string"/>
    <att name="source" value="" type="string"/>
    <graphics width="1.2999999523162842" fill="#0033FF">
      <att name="EDGE_TARGET_ARROW_SELECTED_PAINT" value="#FFFF00" type="string"/>
      <att name="EDGE_LABEL" value="" type="string"/>
      <att name="EDGE_LINE_TYPE" value="SOLID" type="string"/>
      <att name="EDGE_CURVED" value="true" type="string"/>
      <att name="EDGE_TARGET_ARROW_SHAPE" value="ARROW" type="string"/>
      <att name="EDGE_TOOLTIP" value="subClassOf" type="string"/>
      <att name="EDGE_LABEL_FONT_FACE" value="SansSerif.plain,plain,10" type="string"/>
      <att name="EDGE_SOURCE_ARROW_SELECTED_PAINT" value="#FFFF00" type="string"/>
      <att name="EDGE_SELECTED" value="false" type="string"/>
      <att name="EDGE_LABEL_FONT_SIZE" value="10" type="string"/>
      <att name="EDGE_LABEL_COLOR" value="#002424" type="string"/>
      <att name="EDGE_TARGET_ARROW_UNSELECTED_PAINT" value="#0033FF" type="string"/>
      <att name="EDGE_VISIBLE" value="true" type="string"/>
      <att name="EDGE_SOURCE_ARROW_UNSELECTED_PAINT" value="#999999" type="string"/>
      <att name="EDGE_STROKE_SELECTED_PAINT" value="#FF0000" type="string"/>
      <att name="EDGE_SOURCE_ARROW_SHAPE" value="NONE" type="string"/>
      <att name="EDGE_LABEL_TRANSPARENCY" value="255" type="string"/>
      <att name="EDGE_TRANSPARENCY" value="200" type="string"/>
    </graphics>
  </edge>
  <edge id="8493" label="http://www.biopax.org/release/bp-level3.owl#RelationshipXref (subClassOf) http://www.biopax.org/release/bp-level3.owl#Xref" source="8383" target="8390" cy:directed="1">
    <att name="shared name" value="http://www.biopax.org/release/bp-level3.owl#RelationshipXref (subClassOf) http://www.biopax.org/release/bp-level3.owl#Xref" type="string"/>
    <att name="shared interaction" value="subClassOf" type="string"/>
    <att name="name" value="http://www.biopax.org/release/bp-level3.owl#RelationshipXref (subClassOf) http://www.biopax.org/release/bp-level3.owl#Xref" type="string"/>
    <att name="selected" value="0" type="boolean"/>
    <att name="interaction" value="subClassOf" type="string"/>
    <att name="destination type" value="" type="string"/>
    <att name="forward multiplicity" value="" type="string"/>
    <att name="full predicate" value="" type="string"/>
    <att name="is_simple" value="0" type="boolean"/>
    <att name="predicate name" value="" type="string"/>
    <att name="reference count" type="integer"/>
    <att name="reverse multiplicity" value="" type="string"/>
    <att name="source" value="" type="string"/>
    <graphics width="1.2999999523162842" fill="#0033FF">
      <att name="EDGE_TARGET_ARROW_SELECTED_PAINT" value="#FFFF00" type="string"/>
      <att name="EDGE_LABEL" value="" type="string"/>
      <att name="EDGE_LINE_TYPE" value="SOLID" type="string"/>
      <att name="EDGE_CURVED" value="true" type="string"/>
      <att name="EDGE_TARGET_ARROW_SHAPE" value="ARROW" type="string"/>
      <att name="EDGE_TOOLTIP" value="subClassOf" type="string"/>
      <att name="EDGE_LABEL_FONT_FACE" value="SansSerif.plain,plain,10" type="string"/>
      <att name="EDGE_SOURCE_ARROW_SELECTED_PAINT" value="#FFFF00" type="string"/>
      <att name="EDGE_SELECTED" value="false" type="string"/>
      <att name="EDGE_LABEL_FONT_SIZE" value="10" type="string"/>
      <att name="EDGE_LABEL_COLOR" value="#002424" type="string"/>
      <att name="EDGE_TARGET_ARROW_UNSELECTED_PAINT" value="#0033FF" type="string"/>
      <att name="EDGE_VISIBLE" value="true" type="string"/>
      <att name="EDGE_SOURCE_ARROW_UNSELECTED_PAINT" value="#999999" type="string"/>
      <att name="EDGE_STROKE_SELECTED_PAINT" value="#FF0000" type="string"/>
      <att name="EDGE_SOURCE_ARROW_SHAPE" value="NONE" type="string"/>
      <att name="EDGE_LABEL_TRANSPARENCY" value="255" type="string"/>
      <att name="EDGE_TRANSPARENCY" value="200" type="string"/>
    </graphics>
  </edge>
  <edge id="8492" label="http://www.biopax.org/release/bp-level3.owl#RelationshipXref (http://www.biopax.org/release/bp-level3.owl#relationshipType) http://www.biopax.org/release/bp-level3.owl#RelationshipTypeVocabulary" source="8383" target="8384" cy:directed="1">
    <att name="shared name" value="http://www.biopax.org/release/bp-level3.owl#RelationshipXref (http://www.biopax.org/release/bp-level3.owl#relationshipType) http://www.biopax.org/release/bp-level3.owl#RelationshipTypeVocabulary" type="string"/>
    <att name="shared interaction" value="http://www.biopax.org/release/bp-level3.owl#relationshipType" type="string"/>
    <att name="name" value="http://www.biopax.org/release/bp-level3.owl#RelationshipXref (http://www.biopax.org/release/bp-level3.owl#relationshipType) http://www.biopax.org/release/bp-level3.owl#RelationshipTypeVocabulary" type="string"/>
    <att name="selected" value="0" type="boolean"/>
    <att name="interaction" value="http://www.biopax.org/release/bp-level3.owl#relationshipType" type="string"/>
    <att name="destination type" value="RelationshipTypeVocabulary" type="string"/>
    <att name="forward multiplicity" value="1..1" type="string"/>
    <att name="full predicate" value="&lt;http://www.biopax.org/release/bp-level3.owl#relationshipType&gt;" type="string"/>
    <att name="is_simple" value="0" type="boolean"/>
    <att name="predicate name" value="relationshipType" type="string"/>
    <att name="reference count" value="54240" type="integer"/>
    <att name="reverse multiplicity" value="1..N" type="string"/>
    <att name="source" value="RelationshipXref" type="string"/>
    <graphics width="1.2999999523162842" fill="#999999">
      <att name="EDGE_TARGET_ARROW_SELECTED_PAINT" value="#FFFF00" type="string"/>
      <att name="EDGE_LABEL" value="relationshipType" type="string"/>
      <att name="EDGE_LINE_TYPE" value="SOLID" type="string"/>
      <att name="EDGE_CURVED" value="true" type="string"/>
      <att name="EDGE_TARGET_ARROW_SHAPE" value="DIAMOND" type="string"/>
      <att name="EDGE_TOOLTIP" value="http://www.biopax.org/release/bp-level3.owl#relationshipType" type="string"/>
      <att name="EDGE_LABEL_FONT_FACE" value="SansSerif.plain,plain,10" type="string"/>
      <att name="EDGE_SOURCE_ARROW_SELECTED_PAINT" value="#FFFF00" type="string"/>
      <att name="EDGE_SELECTED" value="false" type="string"/>
      <att name="EDGE_LABEL_FONT_SIZE" value="10" type="string"/>
      <att name="EDGE_LABEL_COLOR" value="#009999" type="string"/>
      <att name="EDGE_TARGET_ARROW_UNSELECTED_PAINT" value="#999999" type="string"/>
      <att name="EDGE_VISIBLE" value="true" type="string"/>
      <att name="EDGE_SOURCE_ARROW_UNSELECTED_PAINT" value="#999999" type="string"/>
      <att name="EDGE_STROKE_SELECTED_PAINT" value="#FF0000" type="string"/>
      <att name="EDGE_SOURCE_ARROW_SHAPE" value="T" type="string"/>
      <att name="EDGE_LABEL_TRANSPARENCY" value="255" type="string"/>
      <att name="EDGE_TRANSPARENCY" value="200" type="string"/>
    </graphics>
  </edge>
  <edge id="8491" label="http://www.biopax.org/release/bp-level3.owl#Provenance (subClassOf) http://www.biopax.org/release/bp-level3.owl#UtilityClass" source="8382" target="8391" cy:directed="1">
    <att name="shared name" value="http://www.biopax.org/release/bp-level3.owl#Provenance (subClassOf) http://www.biopax.org/release/bp-level3.owl#UtilityClass" type="string"/>
    <att name="shared interaction" value="subClassOf" type="string"/>
    <att name="name" value="http://www.biopax.org/release/bp-level3.owl#Provenance (subClassOf) http://www.biopax.org/release/bp-level3.owl#UtilityClass" type="string"/>
    <att name="selected" value="0" type="boolean"/>
    <att name="interaction" value="subClassOf" type="string"/>
    <att name="destination type" value="" type="string"/>
    <att name="forward multiplicity" value="" type="string"/>
    <att name="full predicate" value="" type="string"/>
    <att name="is_simple" value="0" type="boolean"/>
    <att name="predicate name" value="" type="string"/>
    <att name="reference count" type="integer"/>
    <att name="reverse multiplicity" value="" type="string"/>
    <att name="source" value="" type="string"/>
    <graphics width="1.2999999523162842" fill="#0033FF">
      <att name="EDGE_TARGET_ARROW_SELECTED_PAINT" value="#FFFF00" type="string"/>
      <att name="EDGE_LABEL" value="" type="string"/>
      <att name="EDGE_LINE_TYPE" value="SOLID" type="string"/>
      <att name="EDGE_CURVED" value="true" type="string"/>
      <att name="EDGE_TARGET_ARROW_SHAPE" value="ARROW" type="string"/>
      <att name="EDGE_TOOLTIP" value="subClassOf" type="string"/>
      <att name="EDGE_LABEL_FONT_FACE" value="SansSerif.plain,plain,10" type="string"/>
      <att name="EDGE_SOURCE_ARROW_SELECTED_PAINT" value="#FFFF00" type="string"/>
      <att name="EDGE_SELECTED" value="false" type="string"/>
      <att name="EDGE_LABEL_FONT_SIZE" value="10" type="string"/>
      <att name="EDGE_LABEL_COLOR" value="#002424" type="string"/>
      <att name="EDGE_TARGET_ARROW_UNSELECTED_PAINT" value="#0033FF" type="string"/>
      <att name="EDGE_VISIBLE" value="true" type="string"/>
      <att name="EDGE_SOURCE_ARROW_UNSELECTED_PAINT" value="#999999" type="string"/>
      <att name="EDGE_STROKE_SELECTED_PAINT" value="#FF0000" type="string"/>
      <att name="EDGE_SOURCE_ARROW_SHAPE" value="NONE" type="string"/>
      <att name="EDGE_LABEL_TRANSPARENCY" value="255" type="string"/>
      <att name="EDGE_TRANSPARENCY" value="200" type="string"/>
    </graphics>
  </edge>
  <edge id="8490" label="http://www.biopax.org/release/bp-level3.owl#TemplateReaction (subClassOf) http://www.biopax.org/release/bp-level3.owl#Interaction" source="8381" target="8419" cy:directed="1">
    <att name="shared name" value="http://www.biopax.org/release/bp-level3.owl#TemplateReaction (subClassOf) http://www.biopax.org/release/bp-level3.owl#Interaction" type="string"/>
    <att name="shared interaction" value="subClassOf" type="string"/>
    <att name="name" value="http://www.biopax.org/release/bp-level3.owl#TemplateReaction (subClassOf) http://www.biopax.org/release/bp-level3.owl#Interaction" type="string"/>
    <att name="selected" value="0" type="boolean"/>
    <att name="interaction" value="subClassOf" type="string"/>
    <att name="destination type" value="" type="string"/>
    <att name="forward multiplicity" value="" type="string"/>
    <att name="full predicate" value="" type="string"/>
    <att name="is_simple" value="0" type="boolean"/>
    <att name="predicate name" value="" type="string"/>
    <att name="reference count" type="integer"/>
    <att name="reverse multiplicity" value="" type="string"/>
    <att name="source" value="" type="string"/>
    <graphics width="1.2999999523162842" fill="#0033FF">
      <att name="EDGE_TARGET_ARROW_SELECTED_PAINT" value="#FFFF00" type="string"/>
      <att name="EDGE_LABEL" value="" type="string"/>
      <att name="EDGE_LINE_TYPE" value="SOLID" type="string"/>
      <att name="EDGE_CURVED" value="true" type="string"/>
      <att name="EDGE_TARGET_ARROW_SHAPE" value="ARROW" type="string"/>
      <att name="EDGE_TOOLTIP" value="subClassOf" type="string"/>
      <att name="EDGE_LABEL_FONT_FACE" value="SansSerif.plain,plain,10" type="string"/>
      <att name="EDGE_SOURCE_ARROW_SELECTED_PAINT" value="#FFFF00" type="string"/>
      <att name="EDGE_SELECTED" value="false" type="string"/>
      <att name="EDGE_LABEL_FONT_SIZE" value="10" type="string"/>
      <att name="EDGE_LABEL_COLOR" value="#002424" type="string"/>
      <att name="EDGE_TARGET_ARROW_UNSELECTED_PAINT" value="#0033FF" type="string"/>
      <att name="EDGE_VISIBLE" value="true" type="string"/>
[truncated: 180,832 more chars]
