# Supplementary material for: RDF2Graph a tool to recover, understand and validate the ontology of an RDF resource
Source: J Biomed Semantics. 2015 Oct 23;6:39. doi: 10.1186/s13326-015-0038-9 (PMC4619317; doi:10.1186/s13326-015-0038-9)
Supplement: Additional file 1 — Output files. Each output format of the following RDF resources: i) the CHEBI database, ii) Reactome (Biopax level 3) database, iii) UniProt database, iv) SAPP. (1,572 kb) [file 13326_2015_38_MOESM1_ESM.gz › network/sapp.xgmml]

<?xml version="1.0" encoding="UTF-8" standalone="yes"?>
<graph id="8003" label="8178" directed="1" cy:documentVersion="3.0" xmlns:dc="http://purl.org/dc/elements/1.1/" xmlns:xlink="http://www.w3.org/1999/xlink" xmlns:rdf="http://www.w3.org/1999/02/22-rdf-syntax-ns#" xmlns:cy="http://www.cytoscape.org" xmlns="http://www.cs.rpi.edu/XGMML">
  <att name="networkMetadata">
    <rdf:RDF>
      <rdf:Description rdf:about="http://www.cytoscape.org/">
        <dc:type>Protein-Protein Interaction</dc:type>
        <dc:description>N/A</dc:description>
        <dc:identifier>N/A</dc:identifier>
        <dc:date>2015-07-17 11:48:41</dc:date>
        <dc:title>8178</dc:title>
        <dc:source>http://www.cytoscape.org/</dc:source>
        <dc:format>Cytoscape-XGMML</dc:format>
      </rdf:Description>
    </rdf:RDF>
  </att>
  <att name="shared name" value="RDF2Graph.txt" type="string"/>
  <att name="name" value="RDF2Graph.txt" type="string"/>
  <att name="selected" value="1" type="boolean"/>
  <att name="__Annotations" type="list">
    <att name="__Annotations" value="" type="string"/>
  </att>
  <att name="layoutAlgorithm" value="Prefuse Force Directed Layout" type="string" cy:hidden="1"/>
  <graphics>
    <att name="NETWORK_DEPTH" value="0.0" type="string"/>
    <att name="NETWORK_HEIGHT" value="655.0" type="string"/>
    <att name="NETWORK_CENTER_X_LOCATION" value="195.40932211369673" type="string"/>
    <att name="NETWORK_EDGE_SELECTION" value="true" type="string"/>
    <att name="NETWORK_CENTER_Z_LOCATION" value="0.0" type="string"/>
    <att name="NETWORK_TITLE" value="" type="string"/>
    <att name="NETWORK_NODE_SELECTION" value="true" type="string"/>
    <att name="NETWORK_CENTER_Y_LOCATION" value="81.37884474078646" type="string"/>
    <att name="NETWORK_BACKGROUND_PAINT" value="#FFFFFF" type="string"/>
    <att name="NETWORK_WIDTH" value="1439.0" type="string"/>
    <att name="NETWORK_SCALE_FACTOR" value="1.6355345691282535" type="string"/>
  </graphics>
  <node id="8048" label="ProteinFeature">
    <att name="shared name" value="http://csb.wur.nl/genome/ProteinFeature" type="string"/>
    <att name="name" value="ProteinFeature" type="string"/>
    <att name="selected" value="0" type="boolean"/>
    <att name="child instance count" value="4641" type="string"/>
    <att name="count" type="integer"/>
    <att name="full iri" value="&lt;http://csb.wur.nl/genome/ProteinFeature&gt;" type="string"/>
    <att name="hide" value="" type="string"/>
    <graphics y="101.15165710449219" w="20.0" type="ELLIPSE" outline="#CCCCCC" h="20.0" x="60.14913819318204" fill="#66FF66" z="0.0" width="2.0">
      <att name="NODE_CUSTOMGRAPHICS_POSITION_2" value="C,C,c,0.00,0.00" type="string"/>
      <att name="NODE_LABEL_WIDTH" value="200.0" type="string"/>
      <att name="NODE_TRANSPARENCY" value="255" type="string"/>
      <att name="NODE_CUSTOMGRAPHICS_SIZE_5" value="0.0" type="string"/>
      <att name="NODE_CUSTOMGRAPHICS_3" value="org.cytoscape.ding.customgraphics.NullCustomGraphics,0,[ Remove Graphics ]," type="string"/>
      <att name="NODE_TOOLTIP" value="" type="string"/>
      <att name="NODE_SELECTED_PAINT" value="#FFFF00" type="string"/>
      <att name="NODE_LABEL_COLOR" value="#666666" type="string"/>
      <att name="NODE_LABEL_FONT_SIZE" value="10" type="string"/>
      <att name="NODE_CUSTOMGRAPHICS_6" value="org.cytoscape.ding.customgraphics.NullCustomGraphics,0,[ Remove Graphics ]," type="string"/>
      <att name="NODE_NESTED_NETWORK_IMAGE_VISIBLE" value="true" type="string"/>
      <att name="NODE_CUSTOMGRAPHICS_SIZE_9" value="0.0" type="string"/>
      <att name="NODE_CUSTOMGRAPHICS_POSITION_5" value="C,C,c,0.00,0.00" type="string"/>
      <att name="NODE_CUSTOMGRAPHICS_POSITION_4" value="C,C,c,0.00,0.00" type="string"/>
      <att name="NODE_CUSTOMGRAPHICS_8" value="org.cytoscape.ding.customgraphics.NullCustomGraphics,0,[ Remove Graphics ]," type="string"/>
      <att name="NODE_CUSTOMGRAPHICS_POSITION_9" value="C,C,c,0.00,0.00" type="string"/>
      <att name="NODE_CUSTOMGRAPHICS_SIZE_1" value="0.0" type="string"/>
      <att name="NODE_CUSTOMGRAPHICS_SIZE_7" value="0.0" type="string"/>
      <att name="NODE_CUSTOMGRAPHICS_2" value="org.cytoscape.ding.customgraphics.NullCustomGraphics,0,[ Remove Graphics ]," type="string"/>
      <att name="NODE_CUSTOMGRAPHICS_SIZE_3" value="0.0" type="string"/>
      <att name="NODE_BORDER_STROKE" value="SOLID" type="string"/>
      <att name="NODE_SELECTED" value="false" type="string"/>
      <att name="NODE_VISIBLE" value="true" type="string"/>
      <att name="NODE_LABEL_FONT_FACE" value="Century Schoolbook L Bold,plain,10" type="string"/>
      <att name="NODE_CUSTOMGRAPHICS_4" value="org.cytoscape.ding.customgraphics.NullCustomGraphics,0,[ Remove Graphics ]," type="string"/>
      <att name="NODE_DEPTH" value="0.0" type="string"/>
      <att name="NODE_CUSTOMGRAPHICS_POSITION_7" value="C,C,c,0.00,0.00" type="string"/>
      <att name="NODE_LABEL_POSITION" value="C,C,c,0.00,0.00" type="string"/>
      <att name="NODE_CUSTOMGRAPHICS_SIZE_8" value="0.0" type="string"/>
      <att name="NODE_LABEL" value="ProteinFeature" type="string"/>
      <att name="NODE_CUSTOMGRAPHICS_1" value="org.cytoscape.ding.customgraphics.NullCustomGraphics,0,[ Remove Graphics ]," type="string"/>
      <att name="NODE_CUSTOMGRAPHICS_POSITION_8" value="C,C,c,0.00,0.00" type="string"/>
      <att name="NODE_CUSTOMGRAPHICS_SIZE_2" value="0.0" type="string"/>
      <att name="NODE_LABEL_TRANSPARENCY" value="255" type="string"/>
      <att name="NODE_CUSTOMGRAPHICS_9" value="org.cytoscape.ding.customgraphics.NullCustomGraphics,0,[ Remove Graphics ]," type="string"/>
      <att name="NODE_CUSTOMGRAPHICS_5" value="org.cytoscape.ding.customgraphics.NullCustomGraphics,0,[ Remove Graphics ]," type="string"/>
      <att name="NODE_CUSTOMGRAPHICS_POSITION_3" value="C,C,c,0.00,0.00" type="string"/>
      <att name="NODE_CUSTOMGRAPHICS_SIZE_4" value="0.0" type="string"/>
      <att name="NODE_CUSTOMGRAPHICS_POSITION_6" value="C,C,c,0.00,0.00" type="string"/>
      <att name="NODE_BORDER_TRANSPARENCY" value="255" type="string"/>
      <att name="NODE_CUSTOMGRAPHICS_7" value="org.cytoscape.ding.customgraphics.NullCustomGraphics,0,[ Remove Graphics ]," type="string"/>
      <att name="NODE_CUSTOMGRAPHICS_SIZE_6" value="0.0" type="string"/>
      <att name="NODE_CUSTOMGRAPHICS_POSITION_1" value="C,C,c,0.00,0.00" type="string"/>
    </graphics>
  </node>
  <node id="8047" label="MiscFeature">
    <att name="shared name" value="http://csb.wur.nl/genome/MiscFeature" type="string"/>
    <att name="name" value="MiscFeature" type="string"/>
    <att name="selected" value="0" type="boolean"/>
    <att name="child instance count" value="" type="string"/>
    <att name="count" value="13386" type="integer"/>
    <att name="full iri" value="&lt;http://csb.wur.nl/genome/MiscFeature&gt;" type="string"/>
    <att name="hide" value="" type="string"/>
    <graphics y="41.579182882257406" w="20.0" type="ELLIPSE" outline="#CCCCCC" h="20.0" x="114.1655859566766" fill="#66FF66" z="0.0" width="2.0">
      <att name="NODE_CUSTOMGRAPHICS_POSITION_2" value="C,C,c,0.00,0.00" type="string"/>
      <att name="NODE_LABEL_WIDTH" value="200.0" type="string"/>
      <att name="NODE_TRANSPARENCY" value="255" type="string"/>
      <att name="NODE_CUSTOMGRAPHICS_SIZE_5" value="0.0" type="string"/>
      <att name="NODE_CUSTOMGRAPHICS_3" value="org.cytoscape.ding.customgraphics.NullCustomGraphics,0,[ Remove Graphics ]," type="string"/>
      <att name="NODE_TOOLTIP" value="" type="string"/>
      <att name="NODE_SELECTED_PAINT" value="#FFFF00" type="string"/>
      <att name="NODE_LABEL_COLOR" value="#666666" type="string"/>
      <att name="NODE_LABEL_FONT_SIZE" value="10" type="string"/>
      <att name="NODE_CUSTOMGRAPHICS_6" value="org.cytoscape.ding.customgraphics.NullCustomGraphics,0,[ Remove Graphics ]," type="string"/>
      <att name="NODE_NESTED_NETWORK_IMAGE_VISIBLE" value="true" type="string"/>
      <att name="NODE_CUSTOMGRAPHICS_SIZE_9" value="0.0" type="string"/>
      <att name="NODE_CUSTOMGRAPHICS_POSITION_5" value="C,C,c,0.00,0.00" type="string"/>
      <att name="NODE_CUSTOMGRAPHICS_POSITION_4" value="C,C,c,0.00,0.00" type="string"/>
      <att name="NODE_CUSTOMGRAPHICS_8" value="org.cytoscape.ding.customgraphics.NullCustomGraphics,0,[ Remove Graphics ]," type="string"/>
      <att name="NODE_CUSTOMGRAPHICS_POSITION_9" value="C,C,c,0.00,0.00" type="string"/>
      <att name="NODE_CUSTOMGRAPHICS_SIZE_1" value="0.0" type="string"/>
      <att name="NODE_CUSTOMGRAPHICS_SIZE_7" value="0.0" type="string"/>
      <att name="NODE_CUSTOMGRAPHICS_2" value="org.cytoscape.ding.customgraphics.NullCustomGraphics,0,[ Remove Graphics ]," type="string"/>
      <att name="NODE_CUSTOMGRAPHICS_SIZE_3" value="0.0" type="string"/>
      <att name="NODE_BORDER_STROKE" value="SOLID" type="string"/>
      <att name="NODE_SELECTED" value="false" type="string"/>
      <att name="NODE_VISIBLE" value="true" type="string"/>
      <att name="NODE_LABEL_FONT_FACE" value="Century Schoolbook L Bold,plain,10" type="string"/>
      <att name="NODE_CUSTOMGRAPHICS_4" value="org.cytoscape.ding.customgraphics.NullCustomGraphics,0,[ Remove Graphics ]," type="string"/>
      <att name="NODE_DEPTH" value="0.0" type="string"/>
      <att name="NODE_CUSTOMGRAPHICS_POSITION_7" value="C,C,c,0.00,0.00" type="string"/>
      <att name="NODE_LABEL_POSITION" value="C,C,c,0.00,0.00" type="string"/>
      <att name="NODE_CUSTOMGRAPHICS_SIZE_8" value="0.0" type="string"/>
      <att name="NODE_LABEL" value="MiscFeature" type="string"/>
      <att name="NODE_CUSTOMGRAPHICS_1" value="org.cytoscape.ding.customgraphics.NullCustomGraphics,0,[ Remove Graphics ]," type="string"/>
      <att name="NODE_CUSTOMGRAPHICS_POSITION_8" value="C,C,c,0.00,0.00" type="string"/>
      <att name="NODE_CUSTOMGRAPHICS_SIZE_2" value="0.0" type="string"/>
      <att name="NODE_LABEL_TRANSPARENCY" value="255" type="string"/>
      <att name="NODE_CUSTOMGRAPHICS_9" value="org.cytoscape.ding.customgraphics.NullCustomGraphics,0,[ Remove Graphics ]," type="string"/>
      <att name="NODE_CUSTOMGRAPHICS_5" value="org.cytoscape.ding.customgraphics.NullCustomGraphics,0,[ Remove Graphics ]," type="string"/>
      <att name="NODE_CUSTOMGRAPHICS_POSITION_3" value="C,C,c,0.00,0.00" type="string"/>
      <att name="NODE_CUSTOMGRAPHICS_SIZE_4" value="0.0" type="string"/>
      <att name="NODE_CUSTOMGRAPHICS_POSITION_6" value="C,C,c,0.00,0.00" type="string"/>
      <att name="NODE_BORDER_TRANSPARENCY" value="255" type="string"/>
      <att name="NODE_CUSTOMGRAPHICS_7" value="org.cytoscape.ding.customgraphics.NullCustomGraphics,0,[ Remove Graphics ]," type="string"/>
      <att name="NODE_CUSTOMGRAPHICS_SIZE_6" value="0.0" type="string"/>
      <att name="NODE_CUSTOMGRAPHICS_POSITION_1" value="C,C,c,0.00,0.00" type="string"/>
    </graphics>
  </node>
  <node id="8046" label="Ncrna">
    <att name="shared name" value="http://csb.wur.nl/genome/Ncrna" type="string"/>
    <att name="name" value="Ncrna" type="string"/>
    <att name="selected" value="0" type="boolean"/>
    <att name="child instance count" value="" type="string"/>
    <att name="count" type="integer"/>
    <att name="full iri" value="&lt;http://csb.wur.nl/genome/Ncrna&gt;" type="string"/>
    <att name="hide" value="" type="string"/>
    <graphics y="21.879379272460938" w="20.0" type="ELLIPSE" outline="#CCCCCC" h="20.0" x="17.332285442249194" fill="#66FF66" z="0.0" width="2.0">
      <att name="NODE_CUSTOMGRAPHICS_POSITION_2" value="C,C,c,0.00,0.00" type="string"/>
      <att name="NODE_LABEL_WIDTH" value="200.0" type="string"/>
      <att name="NODE_TRANSPARENCY" value="255" type="string"/>
      <att name="NODE_CUSTOMGRAPHICS_SIZE_5" value="0.0" type="string"/>
      <att name="NODE_CUSTOMGRAPHICS_3" value="org.cytoscape.ding.customgraphics.NullCustomGraphics,0,[ Remove Graphics ]," type="string"/>
      <att name="NODE_TOOLTIP" value="" type="string"/>
      <att name="NODE_SELECTED_PAINT" value="#FFFF00" type="string"/>
      <att name="NODE_LABEL_COLOR" value="#666666" type="string"/>
      <att name="NODE_LABEL_FONT_SIZE" value="10" type="string"/>
      <att name="NODE_CUSTOMGRAPHICS_6" value="org.cytoscape.ding.customgraphics.NullCustomGraphics,0,[ Remove Graphics ]," type="string"/>
      <att name="NODE_NESTED_NETWORK_IMAGE_VISIBLE" value="true" type="string"/>
      <att name="NODE_CUSTOMGRAPHICS_SIZE_9" value="0.0" type="string"/>
      <att name="NODE_CUSTOMGRAPHICS_POSITION_5" value="C,C,c,0.00,0.00" type="string"/>
      <att name="NODE_CUSTOMGRAPHICS_POSITION_4" value="C,C,c,0.00,0.00" type="string"/>
      <att name="NODE_CUSTOMGRAPHICS_8" value="org.cytoscape.ding.customgraphics.NullCustomGraphics,0,[ Remove Graphics ]," type="string"/>
      <att name="NODE_CUSTOMGRAPHICS_POSITION_9" value="C,C,c,0.00,0.00" type="string"/>
      <att name="NODE_CUSTOMGRAPHICS_SIZE_1" value="0.0" type="string"/>
      <att name="NODE_CUSTOMGRAPHICS_SIZE_7" value="0.0" type="string"/>
      <att name="NODE_CUSTOMGRAPHICS_2" value="org.cytoscape.ding.customgraphics.NullCustomGraphics,0,[ Remove Graphics ]," type="string"/>
      <att name="NODE_CUSTOMGRAPHICS_SIZE_3" value="0.0" type="string"/>
      <att name="NODE_BORDER_STROKE" value="SOLID" type="string"/>
      <att name="NODE_SELECTED" value="false" type="string"/>
      <att name="NODE_VISIBLE" value="true" type="string"/>
      <att name="NODE_LABEL_FONT_FACE" value="Century Schoolbook L Bold,plain,10" type="string"/>
      <att name="NODE_CUSTOMGRAPHICS_4" value="org.cytoscape.ding.customgraphics.NullCustomGraphics,0,[ Remove Graphics ]," type="string"/>
      <att name="NODE_DEPTH" value="0.0" type="string"/>
      <att name="NODE_CUSTOMGRAPHICS_POSITION_7" value="C,C,c,0.00,0.00" type="string"/>
      <att name="NODE_LABEL_POSITION" value="C,C,c,0.00,0.00" type="string"/>
      <att name="NODE_CUSTOMGRAPHICS_SIZE_8" value="0.0" type="string"/>
      <att name="NODE_LABEL" value="Ncrna" type="string"/>
      <att name="NODE_CUSTOMGRAPHICS_1" value="org.cytoscape.ding.customgraphics.NullCustomGraphics,0,[ Remove Graphics ]," type="string"/>
      <att name="NODE_CUSTOMGRAPHICS_POSITION_8" value="C,C,c,0.00,0.00" type="string"/>
      <att name="NODE_CUSTOMGRAPHICS_SIZE_2" value="0.0" type="string"/>
      <att name="NODE_LABEL_TRANSPARENCY" value="255" type="string"/>
      <att name="NODE_CUSTOMGRAPHICS_9" value="org.cytoscape.ding.customgraphics.NullCustomGraphics,0,[ Remove Graphics ]," type="string"/>
      <att name="NODE_CUSTOMGRAPHICS_5" value="org.cytoscape.ding.customgraphics.NullCustomGraphics,0,[ Remove Graphics ]," type="string"/>
      <att name="NODE_CUSTOMGRAPHICS_POSITION_3" value="C,C,c,0.00,0.00" type="string"/>
      <att name="NODE_CUSTOMGRAPHICS_SIZE_4" value="0.0" type="string"/>
      <att name="NODE_CUSTOMGRAPHICS_POSITION_6" value="C,C,c,0.00,0.00" type="string"/>
      <att name="NODE_BORDER_TRANSPARENCY" value="255" type="string"/>
      <att name="NODE_CUSTOMGRAPHICS_7" value="org.cytoscape.ding.customgraphics.NullCustomGraphics,0,[ Remove Graphics ]," type="string"/>
      <att name="NODE_CUSTOMGRAPHICS_SIZE_6" value="0.0" type="string"/>
      <att name="NODE_CUSTOMGRAPHICS_POSITION_1" value="C,C,c,0.00,0.00" type="string"/>
    </graphics>
  </node>
  <node id="8045" label="Tmrna">
    <att name="shared name" value="http://csb.wur.nl/genome/Tmrna" type="string"/>
    <att name="name" value="Tmrna" type="string"/>
    <att name="selected" value="0" type="boolean"/>
    <att name="child instance count" value="" type="string"/>
    <att name="count" value="1" type="integer"/>
    <att name="full iri" value="&lt;http://csb.wur.nl/genome/Tmrna&gt;" type="string"/>
    <att name="hide" value="" type="string"/>
    <graphics y="13.88169340123357" w="20.0" type="ELLIPSE" outline="#CCCCCC" h="20.0" x="-56.00590515136719" fill="#66FF66" z="0.0" width="2.0">
      <att name="NODE_CUSTOMGRAPHICS_POSITION_2" value="C,C,c,0.00,0.00" type="string"/>
      <att name="NODE_LABEL_WIDTH" value="200.0" type="string"/>
      <att name="NODE_TRANSPARENCY" value="255" type="string"/>
      <att name="NODE_CUSTOMGRAPHICS_SIZE_5" value="0.0" type="string"/>
      <att name="NODE_CUSTOMGRAPHICS_3" value="org.cytoscape.ding.customgraphics.NullCustomGraphics,0,[ Remove Graphics ]," type="string"/>
      <att name="NODE_TOOLTIP" value="" type="string"/>
      <att name="NODE_SELECTED_PAINT" value="#FFFF00" type="string"/>
      <att name="NODE_LABEL_COLOR" value="#666666" type="string"/>
      <att name="NODE_LABEL_FONT_SIZE" value="10" type="string"/>
      <att name="NODE_CUSTOMGRAPHICS_6" value="org.cytoscape.ding.customgraphics.NullCustomGraphics,0,[ Remove Graphics ]," type="string"/>
      <att name="NODE_NESTED_NETWORK_IMAGE_VISIBLE" value="true" type="string"/>
      <att name="NODE_CUSTOMGRAPHICS_SIZE_9" value="0.0" type="string"/>
      <att name="NODE_CUSTOMGRAPHICS_POSITION_5" value="C,C,c,0.00,0.00" type="string"/>
      <att name="NODE_CUSTOMGRAPHICS_POSITION_4" value="C,C,c,0.00,0.00" type="string"/>
      <att name="NODE_CUSTOMGRAPHICS_8" value="org.cytoscape.ding.customgraphics.NullCustomGraphics,0,[ Remove Graphics ]," type="string"/>
      <att name="NODE_CUSTOMGRAPHICS_POSITION_9" value="C,C,c,0.00,0.00" type="string"/>
      <att name="NODE_CUSTOMGRAPHICS_SIZE_1" value="0.0" type="string"/>
      <att name="NODE_CUSTOMGRAPHICS_SIZE_7" value="0.0" type="string"/>
      <att name="NODE_CUSTOMGRAPHICS_2" value="org.cytoscape.ding.customgraphics.NullCustomGraphics,0,[ Remove Graphics ]," type="string"/>
      <att name="NODE_CUSTOMGRAPHICS_SIZE_3" value="0.0" type="string"/>
      <att name="NODE_BORDER_STROKE" value="SOLID" type="string"/>
      <att name="NODE_SELECTED" value="false" type="string"/>
      <att name="NODE_VISIBLE" value="true" type="string"/>
      <att name="NODE_LABEL_FONT_FACE" value="Century Schoolbook L Bold,plain,10" type="string"/>
      <att name="NODE_CUSTOMGRAPHICS_4" value="org.cytoscape.ding.customgraphics.NullCustomGraphics,0,[ Remove Graphics ]," type="string"/>
      <att name="NODE_DEPTH" value="0.0" type="string"/>
      <att name="NODE_CUSTOMGRAPHICS_POSITION_7" value="C,C,c,0.00,0.00" type="string"/>
      <att name="NODE_LABEL_POSITION" value="C,C,c,0.00,0.00" type="string"/>
      <att name="NODE_CUSTOMGRAPHICS_SIZE_8" value="0.0" type="string"/>
      <att name="NODE_LABEL" value="Tmrna" type="string"/>
      <att name="NODE_CUSTOMGRAPHICS_1" value="org.cytoscape.ding.customgraphics.NullCustomGraphics,0,[ Remove Graphics ]," type="string"/>
      <att name="NODE_CUSTOMGRAPHICS_POSITION_8" value="C,C,c,0.00,0.00" type="string"/>
      <att name="NODE_CUSTOMGRAPHICS_SIZE_2" value="0.0" type="string"/>
      <att name="NODE_LABEL_TRANSPARENCY" value="255" type="string"/>
      <att name="NODE_CUSTOMGRAPHICS_9" value="org.cytoscape.ding.customgraphics.NullCustomGraphics,0,[ Remove Graphics ]," type="string"/>
      <att name="NODE_CUSTOMGRAPHICS_5" value="org.cytoscape.ding.customgraphics.NullCustomGraphics,0,[ Remove Graphics ]," type="string"/>
      <att name="NODE_CUSTOMGRAPHICS_POSITION_3" value="C,C,c,0.00,0.00" type="string"/>
      <att name="NODE_CUSTOMGRAPHICS_SIZE_4" value="0.0" type="string"/>
      <att name="NODE_CUSTOMGRAPHICS_POSITION_6" value="C,C,c,0.00,0.00" type="string"/>
      <att name="NODE_BORDER_TRANSPARENCY" value="255" type="string"/>
      <att name="NODE_CUSTOMGRAPHICS_7" value="org.cytoscape.ding.customgraphics.NullCustomGraphics,0,[ Remove Graphics ]," type="string"/>
      <att name="NODE_CUSTOMGRAPHICS_SIZE_6" value="0.0" type="string"/>
      <att name="NODE_CUSTOMGRAPHICS_POSITION_1" value="C,C,c,0.00,0.00" type="string"/>
    </graphics>
  </node>
  <node id="8044" label="Trna">
    <att name="shared name" value="http://csb.wur.nl/genome/Trna" type="string"/>
    <att name="name" value="Trna" type="string"/>
    <att name="selected" value="0" type="boolean"/>
    <att name="child instance count" value="" type="string"/>
    <att name="count" value="172" type="integer"/>
    <att name="full iri" value="&lt;http://csb.wur.nl/genome/Trna&gt;" type="string"/>
    <att name="hide" value="" type="string"/>
    <graphics y="43.362693786621094" w="20.0" type="ELLIPSE" outline="#CCCCCC" h="20.0" x="-59.73889420514493" fill="#66FF66" z="0.0" width="2.0">
      <att name="NODE_CUSTOMGRAPHICS_POSITION_2" value="C,C,c,0.00,0.00" type="string"/>
      <att name="NODE_LABEL_WIDTH" value="200.0" type="string"/>
      <att name="NODE_TRANSPARENCY" value="255" type="string"/>
      <att name="NODE_CUSTOMGRAPHICS_SIZE_5" value="0.0" type="string"/>
      <att name="NODE_CUSTOMGRAPHICS_3" value="org.cytoscape.ding.customgraphics.NullCustomGraphics,0,[ Remove Graphics ]," type="string"/>
      <att name="NODE_TOOLTIP" value="" type="string"/>
      <att name="NODE_SELECTED_PAINT" value="#FFFF00" type="string"/>
      <att name="NODE_LABEL_COLOR" value="#666666" type="string"/>
      <att name="NODE_LABEL_FONT_SIZE" value="10" type="string"/>
      <att name="NODE_CUSTOMGRAPHICS_6" value="org.cytoscape.ding.customgraphics.NullCustomGraphics,0,[ Remove Graphics ]," type="string"/>
      <att name="NODE_NESTED_NETWORK_IMAGE_VISIBLE" value="true" type="string"/>
      <att name="NODE_CUSTOMGRAPHICS_SIZE_9" value="0.0" type="string"/>
      <att name="NODE_CUSTOMGRAPHICS_POSITION_5" value="C,C,c,0.00,0.00" type="string"/>
      <att name="NODE_CUSTOMGRAPHICS_POSITION_4" value="C,C,c,0.00,0.00" type="string"/>
      <att name="NODE_CUSTOMGRAPHICS_8" value="org.cytoscape.ding.customgraphics.NullCustomGraphics,0,[ Remove Graphics ]," type="string"/>
      <att name="NODE_CUSTOMGRAPHICS_POSITION_9" value="C,C,c,0.00,0.00" type="string"/>
      <att name="NODE_CUSTOMGRAPHICS_SIZE_1" value="0.0" type="string"/>
      <att name="NODE_CUSTOMGRAPHICS_SIZE_7" value="0.0" type="string"/>
      <att name="NODE_CUSTOMGRAPHICS_2" value="org.cytoscape.ding.customgraphics.NullCustomGraphics,0,[ Remove Graphics ]," type="string"/>
      <att name="NODE_CUSTOMGRAPHICS_SIZE_3" value="0.0" type="string"/>
      <att name="NODE_BORDER_STROKE" value="SOLID" type="string"/>
      <att name="NODE_SELECTED" value="false" type="string"/>
      <att name="NODE_VISIBLE" value="true" type="string"/>
      <att name="NODE_LABEL_FONT_FACE" value="Century Schoolbook L Bold,plain,10" type="string"/>
      <att name="NODE_CUSTOMGRAPHICS_4" value="org.cytoscape.ding.customgraphics.NullCustomGraphics,0,[ Remove Graphics ]," type="string"/>
      <att name="NODE_DEPTH" value="0.0" type="string"/>
      <att name="NODE_CUSTOMGRAPHICS_POSITION_7" value="C,C,c,0.00,0.00" type="string"/>
      <att name="NODE_LABEL_POSITION" value="C,C,c,0.00,0.00" type="string"/>
      <att name="NODE_CUSTOMGRAPHICS_SIZE_8" value="0.0" type="string"/>
      <att name="NODE_LABEL" value="Trna" type="string"/>
      <att name="NODE_CUSTOMGRAPHICS_1" value="org.cytoscape.ding.customgraphics.NullCustomGraphics,0,[ Remove Graphics ]," type="string"/>
      <att name="NODE_CUSTOMGRAPHICS_POSITION_8" value="C,C,c,0.00,0.00" type="string"/>
      <att name="NODE_CUSTOMGRAPHICS_SIZE_2" value="0.0" type="string"/>
      <att name="NODE_LABEL_TRANSPARENCY" value="255" type="string"/>
      <att name="NODE_CUSTOMGRAPHICS_9" value="org.cytoscape.ding.customgraphics.NullCustomGraphics,0,[ Remove Graphics ]," type="string"/>
      <att name="NODE_CUSTOMGRAPHICS_5" value="org.cytoscape.ding.customgraphics.NullCustomGraphics,0,[ Remove Graphics ]," type="string"/>
      <att name="NODE_CUSTOMGRAPHICS_POSITION_3" value="C,C,c,0.00,0.00" type="string"/>
      <att name="NODE_CUSTOMGRAPHICS_SIZE_4" value="0.0" type="string"/>
      <att name="NODE_CUSTOMGRAPHICS_POSITION_6" value="C,C,c,0.00,0.00" type="string"/>
      <att name="NODE_BORDER_TRANSPARENCY" value="255" type="string"/>
      <att name="NODE_CUSTOMGRAPHICS_7" value="org.cytoscape.ding.customgraphics.NullCustomGraphics,0,[ Remove Graphics ]," type="string"/>
      <att name="NODE_CUSTOMGRAPHICS_SIZE_6" value="0.0" type="string"/>
      <att name="NODE_CUSTOMGRAPHICS_POSITION_1" value="C,C,c,0.00,0.00" type="string"/>
    </graphics>
  </node>
  <node id="8043" label="http://csb.wur.nl/genome/Sts/string">
    <att name="shared name" value="http://csb.wur.nl/genome/Sts/string" type="string"/>
    <att name="name" value="http://csb.wur.nl/genome/Sts/string" type="string"/>
    <att name="selected" value="0" type="boolean"/>
    <att name="child instance count" value="" type="string"/>
    <att name="count" type="integer"/>
    <att name="full iri" value="" type="string"/>
    <att name="hide" value="hide" type="string"/>
    <graphics y="-20.0" w="20.0" type="ELLIPSE" outline="#CCCCCC" h="20.0" x="-200.0" fill="#66FF66" z="0.0" width="2.0">
      <att name="NODE_CUSTOMGRAPHICS_POSITION_2" value="C,C,c,0.00,0.00" type="string"/>
      <att name="NODE_LABEL_WIDTH" value="200.0" type="string"/>
      <att name="NODE_TRANSPARENCY" value="255" type="string"/>
      <att name="NODE_CUSTOMGRAPHICS_SIZE_5" value="0.0" type="string"/>
      <att name="NODE_CUSTOMGRAPHICS_3" value="org.cytoscape.ding.customgraphics.NullCustomGraphics,0,[ Remove Graphics ]," type="string"/>
      <att name="NODE_TOOLTIP" value="" type="string"/>
      <att name="NODE_SELECTED_PAINT" value="#FFFF00" type="string"/>
      <att name="NODE_LABEL_COLOR" value="#666666" type="string"/>
      <att name="NODE_LABEL_FONT_SIZE" value="10" type="string"/>
      <att name="NODE_CUSTOMGRAPHICS_6" value="org.cytoscape.ding.customgraphics.NullCustomGraphics,0,[ Remove Graphics ]," type="string"/>
      <att name="NODE_NESTED_NETWORK_IMAGE_VISIBLE" value="true" type="string"/>
      <att name="NODE_CUSTOMGRAPHICS_SIZE_9" value="0.0" type="string"/>
      <att name="NODE_CUSTOMGRAPHICS_POSITION_5" value="C,C,c,0.00,0.00" type="string"/>
      <att name="NODE_CUSTOMGRAPHICS_POSITION_4" value="C,C,c,0.00,0.00" type="string"/>
      <att name="NODE_CUSTOMGRAPHICS_8" value="org.cytoscape.ding.customgraphics.NullCustomGraphics,0,[ Remove Graphics ]," type="string"/>
      <att name="NODE_CUSTOMGRAPHICS_POSITION_9" value="C,C,c,0.00,0.00" type="string"/>
      <att name="NODE_CUSTOMGRAPHICS_SIZE_1" value="0.0" type="string"/>
      <att name="NODE_CUSTOMGRAPHICS_SIZE_7" value="0.0" type="string"/>
      <att name="NODE_CUSTOMGRAPHICS_2" value="org.cytoscape.ding.customgraphics.NullCustomGraphics,0,[ Remove Graphics ]," type="string"/>
      <att name="NODE_CUSTOMGRAPHICS_SIZE_3" value="0.0" type="string"/>
      <att name="NODE_BORDER_STROKE" value="SOLID" type="string"/>
      <att name="NODE_SELECTED" value="false" type="string"/>
      <att name="NODE_VISIBLE" value="false" type="string"/>
      <att name="NODE_LABEL_FONT_FACE" value="Century Schoolbook L Bold,plain,10" type="string"/>
      <att name="NODE_CUSTOMGRAPHICS_4" value="org.cytoscape.ding.customgraphics.NullCustomGraphics,0,[ Remove Graphics ]," type="string"/>
      <att name="NODE_DEPTH" value="0.0" type="string"/>
      <att name="NODE_CUSTOMGRAPHICS_POSITION_7" value="C,C,c,0.00,0.00" type="string"/>
      <att name="NODE_LABEL_POSITION" value="C,C,c,0.00,0.00" type="string"/>
      <att name="NODE_CUSTOMGRAPHICS_SIZE_8" value="0.0" type="string"/>
      <att name="NODE_LABEL" value="http://csb.wur.nl/genome/Sts/string" type="string"/>
      <att name="NODE_CUSTOMGRAPHICS_1" value="org.cytoscape.ding.customgraphics.NullCustomGraphics,0,[ Remove Graphics ]," type="string"/>
      <att name="NODE_CUSTOMGRAPHICS_POSITION_8" value="C,C,c,0.00,0.00" type="string"/>
      <att name="NODE_CUSTOMGRAPHICS_SIZE_2" value="0.0" type="string"/>
      <att name="NODE_LABEL_TRANSPARENCY" value="255" type="string"/>
      <att name="NODE_CUSTOMGRAPHICS_9" value="org.cytoscape.ding.customgraphics.NullCustomGraphics,0,[ Remove Graphics ]," type="string"/>
      <att name="NODE_CUSTOMGRAPHICS_5" value="org.cytoscape.ding.customgraphics.NullCustomGraphics,0,[ Remove Graphics ]," type="string"/>
      <att name="NODE_CUSTOMGRAPHICS_POSITION_3" value="C,C,c,0.00,0.00" type="string"/>
      <att name="NODE_CUSTOMGRAPHICS_SIZE_4" value="0.0" type="string"/>
      <att name="NODE_CUSTOMGRAPHICS_POSITION_6" value="C,C,c,0.00,0.00" type="string"/>
      <att name="NODE_BORDER_TRANSPARENCY" value="255" type="string"/>
      <att name="NODE_CUSTOMGRAPHICS_7" value="org.cytoscape.ding.customgraphics.NullCustomGraphics,0,[ Remove Graphics ]," type="string"/>
      <att name="NODE_CUSTOMGRAPHICS_SIZE_6" value="0.0" type="string"/>
      <att name="NODE_CUSTOMGRAPHICS_POSITION_1" value="C,C,c,0.00,0.00" type="string"/>
    </graphics>
  </node>
  <node id="8042" label="http://csb.wur.nl/genome/Sts/integer">
    <att name="shared name" value="http://csb.wur.nl/genome/Sts/integer" type="string"/>
    <att name="name" value="http://csb.wur.nl/genome/Sts/integer" type="string"/>
    <att name="selected" value="0" type="boolean"/>
    <att name="child instance count" value="" type="string"/>
    <att name="count" type="integer"/>
    <att name="full iri" value="" type="string"/>
    <att name="hide" value="hide" type="string"/>
    <graphics y="-20.0" w="20.0" type="ELLIPSE" outline="#CCCCCC" h="20.0" x="200.0" fill="#66FF66" z="0.0" width="2.0">
      <att name="NODE_CUSTOMGRAPHICS_POSITION_2" value="C,C,c,0.00,0.00" type="string"/>
      <att name="NODE_LABEL_WIDTH" value="200.0" type="string"/>
      <att name="NODE_TRANSPARENCY" value="255" type="string"/>
      <att name="NODE_CUSTOMGRAPHICS_SIZE_5" value="0.0" type="string"/>
      <att name="NODE_CUSTOMGRAPHICS_3" value="org.cytoscape.ding.customgraphics.NullCustomGraphics,0,[ Remove Graphics ]," type="string"/>
      <att name="NODE_TOOLTIP" value="" type="string"/>
      <att name="NODE_SELECTED_PAINT" value="#FFFF00" type="string"/>
      <att name="NODE_LABEL_COLOR" value="#666666" type="string"/>
      <att name="NODE_LABEL_FONT_SIZE" value="10" type="string"/>
      <att name="NODE_CUSTOMGRAPHICS_6" value="org.cytoscape.ding.customgraphics.NullCustomGraphics,0,[ Remove Graphics ]," type="string"/>
      <att name="NODE_NESTED_NETWORK_IMAGE_VISIBLE" value="true" type="string"/>
      <att name="NODE_CUSTOMGRAPHICS_SIZE_9" value="0.0" type="string"/>
      <att name="NODE_CUSTOMGRAPHICS_POSITION_5" value="C,C,c,0.00,0.00" type="string"/>
      <att name="NODE_CUSTOMGRAPHICS_POSITION_4" value="C,C,c,0.00,0.00" type="string"/>
      <att name="NODE_CUSTOMGRAPHICS_8" value="org.cytoscape.ding.customgraphics.NullCustomGraphics,0,[ Remove Graphics ]," type="string"/>
      <att name="NODE_CUSTOMGRAPHICS_POSITION_9" value="C,C,c,0.00,0.00" type="string"/>
      <att name="NODE_CUSTOMGRAPHICS_SIZE_1" value="0.0" type="string"/>
      <att name="NODE_CUSTOMGRAPHICS_SIZE_7" value="0.0" type="string"/>
      <att name="NODE_CUSTOMGRAPHICS_2" value="org.cytoscape.ding.customgraphics.NullCustomGraphics,0,[ Remove Graphics ]," type="string"/>
      <att name="NODE_CUSTOMGRAPHICS_SIZE_3" value="0.0" type="string"/>
      <att name="NODE_BORDER_STROKE" value="SOLID" type="string"/>
      <att name="NODE_SELECTED" value="false" type="string"/>
      <att name="NODE_VISIBLE" value="false" type="string"/>
      <att name="NODE_LABEL_FONT_FACE" value="Century Schoolbook L Bold,plain,10" type="string"/>
      <att name="NODE_CUSTOMGRAPHICS_4" value="org.cytoscape.ding.customgraphics.NullCustomGraphics,0,[ Remove Graphics ]," type="string"/>
      <att name="NODE_DEPTH" value="0.0" type="string"/>
      <att name="NODE_CUSTOMGRAPHICS_POSITION_7" value="C,C,c,0.00,0.00" type="string"/>
      <att name="NODE_LABEL_POSITION" value="C,C,c,0.00,0.00" type="string"/>
      <att name="NODE_CUSTOMGRAPHICS_SIZE_8" value="0.0" type="string"/>
      <att name="NODE_LABEL" value="http://csb.wur.nl/genome/Sts/integer" type="string"/>
      <att name="NODE_CUSTOMGRAPHICS_1" value="org.cytoscape.ding.customgraphics.NullCustomGraphics,0,[ Remove Graphics ]," type="string"/>
      <att name="NODE_CUSTOMGRAPHICS_POSITION_8" value="C,C,c,0.00,0.00" type="string"/>
      <att name="NODE_CUSTOMGRAPHICS_SIZE_2" value="0.0" type="string"/>
      <att name="NODE_LABEL_TRANSPARENCY" value="255" type="string"/>
      <att name="NODE_CUSTOMGRAPHICS_9" value="org.cytoscape.ding.customgraphics.NullCustomGraphics,0,[ Remove Graphics ]," type="string"/>
      <att name="NODE_CUSTOMGRAPHICS_5" value="org.cytoscape.ding.customgraphics.NullCustomGraphics,0,[ Remove Graphics ]," type="string"/>
      <att name="NODE_CUSTOMGRAPHICS_POSITION_3" value="C,C,c,0.00,0.00" type="string"/>
      <att name="NODE_CUSTOMGRAPHICS_SIZE_4" value="0.0" type="string"/>
      <att name="NODE_CUSTOMGRAPHICS_POSITION_6" value="C,C,c,0.00,0.00" type="string"/>
      <att name="NODE_BORDER_TRANSPARENCY" value="255" type="string"/>
      <att name="NODE_CUSTOMGRAPHICS_7" value="org.cytoscape.ding.customgraphics.NullCustomGraphics,0,[ Remove Graphics ]," type="string"/>
      <att name="NODE_CUSTOMGRAPHICS_SIZE_6" value="0.0" type="string"/>
      <att name="NODE_CUSTOMGRAPHICS_POSITION_1" value="C,C,c,0.00,0.00" type="string"/>
    </graphics>
  </node>
  <node id="8041" label="Sts">
    <att name="shared name" value="http://csb.wur.nl/genome/Sts" type="string"/>
    <att name="name" value="Sts" type="string"/>
    <att name="selected" value="0" type="boolean"/>
    <att name="child instance count" value="" type="string"/>
    <att name="count" value="51" type="integer"/>
    <att name="full iri" value="&lt;http://csb.wur.nl/genome/Sts&gt;" type="string"/>
    <att name="hide" value="" type="string"/>
    <graphics y="-1.5640356730899292" w="20.0" type="ELLIPSE" outline="#CCCCCC" h="20.0" x="48.007184286066" fill="#66FF66" z="0.0" width="2.0">
      <att name="NODE_CUSTOMGRAPHICS_POSITION_2" value="C,C,c,0.00,0.00" type="string"/>
      <att name="NODE_LABEL_WIDTH" value="200.0" type="string"/>
      <att name="NODE_TRANSPARENCY" value="255" type="string"/>
      <att name="NODE_CUSTOMGRAPHICS_SIZE_5" value="0.0" type="string"/>
      <att name="NODE_CUSTOMGRAPHICS_3" value="org.cytoscape.ding.customgraphics.NullCustomGraphics,0,[ Remove Graphics ]," type="string"/>
      <att name="NODE_TOOLTIP" value="" type="string"/>
      <att name="NODE_SELECTED_PAINT" value="#FFFF00" type="string"/>
      <att name="NODE_LABEL_COLOR" value="#666666" type="string"/>
      <att name="NODE_LABEL_FONT_SIZE" value="10" type="string"/>
      <att name="NODE_CUSTOMGRAPHICS_6" value="org.cytoscape.ding.customgraphics.NullCustomGraphics,0,[ Remove Graphics ]," type="string"/>
      <att name="NODE_NESTED_NETWORK_IMAGE_VISIBLE" value="true" type="string"/>
      <att name="NODE_CUSTOMGRAPHICS_SIZE_9" value="0.0" type="string"/>
      <att name="NODE_CUSTOMGRAPHICS_POSITION_5" value="C,C,c,0.00,0.00" type="string"/>
      <att name="NODE_CUSTOMGRAPHICS_POSITION_4" value="C,C,c,0.00,0.00" type="string"/>
      <att name="NODE_CUSTOMGRAPHICS_8" value="org.cytoscape.ding.customgraphics.NullCustomGraphics,0,[ Remove Graphics ]," type="string"/>
      <att name="NODE_CUSTOMGRAPHICS_POSITION_9" value="C,C,c,0.00,0.00" type="string"/>
      <att name="NODE_CUSTOMGRAPHICS_SIZE_1" value="0.0" type="string"/>
      <att name="NODE_CUSTOMGRAPHICS_SIZE_7" value="0.0" type="string"/>
      <att name="NODE_CUSTOMGRAPHICS_2" value="org.cytoscape.ding.customgraphics.NullCustomGraphics,0,[ Remove Graphics ]," type="string"/>
      <att name="NODE_CUSTOMGRAPHICS_SIZE_3" value="0.0" type="string"/>
      <att name="NODE_BORDER_STROKE" value="SOLID" type="string"/>
      <att name="NODE_SELECTED" value="false" type="string"/>
      <att name="NODE_VISIBLE" value="true" type="string"/>
      <att name="NODE_LABEL_FONT_FACE" value="Century Schoolbook L Bold,plain,10" type="string"/>
      <att name="NODE_CUSTOMGRAPHICS_4" value="org.cytoscape.ding.customgraphics.NullCustomGraphics,0,[ Remove Graphics ]," type="string"/>
      <att name="NODE_DEPTH" value="0.0" type="string"/>
      <att name="NODE_CUSTOMGRAPHICS_POSITION_7" value="C,C,c,0.00,0.00" type="string"/>
      <att name="NODE_LABEL_POSITION" value="C,C,c,0.00,0.00" type="string"/>
      <att name="NODE_CUSTOMGRAPHICS_SIZE_8" value="0.0" type="string"/>
      <att name="NODE_LABEL" value="Sts" type="string"/>
      <att name="NODE_CUSTOMGRAPHICS_1" value="org.cytoscape.ding.customgraphics.NullCustomGraphics,0,[ Remove Graphics ]," type="string"/>
      <att name="NODE_CUSTOMGRAPHICS_POSITION_8" value="C,C,c,0.00,0.00" type="string"/>
      <att name="NODE_CUSTOMGRAPHICS_SIZE_2" value="0.0" type="string"/>
      <att name="NODE_LABEL_TRANSPARENCY" value="255" type="string"/>
      <att name="NODE_CUSTOMGRAPHICS_9" value="org.cytoscape.ding.customgraphics.NullCustomGraphics,0,[ Remove Graphics ]," type="string"/>
      <att name="NODE_CUSTOMGRAPHICS_5" value="org.cytoscape.ding.customgraphics.NullCustomGraphics,0,[ Remove Graphics ]," type="string"/>
      <att name="NODE_CUSTOMGRAPHICS_POSITION_3" value="C,C,c,0.00,0.00" type="string"/>
      <att name="NODE_CUSTOMGRAPHICS_SIZE_4" value="0.0" type="string"/>
      <att name="NODE_CUSTOMGRAPHICS_POSITION_6" value="C,C,c,0.00,0.00" type="string"/>
      <att name="NODE_BORDER_TRANSPARENCY" value="255" type="string"/>
      <att name="NODE_CUSTOMGRAPHICS_7" value="org.cytoscape.ding.customgraphics.NullCustomGraphics,0,[ Remove Graphics ]," type="string"/>
      <att name="NODE_CUSTOMGRAPHICS_SIZE_6" value="0.0" type="string"/>
      <att name="NODE_CUSTOMGRAPHICS_POSITION_1" value="C,C,c,0.00,0.00" type="string"/>
    </graphics>
  </node>
  <node id="8040" label="http://csb.wur.nl/genome/Signalp/string">
    <att name="shared name" value="http://csb.wur.nl/genome/Signalp/string" type="string"/>
    <att name="name" value="http://csb.wur.nl/genome/Signalp/string" type="string"/>
    <att name="selected" value="0" type="boolean"/>
    <att name="child instance count" value="" type="string"/>
    <att name="count" type="integer"/>
    <att name="full iri" value="" type="string"/>
    <att name="hide" value="hide" type="string"/>
    <graphics y="60.0" w="20.0" type="ELLIPSE" outline="#CCCCCC" h="20.0" x="120.0" fill="#66FF66" z="0.0" width="2.0">
      <att name="NODE_CUSTOMGRAPHICS_POSITION_2" value="C,C,c,0.00,0.00" type="string"/>
      <att name="NODE_LABEL_WIDTH" value="200.0" type="string"/>
      <att name="NODE_TRANSPARENCY" value="255" type="string"/>
      <att name="NODE_CUSTOMGRAPHICS_SIZE_5" value="0.0" type="string"/>
      <att name="NODE_CUSTOMGRAPHICS_3" value="org.cytoscape.ding.customgraphics.NullCustomGraphics,0,[ Remove Graphics ]," type="string"/>
      <att name="NODE_TOOLTIP" value="" type="string"/>
      <att name="NODE_SELECTED_PAINT" value="#FFFF00" type="string"/>
      <att name="NODE_LABEL_COLOR" value="#666666" type="string"/>
      <att name="NODE_LABEL_FONT_SIZE" value="10" type="string"/>
      <att name="NODE_CUSTOMGRAPHICS_6" value="org.cytoscape.ding.customgraphics.NullCustomGraphics,0,[ Remove Graphics ]," type="string"/>
      <att name="NODE_NESTED_NETWORK_IMAGE_VISIBLE" value="true" type="string"/>
      <att name="NODE_CUSTOMGRAPHICS_SIZE_9" value="0.0" type="string"/>
      <att name="NODE_CUSTOMGRAPHICS_POSITION_5" value="C,C,c,0.00,0.00" type="string"/>
      <att name="NODE_CUSTOMGRAPHICS_POSITION_4" value="C,C,c,0.00,0.00" type="string"/>
      <att name="NODE_CUSTOMGRAPHICS_8" value="org.cytoscape.ding.customgraphics.NullCustomGraphics,0,[ Remove Graphics ]," type="string"/>
      <att name="NODE_CUSTOMGRAPHICS_POSITION_9" value="C,C,c,0.00,0.00" type="string"/>
      <att name="NODE_CUSTOMGRAPHICS_SIZE_1" value="0.0" type="string"/>
      <att name="NODE_CUSTOMGRAPHICS_SIZE_7" value="0.0" type="string"/>
      <att name="NODE_CUSTOMGRAPHICS_2" value="org.cytoscape.ding.customgraphics.NullCustomGraphics,0,[ Remove Graphics ]," type="string"/>
      <att name="NODE_CUSTOMGRAPHICS_SIZE_3" value="0.0" type="string"/>
      <att name="NODE_BORDER_STROKE" value="SOLID" type="string"/>
      <att name="NODE_SELECTED" value="false" type="string"/>
      <att name="NODE_VISIBLE" value="false" type="string"/>
      <att name="NODE_LABEL_FONT_FACE" value="Century Schoolbook L Bold,plain,10" type="string"/>
      <att name="NODE_CUSTOMGRAPHICS_4" value="org.cytoscape.ding.customgraphics.NullCustomGraphics,0,[ Remove Graphics ]," type="string"/>
      <att name="NODE_DEPTH" value="0.0" type="string"/>
      <att name="NODE_CUSTOMGRAPHICS_POSITION_7" value="C,C,c,0.00,0.00" type="string"/>
      <att name="NODE_LABEL_POSITION" value="C,C,c,0.00,0.00" type="string"/>
      <att name="NODE_CUSTOMGRAPHICS_SIZE_8" value="0.0" type="string"/>
      <att name="NODE_LABEL" value="http://csb.wur.nl/genome/Signalp/string" type="string"/>
      <att name="NODE_CUSTOMGRAPHICS_1" value="org.cytoscape.ding.customgraphics.NullCustomGraphics,0,[ Remove Graphics ]," type="string"/>
      <att name="NODE_CUSTOMGRAPHICS_POSITION_8" value="C,C,c,0.00,0.00" type="string"/>
      <att name="NODE_CUSTOMGRAPHICS_SIZE_2" value="0.0" type="string"/>
      <att name="NODE_LABEL_TRANSPARENCY" value="255" type="string"/>
      <att name="NODE_CUSTOMGRAPHICS_9" value="org.cytoscape.ding.customgraphics.NullCustomGraphics,0,[ Remove Graphics ]," type="string"/>
      <att name="NODE_CUSTOMGRAPHICS_5" value="org.cytoscape.ding.customgraphics.NullCustomGraphics,0,[ Remove Graphics ]," type="string"/>
      <att name="NODE_CUSTOMGRAPHICS_POSITION_3" value="C,C,c,0.00,0.00" type="string"/>
      <att name="NODE_CUSTOMGRAPHICS_SIZE_4" value="0.0" type="string"/>
      <att name="NODE_CUSTOMGRAPHICS_POSITION_6" value="C,C,c,0.00,0.00" type="string"/>
      <att name="NODE_BORDER_TRANSPARENCY" value="255" type="string"/>
      <att name="NODE_CUSTOMGRAPHICS_7" value="org.cytoscape.ding.customgraphics.NullCustomGraphics,0,[ Remove Graphics ]," type="string"/>
      <att name="NODE_CUSTOMGRAPHICS_SIZE_6" value="0.0" type="string"/>
      <att name="NODE_CUSTOMGRAPHICS_POSITION_1" value="C,C,c,0.00,0.00" type="string"/>
    </graphics>
  </node>
  <node id="8039" label="http://csb.wur.nl/genome/Signalp/integer">
    <att name="shared name" value="http://csb.wur.nl/genome/Signalp/integer" type="string"/>
    <att name="name" value="http://csb.wur.nl/genome/Signalp/integer" type="string"/>
    <att name="selected" value="0" type="boolean"/>
    <att name="child instance count" value="" type="string"/>
    <att name="count" type="integer"/>
    <att name="full iri" value="" type="string"/>
    <att name="hide" value="hide" type="string"/>
    <graphics y="-60.0" w="20.0" type="ELLIPSE" outline="#CCCCCC" h="20.0" x="200.0" fill="#66FF66" z="0.0" width="2.0">
      <att name="NODE_CUSTOMGRAPHICS_POSITION_2" value="C,C,c,0.00,0.00" type="string"/>
      <att name="NODE_LABEL_WIDTH" value="200.0" type="string"/>
      <att name="NODE_TRANSPARENCY" value="255" type="string"/>
      <att name="NODE_CUSTOMGRAPHICS_SIZE_5" value="0.0" type="string"/>
      <att name="NODE_CUSTOMGRAPHICS_3" value="org.cytoscape.ding.customgraphics.NullCustomGraphics,0,[ Remove Graphics ]," type="string"/>
      <att name="NODE_TOOLTIP" value="" type="string"/>
      <att name="NODE_SELECTED_PAINT" value="#FFFF00" type="string"/>
      <att name="NODE_LABEL_COLOR" value="#666666" type="string"/>
      <att name="NODE_LABEL_FONT_SIZE" value="10" type="string"/>
      <att name="NODE_CUSTOMGRAPHICS_6" value="org.cytoscape.ding.customgraphics.NullCustomGraphics,0,[ Remove Graphics ]," type="string"/>
      <att name="NODE_NESTED_NETWORK_IMAGE_VISIBLE" value="true" type="string"/>
      <att name="NODE_CUSTOMGRAPHICS_SIZE_9" value="0.0" type="string"/>
      <att name="NODE_CUSTOMGRAPHICS_POSITION_5" value="C,C,c,0.00,0.00" type="string"/>
      <att name="NODE_CUSTOMGRAPHICS_POSITION_4" value="C,C,c,0.00,0.00" type="string"/>
      <att name="NODE_CUSTOMGRAPHICS_8" value="org.cytoscape.ding.customgraphics.NullCustomGraphics,0,[ Remove Graphics ]," type="string"/>
      <att name="NODE_CUSTOMGRAPHICS_POSITION_9" value="C,C,c,0.00,0.00" type="string"/>
      <att name="NODE_CUSTOMGRAPHICS_SIZE_1" value="0.0" type="string"/>
      <att name="NODE_CUSTOMGRAPHICS_SIZE_7" value="0.0" type="string"/>
      <att name="NODE_CUSTOMGRAPHICS_2" value="org.cytoscape.ding.customgraphics.NullCustomGraphics,0,[ Remove Graphics ]," type="string"/>
      <att name="NODE_CUSTOMGRAPHICS_SIZE_3" value="0.0" type="string"/>
      <att name="NODE_BORDER_STROKE" value="SOLID" type="string"/>
      <att name="NODE_SELECTED" value="false" type="string"/>
      <att name="NODE_VISIBLE" value="false" type="string"/>
      <att name="NODE_LABEL_FONT_FACE" value="Century Schoolbook L Bold,plain,10" type="string"/>
      <att name="NODE_CUSTOMGRAPHICS_4" value="org.cytoscape.ding.customgraphics.NullCustomGraphics,0,[ Remove Graphics ]," type="string"/>
      <att name="NODE_DEPTH" value="0.0" type="string"/>
      <att name="NODE_CUSTOMGRAPHICS_POSITION_7" value="C,C,c,0.00,0.00" type="string"/>
      <att name="NODE_LABEL_POSITION" value="C,C,c,0.00,0.00" type="string"/>
      <att name="NODE_CUSTOMGRAPHICS_SIZE_8" value="0.0" type="string"/>
      <att name="NODE_LABEL" value="http://csb.wur.nl/genome/Signalp/integer" type="string"/>
      <att name="NODE_CUSTOMGRAPHICS_1" value="org.cytoscape.ding.customgraphics.NullCustomGraphics,0,[ Remove Graphics ]," type="string"/>
      <att name="NODE_CUSTOMGRAPHICS_POSITION_8" value="C,C,c,0.00,0.00" type="string"/>
      <att name="NODE_CUSTOMGRAPHICS_SIZE_2" value="0.0" type="string"/>
      <att name="NODE_LABEL_TRANSPARENCY" value="255" type="string"/>
      <att name="NODE_CUSTOMGRAPHICS_9" value="org.cytoscape.ding.customgraphics.NullCustomGraphics,0,[ Remove Graphics ]," type="string"/>
      <att name="NODE_CUSTOMGRAPHICS_5" value="org.cytoscape.ding.customgraphics.NullCustomGraphics,0,[ Remove Graphics ]," type="string"/>
      <att name="NODE_CUSTOMGRAPHICS_POSITION_3" value="C,C,c,0.00,0.00" type="string"/>
      <att name="NODE_CUSTOMGRAPHICS_SIZE_4" value="0.0" type="string"/>
      <att name="NODE_CUSTOMGRAPHICS_POSITION_6" value="C,C,c,0.00,0.00" type="string"/>
      <att name="NODE_BORDER_TRANSPARENCY" value="255" type="string"/>
      <att name="NODE_CUSTOMGRAPHICS_7" value="org.cytoscape.ding.customgraphics.NullCustomGraphics,0,[ Remove Graphics ]," type="string"/>
      <att name="NODE_CUSTOMGRAPHICS_SIZE_6" value="0.0" type="string"/>
      <att name="NODE_CUSTOMGRAPHICS_POSITION_1" value="C,C,c,0.00,0.00" type="string"/>
    </graphics>
  </node>
  <node id="8038" label="http://csb.wur.nl/genome/Signalp/float">
    <att name="shared name" value="http://csb.wur.nl/genome/Signalp/float" type="string"/>
    <att name="name" value="http://csb.wur.nl/genome/Signalp/float" type="string"/>
    <att name="selected" value="0" type="boolean"/>
    <att name="child instance count" value="" type="string"/>
    <att name="count" type="integer"/>
    <att name="full iri" value="" type="string"/>
    <att name="hide" value="hide" type="string"/>
    <graphics y="-60.0" w="20.0" type="ELLIPSE" outline="#CCCCCC" h="20.0" x="-120.0" fill="#66FF66" z="0.0" width="2.0">
      <att name="NODE_CUSTOMGRAPHICS_POSITION_2" value="C,C,c,0.00,0.00" type="string"/>
      <att name="NODE_LABEL_WIDTH" value="200.0" type="string"/>
      <att name="NODE_TRANSPARENCY" value="255" type="string"/>
      <att name="NODE_CUSTOMGRAPHICS_SIZE_5" value="0.0" type="string"/>
      <att name="NODE_CUSTOMGRAPHICS_3" value="org.cytoscape.ding.customgraphics.NullCustomGraphics,0,[ Remove Graphics ]," type="string"/>
      <att name="NODE_TOOLTIP" value="" type="string"/>
      <att name="NODE_SELECTED_PAINT" value="#FFFF00" type="string"/>
      <att name="NODE_LABEL_COLOR" value="#666666" type="string"/>
      <att name="NODE_LABEL_FONT_SIZE" value="10" type="string"/>
      <att name="NODE_CUSTOMGRAPHICS_6" value="org.cytoscape.ding.customgraphics.NullCustomGraphics,0,[ Remove Graphics ]," type="string"/>
      <att name="NODE_NESTED_NETWORK_IMAGE_VISIBLE" value="true" type="string"/>
      <att name="NODE_CUSTOMGRAPHICS_SIZE_9" value="0.0" type="string"/>
      <att name="NODE_CUSTOMGRAPHICS_POSITION_5" value="C,C,c,0.00,0.00" type="string"/>
      <att name="NODE_CUSTOMGRAPHICS_POSITION_4" value="C,C,c,0.00,0.00" type="string"/>
      <att name="NODE_CUSTOMGRAPHICS_8" value="org.cytoscape.ding.customgraphics.NullCustomGraphics,0,[ Remove Graphics ]," type="string"/>
      <att name="NODE_CUSTOMGRAPHICS_POSITION_9" value="C,C,c,0.00,0.00" type="string"/>
      <att name="NODE_CUSTOMGRAPHICS_SIZE_1" value="0.0" type="string"/>
      <att name="NODE_CUSTOMGRAPHICS_SIZE_7" value="0.0" type="string"/>
      <att name="NODE_CUSTOMGRAPHICS_2" value="org.cytoscape.ding.customgraphics.NullCustomGraphics,0,[ Remove Graphics ]," type="string"/>
      <att name="NODE_CUSTOMGRAPHICS_SIZE_3" value="0.0" type="string"/>
      <att name="NODE_BORDER_STROKE" value="SOLID" type="string"/>
      <att name="NODE_SELECTED" value="false" type="string"/>
      <att name="NODE_VISIBLE" value="false" type="string"/>
      <att name="NODE_LABEL_FONT_FACE" value="Century Schoolbook L Bold,plain,10" type="string"/>
      <att name="NODE_CUSTOMGRAPHICS_4" value="org.cytoscape.ding.customgraphics.NullCustomGraphics,0,[ Remove Graphics ]," type="string"/>
      <att name="NODE_DEPTH" value="0.0" type="string"/>
      <att name="NODE_CUSTOMGRAPHICS_POSITION_7" value="C,C,c,0.00,0.00" type="string"/>
      <att name="NODE_LABEL_POSITION" value="C,C,c,0.00,0.00" type="string"/>
      <att name="NODE_CUSTOMGRAPHICS_SIZE_8" value="0.0" type="string"/>
      <att name="NODE_LABEL" value="http://csb.wur.nl/genome/Signalp/float" type="string"/>
      <att name="NODE_CUSTOMGRAPHICS_1" value="org.cytoscape.ding.customgraphics.NullCustomGraphics,0,[ Remove Graphics ]," type="string"/>
      <att name="NODE_CUSTOMGRAPHICS_POSITION_8" value="C,C,c,0.00,0.00" type="string"/>
      <att name="NODE_CUSTOMGRAPHICS_SIZE_2" value="0.0" type="string"/>
      <att name="NODE_LABEL_TRANSPARENCY" value="255" type="string"/>
      <att name="NODE_CUSTOMGRAPHICS_9" value="org.cytoscape.ding.customgraphics.NullCustomGraphics,0,[ Remove Graphics ]," type="string"/>
      <att name="NODE_CUSTOMGRAPHICS_5" value="org.cytoscape.ding.customgraphics.NullCustomGraphics,0,[ Remove Graphics ]," type="string"/>
      <att name="NODE_CUSTOMGRAPHICS_POSITION_3" value="C,C,c,0.00,0.00" type="string"/>
      <att name="NODE_CUSTOMGRAPHICS_SIZE_4" value="0.0" type="string"/>
      <att name="NODE_CUSTOMGRAPHICS_POSITION_6" value="C,C,c,0.00,0.00" type="string"/>
      <att name="NODE_BORDER_TRANSPARENCY" value="255" type="string"/>
      <att name="NODE_CUSTOMGRAPHICS_7" value="org.cytoscape.ding.customgraphics.NullCustomGraphics,0,[ Remove Graphics ]," type="string"/>
      <att name="NODE_CUSTOMGRAPHICS_SIZE_6" value="0.0" type="string"/>
      <att name="NODE_CUSTOMGRAPHICS_POSITION_1" value="C,C,c,0.00,0.00" type="string"/>
    </graphics>
  </node>
  <node id="8037" label="http://csb.wur.nl/genome/Rrna/string">
    <att name="shared name" value="http://csb.wur.nl/genome/Rrna/string" type="string"/>
    <att name="name" value="http://csb.wur.nl/genome/Rrna/string" type="string"/>
    <att name="selected" value="0" type="boolean"/>
    <att name="child instance count" value="" type="string"/>
    <att name="count" type="integer"/>
    <att name="full iri" value="" type="string"/>
    <att name="hide" value="hide" type="string"/>
    <graphics y="-20.0" w="20.0" type="ELLIPSE" outline="#CCCCCC" h="20.0" x="40.0" fill="#66FF66" z="0.0" width="2.0">
      <att name="NODE_CUSTOMGRAPHICS_POSITION_2" value="C,C,c,0.00,0.00" type="string"/>
      <att name="NODE_LABEL_WIDTH" value="200.0" type="string"/>
      <att name="NODE_TRANSPARENCY" value="255" type="string"/>
      <att name="NODE_CUSTOMGRAPHICS_SIZE_5" value="0.0" type="string"/>
      <att name="NODE_CUSTOMGRAPHICS_3" value="org.cytoscape.ding.customgraphics.NullCustomGraphics,0,[ Remove Graphics ]," type="string"/>
      <att name="NODE_TOOLTIP" value="" type="string"/>
      <att name="NODE_SELECTED_PAINT" value="#FFFF00" type="string"/>
      <att name="NODE_LABEL_COLOR" value="#666666" type="string"/>
      <att name="NODE_LABEL_FONT_SIZE" value="10" type="string"/>
      <att name="NODE_CUSTOMGRAPHICS_6" value="org.cytoscape.ding.customgraphics.NullCustomGraphics,0,[ Remove Graphics ]," type="string"/>
      <att name="NODE_NESTED_NETWORK_IMAGE_VISIBLE" value="true" type="string"/>
      <att name="NODE_CUSTOMGRAPHICS_SIZE_9" value="0.0" type="string"/>
      <att name="NODE_CUSTOMGRAPHICS_POSITION_5" value="C,C,c,0.00,0.00" type="string"/>
      <att name="NODE_CUSTOMGRAPHICS_POSITION_4" value="C,C,c,0.00,0.00" type="string"/>
      <att name="NODE_CUSTOMGRAPHICS_8" value="org.cytoscape.ding.customgraphics.NullCustomGraphics,0,[ Remove Graphics ]," type="string"/>
      <att name="NODE_CUSTOMGRAPHICS_POSITION_9" value="C,C,c,0.00,0.00" type="string"/>
      <att name="NODE_CUSTOMGRAPHICS_SIZE_1" value="0.0" type="string"/>
      <att name="NODE_CUSTOMGRAPHICS_SIZE_7" value="0.0" type="string"/>
      <att name="NODE_CUSTOMGRAPHICS_2" value="org.cytoscape.ding.customgraphics.NullCustomGraphics,0,[ Remove Graphics ]," type="string"/>
      <att name="NODE_CUSTOMGRAPHICS_SIZE_3" value="0.0" type="string"/>
      <att name="NODE_BORDER_STROKE" value="SOLID" type="string"/>
      <att name="NODE_SELECTED" value="false" type="string"/>
      <att name="NODE_VISIBLE" value="false" type="string"/>
      <att name="NODE_LABEL_FONT_FACE" value="Century Schoolbook L Bold,plain,10" type="string"/>
      <att name="NODE_CUSTOMGRAPHICS_4" value="org.cytoscape.ding.customgraphics.NullCustomGraphics,0,[ Remove Graphics ]," type="string"/>
      <att name="NODE_DEPTH" value="0.0" type="string"/>
      <att name="NODE_CUSTOMGRAPHICS_POSITION_7" value="C,C,c,0.00,0.00" type="string"/>
      <att name="NODE_LABEL_POSITION" value="C,C,c,0.00,0.00" type="string"/>
      <att name="NODE_CUSTOMGRAPHICS_SIZE_8" value="0.0" type="string"/>
      <att name="NODE_LABEL" value="http://csb.wur.nl/genome/Rrna/string" type="string"/>
      <att name="NODE_CUSTOMGRAPHICS_1" value="org.cytoscape.ding.customgraphics.NullCustomGraphics,0,[ Remove Graphics ]," type="string"/>
      <att name="NODE_CUSTOMGRAPHICS_POSITION_8" value="C,C,c,0.00,0.00" type="string"/>
      <att name="NODE_CUSTOMGRAPHICS_SIZE_2" value="0.0" type="string"/>
      <att name="NODE_LABEL_TRANSPARENCY" value="255" type="string"/>
      <att name="NODE_CUSTOMGRAPHICS_9" value="org.cytoscape.ding.customgraphics.NullCustomGraphics,0,[ Remove Graphics ]," type="string"/>
      <att name="NODE_CUSTOMGRAPHICS_5" value="org.cytoscape.ding.customgraphics.NullCustomGraphics,0,[ Remove Graphics ]," type="string"/>
      <att name="NODE_CUSTOMGRAPHICS_POSITION_3" value="C,C,c,0.00,0.00" type="string"/>
      <att name="NODE_CUSTOMGRAPHICS_SIZE_4" value="0.0" type="string"/>
      <att name="NODE_CUSTOMGRAPHICS_POSITION_6" value="C,C,c,0.00,0.00" type="string"/>
      <att name="NODE_BORDER_TRANSPARENCY" value="255" type="string"/>
      <att name="NODE_CUSTOMGRAPHICS_7" value="org.cytoscape.ding.customgraphics.NullCustomGraphics,0,[ Remove Graphics ]," type="string"/>
      <att name="NODE_CUSTOMGRAPHICS_SIZE_6" value="0.0" type="string"/>
      <att name="NODE_CUSTOMGRAPHICS_POSITION_1" value="C,C,c,0.00,0.00" type="string"/>
    </graphics>
  </node>
  <node id="8036" label="Rrna">
    <att name="shared name" value="http://csb.wur.nl/genome/Rrna" type="string"/>
    <att name="name" value="Rrna" type="string"/>
    <att name="selected" value="0" type="boolean"/>
    <att name="child instance count" value="" type="string"/>
    <att name="count" value="44" type="integer"/>
    <att name="full iri" value="&lt;http://csb.wur.nl/genome/Rrna&gt;" type="string"/>
    <att name="hide" value="" type="string"/>
    <graphics y="3.078639526315637" w="20.0" type="ELLIPSE" outline="#CCCCCC" h="20.0" x="-16.99946282391935" fill="#66FF66" z="0.0" width="2.0">
      <att name="NODE_CUSTOMGRAPHICS_POSITION_2" value="C,C,c,0.00,0.00" type="string"/>
      <att name="NODE_LABEL_WIDTH" value="200.0" type="string"/>
      <att name="NODE_TRANSPARENCY" value="255" type="string"/>
      <att name="NODE_CUSTOMGRAPHICS_SIZE_5" value="0.0" type="string"/>
      <att name="NODE_CUSTOMGRAPHICS_3" value="org.cytoscape.ding.customgraphics.NullCustomGraphics,0,[ Remove Graphics ]," type="string"/>
      <att name="NODE_TOOLTIP" value="" type="string"/>
      <att name="NODE_SELECTED_PAINT" value="#FFFF00" type="string"/>
      <att name="NODE_LABEL_COLOR" value="#666666" type="string"/>
      <att name="NODE_LABEL_FONT_SIZE" value="10" type="string"/>
      <att name="NODE_CUSTOMGRAPHICS_6" value="org.cytoscape.ding.customgraphics.NullCustomGraphics,0,[ Remove Graphics ]," type="string"/>
      <att name="NODE_NESTED_NETWORK_IMAGE_VISIBLE" value="true" type="string"/>
      <att name="NODE_CUSTOMGRAPHICS_SIZE_9" value="0.0" type="string"/>
      <att name="NODE_CUSTOMGRAPHICS_POSITION_5" value="C,C,c,0.00,0.00" type="string"/>
      <att name="NODE_CUSTOMGRAPHICS_POSITION_4" value="C,C,c,0.00,0.00" type="string"/>
      <att name="NODE_CUSTOMGRAPHICS_8" value="org.cytoscape.ding.customgraphics.NullCustomGraphics,0,[ Remove Graphics ]," type="string"/>
      <att name="NODE_CUSTOMGRAPHICS_POSITION_9" value="C,C,c,0.00,0.00" type="string"/>
      <att name="NODE_CUSTOMGRAPHICS_SIZE_1" value="0.0" type="string"/>
      <att name="NODE_CUSTOMGRAPHICS_SIZE_7" value="0.0" type="string"/>
      <att name="NODE_CUSTOMGRAPHICS_2" value="org.cytoscape.ding.customgraphics.NullCustomGraphics,0,[ Remove Graphics ]," type="string"/>
      <att name="NODE_CUSTOMGRAPHICS_SIZE_3" value="0.0" type="string"/>
      <att name="NODE_BORDER_STROKE" value="SOLID" type="string"/>
      <att name="NODE_SELECTED" value="false" type="string"/>
      <att name="NODE_VISIBLE" value="true" type="string"/>
      <att name="NODE_LABEL_FONT_FACE" value="Century Schoolbook L Bold,plain,10" type="string"/>
      <att name="NODE_CUSTOMGRAPHICS_4" value="org.cytoscape.ding.customgraphics.NullCustomGraphics,0,[ Remove Graphics ]," type="string"/>
      <att name="NODE_DEPTH" value="0.0" type="string"/>
      <att name="NODE_CUSTOMGRAPHICS_POSITION_7" value="C,C,c,0.00,0.00" type="string"/>
      <att name="NODE_LABEL_POSITION" value="C,C,c,0.00,0.00" type="string"/>
      <att name="NODE_CUSTOMGRAPHICS_SIZE_8" value="0.0" type="string"/>
      <att name="NODE_LABEL" value="Rrna" type="string"/>
      <att name="NODE_CUSTOMGRAPHICS_1" value="org.cytoscape.ding.customgraphics.NullCustomGraphics,0,[ Remove Graphics ]," type="string"/>
      <att name="NODE_CUSTOMGRAPHICS_POSITION_8" value="C,C,c,0.00,0.00" type="string"/>
      <att name="NODE_CUSTOMGRAPHICS_SIZE_2" value="0.0" type="string"/>
      <att name="NODE_LABEL_TRANSPARENCY" value="255" type="string"/>
      <att name="NODE_CUSTOMGRAPHICS_9" value="org.cytoscape.ding.customgraphics.NullCustomGraphics,0,[ Remove Graphics ]," type="string"/>
      <att name="NODE_CUSTOMGRAPHICS_5" value="org.cytoscape.ding.customgraphics.NullCustomGraphics,0,[ Remove Graphics ]," type="string"/>
      <att name="NODE_CUSTOMGRAPHICS_POSITION_3" value="C,C,c,0.00,0.00" type="string"/>
      <att name="NODE_CUSTOMGRAPHICS_SIZE_4" value="0.0" type="string"/>
      <att name="NODE_CUSTOMGRAPHICS_POSITION_6" value="C,C,c,0.00,0.00" type="string"/>
      <att name="NODE_BORDER_TRANSPARENCY" value="255" type="string"/>
      <att name="NODE_CUSTOMGRAPHICS_7" value="org.cytoscape.ding.customgraphics.NullCustomGraphics,0,[ Remove Graphics ]," type="string"/>
      <att name="NODE_CUSTOMGRAPHICS_SIZE_6" value="0.0" type="string"/>
      <att name="NODE_CUSTOMGRAPHICS_POSITION_1" value="C,C,c,0.00,0.00" type="string"/>
    </graphics>
  </node>
  <node id="8035" label="http://csb.wur.nl/genome/Rna/string">
    <att name="shared name" value="http://csb.wur.nl/genome/Rna/string" type="string"/>
    <att name="name" value="http://csb.wur.nl/genome/Rna/string" type="string"/>
    <att name="selected" value="0" type="boolean"/>
    <att name="child instance count" value="" type="string"/>
    <att name="count" type="integer"/>
    <att name="full iri" value="" type="string"/>
    <att name="hide" value="hide" type="string"/>
    <graphics y="60.0" w="20.0" type="ELLIPSE" outline="#CCCCCC" h="20.0" x="-200.0" fill="#66FF66" z="0.0" width="2.0">
      <att name="NODE_CUSTOMGRAPHICS_POSITION_2" value="C,C,c,0.00,0.00" type="string"/>
      <att name="NODE_LABEL_WIDTH" value="200.0" type="string"/>
      <att name="NODE_TRANSPARENCY" value="255" type="string"/>
      <att name="NODE_CUSTOMGRAPHICS_SIZE_5" value="0.0" type="string"/>
      <att name="NODE_CUSTOMGRAPHICS_3" value="org.cytoscape.ding.customgraphics.NullCustomGraphics,0,[ Remove Graphics ]," type="string"/>
      <att name="NODE_TOOLTIP" value="" type="string"/>
      <att name="NODE_SELECTED_PAINT" value="#FFFF00" type="string"/>
      <att name="NODE_LABEL_COLOR" value="#666666" type="string"/>
      <att name="NODE_LABEL_FONT_SIZE" value="10" type="string"/>
      <att name="NODE_CUSTOMGRAPHICS_6" value="org.cytoscape.ding.customgraphics.NullCustomGraphics,0,[ Remove Graphics ]," type="string"/>
      <att name="NODE_NESTED_NETWORK_IMAGE_VISIBLE" value="true" type="string"/>
      <att name="NODE_CUSTOMGRAPHICS_SIZE_9" value="0.0" type="string"/>
      <att name="NODE_CUSTOMGRAPHICS_POSITION_5" value="C,C,c,0.00,0.00" type="string"/>
      <att name="NODE_CUSTOMGRAPHICS_POSITION_4" value="C,C,c,0.00,0.00" type="string"/>
      <att name="NODE_CUSTOMGRAPHICS_8" value="org.cytoscape.ding.customgraphics.NullCustomGraphics,0,[ Remove Graphics ]," type="string"/>
      <att name="NODE_CUSTOMGRAPHICS_POSITION_9" value="C,C,c,0.00,0.00" type="string"/>
      <att name="NODE_CUSTOMGRAPHICS_SIZE_1" value="0.0" type="string"/>
      <att name="NODE_CUSTOMGRAPHICS_SIZE_7" value="0.0" type="string"/>
      <att name="NODE_CUSTOMGRAPHICS_2" value="org.cytoscape.ding.customgraphics.NullCustomGraphics,0,[ Remove Graphics ]," type="string"/>
      <att name="NODE_CUSTOMGRAPHICS_SIZE_3" value="0.0" type="string"/>
      <att name="NODE_BORDER_STROKE" value="SOLID" type="string"/>
      <att name="NODE_SELECTED" value="false" type="string"/>
      <att name="NODE_VISIBLE" value="false" type="string"/>
      <att name="NODE_LABEL_FONT_FACE" value="Century Schoolbook L Bold,plain,10" type="string"/>
      <att name="NODE_CUSTOMGRAPHICS_4" value="org.cytoscape.ding.customgraphics.NullCustomGraphics,0,[ Remove Graphics ]," type="string"/>
      <att name="NODE_DEPTH" value="0.0" type="string"/>
      <att name="NODE_CUSTOMGRAPHICS_POSITION_7" value="C,C,c,0.00,0.00" type="string"/>
      <att name="NODE_LABEL_POSITION" value="C,C,c,0.00,0.00" type="string"/>
      <att name="NODE_CUSTOMGRAPHICS_SIZE_8" value="0.0" type="string"/>
      <att name="NODE_LABEL" value="http://csb.wur.nl/genome/Rna/string" type="string"/>
      <att name="NODE_CUSTOMGRAPHICS_1" value="org.cytoscape.ding.customgraphics.NullCustomGraphics,0,[ Remove Graphics ]," type="string"/>
      <att name="NODE_CUSTOMGRAPHICS_POSITION_8" value="C,C,c,0.00,0.00" type="string"/>
      <att name="NODE_CUSTOMGRAPHICS_SIZE_2" value="0.0" type="string"/>
      <att name="NODE_LABEL_TRANSPARENCY" value="255" type="string"/>
      <att name="NODE_CUSTOMGRAPHICS_9" value="org.cytoscape.ding.customgraphics.NullCustomGraphics,0,[ Remove Graphics ]," type="string"/>
      <att name="NODE_CUSTOMGRAPHICS_5" value="org.cytoscape.ding.customgraphics.NullCustomGraphics,0,[ Remove Graphics ]," type="string"/>
      <att name="NODE_CUSTOMGRAPHICS_POSITION_3" value="C,C,c,0.00,0.00" type="string"/>
      <att name="NODE_CUSTOMGRAPHICS_SIZE_4" value="0.0" type="string"/>
      <att name="NODE_CUSTOMGRAPHICS_POSITION_6" value="C,C,c,0.00,0.00" type="string"/>
      <att name="NODE_BORDER_TRANSPARENCY" value="255" type="string"/>
      <att name="NODE_CUSTOMGRAPHICS_7" value="org.cytoscape.ding.customgraphics.NullCustomGraphics,0,[ Remove Graphics ]," type="string"/>
      <att name="NODE_CUSTOMGRAPHICS_SIZE_6" value="0.0" type="string"/>
      <att name="NODE_CUSTOMGRAPHICS_POSITION_1" value="C,C,c,0.00,0.00" type="string"/>
    </graphics>
  </node>
  <node id="8034" label="Rna">
    <att name="shared name" value="http://csb.wur.nl/genome/Rna" type="string"/>
    <att name="name" value="Rna" type="string"/>
    <att name="selected" value="0" type="boolean"/>
    <att name="child instance count" value="217" type="string"/>
    <att name="count" type="integer"/>
    <att name="full iri" value="&lt;http://csb.wur.nl/genome/Rna&gt;" type="string"/>
    <att name="hide" value="" type="string"/>
    <graphics y="49.34449126238436" w="20.0" type="ELLIPSE" outline="#CCCCCC" h="20.0" x="-9.89971282000155" fill="#66FF66" z="0.0" width="2.0">
      <att name="NODE_CUSTOMGRAPHICS_POSITION_2" value="C,C,c,0.00,0.00" type="string"/>
      <att name="NODE_LABEL_WIDTH" value="200.0" type="string"/>
      <att name="NODE_TRANSPARENCY" value="255" type="string"/>
      <att name="NODE_CUSTOMGRAPHICS_SIZE_5" value="0.0" type="string"/>
      <att name="NODE_CUSTOMGRAPHICS_3" value="org.cytoscape.ding.customgraphics.NullCustomGraphics,0,[ Remove Graphics ]," type="string"/>
      <att name="NODE_TOOLTIP" value="" type="string"/>
      <att name="NODE_SELECTED_PAINT" value="#FFFF00" type="string"/>
      <att name="NODE_LABEL_COLOR" value="#666666" type="string"/>
      <att name="NODE_LABEL_FONT_SIZE" value="10" type="string"/>
      <att name="NODE_CUSTOMGRAPHICS_6" value="org.cytoscape.ding.customgraphics.NullCustomGraphics,0,[ Remove Graphics ]," type="string"/>
      <att name="NODE_NESTED_NETWORK_IMAGE_VISIBLE" value="true" type="string"/>
      <att name="NODE_CUSTOMGRAPHICS_SIZE_9" value="0.0" type="string"/>
      <att name="NODE_CUSTOMGRAPHICS_POSITION_5" value="C,C,c,0.00,0.00" type="string"/>
      <att name="NODE_CUSTOMGRAPHICS_POSITION_4" value="C,C,c,0.00,0.00" type="string"/>
      <att name="NODE_CUSTOMGRAPHICS_8" value="org.cytoscape.ding.customgraphics.NullCustomGraphics,0,[ Remove Graphics ]," type="string"/>
      <att name="NODE_CUSTOMGRAPHICS_POSITION_9" value="C,C,c,0.00,0.00" type="string"/>
      <att name="NODE_CUSTOMGRAPHICS_SIZE_1" value="0.0" type="string"/>
      <att name="NODE_CUSTOMGRAPHICS_SIZE_7" value="0.0" type="string"/>
      <att name="NODE_CUSTOMGRAPHICS_2" value="org.cytoscape.ding.customgraphics.NullCustomGraphics,0,[ Remove Graphics ]," type="string"/>
      <att name="NODE_CUSTOMGRAPHICS_SIZE_3" value="0.0" type="string"/>
      <att name="NODE_BORDER_STROKE" value="SOLID" type="string"/>
      <att name="NODE_SELECTED" value="false" type="string"/>
      <att name="NODE_VISIBLE" value="true" type="string"/>
      <att name="NODE_LABEL_FONT_FACE" value="Century Schoolbook L Bold,plain,10" type="string"/>
      <att name="NODE_CUSTOMGRAPHICS_4" value="org.cytoscape.ding.customgraphics.NullCustomGraphics,0,[ Remove Graphics ]," type="string"/>
      <att name="NODE_DEPTH" value="0.0" type="string"/>
      <att name="NODE_CUSTOMGRAPHICS_POSITION_7" value="C,C,c,0.00,0.00" type="string"/>
      <att name="NODE_LABEL_POSITION" value="C,C,c,0.00,0.00" type="string"/>
      <att name="NODE_CUSTOMGRAPHICS_SIZE_8" value="0.0" type="string"/>
      <att name="NODE_LABEL" value="Rna" type="string"/>
      <att name="NODE_CUSTOMGRAPHICS_1" value="org.cytoscape.ding.customgraphics.NullCustomGraphics,0,[ Remove Graphics ]," type="string"/>
      <att name="NODE_CUSTOMGRAPHICS_POSITION_8" value="C,C,c,0.00,0.00" type="string"/>
      <att name="NODE_CUSTOMGRAPHICS_SIZE_2" value="0.0" type="string"/>
      <att name="NODE_LABEL_TRANSPARENCY" value="255" type="string"/>
      <att name="NODE_CUSTOMGRAPHICS_9" value="org.cytoscape.ding.customgraphics.NullCustomGraphics,0,[ Remove Graphics ]," type="string"/>
      <att name="NODE_CUSTOMGRAPHICS_5" value="org.cytoscape.ding.customgraphics.NullCustomGraphics,0,[ Remove Graphics ]," type="string"/>
      <att name="NODE_CUSTOMGRAPHICS_POSITION_3" value="C,C,c,0.00,0.00" type="string"/>
      <att name="NODE_CUSTOMGRAPHICS_SIZE_4" value="0.0" type="string"/>
      <att name="NODE_CUSTOMGRAPHICS_POSITION_6" value="C,C,c,0.00,0.00" type="string"/>
      <att name="NODE_BORDER_TRANSPARENCY" value="255" type="string"/>
      <att name="NODE_CUSTOMGRAPHICS_7" value="org.cytoscape.ding.customgraphics.NullCustomGraphics,0,[ Remove Graphics ]," type="string"/>
      <att name="NODE_CUSTOMGRAPHICS_SIZE_6" value="0.0" type="string"/>
      <att name="NODE_CUSTOMGRAPHICS_POSITION_1" value="C,C,c,0.00,0.00" type="string"/>
    </graphics>
  </node>
  <node id="8033" label="http://csb.wur.nl/genome/Pubmed/string">
    <att name="shared name" value="http://csb.wur.nl/genome/Pubmed/string" type="string"/>
    <att name="name" value="http://csb.wur.nl/genome/Pubmed/string" type="string"/>
    <att name="selected" value="0" type="boolean"/>
    <att name="child instance count" value="" type="string"/>
    <att name="count" type="integer"/>
    <att name="full iri" value="" type="string"/>
    <att name="hide" value="hide" type="string"/>
    <graphics y="-60.0" w="20.0" type="ELLIPSE" outline="#CCCCCC" h="20.0" x="-40.0" fill="#66FF66" z="0.0" width="2.0">
      <att name="NODE_CUSTOMGRAPHICS_POSITION_2" value="C,C,c,0.00,0.00" type="string"/>
      <att name="NODE_LABEL_WIDTH" value="200.0" type="string"/>
      <att name="NODE_TRANSPARENCY" value="255" type="string"/>
      <att name="NODE_CUSTOMGRAPHICS_SIZE_5" value="0.0" type="string"/>
      <att name="NODE_CUSTOMGRAPHICS_3" value="org.cytoscape.ding.customgraphics.NullCustomGraphics,0,[ Remove Graphics ]," type="string"/>
      <att name="NODE_TOOLTIP" value="" type="string"/>
      <att name="NODE_SELECTED_PAINT" value="#FFFF00" type="string"/>
      <att name="NODE_LABEL_COLOR" value="#666666" type="string"/>
      <att name="NODE_LABEL_FONT_SIZE" value="10" type="string"/>
      <att name="NODE_CUSTOMGRAPHICS_6" value="org.cytoscape.ding.customgraphics.NullCustomGraphics,0,[ Remove Graphics ]," type="string"/>
      <att name="NODE_NESTED_NETWORK_IMAGE_VISIBLE" value="true" type="string"/>
      <att name="NODE_CUSTOMGRAPHICS_SIZE_9" value="0.0" type="string"/>
      <att name="NODE_CUSTOMGRAPHICS_POSITION_5" value="C,C,c,0.00,0.00" type="string"/>
      <att name="NODE_CUSTOMGRAPHICS_POSITION_4" value="C,C,c,0.00,0.00" type="string"/>
      <att name="NODE_CUSTOMGRAPHICS_8" value="org.cytoscape.ding.customgraphics.NullCustomGraphics,0,[ Remove Graphics ]," type="string"/>
      <att name="NODE_CUSTOMGRAPHICS_POSITION_9" value="C,C,c,0.00,0.00" type="string"/>
      <att name="NODE_CUSTOMGRAPHICS_SIZE_1" value="0.0" type="string"/>
      <att name="NODE_CUSTOMGRAPHICS_SIZE_7" value="0.0" type="string"/>
      <att name="NODE_CUSTOMGRAPHICS_2" value="org.cytoscape.ding.customgraphics.NullCustomGraphics,0,[ Remove Graphics ]," type="string"/>
      <att name="NODE_CUSTOMGRAPHICS_SIZE_3" value="0.0" type="string"/>
      <att name="NODE_BORDER_STROKE" value="SOLID" type="string"/>
      <att name="NODE_SELECTED" value="false" type="string"/>
      <att name="NODE_VISIBLE" value="false" type="string"/>
      <att name="NODE_LABEL_FONT_FACE" value="Century Schoolbook L Bold,plain,10" type="string"/>
      <att name="NODE_CUSTOMGRAPHICS_4" value="org.cytoscape.ding.customgraphics.NullCustomGraphics,0,[ Remove Graphics ]," type="string"/>
      <att name="NODE_DEPTH" value="0.0" type="string"/>
      <att name="NODE_CUSTOMGRAPHICS_POSITION_7" value="C,C,c,0.00,0.00" type="string"/>
      <att name="NODE_LABEL_POSITION" value="C,C,c,0.00,0.00" type="string"/>
      <att name="NODE_CUSTOMGRAPHICS_SIZE_8" value="0.0" type="string"/>
      <att name="NODE_LABEL" value="http://csb.wur.nl/genome/Pubmed/string" type="string"/>
      <att name="NODE_CUSTOMGRAPHICS_1" value="org.cytoscape.ding.customgraphics.NullCustomGraphics,0,[ Remove Graphics ]," type="string"/>
      <att name="NODE_CUSTOMGRAPHICS_POSITION_8" value="C,C,c,0.00,0.00" type="string"/>
      <att name="NODE_CUSTOMGRAPHICS_SIZE_2" value="0.0" type="string"/>
      <att name="NODE_LABEL_TRANSPARENCY" value="255" type="string"/>
      <att name="NODE_CUSTOMGRAPHICS_9" value="org.cytoscape.ding.customgraphics.NullCustomGraphics,0,[ Remove Graphics ]," type="string"/>
      <att name="NODE_CUSTOMGRAPHICS_5" value="org.cytoscape.ding.customgraphics.NullCustomGraphics,0,[ Remove Graphics ]," type="string"/>
      <att name="NODE_CUSTOMGRAPHICS_POSITION_3" value="C,C,c,0.00,0.00" type="string"/>
      <att name="NODE_CUSTOMGRAPHICS_SIZE_4" value="0.0" type="string"/>
      <att name="NODE_CUSTOMGRAPHICS_POSITION_6" value="C,C,c,0.00,0.00" type="string"/>
      <att name="NODE_BORDER_TRANSPARENCY" value="255" type="string"/>
      <att name="NODE_CUSTOMGRAPHICS_7" value="org.cytoscape.ding.customgraphics.NullCustomGraphics,0,[ Remove Graphics ]," type="string"/>
      <att name="NODE_CUSTOMGRAPHICS_SIZE_6" value="0.0" type="string"/>
      <att name="NODE_CUSTOMGRAPHICS_POSITION_1" value="C,C,c,0.00,0.00" type="string"/>
    </graphics>
  </node>
  <node id="8032" label="http://csb.wur.nl/genome/Protein/string">
    <att name="shared name" value="http://csb.wur.nl/genome/Protein/string" type="string"/>
    <att name="name" value="http://csb.wur.nl/genome/Protein/string" type="string"/>
    <att name="selected" value="0" type="boolean"/>
    <att name="child instance count" value="" type="string"/>
    <att name="count" type="integer"/>
    <att name="full iri" value="" type="string"/>
    <att name="hide" value="hide" type="string"/>
    <graphics y="100.0" w="20.0" type="ELLIPSE" outline="#CCCCCC" h="20.0" x="-200.0" fill="#66FF66" z="0.0" width="2.0">
      <att name="NODE_CUSTOMGRAPHICS_POSITION_2" value="C,C,c,0.00,0.00" type="string"/>
      <att name="NODE_LABEL_WIDTH" value="200.0" type="string"/>
      <att name="NODE_TRANSPARENCY" value="255" type="string"/>
      <att name="NODE_CUSTOMGRAPHICS_SIZE_5" value="0.0" type="string"/>
      <att name="NODE_CUSTOMGRAPHICS_3" value="org.cytoscape.ding.customgraphics.NullCustomGraphics,0,[ Remove Graphics ]," type="string"/>
      <att name="NODE_TOOLTIP" value="" type="string"/>
      <att name="NODE_SELECTED_PAINT" value="#FFFF00" type="string"/>
      <att name="NODE_LABEL_COLOR" value="#666666" type="string"/>
      <att name="NODE_LABEL_FONT_SIZE" value="10" type="string"/>
      <att name="NODE_CUSTOMGRAPHICS_6" value="org.cytoscape.ding.customgraphics.NullCustomGraphics,0,[ Remove Graphics ]," type="string"/>
      <att name="NODE_NESTED_NETWORK_IMAGE_VISIBLE" value="true" type="string"/>
      <att name="NODE_CUSTOMGRAPHICS_SIZE_9" value="0.0" type="string"/>
      <att name="NODE_CUSTOMGRAPHICS_POSITION_5" value="C,C,c,0.00,0.00" type="string"/>
      <att name="NODE_CUSTOMGRAPHICS_POSITION_4" value="C,C,c,0.00,0.00" type="string"/>
      <att name="NODE_CUSTOMGRAPHICS_8" value="org.cytoscape.ding.customgraphics.NullCustomGraphics,0,[ Remove Graphics ]," type="string"/>
      <att name="NODE_CUSTOMGRAPHICS_POSITION_9" value="C,C,c,0.00,0.00" type="string"/>
      <att name="NODE_CUSTOMGRAPHICS_SIZE_1" value="0.0" type="string"/>
      <att name="NODE_CUSTOMGRAPHICS_SIZE_7" value="0.0" type="string"/>
      <att name="NODE_CUSTOMGRAPHICS_2" value="org.cytoscape.ding.customgraphics.NullCustomGraphics,0,[ Remove Graphics ]," type="string"/>
      <att name="NODE_CUSTOMGRAPHICS_SIZE_3" value="0.0" type="string"/>
      <att name="NODE_BORDER_STROKE" value="SOLID" type="string"/>
      <att name="NODE_SELECTED" value="false" type="string"/>
      <att name="NODE_VISIBLE" value="false" type="string"/>
      <att name="NODE_LABEL_FONT_FACE" value="Century Schoolbook L Bold,plain,10" type="string"/>
      <att name="NODE_CUSTOMGRAPHICS_4" value="org.cytoscape.ding.customgraphics.NullCustomGraphics,0,[ Remove Graphics ]," type="string"/>
      <att name="NODE_DEPTH" value="0.0" type="string"/>
      <att name="NODE_CUSTOMGRAPHICS_POSITION_7" value="C,C,c,0.00,0.00" type="string"/>
      <att name="NODE_LABEL_POSITION" value="C,C,c,0.00,0.00" type="string"/>
      <att name="NODE_CUSTOMGRAPHICS_SIZE_8" value="0.0" type="string"/>
      <att name="NODE_LABEL" value="http://csb.wur.nl/genome/Protein/string" type="string"/>
      <att name="NODE_CUSTOMGRAPHICS_1" value="org.cytoscape.ding.customgraphics.NullCustomGraphics,0,[ Remove Graphics ]," type="string"/>
      <att name="NODE_CUSTOMGRAPHICS_POSITION_8" value="C,C,c,0.00,0.00" type="string"/>
      <att name="NODE_CUSTOMGRAPHICS_SIZE_2" value="0.0" type="string"/>
      <att name="NODE_LABEL_TRANSPARENCY" value="255" type="string"/>
      <att name="NODE_CUSTOMGRAPHICS_9" value="org.cytoscape.ding.customgraphics.NullCustomGraphics,0,[ Remove Graphics ]," type="string"/>
      <att name="NODE_CUSTOMGRAPHICS_5" value="org.cytoscape.ding.customgraphics.NullCustomGraphics,0,[ Remove Graphics ]," type="string"/>
      <att name="NODE_CUSTOMGRAPHICS_POSITION_3" value="C,C,c,0.00,0.00" type="string"/>
      <att name="NODE_CUSTOMGRAPHICS_SIZE_4" value="0.0" type="string"/>
      <att name="NODE_CUSTOMGRAPHICS_POSITION_6" value="C,C,c,0.00,0.00" type="string"/>
      <att name="NODE_BORDER_TRANSPARENCY" value="255" type="string"/>
      <att name="NODE_CUSTOMGRAPHICS_7" value="org.cytoscape.ding.customgraphics.NullCustomGraphics,0,[ Remove Graphics ]," type="string"/>
      <att name="NODE_CUSTOMGRAPHICS_SIZE_6" value="0.0" type="string"/>
      <att name="NODE_CUSTOMGRAPHICS_POSITION_1" value="C,C,c,0.00,0.00" type="string"/>
    </graphics>
  </node>
  <node id="8031" label="http://csb.wur.nl/genome/Mobile_Element/string">
    <att name="shared name" value="http://csb.wur.nl/genome/Mobile_Element/string" type="string"/>
    <att name="name" value="http://csb.wur.nl/genome/Mobile_Element/string" type="string"/>
    <att name="selected" value="0" type="boolean"/>
    <att name="child instance count" value="" type="string"/>
    <att name="count" type="integer"/>
    <att name="full iri" value="" type="string"/>
    <att name="hide" value="hide" type="string"/>
    <graphics y="-60.0" w="20.0" type="ELLIPSE" outline="#CCCCCC" h="20.0" x="40.0" fill="#66FF66" z="0.0" width="2.0">
      <att name="NODE_CUSTOMGRAPHICS_POSITION_2" value="C,C,c,0.00,0.00" type="string"/>
      <att name="NODE_LABEL_WIDTH" value="200.0" type="string"/>
      <att name="NODE_TRANSPARENCY" value="255" type="string"/>
      <att name="NODE_CUSTOMGRAPHICS_SIZE_5" value="0.0" type="string"/>
      <att name="NODE_CUSTOMGRAPHICS_3" value="org.cytoscape.ding.customgraphics.NullCustomGraphics,0,[ Remove Graphics ]," type="string"/>
      <att name="NODE_TOOLTIP" value="" type="string"/>
      <att name="NODE_SELECTED_PAINT" value="#FFFF00" type="string"/>
      <att name="NODE_LABEL_COLOR" value="#666666" type="string"/>
      <att name="NODE_LABEL_FONT_SIZE" value="10" type="string"/>
      <att name="NODE_CUSTOMGRAPHICS_6" value="org.cytoscape.ding.customgraphics.NullCustomGraphics,0,[ Remove Graphics ]," type="string"/>
      <att name="NODE_NESTED_NETWORK_IMAGE_VISIBLE" value="true" type="string"/>
      <att name="NODE_CUSTOMGRAPHICS_SIZE_9" value="0.0" type="string"/>
      <att name="NODE_CUSTOMGRAPHICS_POSITION_5" value="C,C,c,0.00,0.00" type="string"/>
      <att name="NODE_CUSTOMGRAPHICS_POSITION_4" value="C,C,c,0.00,0.00" type="string"/>
      <att name="NODE_CUSTOMGRAPHICS_8" value="org.cytoscape.ding.customgraphics.NullCustomGraphics,0,[ Remove Graphics ]," type="string"/>
      <att name="NODE_CUSTOMGRAPHICS_POSITION_9" value="C,C,c,0.00,0.00" type="string"/>
      <att name="NODE_CUSTOMGRAPHICS_SIZE_1" value="0.0" type="string"/>
      <att name="NODE_CUSTOMGRAPHICS_SIZE_7" value="0.0" type="string"/>
      <att name="NODE_CUSTOMGRAPHICS_2" value="org.cytoscape.ding.customgraphics.NullCustomGraphics,0,[ Remove Graphics ]," type="string"/>
      <att name="NODE_CUSTOMGRAPHICS_SIZE_3" value="0.0" type="string"/>
      <att name="NODE_BORDER_STROKE" value="SOLID" type="string"/>
      <att name="NODE_SELECTED" value="false" type="string"/>
      <att name="NODE_VISIBLE" value="false" type="string"/>
      <att name="NODE_LABEL_FONT_FACE" value="Century Schoolbook L Bold,plain,10" type="string"/>
      <att name="NODE_CUSTOMGRAPHICS_4" value="org.cytoscape.ding.customgraphics.NullCustomGraphics,0,[ Remove Graphics ]," type="string"/>
      <att name="NODE_DEPTH" value="0.0" type="string"/>
      <att name="NODE_CUSTOMGRAPHICS_POSITION_7" value="C,C,c,0.00,0.00" type="string"/>
      <att name="NODE_LABEL_POSITION" value="C,C,c,0.00,0.00" type="string"/>
      <att name="NODE_CUSTOMGRAPHICS_SIZE_8" value="0.0" type="string"/>
      <att name="NODE_LABEL" value="http://csb.wur.nl/genome/Mobile_Element/string" type="string"/>
      <att name="NODE_CUSTOMGRAPHICS_1" value="org.cytoscape.ding.customgraphics.NullCustomGraphics,0,[ Remove Graphics ]," type="string"/>
      <att name="NODE_CUSTOMGRAPHICS_POSITION_8" value="C,C,c,0.00,0.00" type="string"/>
      <att name="NODE_CUSTOMGRAPHICS_SIZE_2" value="0.0" type="string"/>
      <att name="NODE_LABEL_TRANSPARENCY" value="255" type="string"/>
      <att name="NODE_CUSTOMGRAPHICS_9" value="org.cytoscape.ding.customgraphics.NullCustomGraphics,0,[ Remove Graphics ]," type="string"/>
      <att name="NODE_CUSTOMGRAPHICS_5" value="org.cytoscape.ding.customgraphics.NullCustomGraphics,0,[ Remove Graphics ]," type="string"/>
      <att name="NODE_CUSTOMGRAPHICS_POSITION_3" value="C,C,c,0.00,0.00" type="string"/>
      <att name="NODE_CUSTOMGRAPHICS_SIZE_4" value="0.0" type="string"/>
      <att name="NODE_CUSTOMGRAPHICS_POSITION_6" value="C,C,c,0.00,0.00" type="string"/>
      <att name="NODE_BORDER_TRANSPARENCY" value="255" type="string"/>
      <att name="NODE_CUSTOMGRAPHICS_7" value="org.cytoscape.ding.customgraphics.NullCustomGraphics,0,[ Remove Graphics ]," type="string"/>
      <att name="NODE_CUSTOMGRAPHICS_SIZE_6" value="0.0" type="string"/>
      <att name="NODE_CUSTOMGRAPHICS_POSITION_1" value="C,C,c,0.00,0.00" type="string"/>
    </graphics>
  </node>
  <node id="8030" label="Mobile_Element">
    <att name="shared name" value="http://csb.wur.nl/genome/Mobile_Element" type="string"/>
    <att name="name" value="Mobile_Element" type="string"/>
    <att name="selected" value="0" type="boolean"/>
    <att name="child instance count" value="" type="string"/>
    <att name="count" value="49" type="integer"/>
    <att name="full iri" value="&lt;http://csb.wur.nl/genome/Mobile_Element&gt;" type="string"/>
    <att name="hide" value="" type="string"/>
    <graphics y="12.152429580688477" w="20.0" type="ELLIPSE" outline="#CCCCCC" h="20.0" x="107.08475373273284" fill="#66FF66" z="0.0" width="2.0">
      <att name="NODE_CUSTOMGRAPHICS_POSITION_2" value="C,C,c,0.00,0.00" type="string"/>
      <att name="NODE_LABEL_WIDTH" value="200.0" type="string"/>
      <att name="NODE_TRANSPARENCY" value="255" type="string"/>
      <att name="NODE_CUSTOMGRAPHICS_SIZE_5" value="0.0" type="string"/>
      <att name="NODE_CUSTOMGRAPHICS_3" value="org.cytoscape.ding.customgraphics.NullCustomGraphics,0,[ Remove Graphics ]," type="string"/>
      <att name="NODE_TOOLTIP" value="" type="string"/>
      <att name="NODE_SELECTED_PAINT" value="#FFFF00" type="string"/>
      <att name="NODE_LABEL_COLOR" value="#666666" type="string"/>
      <att name="NODE_LABEL_FONT_SIZE" value="10" type="string"/>
      <att name="NODE_CUSTOMGRAPHICS_6" value="org.cytoscape.ding.customgraphics.NullCustomGraphics,0,[ Remove Graphics ]," type="string"/>
      <att name="NODE_NESTED_NETWORK_IMAGE_VISIBLE" value="true" type="string"/>
      <att name="NODE_CUSTOMGRAPHICS_SIZE_9" value="0.0" type="string"/>
      <att name="NODE_CUSTOMGRAPHICS_POSITION_5" value="C,C,c,0.00,0.00" type="string"/>
      <att name="NODE_CUSTOMGRAPHICS_POSITION_4" value="C,C,c,0.00,0.00" type="string"/>
      <att name="NODE_CUSTOMGRAPHICS_8" value="org.cytoscape.ding.customgraphics.NullCustomGraphics,0,[ Remove Graphics ]," type="string"/>
      <att name="NODE_CUSTOMGRAPHICS_POSITION_9" value="C,C,c,0.00,0.00" type="string"/>
      <att name="NODE_CUSTOMGRAPHICS_SIZE_1" value="0.0" type="string"/>
      <att name="NODE_CUSTOMGRAPHICS_SIZE_7" value="0.0" type="string"/>
      <att name="NODE_CUSTOMGRAPHICS_2" value="org.cytoscape.ding.customgraphics.NullCustomGraphics,0,[ Remove Graphics ]," type="string"/>
      <att name="NODE_CUSTOMGRAPHICS_SIZE_3" value="0.0" type="string"/>
      <att name="NODE_BORDER_STROKE" value="SOLID" type="string"/>
      <att name="NODE_SELECTED" value="false" type="string"/>
      <att name="NODE_VISIBLE" value="true" type="string"/>
      <att name="NODE_LABEL_FONT_FACE" value="Century Schoolbook L Bold,plain,10" type="string"/>
      <att name="NODE_CUSTOMGRAPHICS_4" value="org.cytoscape.ding.customgraphics.NullCustomGraphics,0,[ Remove Graphics ]," type="string"/>
      <att name="NODE_DEPTH" value="0.0" type="string"/>
      <att name="NODE_CUSTOMGRAPHICS_POSITION_7" value="C,C,c,0.00,0.00" type="string"/>
      <att name="NODE_LABEL_POSITION" value="C,C,c,0.00,0.00" type="string"/>
      <att name="NODE_CUSTOMGRAPHICS_SIZE_8" value="0.0" type="string"/>
      <att name="NODE_LABEL" value="Mobile_Element" type="string"/>
      <att name="NODE_CUSTOMGRAPHICS_1" value="org.cytoscape.ding.customgraphics.NullCustomGraphics,0,[ Remove Graphics ]," type="string"/>
      <att name="NODE_CUSTOMGRAPHICS_POSITION_8" value="C,C,c,0.00,0.00" type="string"/>
      <att name="NODE_CUSTOMGRAPHICS_SIZE_2" value="0.0" type="string"/>
      <att name="NODE_LABEL_TRANSPARENCY" value="255" type="string"/>
      <att name="NODE_CUSTOMGRAPHICS_9" value="org.cytoscape.ding.customgraphics.NullCustomGraphics,0,[ Remove Graphics ]," type="string"/>
      <att name="NODE_CUSTOMGRAPHICS_5" value="org.cytoscape.ding.customgraphics.NullCustomGraphics,0,[ Remove Graphics ]," type="string"/>
      <att name="NODE_CUSTOMGRAPHICS_POSITION_3" value="C,C,c,0.00,0.00" type="string"/>
      <att name="NODE_CUSTOMGRAPHICS_SIZE_4" value="0.0" type="string"/>
      <att name="NODE_CUSTOMGRAPHICS_POSITION_6" value="C,C,c,0.00,0.00" type="string"/>
      <att name="NODE_BORDER_TRANSPARENCY" value="255" type="string"/>
      <att name="NODE_CUSTOMGRAPHICS_7" value="org.cytoscape.ding.customgraphics.NullCustomGraphics,0,[ Remove Graphics ]," type="string"/>
      <att name="NODE_CUSTOMGRAPHICS_SIZE_6" value="0.0" type="string"/>
      <att name="NODE_CUSTOMGRAPHICS_POSITION_1" value="C,C,c,0.00,0.00" type="string"/>
    </graphics>
  </node>
  <node id="8029" label="http://csb.wur.nl/genome/Genome/string">
    <att name="shared name" value="http://csb.wur.nl/genome/Genome/string" type="string"/>
    <att name="name" value="http://csb.wur.nl/genome/Genome/string" type="string"/>
    <att name="selected" value="0" type="boolean"/>
    <att name="child instance count" value="" type="string"/>
    <att name="count" type="integer"/>
    <att name="full iri" value="" type="string"/>
    <att name="hide" value="hide" type="string"/>
    <graphics y="60.0" w="20.0" type="ELLIPSE" outline="#CCCCCC" h="20.0" x="-120.0" fill="#66FF66" z="0.0" width="2.0">
      <att name="NODE_CUSTOMGRAPHICS_POSITION_2" value="C,C,c,0.00,0.00" type="string"/>
      <att name="NODE_LABEL_WIDTH" value="200.0" type="string"/>
      <att name="NODE_TRANSPARENCY" value="255" type="string"/>
      <att name="NODE_CUSTOMGRAPHICS_SIZE_5" value="0.0" type="string"/>
      <att name="NODE_CUSTOMGRAPHICS_3" value="org.cytoscape.ding.customgraphics.NullCustomGraphics,0,[ Remove Graphics ]," type="string"/>
      <att name="NODE_TOOLTIP" value="" type="string"/>
      <att name="NODE_SELECTED_PAINT" value="#FFFF00" type="string"/>
      <att name="NODE_LABEL_COLOR" value="#666666" type="string"/>
      <att name="NODE_LABEL_FONT_SIZE" value="10" type="string"/>
      <att name="NODE_CUSTOMGRAPHICS_6" value="org.cytoscape.ding.customgraphics.NullCustomGraphics,0,[ Remove Graphics ]," type="string"/>
      <att name="NODE_NESTED_NETWORK_IMAGE_VISIBLE" value="true" type="string"/>
      <att name="NODE_CUSTOMGRAPHICS_SIZE_9" value="0.0" type="string"/>
      <att name="NODE_CUSTOMGRAPHICS_POSITION_5" value="C,C,c,0.00,0.00" type="string"/>
      <att name="NODE_CUSTOMGRAPHICS_POSITION_4" value="C,C,c,0.00,0.00" type="string"/>
      <att name="NODE_CUSTOMGRAPHICS_8" value="org.cytoscape.ding.customgraphics.NullCustomGraphics,0,[ Remove Graphics ]," type="string"/>
      <att name="NODE_CUSTOMGRAPHICS_POSITION_9" value="C,C,c,0.00,0.00" type="string"/>
      <att name="NODE_CUSTOMGRAPHICS_SIZE_1" value="0.0" type="string"/>
      <att name="NODE_CUSTOMGRAPHICS_SIZE_7" value="0.0" type="string"/>
      <att name="NODE_CUSTOMGRAPHICS_2" value="org.cytoscape.ding.customgraphics.NullCustomGraphics,0,[ Remove Graphics ]," type="string"/>
      <att name="NODE_CUSTOMGRAPHICS_SIZE_3" value="0.0" type="string"/>
      <att name="NODE_BORDER_STROKE" value="SOLID" type="string"/>
      <att name="NODE_SELECTED" value="false" type="string"/>
      <att name="NODE_VISIBLE" value="false" type="string"/>
      <att name="NODE_LABEL_FONT_FACE" value="Century Schoolbook L Bold,plain,10" type="string"/>
      <att name="NODE_CUSTOMGRAPHICS_4" value="org.cytoscape.ding.customgraphics.NullCustomGraphics,0,[ Remove Graphics ]," type="string"/>
      <att name="NODE_DEPTH" value="0.0" type="string"/>
      <att name="NODE_CUSTOMGRAPHICS_POSITION_7" value="C,C,c,0.00,0.00" type="string"/>
      <att name="NODE_LABEL_POSITION" value="C,C,c,0.00,0.00" type="string"/>
      <att name="NODE_CUSTOMGRAPHICS_SIZE_8" value="0.0" type="string"/>
      <att name="NODE_LABEL" value="http://csb.wur.nl/genome/Genome/string" type="string"/>
      <att name="NODE_CUSTOMGRAPHICS_1" value="org.cytoscape.ding.customgraphics.NullCustomGraphics,0,[ Remove Graphics ]," type="string"/>
      <att name="NODE_CUSTOMGRAPHICS_POSITION_8" value="C,C,c,0.00,0.00" type="string"/>
      <att name="NODE_CUSTOMGRAPHICS_SIZE_2" value="0.0" type="string"/>
      <att name="NODE_LABEL_TRANSPARENCY" value="255" type="string"/>
      <att name="NODE_CUSTOMGRAPHICS_9" value="org.cytoscape.ding.customgraphics.NullCustomGraphics,0,[ Remove Graphics ]," type="string"/>
      <att name="NODE_CUSTOMGRAPHICS_5" value="org.cytoscape.ding.customgraphics.NullCustomGraphics,0,[ Remove Graphics ]," type="string"/>
      <att name="NODE_CUSTOMGRAPHICS_POSITION_3" value="C,C,c,0.00,0.00" type="string"/>
      <att name="NODE_CUSTOMGRAPHICS_SIZE_4" value="0.0" type="string"/>
      <att name="NODE_CUSTOMGRAPHICS_POSITION_6" value="C,C,c,0.00,0.00" type="string"/>
      <att name="NODE_BORDER_TRANSPARENCY" value="255" type="string"/>
      <att name="NODE_CUSTOMGRAPHICS_7" value="org.cytoscape.ding.customgraphics.NullCustomGraphics,0,[ Remove Graphics ]," type="string"/>
      <att name="NODE_CUSTOMGRAPHICS_SIZE_6" value="0.0" type="string"/>
      <att name="NODE_CUSTOMGRAPHICS_POSITION_1" value="C,C,c,0.00,0.00" type="string"/>
    </graphics>
  </node>
  <node id="8028" label="http://csb.wur.nl/genome/Feature/string">
    <att name="shared name" value="http://csb.wur.nl/genome/Feature/string" type="string"/>
    <att name="name" value="http://csb.wur.nl/genome/Feature/string" type="string"/>
    <att name="selected" value="0" type="boolean"/>
    <att name="child instance count" value="" type="string"/>
    <att name="count" type="integer"/>
    <att name="full iri" value="" type="string"/>
    <att name="hide" value="hide" type="string"/>
    <graphics y="20.0" w="20.0" type="ELLIPSE" outline="#CCCCCC" h="20.0" x="40.0" fill="#66FF66" z="0.0" width="2.0">
      <att name="NODE_CUSTOMGRAPHICS_POSITION_2" value="C,C,c,0.00,0.00" type="string"/>
      <att name="NODE_LABEL_WIDTH" value="200.0" type="string"/>
      <att name="NODE_TRANSPARENCY" value="255" type="string"/>
      <att name="NODE_CUSTOMGRAPHICS_SIZE_5" value="0.0" type="string"/>
      <att name="NODE_CUSTOMGRAPHICS_3" value="org.cytoscape.ding.customgraphics.NullCustomGraphics,0,[ Remove Graphics ]," type="string"/>
      <att name="NODE_TOOLTIP" value="" type="string"/>
      <att name="NODE_SELECTED_PAINT" value="#FFFF00" type="string"/>
      <att name="NODE_LABEL_COLOR" value="#666666" type="string"/>
      <att name="NODE_LABEL_FONT_SIZE" value="10" type="string"/>
      <att name="NODE_CUSTOMGRAPHICS_6" value="org.cytoscape.ding.customgraphics.NullCustomGraphics,0,[ Remove Graphics ]," type="string"/>
      <att name="NODE_NESTED_NETWORK_IMAGE_VISIBLE" value="true" type="string"/>
      <att name="NODE_CUSTOMGRAPHICS_SIZE_9" value="0.0" type="string"/>
      <att name="NODE_CUSTOMGRAPHICS_POSITION_5" value="C,C,c,0.00,0.00" type="string"/>
      <att name="NODE_CUSTOMGRAPHICS_POSITION_4" value="C,C,c,0.00,0.00" type="string"/>
      <att name="NODE_CUSTOMGRAPHICS_8" value="org.cytoscape.ding.customgraphics.NullCustomGraphics,0,[ Remove Graphics ]," type="string"/>
      <att name="NODE_CUSTOMGRAPHICS_POSITION_9" value="C,C,c,0.00,0.00" type="string"/>
      <att name="NODE_CUSTOMGRAPHICS_SIZE_1" value="0.0" type="string"/>
      <att name="NODE_CUSTOMGRAPHICS_SIZE_7" value="0.0" type="string"/>
      <att name="NODE_CUSTOMGRAPHICS_2" value="org.cytoscape.ding.customgraphics.NullCustomGraphics,0,[ Remove Graphics ]," type="string"/>
      <att name="NODE_CUSTOMGRAPHICS_SIZE_3" value="0.0" type="string"/>
      <att name="NODE_BORDER_STROKE" value="SOLID" type="string"/>
      <att name="NODE_SELECTED" value="false" type="string"/>
      <att name="NODE_VISIBLE" value="false" type="string"/>
      <att name="NODE_LABEL_FONT_FACE" value="Century Schoolbook L Bold,plain,10" type="string"/>
      <att name="NODE_CUSTOMGRAPHICS_4" value="org.cytoscape.ding.customgraphics.NullCustomGraphics,0,[ Remove Graphics ]," type="string"/>
      <att name="NODE_DEPTH" value="0.0" type="string"/>
      <att name="NODE_CUSTOMGRAPHICS_POSITION_7" value="C,C,c,0.00,0.00" type="string"/>
      <att name="NODE_LABEL_POSITION" value="C,C,c,0.00,0.00" type="string"/>
      <att name="NODE_CUSTOMGRAPHICS_SIZE_8" value="0.0" type="string"/>
      <att name="NODE_LABEL" value="http://csb.wur.nl/genome/Feature/string" type="string"/>
      <att name="NODE_CUSTOMGRAPHICS_1" value="org.cytoscape.ding.customgraphics.NullCustomGraphics,0,[ Remove Graphics ]," type="string"/>
      <att name="NODE_CUSTOMGRAPHICS_POSITION_8" value="C,C,c,0.00,0.00" type="string"/>
      <att name="NODE_CUSTOMGRAPHICS_SIZE_2" value="0.0" type="string"/>
      <att name="NODE_LABEL_TRANSPARENCY" value="255" type="string"/>
      <att name="NODE_CUSTOMGRAPHICS_9" value="org.cytoscape.ding.customgraphics.NullCustomGraphics,0,[ Remove Graphics ]," type="string"/>
      <att name="NODE_CUSTOMGRAPHICS_5" value="org.cytoscape.ding.customgraphics.NullCustomGraphics,0,[ Remove Graphics ]," type="string"/>
      <att name="NODE_CUSTOMGRAPHICS_POSITION_3" value="C,C,c,0.00,0.00" type="string"/>
      <att name="NODE_CUSTOMGRAPHICS_SIZE_4" value="0.0" type="string"/>
      <att name="NODE_CUSTOMGRAPHICS_POSITION_6" value="C,C,c,0.00,0.00" type="string"/>
      <att name="NODE_BORDER_TRANSPARENCY" value="255" type="string"/>
      <att name="NODE_CUSTOMGRAPHICS_7" value="org.cytoscape.ding.customgraphics.NullCustomGraphics,0,[ Remove Graphics ]," type="string"/>
      <att name="NODE_CUSTOMGRAPHICS_SIZE_6" value="0.0" type="string"/>
      <att name="NODE_CUSTOMGRAPHICS_POSITION_1" value="C,C,c,0.00,0.00" type="string"/>
    </graphics>
  </node>
  <node id="8027" label="http://csb.wur.nl/genome/Feature/integer">
    <att name="shared name" value="http://csb.wur.nl/genome/Feature/integer" type="string"/>
    <att name="name" value="http://csb.wur.nl/genome/Feature/integer" type="string"/>
    <att name="selected" value="0" type="boolean"/>
    <att name="child instance count" value="" type="string"/>
    <att name="count" type="integer"/>
    <att name="full iri" value="" type="string"/>
    <att name="hide" value="hide" type="string"/>
    <graphics y="20.0" w="20.0" type="ELLIPSE" outline="#CCCCCC" h="20.0" x="-40.0" fill="#66FF66" z="0.0" width="2.0">
      <att name="NODE_CUSTOMGRAPHICS_POSITION_2" value="C,C,c,0.00,0.00" type="string"/>
      <att name="NODE_LABEL_WIDTH" value="200.0" type="string"/>
      <att name="NODE_TRANSPARENCY" value="255" type="string"/>
      <att name="NODE_CUSTOMGRAPHICS_SIZE_5" value="0.0" type="string"/>
      <att name="NODE_CUSTOMGRAPHICS_3" value="org.cytoscape.ding.customgraphics.NullCustomGraphics,0,[ Remove Graphics ]," type="string"/>
      <att name="NODE_TOOLTIP" value="" type="string"/>
      <att name="NODE_SELECTED_PAINT" value="#FFFF00" type="string"/>
      <att name="NODE_LABEL_COLOR" value="#666666" type="string"/>
      <att name="NODE_LABEL_FONT_SIZE" value="10" type="string"/>
      <att name="NODE_CUSTOMGRAPHICS_6" value="org.cytoscape.ding.customgraphics.NullCustomGraphics,0,[ Remove Graphics ]," type="string"/>
      <att name="NODE_NESTED_NETWORK_IMAGE_VISIBLE" value="true" type="string"/>
      <att name="NODE_CUSTOMGRAPHICS_SIZE_9" value="0.0" type="string"/>
      <att name="NODE_CUSTOMGRAPHICS_POSITION_5" value="C,C,c,0.00,0.00" type="string"/>
      <att name="NODE_CUSTOMGRAPHICS_POSITION_4" value="C,C,c,0.00,0.00" type="string"/>
      <att name="NODE_CUSTOMGRAPHICS_8" value="org.cytoscape.ding.customgraphics.NullCustomGraphics,0,[ Remove Graphics ]," type="string"/>
      <att name="NODE_CUSTOMGRAPHICS_POSITION_9" value="C,C,c,0.00,0.00" type="string"/>
      <att name="NODE_CUSTOMGRAPHICS_SIZE_1" value="0.0" type="string"/>
      <att name="NODE_CUSTOMGRAPHICS_SIZE_7" value="0.0" type="string"/>
      <att name="NODE_CUSTOMGRAPHICS_2" value="org.cytoscape.ding.customgraphics.NullCustomGraphics,0,[ Remove Graphics ]," type="string"/>
      <att name="NODE_CUSTOMGRAPHICS_SIZE_3" value="0.0" type="string"/>
      <att name="NODE_BORDER_STROKE" value="SOLID" type="string"/>
      <att name="NODE_SELECTED" value="false" type="string"/>
      <att name="NODE_VISIBLE" value="false" type="string"/>
      <att name="NODE_LABEL_FONT_FACE" value="Century Schoolbook L Bold,plain,10" type="string"/>
      <att name="NODE_CUSTOMGRAPHICS_4" value="org.cytoscape.ding.customgraphics.NullCustomGraphics,0,[ Remove Graphics ]," type="string"/>
      <att name="NODE_DEPTH" value="0.0" type="string"/>
      <att name="NODE_CUSTOMGRAPHICS_POSITION_7" value="C,C,c,0.00,0.00" type="string"/>
      <att name="NODE_LABEL_POSITION" value="C,C,c,0.00,0.00" type="string"/>
      <att name="NODE_CUSTOMGRAPHICS_SIZE_8" value="0.0" type="string"/>
      <att name="NODE_LABEL" value="http://csb.wur.nl/genome/Feature/integer" type="string"/>
      <att name="NODE_CUSTOMGRAPHICS_1" value="org.cytoscape.ding.customgraphics.NullCustomGraphics,0,[ Remove Graphics ]," type="string"/>
      <att name="NODE_CUSTOMGRAPHICS_POSITION_8" value="C,C,c,0.00,0.00" type="string"/>
      <att name="NODE_CUSTOMGRAPHICS_SIZE_2" value="0.0" type="string"/>
      <att name="NODE_LABEL_TRANSPARENCY" value="255" type="string"/>
      <att name="NODE_CUSTOMGRAPHICS_9" value="org.cytoscape.ding.customgraphics.NullCustomGraphics,0,[ Remove Graphics ]," type="string"/>
      <att name="NODE_CUSTOMGRAPHICS_5" value="org.cytoscape.ding.customgraphics.NullCustomGraphics,0,[ Remove Graphics ]," type="string"/>
      <att name="NODE_CUSTOMGRAPHICS_POSITION_3" value="C,C,c,0.00,0.00" type="string"/>
      <att name="NODE_CUSTOMGRAPHICS_SIZE_4" value="0.0" type="string"/>
      <att name="NODE_CUSTOMGRAPHICS_POSITION_6" value="C,C,c,0.00,0.00" type="string"/>
      <att name="NODE_BORDER_TRANSPARENCY" value="255" type="string"/>
      <att name="NODE_CUSTOMGRAPHICS_7" value="org.cytoscape.ding.customgraphics.NullCustomGraphics,0,[ Remove Graphics ]," type="string"/>
      <att name="NODE_CUSTOMGRAPHICS_SIZE_6" value="0.0" type="string"/>
      <att name="NODE_CUSTOMGRAPHICS_POSITION_1" value="C,C,c,0.00,0.00" type="string"/>
    </graphics>
  </node>
  <node id="8026" label="http://csb.wur.nl/genome/DnaObject/string">
    <att name="shared name" value="http://csb.wur.nl/genome/DnaObject/string" type="string"/>
    <att name="name" value="http://csb.wur.nl/genome/DnaObject/string" type="string"/>
    <att name="selected" value="0" type="boolean"/>
    <att name="child instance count" value="" type="string"/>
    <att name="count" type="integer"/>
    <att name="full iri" value="" type="string"/>
    <att name="hide" value="hide" type="string"/>
    <graphics y="20.0" w="20.0" type="ELLIPSE" outline="#CCCCCC" h="20.0" x="200.0" fill="#66FF66" z="0.0" width="2.0">
      <att name="NODE_CUSTOMGRAPHICS_POSITION_2" value="C,C,c,0.00,0.00" type="string"/>
      <att name="NODE_LABEL_WIDTH" value="200.0" type="string"/>
      <att name="NODE_TRANSPARENCY" value="255" type="string"/>
      <att name="NODE_CUSTOMGRAPHICS_SIZE_5" value="0.0" type="string"/>
      <att name="NODE_CUSTOMGRAPHICS_3" value="org.cytoscape.ding.customgraphics.NullCustomGraphics,0,[ Remove Graphics ]," type="string"/>
      <att name="NODE_TOOLTIP" value="" type="string"/>
      <att name="NODE_SELECTED_PAINT" value="#FFFF00" type="string"/>
      <att name="NODE_LABEL_COLOR" value="#666666" type="string"/>
      <att name="NODE_LABEL_FONT_SIZE" value="10" type="string"/>
      <att name="NODE_CUSTOMGRAPHICS_6" value="org.cytoscape.ding.customgraphics.NullCustomGraphics,0,[ Remove Graphics ]," type="string"/>
      <att name="NODE_NESTED_NETWORK_IMAGE_VISIBLE" value="true" type="string"/>
      <att name="NODE_CUSTOMGRAPHICS_SIZE_9" value="0.0" type="string"/>
      <att name="NODE_CUSTOMGRAPHICS_POSITION_5" value="C,C,c,0.00,0.00" type="string"/>
      <att name="NODE_CUSTOMGRAPHICS_POSITION_4" value="C,C,c,0.00,0.00" type="string"/>
      <att name="NODE_CUSTOMGRAPHICS_8" value="org.cytoscape.ding.customgraphics.NullCustomGraphics,0,[ Remove Graphics ]," type="string"/>
      <att name="NODE_CUSTOMGRAPHICS_POSITION_9" value="C,C,c,0.00,0.00" type="string"/>
      <att name="NODE_CUSTOMGRAPHICS_SIZE_1" value="0.0" type="string"/>
      <att name="NODE_CUSTOMGRAPHICS_SIZE_7" value="0.0" type="string"/>
      <att name="NODE_CUSTOMGRAPHICS_2" value="org.cytoscape.ding.customgraphics.NullCustomGraphics,0,[ Remove Graphics ]," type="string"/>
      <att name="NODE_CUSTOMGRAPHICS_SIZE_3" value="0.0" type="string"/>
      <att name="NODE_BORDER_STROKE" value="SOLID" type="string"/>
      <att name="NODE_SELECTED" value="false" type="string"/>
      <att name="NODE_VISIBLE" value="false" type="string"/>
      <att name="NODE_LABEL_FONT_FACE" value="Century Schoolbook L Bold,plain,10" type="string"/>
      <att name="NODE_CUSTOMGRAPHICS_4" value="org.cytoscape.ding.customgraphics.NullCustomGraphics,0,[ Remove Graphics ]," type="string"/>
      <att name="NODE_DEPTH" value="0.0" type="string"/>
      <att name="NODE_CUSTOMGRAPHICS_POSITION_7" value="C,C,c,0.00,0.00" type="string"/>
      <att name="NODE_LABEL_POSITION" value="C,C,c,0.00,0.00" type="string"/>
      <att name="NODE_CUSTOMGRAPHICS_SIZE_8" value="0.0" type="string"/>
      <att name="NODE_LABEL" value="http://csb.wur.nl/genome/DnaObject/string" type="string"/>
      <att name="NODE_CUSTOMGRAPHICS_1" value="org.cytoscape.ding.customgraphics.NullCustomGraphics,0,[ Remove Graphics ]," type="string"/>
      <att name="NODE_CUSTOMGRAPHICS_POSITION_8" value="C,C,c,0.00,0.00" type="string"/>
      <att name="NODE_CUSTOMGRAPHICS_SIZE_2" value="0.0" type="string"/>
      <att name="NODE_LABEL_TRANSPARENCY" value="255" type="string"/>
      <att name="NODE_CUSTOMGRAPHICS_9" value="org.cytoscape.ding.customgraphics.NullCustomGraphics,0,[ Remove Graphics ]," type="string"/>
      <att name="NODE_CUSTOMGRAPHICS_5" value="org.cytoscape.ding.customgraphics.NullCustomGraphics,0,[ Remove Graphics ]," type="string"/>
      <att name="NODE_CUSTOMGRAPHICS_POSITION_3" value="C,C,c,0.00,0.00" type="string"/>
      <att name="NODE_CUSTOMGRAPHICS_SIZE_4" value="0.0" type="string"/>
      <att name="NODE_CUSTOMGRAPHICS_POSITION_6" value="C,C,c,0.00,0.00" type="string"/>
      <att name="NODE_BORDER_TRANSPARENCY" value="255" type="string"/>
      <att name="NODE_CUSTOMGRAPHICS_7" value="org.cytoscape.ding.customgraphics.NullCustomGraphics,0,[ Remove Graphics ]," type="string"/>
      <att name="NODE_CUSTOMGRAPHICS_SIZE_6" value="0.0" type="string"/>
      <att name="NODE_CUSTOMGRAPHICS_POSITION_1" value="C,C,c,0.00,0.00" type="string"/>
    </graphics>
  </node>
  <node id="8025" label="http://csb.wur.nl/genome/DnaObject/integer">
    <att name="shared name" value="http://csb.wur.nl/genome/DnaObject/integer" type="string"/>
    <att name="name" value="http://csb.wur.nl/genome/DnaObject/integer" type="string"/>
    <att name="selected" value="0" type="boolean"/>
    <att name="child instance count" value="" type="string"/>
    <att name="count" type="integer"/>
    <att name="full iri" value="" type="string"/>
    <att name="hide" value="hide" type="string"/>
    <graphics y="20.0" w="20.0" type="ELLIPSE" outline="#CCCCCC" h="20.0" x="-200.0" fill="#66FF66" z="0.0" width="2.0">
      <att name="NODE_CUSTOMGRAPHICS_POSITION_2" value="C,C,c,0.00,0.00" type="string"/>
      <att name="NODE_LABEL_WIDTH" value="200.0" type="string"/>
      <att name="NODE_TRANSPARENCY" value="255" type="string"/>
      <att name="NODE_CUSTOMGRAPHICS_SIZE_5" value="0.0" type="string"/>
      <att name="NODE_CUSTOMGRAPHICS_3" value="org.cytoscape.ding.customgraphics.NullCustomGraphics,0,[ Remove Graphics ]," type="string"/>
      <att name="NODE_TOOLTIP" value="" type="string"/>
      <att name="NODE_SELECTED_PAINT" value="#FFFF00" type="string"/>
      <att name="NODE_LABEL_COLOR" value="#666666" type="string"/>
      <att name="NODE_LABEL_FONT_SIZE" value="10" type="string"/>
      <att name="NODE_CUSTOMGRAPHICS_6" value="org.cytoscape.ding.customgraphics.NullCustomGraphics,0,[ Remove Graphics ]," type="string"/>
      <att name="NODE_NESTED_NETWORK_IMAGE_VISIBLE" value="true" type="string"/>
      <att name="NODE_CUSTOMGRAPHICS_SIZE_9" value="0.0" type="string"/>
      <att name="NODE_CUSTOMGRAPHICS_POSITION_5" value="C,C,c,0.00,0.00" type="string"/>
      <att name="NODE_CUSTOMGRAPHICS_POSITION_4" value="C,C,c,0.00,0.00" type="string"/>
      <att name="NODE_CUSTOMGRAPHICS_8" value="org.cytoscape.ding.customgraphics.NullCustomGraphics,0,[ Remove Graphics ]," type="string"/>
      <att name="NODE_CUSTOMGRAPHICS_POSITION_9" value="C,C,c,0.00,0.00" type="string"/>
      <att name="NODE_CUSTOMGRAPHICS_SIZE_1" value="0.0" type="string"/>
      <att name="NODE_CUSTOMGRAPHICS_SIZE_7" value="0.0" type="string"/>
      <att name="NODE_CUSTOMGRAPHICS_2" value="org.cytoscape.ding.customgraphics.NullCustomGraphics,0,[ Remove Graphics ]," type="string"/>
      <att name="NODE_CUSTOMGRAPHICS_SIZE_3" value="0.0" type="string"/>
      <att name="NODE_BORDER_STROKE" value="SOLID" type="string"/>
      <att name="NODE_SELECTED" value="false" type="string"/>
      <att name="NODE_VISIBLE" value="false" type="string"/>
      <att name="NODE_LABEL_FONT_FACE" value="Century Schoolbook L Bold,plain,10" type="string"/>
      <att name="NODE_CUSTOMGRAPHICS_4" value="org.cytoscape.ding.customgraphics.NullCustomGraphics,0,[ Remove Graphics ]," type="string"/>
      <att name="NODE_DEPTH" value="0.0" type="string"/>
      <att name="NODE_CUSTOMGRAPHICS_POSITION_7" value="C,C,c,0.00,0.00" type="string"/>
      <att name="NODE_LABEL_POSITION" value="C,C,c,0.00,0.00" type="string"/>
      <att name="NODE_CUSTOMGRAPHICS_SIZE_8" value="0.0" type="string"/>
      <att name="NODE_LABEL" value="http://csb.wur.nl/genome/DnaObject/integer" type="string"/>
      <att name="NODE_CUSTOMGRAPHICS_1" value="org.cytoscape.ding.customgraphics.NullCustomGraphics,0,[ Remove Graphics ]," type="string"/>
      <att name="NODE_CUSTOMGRAPHICS_POSITION_8" value="C,C,c,0.00,0.00" type="string"/>
      <att name="NODE_CUSTOMGRAPHICS_SIZE_2" value="0.0" type="string"/>
      <att name="NODE_LABEL_TRANSPARENCY" value="255" type="string"/>
      <att name="NODE_CUSTOMGRAPHICS_9" value="org.cytoscape.ding.customgraphics.NullCustomGraphics,0,[ Remove Graphics ]," type="string"/>
      <att name="NODE_CUSTOMGRAPHICS_5" value="org.cytoscape.ding.customgraphics.NullCustomGraphics,0,[ Remove Graphics ]," type="string"/>
      <att name="NODE_CUSTOMGRAPHICS_POSITION_3" value="C,C,c,0.00,0.00" type="string"/>
      <att name="NODE_CUSTOMGRAPHICS_SIZE_4" value="0.0" type="string"/>
      <att name="NODE_CUSTOMGRAPHICS_POSITION_6" value="C,C,c,0.00,0.00" type="string"/>
      <att name="NODE_BORDER_TRANSPARENCY" value="255" type="string"/>
      <att name="NODE_CUSTOMGRAPHICS_7" value="org.cytoscape.ding.customgraphics.NullCustomGraphics,0,[ Remove Graphics ]," type="string"/>
      <att name="NODE_CUSTOMGRAPHICS_SIZE_6" value="0.0" type="string"/>
      <att name="NODE_CUSTOMGRAPHICS_POSITION_1" value="C,C,c,0.00,0.00" type="string"/>
    </graphics>
  </node>
  <node id="8024" label="http://csb.wur.nl/genome/Crispr/string">
    <att name="shared name" value="http://csb.wur.nl/genome/Crispr/string" type="string"/>
    <att name="name" value="http://csb.wur.nl/genome/Crispr/string" type="string"/>
    <att name="selected" value="0" type="boolean"/>
    <att name="child instance count" value="" type="string"/>
    <att name="count" type="integer"/>
    <att name="full iri" value="" type="string"/>
    <att name="hide" value="hide" type="string"/>
    <graphics y="60.0" w="20.0" type="ELLIPSE" outline="#CCCCCC" h="20.0" x="200.0" fill="#66FF66" z="0.0" width="2.0">
      <att name="NODE_CUSTOMGRAPHICS_POSITION_2" value="C,C,c,0.00,0.00" type="string"/>
      <att name="NODE_LABEL_WIDTH" value="200.0" type="string"/>
      <att name="NODE_TRANSPARENCY" value="255" type="string"/>
      <att name="NODE_CUSTOMGRAPHICS_SIZE_5" value="0.0" type="string"/>
      <att name="NODE_CUSTOMGRAPHICS_3" value="org.cytoscape.ding.customgraphics.NullCustomGraphics,0,[ Remove Graphics ]," type="string"/>
      <att name="NODE_TOOLTIP" value="" type="string"/>
      <att name="NODE_SELECTED_PAINT" value="#FFFF00" type="string"/>
      <att name="NODE_LABEL_COLOR" value="#666666" type="string"/>
      <att name="NODE_LABEL_FONT_SIZE" value="10" type="string"/>
      <att name="NODE_CUSTOMGRAPHICS_6" value="org.cytoscape.ding.customgraphics.NullCustomGraphics,0,[ Remove Graphics ]," type="string"/>
      <att name="NODE_NESTED_NETWORK_IMAGE_VISIBLE" value="true" type="string"/>
      <att name="NODE_CUSTOMGRAPHICS_SIZE_9" value="0.0" type="string"/>
      <att name="NODE_CUSTOMGRAPHICS_POSITION_5" value="C,C,c,0.00,0.00" type="string"/>
      <att name="NODE_CUSTOMGRAPHICS_POSITION_4" value="C,C,c,0.00,0.00" type="string"/>
      <att name="NODE_CUSTOMGRAPHICS_8" value="org.cytoscape.ding.customgraphics.NullCustomGraphics,0,[ Remove Graphics ]," type="string"/>
      <att name="NODE_CUSTOMGRAPHICS_POSITION_9" value="C,C,c,0.00,0.00" type="string"/>
      <att name="NODE_CUSTOMGRAPHICS_SIZE_1" value="0.0" type="string"/>
      <att name="NODE_CUSTOMGRAPHICS_SIZE_7" value="0.0" type="string"/>
      <att name="NODE_CUSTOMGRAPHICS_2" value="org.cytoscape.ding.customgraphics.NullCustomGraphics,0,[ Remove Graphics ]," type="string"/>
      <att name="NODE_CUSTOMGRAPHICS_SIZE_3" value="0.0" type="string"/>
      <att name="NODE_BORDER_STROKE" value="SOLID" type="string"/>
      <att name="NODE_SELECTED" value="false" type="string"/>
      <att name="NODE_VISIBLE" value="false" type="string"/>
      <att name="NODE_LABEL_FONT_FACE" value="Century Schoolbook L Bold,plain,10" type="string"/>
      <att name="NODE_CUSTOMGRAPHICS_4" value="org.cytoscape.ding.customgraphics.NullCustomGraphics,0,[ Remove Graphics ]," type="string"/>
      <att name="NODE_DEPTH" value="0.0" type="string"/>
      <att name="NODE_CUSTOMGRAPHICS_POSITION_7" value="C,C,c,0.00,0.00" type="string"/>
      <att name="NODE_LABEL_POSITION" value="C,C,c,0.00,0.00" type="string"/>
      <att name="NODE_CUSTOMGRAPHICS_SIZE_8" value="0.0" type="string"/>
      <att name="NODE_LABEL" value="http://csb.wur.nl/genome/Crispr/string" type="string"/>
      <att name="NODE_CUSTOMGRAPHICS_1" value="org.cytoscape.ding.customgraphics.NullCustomGraphics,0,[ Remove Graphics ]," type="string"/>
      <att name="NODE_CUSTOMGRAPHICS_POSITION_8" value="C,C,c,0.00,0.00" type="string"/>
      <att name="NODE_CUSTOMGRAPHICS_SIZE_2" value="0.0" type="string"/>
      <att name="NODE_LABEL_TRANSPARENCY" value="255" type="string"/>
      <att name="NODE_CUSTOMGRAPHICS_9" value="org.cytoscape.ding.customgraphics.NullCustomGraphics,0,[ Remove Graphics ]," type="string"/>
      <att name="NODE_CUSTOMGRAPHICS_5" value="org.cytoscape.ding.customgraphics.NullCustomGraphics,0,[ Remove Graphics ]," type="string"/>
      <att name="NODE_CUSTOMGRAPHICS_POSITION_3" value="C,C,c,0.00,0.00" type="string"/>
      <att name="NODE_CUSTOMGRAPHICS_SIZE_4" value="0.0" type="string"/>
      <att name="NODE_CUSTOMGRAPHICS_POSITION_6" value="C,C,c,0.00,0.00" type="string"/>
      <att name="NODE_BORDER_TRANSPARENCY" value="255" type="string"/>
      <att name="NODE_CUSTOMGRAPHICS_7" value="org.cytoscape.ding.customgraphics.NullCustomGraphics,0,[ Remove Graphics ]," type="string"/>
      <att name="NODE_CUSTOMGRAPHICS_SIZE_6" value="0.0" type="string"/>
      <att name="NODE_CUSTOMGRAPHICS_POSITION_1" value="C,C,c,0.00,0.00" type="string"/>
    </graphics>
  </node>
  <node id="8023" label="Crispr">
    <att name="shared name" value="http://csb.wur.nl/genome/Crispr" type="string"/>
    <att name="name" value="Crispr" type="string"/>
    <att name="selected" value="0" type="boolean"/>
    <att name="child instance count" value="" type="string"/>
    <att name="count" value="17" type="integer"/>
    <att name="full iri" value="&lt;http://csb.wur.nl/genome/Crispr&gt;" type="string"/>
    <att name="hide" value="" type="string"/>
    <graphics y="68.07327912335782" w="20.0" type="ELLIPSE" outline="#CCCCCC" h="20.0" x="112.83162568097501" fill="#66FF66" z="0.0" width="2.0">
      <att name="NODE_CUSTOMGRAPHICS_POSITION_2" value="C,C,c,0.00,0.00" type="string"/>
      <att name="NODE_LABEL_WIDTH" value="200.0" type="string"/>
      <att name="NODE_TRANSPARENCY" value="255" type="string"/>
      <att name="NODE_CUSTOMGRAPHICS_SIZE_5" value="0.0" type="string"/>
      <att name="NODE_CUSTOMGRAPHICS_3" value="org.cytoscape.ding.customgraphics.NullCustomGraphics,0,[ Remove Graphics ]," type="string"/>
      <att name="NODE_TOOLTIP" value="" type="string"/>
      <att name="NODE_SELECTED_PAINT" value="#FFFF00" type="string"/>
      <att name="NODE_LABEL_COLOR" value="#666666" type="string"/>
      <att name="NODE_LABEL_FONT_SIZE" value="10" type="string"/>
      <att name="NODE_CUSTOMGRAPHICS_6" value="org.cytoscape.ding.customgraphics.NullCustomGraphics,0,[ Remove Graphics ]," type="string"/>
      <att name="NODE_NESTED_NETWORK_IMAGE_VISIBLE" value="true" type="string"/>
      <att name="NODE_CUSTOMGRAPHICS_SIZE_9" value="0.0" type="string"/>
      <att name="NODE_CUSTOMGRAPHICS_POSITION_5" value="C,C,c,0.00,0.00" type="string"/>
      <att name="NODE_CUSTOMGRAPHICS_POSITION_4" value="C,C,c,0.00,0.00" type="string"/>
      <att name="NODE_CUSTOMGRAPHICS_8" value="org.cytoscape.ding.customgraphics.NullCustomGraphics,0,[ Remove Graphics ]," type="string"/>
      <att name="NODE_CUSTOMGRAPHICS_POSITION_9" value="C,C,c,0.00,0.00" type="string"/>
      <att name="NODE_CUSTOMGRAPHICS_SIZE_1" value="0.0" type="string"/>
      <att name="NODE_CUSTOMGRAPHICS_SIZE_7" value="0.0" type="string"/>
      <att name="NODE_CUSTOMGRAPHICS_2" value="org.cytoscape.ding.customgraphics.NullCustomGraphics,0,[ Remove Graphics ]," type="string"/>
      <att name="NODE_CUSTOMGRAPHICS_SIZE_3" value="0.0" type="string"/>
      <att name="NODE_BORDER_STROKE" value="SOLID" type="string"/>
      <att name="NODE_SELECTED" value="false" type="string"/>
      <att name="NODE_VISIBLE" value="true" type="string"/>
      <att name="NODE_LABEL_FONT_FACE" value="Century Schoolbook L Bold,plain,10" type="string"/>
      <att name="NODE_CUSTOMGRAPHICS_4" value="org.cytoscape.ding.customgraphics.NullCustomGraphics,0,[ Remove Graphics ]," type="string"/>
      <att name="NODE_DEPTH" value="0.0" type="string"/>
      <att name="NODE_CUSTOMGRAPHICS_POSITION_7" value="C,C,c,0.00,0.00" type="string"/>
      <att name="NODE_LABEL_POSITION" value="C,C,c,0.00,0.00" type="string"/>
      <att name="NODE_CUSTOMGRAPHICS_SIZE_8" value="0.0" type="string"/>
      <att name="NODE_LABEL" value="Crispr" type="string"/>
      <att name="NODE_CUSTOMGRAPHICS_1" value="org.cytoscape.ding.customgraphics.NullCustomGraphics,0,[ Remove Graphics ]," type="string"/>
      <att name="NODE_CUSTOMGRAPHICS_POSITION_8" value="C,C,c,0.00,0.00" type="string"/>
      <att name="NODE_CUSTOMGRAPHICS_SIZE_2" value="0.0" type="string"/>
      <att name="NODE_LABEL_TRANSPARENCY" value="255" type="string"/>
      <att name="NODE_CUSTOMGRAPHICS_9" value="org.cytoscape.ding.customgraphics.NullCustomGraphics,0,[ Remove Graphics ]," type="string"/>
      <att name="NODE_CUSTOMGRAPHICS_5" value="org.cytoscape.ding.customgraphics.NullCustomGraphics,0,[ Remove Graphics ]," type="string"/>
      <att name="NODE_CUSTOMGRAPHICS_POSITION_3" value="C,C,c,0.00,0.00" type="string"/>
      <att name="NODE_CUSTOMGRAPHICS_SIZE_4" value="0.0" type="string"/>
      <att name="NODE_CUSTOMGRAPHICS_POSITION_6" value="C,C,c,0.00,0.00" type="string"/>
      <att name="NODE_BORDER_TRANSPARENCY" value="255" type="string"/>
      <att name="NODE_CUSTOMGRAPHICS_7" value="org.cytoscape.ding.customgraphics.NullCustomGraphics,0,[ Remove Graphics ]," type="string"/>
      <att name="NODE_CUSTOMGRAPHICS_SIZE_6" value="0.0" type="string"/>
      <att name="NODE_CUSTOMGRAPHICS_POSITION_1" value="C,C,c,0.00,0.00" type="string"/>
    </graphics>
  </node>
  <node id="8022" label="http://csb.wur.nl/genome/Cds/string">
    <att name="shared name" value="http://csb.wur.nl/genome/Cds/string" type="string"/>
    <att name="name" value="http://csb.wur.nl/genome/Cds/string" type="string"/>
    <att name="selected" value="0" type="boolean"/>
    <att name="child instance count" value="" type="string"/>
    <att name="count" type="integer"/>
    <att name="full iri" value="" type="string"/>
    <att name="hide" value="hide" type="string"/>
    <graphics y="60.0" w="20.0" type="ELLIPSE" outline="#CCCCCC" h="20.0" x="-40.0" fill="#66FF66" z="0.0" width="2.0">
      <att name="NODE_CUSTOMGRAPHICS_POSITION_2" value="C,C,c,0.00,0.00" type="string"/>
      <att name="NODE_LABEL_WIDTH" value="200.0" type="string"/>
      <att name="NODE_TRANSPARENCY" value="255" type="string"/>
      <att name="NODE_CUSTOMGRAPHICS_SIZE_5" value="0.0" type="string"/>
      <att name="NODE_CUSTOMGRAPHICS_3" value="org.cytoscape.ding.customgraphics.NullCustomGraphics,0,[ Remove Graphics ]," type="string"/>
      <att name="NODE_TOOLTIP" value="" type="string"/>
      <att name="NODE_SELECTED_PAINT" value="#FFFF00" type="string"/>
      <att name="NODE_LABEL_COLOR" value="#666666" type="string"/>
      <att name="NODE_LABEL_FONT_SIZE" value="10" type="string"/>
      <att name="NODE_CUSTOMGRAPHICS_6" value="org.cytoscape.ding.customgraphics.NullCustomGraphics,0,[ Remove Graphics ]," type="string"/>
      <att name="NODE_NESTED_NETWORK_IMAGE_VISIBLE" value="true" type="string"/>
      <att name="NODE_CUSTOMGRAPHICS_SIZE_9" value="0.0" type="string"/>
      <att name="NODE_CUSTOMGRAPHICS_POSITION_5" value="C,C,c,0.00,0.00" type="string"/>
      <att name="NODE_CUSTOMGRAPHICS_POSITION_4" value="C,C,c,0.00,0.00" type="string"/>
      <att name="NODE_CUSTOMGRAPHICS_8" value="org.cytoscape.ding.customgraphics.NullCustomGraphics,0,[ Remove Graphics ]," type="string"/>
      <att name="NODE_CUSTOMGRAPHICS_POSITION_9" value="C,C,c,0.00,0.00" type="string"/>
      <att name="NODE_CUSTOMGRAPHICS_SIZE_1" value="0.0" type="string"/>
      <att name="NODE_CUSTOMGRAPHICS_SIZE_7" value="0.0" type="string"/>
      <att name="NODE_CUSTOMGRAPHICS_2" value="org.cytoscape.ding.customgraphics.NullCustomGraphics,0,[ Remove Graphics ]," type="string"/>
      <att name="NODE_CUSTOMGRAPHICS_SIZE_3" value="0.0" type="string"/>
      <att name="NODE_BORDER_STROKE" value="SOLID" type="string"/>
      <att name="NODE_SELECTED" value="false" type="string"/>
      <att name="NODE_VISIBLE" value="false" type="string"/>
      <att name="NODE_LABEL_FONT_FACE" value="Century Schoolbook L Bold,plain,10" type="string"/>
      <att name="NODE_CUSTOMGRAPHICS_4" value="org.cytoscape.ding.customgraphics.NullCustomGraphics,0,[ Remove Graphics ]," type="string"/>
      <att name="NODE_DEPTH" value="0.0" type="string"/>
      <att name="NODE_CUSTOMGRAPHICS_POSITION_7" value="C,C,c,0.00,0.00" type="string"/>
      <att name="NODE_LABEL_POSITION" value="C,C,c,0.00,0.00" type="string"/>
      <att name="NODE_CUSTOMGRAPHICS_SIZE_8" value="0.0" type="string"/>
      <att name="NODE_LABEL" value="http://csb.wur.nl/genome/Cds/string" type="string"/>
      <att name="NODE_CUSTOMGRAPHICS_1" value="org.cytoscape.ding.customgraphics.NullCustomGraphics,0,[ Remove Graphics ]," type="string"/>
      <att name="NODE_CUSTOMGRAPHICS_POSITION_8" value="C,C,c,0.00,0.00" type="string"/>
      <att name="NODE_CUSTOMGRAPHICS_SIZE_2" value="0.0" type="string"/>
      <att name="NODE_LABEL_TRANSPARENCY" value="255" type="string"/>
      <att name="NODE_CUSTOMGRAPHICS_9" value="org.cytoscape.ding.customgraphics.NullCustomGraphics,0,[ Remove Graphics ]," type="string"/>
      <att name="NODE_CUSTOMGRAPHICS_5" value="org.cytoscape.ding.customgraphics.NullCustomGraphics,0,[ Remove Graphics ]," type="string"/>
      <att name="NODE_CUSTOMGRAPHICS_POSITION_3" value="C,C,c,0.00,0.00" type="string"/>
      <att name="NODE_CUSTOMGRAPHICS_SIZE_4" value="0.0" type="string"/>
      <att name="NODE_CUSTOMGRAPHICS_POSITION_6" value="C,C,c,0.00,0.00" type="string"/>
      <att name="NODE_BORDER_TRANSPARENCY" value="255" type="string"/>
      <att name="NODE_CUSTOMGRAPHICS_7" value="org.cytoscape.ding.customgraphics.NullCustomGraphics,0,[ Remove Graphics ]," type="string"/>
      <att name="NODE_CUSTOMGRAPHICS_SIZE_6" value="0.0" type="string"/>
      <att name="NODE_CUSTOMGRAPHICS_POSITION_1" value="C,C,c,0.00,0.00" type="string"/>
    </graphics>
  </node>
  <node id="8021" label="http://csb.wur.nl/genome/Cds/integer">
    <att name="shared name" value="http://csb.wur.nl/genome/Cds/integer" type="string"/>
    <att name="name" value="http://csb.wur.nl/genome/Cds/integer" type="string"/>
    <att name="selected" value="0" type="boolean"/>
    <att name="child instance count" value="" type="string"/>
    <att name="count" type="integer"/>
    <att name="full iri" value="" type="string"/>
    <att name="hide" value="hide" type="string"/>
    <graphics y="100.0" w="20.0" type="ELLIPSE" outline="#CCCCCC" h="20.0" x="40.0" fill="#66FF66" z="0.0" width="2.0">
      <att name="NODE_CUSTOMGRAPHICS_POSITION_2" value="C,C,c,0.00,0.00" type="string"/>
      <att name="NODE_LABEL_WIDTH" value="200.0" type="string"/>
      <att name="NODE_TRANSPARENCY" value="255" type="string"/>
      <att name="NODE_CUSTOMGRAPHICS_SIZE_5" value="0.0" type="string"/>
      <att name="NODE_CUSTOMGRAPHICS_3" value="org.cytoscape.ding.customgraphics.NullCustomGraphics,0,[ Remove Graphics ]," type="string"/>
      <att name="NODE_TOOLTIP" value="" type="string"/>
      <att name="NODE_SELECTED_PAINT" value="#FFFF00" type="string"/>
      <att name="NODE_LABEL_COLOR" value="#666666" type="string"/>
      <att name="NODE_LABEL_FONT_SIZE" value="10" type="string"/>
      <att name="NODE_CUSTOMGRAPHICS_6" value="org.cytoscape.ding.customgraphics.NullCustomGraphics,0,[ Remove Graphics ]," type="string"/>
      <att name="NODE_NESTED_NETWORK_IMAGE_VISIBLE" value="true" type="string"/>
      <att name="NODE_CUSTOMGRAPHICS_SIZE_9" value="0.0" type="string"/>
      <att name="NODE_CUSTOMGRAPHICS_POSITION_5" value="C,C,c,0.00,0.00" type="string"/>
      <att name="NODE_CUSTOMGRAPHICS_POSITION_4" value="C,C,c,0.00,0.00" type="string"/>
      <att name="NODE_CUSTOMGRAPHICS_8" value="org.cytoscape.ding.customgraphics.NullCustomGraphics,0,[ Remove Graphics ]," type="string"/>
      <att name="NODE_CUSTOMGRAPHICS_POSITION_9" value="C,C,c,0.00,0.00" type="string"/>
      <att name="NODE_CUSTOMGRAPHICS_SIZE_1" value="0.0" type="string"/>
      <att name="NODE_CUSTOMGRAPHICS_SIZE_7" value="0.0" type="string"/>
      <att name="NODE_CUSTOMGRAPHICS_2" value="org.cytoscape.ding.customgraphics.NullCustomGraphics,0,[ Remove Graphics ]," type="string"/>
      <att name="NODE_CUSTOMGRAPHICS_SIZE_3" value="0.0" type="string"/>
      <att name="NODE_BORDER_STROKE" value="SOLID" type="string"/>
      <att name="NODE_SELECTED" value="false" type="string"/>
      <att name="NODE_VISIBLE" value="false" type="string"/>
      <att name="NODE_LABEL_FONT_FACE" value="Century Schoolbook L Bold,plain,10" type="string"/>
      <att name="NODE_CUSTOMGRAPHICS_4" value="org.cytoscape.ding.customgraphics.NullCustomGraphics,0,[ Remove Graphics ]," type="string"/>
      <att name="NODE_DEPTH" value="0.0" type="string"/>
      <att name="NODE_CUSTOMGRAPHICS_POSITION_7" value="C,C,c,0.00,0.00" type="string"/>
      <att name="NODE_LABEL_POSITION" value="C,C,c,0.00,0.00" type="string"/>
      <att name="NODE_CUSTOMGRAPHICS_SIZE_8" value="0.0" type="string"/>
      <att name="NODE_LABEL" value="http://csb.wur.nl/genome/Cds/integer" type="string"/>
      <att name="NODE_CUSTOMGRAPHICS_1" value="org.cytoscape.ding.customgraphics.NullCustomGraphics,0,[ Remove Graphics ]," type="string"/>
      <att name="NODE_CUSTOMGRAPHICS_POSITION_8" value="C,C,c,0.00,0.00" type="string"/>
      <att name="NODE_CUSTOMGRAPHICS_SIZE_2" value="0.0" type="string"/>
      <att name="NODE_LABEL_TRANSPARENCY" value="255" type="string"/>
      <att name="NODE_CUSTOMGRAPHICS_9" value="org.cytoscape.ding.customgraphics.NullCustomGraphics,0,[ Remove Graphics ]," type="string"/>
      <att name="NODE_CUSTOMGRAPHICS_5" value="org.cytoscape.ding.customgraphics.NullCustomGraphics,0,[ Remove Graphics ]," type="string"/>
      <att name="NODE_CUSTOMGRAPHICS_POSITION_3" value="C,C,c,0.00,0.00" type="string"/>
      <att name="NODE_CUSTOMGRAPHICS_SIZE_4" value="0.0" type="string"/>
      <att name="NODE_CUSTOMGRAPHICS_POSITION_6" value="C,C,c,0.00,0.00" type="string"/>
      <att name="NODE_BORDER_TRANSPARENCY" value="255" type="string"/>
      <att name="NODE_CUSTOMGRAPHICS_7" value="org.cytoscape.ding.customgraphics.NullCustomGraphics,0,[ Remove Graphics ]," type="string"/>
      <att name="NODE_CUSTOMGRAPHICS_SIZE_6" value="0.0" type="string"/>
      <att name="NODE_CUSTOMGRAPHICS_POSITION_1" value="C,C,c,0.00,0.00" type="string"/>
    </graphics>
  </node>
  <node id="8020" label="http://csb.wur.nl/genome/Cds/externalref">
    <att name="shared name" value="http://csb.wur.nl/genome/Cds/externalref" type="string"/>
    <att name="name" value="http://csb.wur.nl/genome/Cds/externalref" type="string"/>
    <att name="selected" value="0" type="boolean"/>
    <att name="child instance count" value="" type="string"/>
    <att name="count" type="integer"/>
    <att name="full iri" value="" type="string"/>
    <att name="hide" value="hide" type="string"/>
    <graphics y="20.0" w="20.0" type="ELLIPSE" outline="#CCCCCC" h="20.0" x="120.0" fill="#66FF66" z="0.0" width="2.0">
      <att name="NODE_CUSTOMGRAPHICS_POSITION_2" value="C,C,c,0.00,0.00" type="string"/>
      <att name="NODE_LABEL_WIDTH" value="200.0" type="string"/>
      <att name="NODE_TRANSPARENCY" value="255" type="string"/>
      <att name="NODE_CUSTOMGRAPHICS_SIZE_5" value="0.0" type="string"/>
      <att name="NODE_CUSTOMGRAPHICS_3" value="org.cytoscape.ding.customgraphics.NullCustomGraphics,0,[ Remove Graphics ]," type="string"/>
      <att name="NODE_TOOLTIP" value="" type="string"/>
      <att name="NODE_SELECTED_PAINT" value="#FFFF00" type="string"/>
      <att name="NODE_LABEL_COLOR" value="#666666" type="string"/>
      <att name="NODE_LABEL_FONT_SIZE" value="10" type="string"/>
      <att name="NODE_CUSTOMGRAPHICS_6" value="org.cytoscape.ding.customgraphics.NullCustomGraphics,0,[ Remove Graphics ]," type="string"/>
      <att name="NODE_NESTED_NETWORK_IMAGE_VISIBLE" value="true" type="string"/>
      <att name="NODE_CUSTOMGRAPHICS_SIZE_9" value="0.0" type="string"/>
      <att name="NODE_CUSTOMGRAPHICS_POSITION_5" value="C,C,c,0.00,0.00" type="string"/>
      <att name="NODE_CUSTOMGRAPHICS_POSITION_4" value="C,C,c,0.00,0.00" type="string"/>
      <att name="NODE_CUSTOMGRAPHICS_8" value="org.cytoscape.ding.customgraphics.NullCustomGraphics,0,[ Remove Graphics ]," type="string"/>
      <att name="NODE_CUSTOMGRAPHICS_POSITION_9" value="C,C,c,0.00,0.00" type="string"/>
      <att name="NODE_CUSTOMGRAPHICS_SIZE_1" value="0.0" type="string"/>
      <att name="NODE_CUSTOMGRAPHICS_SIZE_7" value="0.0" type="string"/>
      <att name="NODE_CUSTOMGRAPHICS_2" value="org.cytoscape.ding.customgraphics.NullCustomGraphics,0,[ Remove Graphics ]," type="string"/>
      <att name="NODE_CUSTOMGRAPHICS_SIZE_3" value="0.0" type="string"/>
      <att name="NODE_BORDER_STROKE" value="SOLID" type="string"/>
      <att name="NODE_SELECTED" value="false" type="string"/>
      <att name="NODE_VISIBLE" value="false" type="string"/>
      <att name="NODE_LABEL_FONT_FACE" value="Century Schoolbook L Bold,plain,10" type="string"/>
      <att name="NODE_CUSTOMGRAPHICS_4" value="org.cytoscape.ding.customgraphics.NullCustomGraphics,0,[ Remove Graphics ]," type="string"/>
      <att name="NODE_DEPTH" value="0.0" type="string"/>
      <att name="NODE_CUSTOMGRAPHICS_POSITION_7" value="C,C,c,0.00,0.00" type="string"/>
      <att name="NODE_LABEL_POSITION" value="C,C,c,0.00,0.00" type="string"/>
      <att name="NODE_CUSTOMGRAPHICS_SIZE_8" value="0.0" type="string"/>
      <att name="NODE_LABEL" value="http://csb.wur.nl/genome/Cds/externalref" type="string"/>
      <att name="NODE_CUSTOMGRAPHICS_1" value="org.cytoscape.ding.customgraphics.NullCustomGraphics,0,[ Remove Graphics ]," type="string"/>
      <att name="NODE_CUSTOMGRAPHICS_POSITION_8" value="C,C,c,0.00,0.00" type="string"/>
      <att name="NODE_CUSTOMGRAPHICS_SIZE_2" value="0.0" type="string"/>
      <att name="NODE_LABEL_TRANSPARENCY" value="255" type="string"/>
      <att name="NODE_CUSTOMGRAPHICS_9" value="org.cytoscape.ding.customgraphics.NullCustomGraphics,0,[ Remove Graphics ]," type="string"/>
      <att name="NODE_CUSTOMGRAPHICS_5" value="org.cytoscape.ding.customgraphics.NullCustomGraphics,0,[ Remove Graphics ]," type="string"/>
      <att name="NODE_CUSTOMGRAPHICS_POSITION_3" value="C,C,c,0.00,0.00" type="string"/>
      <att name="NODE_CUSTOMGRAPHICS_SIZE_4" value="0.0" type="string"/>
      <att name="NODE_CUSTOMGRAPHICS_POSITION_6" value="C,C,c,0.00,0.00" type="string"/>
      <att name="NODE_BORDER_TRANSPARENCY" value="255" type="string"/>
      <att name="NODE_CUSTOMGRAPHICS_7" value="org.cytoscape.ding.customgraphics.NullCustomGraphics,0,[ Remove Graphics ]," type="string"/>
      <att name="NODE_CUSTOMGRAPHICS_SIZE_6" value="0.0" type="string"/>
      <att name="NODE_CUSTOMGRAPHICS_POSITION_1" value="C,C,c,0.00,0.00" type="string"/>
    </graphics>
  </node>
  <node id="8019" label="Signalp">
    <att name="shared name" value="http://csb.wur.nl/genome/Signalp" type="string"/>
    <att name="name" value="Signalp" type="string"/>
    <att name="selected" value="0" type="boolean"/>
    <att name="child instance count" value="" type="string"/>
    <att name="count" value="4641" type="integer"/>
    <att name="full iri" value="&lt;http://csb.wur.nl/genome/Signalp&gt;" type="string"/>
    <att name="hide" value="" type="string"/>
    <graphics y="140.73850770960627" w="20.0" type="ELLIPSE" outline="#CCCCCC" h="20.0" x="85.57604217529297" fill="#66FF66" z="0.0" width="2.0">
      <att name="NODE_CUSTOMGRAPHICS_POSITION_2" value="C,C,c,0.00,0.00" type="string"/>
      <att name="NODE_LABEL_WIDTH" value="200.0" type="string"/>
      <att name="NODE_TRANSPARENCY" value="255" type="string"/>
      <att name="NODE_CUSTOMGRAPHICS_SIZE_5" value="0.0" type="string"/>
      <att name="NODE_CUSTOMGRAPHICS_3" value="org.cytoscape.ding.customgraphics.NullCustomGraphics,0,[ Remove Graphics ]," type="string"/>
      <att name="NODE_TOOLTIP" value="" type="string"/>
      <att name="NODE_SELECTED_PAINT" value="#FFFF00" type="string"/>
      <att name="NODE_LABEL_COLOR" value="#666666" type="string"/>
      <att name="NODE_LABEL_FONT_SIZE" value="10" type="string"/>
      <att name="NODE_CUSTOMGRAPHICS_6" value="org.cytoscape.ding.customgraphics.NullCustomGraphics,0,[ Remove Graphics ]," type="string"/>
      <att name="NODE_NESTED_NETWORK_IMAGE_VISIBLE" value="true" type="string"/>
      <att name="NODE_CUSTOMGRAPHICS_SIZE_9" value="0.0" type="string"/>
      <att name="NODE_CUSTOMGRAPHICS_POSITION_5" value="C,C,c,0.00,0.00" type="string"/>
      <att name="NODE_CUSTOMGRAPHICS_POSITION_4" value="C,C,c,0.00,0.00" type="string"/>
      <att name="NODE_CUSTOMGRAPHICS_8" value="org.cytoscape.ding.customgraphics.NullCustomGraphics,0,[ Remove Graphics ]," type="string"/>
      <att name="NODE_CUSTOMGRAPHICS_POSITION_9" value="C,C,c,0.00,0.00" type="string"/>
      <att name="NODE_CUSTOMGRAPHICS_SIZE_1" value="0.0" type="string"/>
      <att name="NODE_CUSTOMGRAPHICS_SIZE_7" value="0.0" type="string"/>
      <att name="NODE_CUSTOMGRAPHICS_2" value="org.cytoscape.ding.customgraphics.NullCustomGraphics,0,[ Remove Graphics ]," type="string"/>
      <att name="NODE_CUSTOMGRAPHICS_SIZE_3" value="0.0" type="string"/>
      <att name="NODE_BORDER_STROKE" value="SOLID" type="string"/>
      <att name="NODE_SELECTED" value="false" type="string"/>
      <att name="NODE_VISIBLE" value="true" type="string"/>
      <att name="NODE_LABEL_FONT_FACE" value="Century Schoolbook L Bold,plain,10" type="string"/>
      <att name="NODE_CUSTOMGRAPHICS_4" value="org.cytoscape.ding.customgraphics.NullCustomGraphics,0,[ Remove Graphics ]," type="string"/>
      <att name="NODE_DEPTH" value="0.0" type="string"/>
      <att name="NODE_CUSTOMGRAPHICS_POSITION_7" value="C,C,c,0.00,0.00" type="string"/>
      <att name="NODE_LABEL_POSITION" value="C,C,c,0.00,0.00" type="string"/>
      <att name="NODE_CUSTOMGRAPHICS_SIZE_8" value="0.0" type="string"/>
      <att name="NODE_LABEL" value="Signalp" type="string"/>
      <att name="NODE_CUSTOMGRAPHICS_1" value="org.cytoscape.ding.customgraphics.NullCustomGraphics,0,[ Remove Graphics ]," type="string"/>
      <att name="NODE_CUSTOMGRAPHICS_POSITION_8" value="C,C,c,0.00,0.00" type="string"/>
      <att name="NODE_CUSTOMGRAPHICS_SIZE_2" value="0.0" type="string"/>
      <att name="NODE_LABEL_TRANSPARENCY" value="255" type="string"/>
      <att name="NODE_CUSTOMGRAPHICS_9" value="org.cytoscape.ding.customgraphics.NullCustomGraphics,0,[ Remove Graphics ]," type="string"/>
      <att name="NODE_CUSTOMGRAPHICS_5" value="org.cytoscape.ding.customgraphics.NullCustomGraphics,0,[ Remove Graphics ]," type="string"/>
      <att name="NODE_CUSTOMGRAPHICS_POSITION_3" value="C,C,c,0.00,0.00" type="string"/>
      <att name="NODE_CUSTOMGRAPHICS_SIZE_4" value="0.0" type="string"/>
      <att name="NODE_CUSTOMGRAPHICS_POSITION_6" value="C,C,c,0.00,0.00" type="string"/>
      <att name="NODE_BORDER_TRANSPARENCY" value="255" type="string"/>
      <att name="NODE_CUSTOMGRAPHICS_7" value="org.cytoscape.ding.customgraphics.NullCustomGraphics,0,[ Remove Graphics ]," type="string"/>
      <att name="NODE_CUSTOMGRAPHICS_SIZE_6" value="0.0" type="string"/>
      <att name="NODE_CUSTOMGRAPHICS_POSITION_1" value="C,C,c,0.00,0.00" type="string"/>
    </graphics>
  </node>
  <node id="8018" label="Pubmed">
    <att name="shared name" value="http://csb.wur.nl/genome/Pubmed" type="string"/>
    <att name="name" value="Pubmed" type="string"/>
    <att name="selected" value="0" type="boolean"/>
    <att name="child instance count" value="" type="string"/>
    <att name="count" value="1" type="integer"/>
    <att name="full iri" value="&lt;http://csb.wur.nl/genome/Pubmed&gt;" type="string"/>
    <att name="hide" value="" type="string"/>
    <graphics y="64.30755494122893" w="20.0" type="ELLIPSE" outline="#CCCCCC" h="20.0" x="190.84489198695002" fill="#66FF66" z="0.0" width="2.0">
      <att name="NODE_CUSTOMGRAPHICS_POSITION_2" value="C,C,c,0.00,0.00" type="string"/>
      <att name="NODE_LABEL_WIDTH" value="200.0" type="string"/>
      <att name="NODE_TRANSPARENCY" value="255" type="string"/>
      <att name="NODE_CUSTOMGRAPHICS_SIZE_5" value="0.0" type="string"/>
      <att name="NODE_CUSTOMGRAPHICS_3" value="org.cytoscape.ding.customgraphics.NullCustomGraphics,0,[ Remove Graphics ]," type="string"/>
      <att name="NODE_TOOLTIP" value="" type="string"/>
      <att name="NODE_SELECTED_PAINT" value="#FFFF00" type="string"/>
      <att name="NODE_LABEL_COLOR" value="#666666" type="string"/>
      <att name="NODE_LABEL_FONT_SIZE" value="10" type="string"/>
      <att name="NODE_CUSTOMGRAPHICS_6" value="org.cytoscape.ding.customgraphics.NullCustomGraphics,0,[ Remove Graphics ]," type="string"/>
      <att name="NODE_NESTED_NETWORK_IMAGE_VISIBLE" value="true" type="string"/>
      <att name="NODE_CUSTOMGRAPHICS_SIZE_9" value="0.0" type="string"/>
      <att name="NODE_CUSTOMGRAPHICS_POSITION_5" value="C,C,c,0.00,0.00" type="string"/>
      <att name="NODE_CUSTOMGRAPHICS_POSITION_4" value="C,C,c,0.00,0.00" type="string"/>
      <att name="NODE_CUSTOMGRAPHICS_8" value="org.cytoscape.ding.customgraphics.NullCustomGraphics,0,[ Remove Graphics ]," type="string"/>
      <att name="NODE_CUSTOMGRAPHICS_POSITION_9" value="C,C,c,0.00,0.00" type="string"/>
      <att name="NODE_CUSTOMGRAPHICS_SIZE_1" value="0.0" type="string"/>
      <att name="NODE_CUSTOMGRAPHICS_SIZE_7" value="0.0" type="string"/>
      <att name="NODE_CUSTOMGRAPHICS_2" value="org.cytoscape.ding.customgraphics.NullCustomGraphics,0,[ Remove Graphics ]," type="string"/>
      <att name="NODE_CUSTOMGRAPHICS_SIZE_3" value="0.0" type="string"/>
      <att name="NODE_BORDER_STROKE" value="SOLID" type="string"/>
      <att name="NODE_SELECTED" value="false" type="string"/>
      <att name="NODE_VISIBLE" value="true" type="string"/>
      <att name="NODE_LABEL_FONT_FACE" value="Century Schoolbook L Bold,plain,10" type="string"/>
      <att name="NODE_CUSTOMGRAPHICS_4" value="org.cytoscape.ding.customgraphics.NullCustomGraphics,0,[ Remove Graphics ]," type="string"/>
      <att name="NODE_DEPTH" value="0.0" type="string"/>
      <att name="NODE_CUSTOMGRAPHICS_POSITION_7" value="C,C,c,0.00,0.00" type="string"/>
      <att name="NODE_LABEL_POSITION" value="C,C,c,0.00,0.00" type="string"/>
      <att name="NODE_CUSTOMGRAPHICS_SIZE_8" value="0.0" type="string"/>
      <att name="NODE_LABEL" value="Pubmed" type="string"/>
      <att name="NODE_CUSTOMGRAPHICS_1" value="org.cytoscape.ding.customgraphics.NullCustomGraphics,0,[ Remove Graphics ]," type="string"/>
      <att name="NODE_CUSTOMGRAPHICS_POSITION_8" value="C,C,c,0.00,0.00" type="string"/>
      <att name="NODE_CUSTOMGRAPHICS_SIZE_2" value="0.0" type="string"/>
      <att name="NODE_LABEL_TRANSPARENCY" value="255" type="string"/>
      <att name="NODE_CUSTOMGRAPHICS_9" value="org.cytoscape.ding.customgraphics.NullCustomGraphics,0,[ Remove Graphics ]," type="string"/>
      <att name="NODE_CUSTOMGRAPHICS_5" value="org.cytoscape.ding.customgraphics.NullCustomGraphics,0,[ Remove Graphics ]," type="string"/>
      <att name="NODE_CUSTOMGRAPHICS_POSITION_3" value="C,C,c,0.00,0.00" type="string"/>
      <att name="NODE_CUSTOMGRAPHICS_SIZE_4" value="0.0" type="string"/>
      <att name="NODE_CUSTOMGRAPHICS_POSITION_6" value="C,C,c,0.00,0.00" type="string"/>
      <att name="NODE_BORDER_TRANSPARENCY" value="255" type="string"/>
      <att name="NODE_CUSTOMGRAPHICS_7" value="org.cytoscape.ding.customgraphics.NullCustomGraphics,0,[ Remove Graphics ]," type="string"/>
      <att name="NODE_CUSTOMGRAPHICS_SIZE_6" value="0.0" type="string"/>
      <att name="NODE_CUSTOMGRAPHICS_POSITION_1" value="C,C,c,0.00,0.00" type="string"/>
    </graphics>
  </node>
  <node id="8017" label="Protein">
    <att name="shared name" value="http://csb.wur.nl/genome/Protein" type="string"/>
    <att name="name" value="Protein" type="string"/>
    <att name="selected" value="0" type="boolean"/>
    <att name="child instance count" value="" type="string"/>
    <att name="count" value="4641" type="integer"/>
    <att name="full iri" value="&lt;http://csb.wur.nl/genome/Protein&gt;" type="string"/>
    <att name="hide" value="" type="string"/>
    <graphics y="127.04333617205234" w="20.0" type="ELLIPSE" outline="#CCCCCC" h="20.0" x="-0.178985595703125" fill="#66FF66" z="0.0" width="2.0">
      <att name="NODE_CUSTOMGRAPHICS_POSITION_2" value="C,C,c,0.00,0.00" type="string"/>
      <att name="NODE_LABEL_WIDTH" value="200.0" type="string"/>
      <att name="NODE_TRANSPARENCY" value="255" type="string"/>
      <att name="NODE_CUSTOMGRAPHICS_SIZE_5" value="0.0" type="string"/>
      <att name="NODE_CUSTOMGRAPHICS_3" value="org.cytoscape.ding.customgraphics.NullCustomGraphics,0,[ Remove Graphics ]," type="string"/>
      <att name="NODE_TOOLTIP" value="" type="string"/>
      <att name="NODE_SELECTED_PAINT" value="#FFFF00" type="string"/>
      <att name="NODE_LABEL_COLOR" value="#666666" type="string"/>
      <att name="NODE_LABEL_FONT_SIZE" value="10" type="string"/>
      <att name="NODE_CUSTOMGRAPHICS_6" value="org.cytoscape.ding.customgraphics.NullCustomGraphics,0,[ Remove Graphics ]," type="string"/>
      <att name="NODE_NESTED_NETWORK_IMAGE_VISIBLE" value="true" type="string"/>
      <att name="NODE_CUSTOMGRAPHICS_SIZE_9" value="0.0" type="string"/>
      <att name="NODE_CUSTOMGRAPHICS_POSITION_5" value="C,C,c,0.00,0.00" type="string"/>
      <att name="NODE_CUSTOMGRAPHICS_POSITION_4" value="C,C,c,0.00,0.00" type="string"/>
      <att name="NODE_CUSTOMGRAPHICS_8" value="org.cytoscape.ding.customgraphics.NullCustomGraphics,0,[ Remove Graphics ]," type="string"/>
      <att name="NODE_CUSTOMGRAPHICS_POSITION_9" value="C,C,c,0.00,0.00" type="string"/>
      <att name="NODE_CUSTOMGRAPHICS_SIZE_1" value="0.0" type="string"/>
      <att name="NODE_CUSTOMGRAPHICS_SIZE_7" value="0.0" type="string"/>
      <att name="NODE_CUSTOMGRAPHICS_2" value="org.cytoscape.ding.customgraphics.NullCustomGraphics,0,[ Remove Graphics ]," type="string"/>
      <att name="NODE_CUSTOMGRAPHICS_SIZE_3" value="0.0" type="string"/>
      <att name="NODE_BORDER_STROKE" value="SOLID" type="string"/>
      <att name="NODE_SELECTED" value="false" type="string"/>
      <att name="NODE_VISIBLE" value="true" type="string"/>
      <att name="NODE_LABEL_FONT_FACE" value="Century Schoolbook L Bold,plain,10" type="string"/>
      <att name="NODE_CUSTOMGRAPHICS_4" value="org.cytoscape.ding.customgraphics.NullCustomGraphics,0,[ Remove Graphics ]," type="string"/>
      <att name="NODE_DEPTH" value="0.0" type="string"/>
      <att name="NODE_CUSTOMGRAPHICS_POSITION_7" value="C,C,c,0.00,0.00" type="string"/>
      <att name="NODE_LABEL_POSITION" value="C,C,c,0.00,0.00" type="string"/>
      <att name="NODE_CUSTOMGRAPHICS_SIZE_8" value="0.0" type="string"/>
      <att name="NODE_LABEL" value="Protein" type="string"/>
      <att name="NODE_CUSTOMGRAPHICS_1" value="org.cytoscape.ding.customgraphics.NullCustomGraphics,0,[ Remove Graphics ]," type="string"/>
      <att name="NODE_CUSTOMGRAPHICS_POSITION_8" value="C,C,c,0.00,0.00" type="string"/>
      <att name="NODE_CUSTOMGRAPHICS_SIZE_2" value="0.0" type="string"/>
      <att name="NODE_LABEL_TRANSPARENCY" value="255" type="string"/>
      <att name="NODE_CUSTOMGRAPHICS_9" value="org.cytoscape.ding.customgraphics.NullCustomGraphics,0,[ Remove Graphics ]," type="string"/>
      <att name="NODE_CUSTOMGRAPHICS_5" value="org.cytoscape.ding.customgraphics.NullCustomGraphics,0,[ Remove Graphics ]," type="string"/>
      <att name="NODE_CUSTOMGRAPHICS_POSITION_3" value="C,C,c,0.00,0.00" type="string"/>
      <att name="NODE_CUSTOMGRAPHICS_SIZE_4" value="0.0" type="string"/>
      <att name="NODE_CUSTOMGRAPHICS_POSITION_6" value="C,C,c,0.00,0.00" type="string"/>
      <att name="NODE_BORDER_TRANSPARENCY" value="255" type="string"/>
      <att name="NODE_CUSTOMGRAPHICS_7" value="org.cytoscape.ding.customgraphics.NullCustomGraphics,0,[ Remove Graphics ]," type="string"/>
      <att name="NODE_CUSTOMGRAPHICS_SIZE_6" value="0.0" type="string"/>
      <att name="NODE_CUSTOMGRAPHICS_POSITION_1" value="C,C,c,0.00,0.00" type="string"/>
    </graphics>
  </node>
  <node id="8016" label="Feature">
    <att name="shared name" value="http://csb.wur.nl/genome/Feature" type="string"/>
    <att name="name" value="Feature" type="string"/>
    <att name="selected" value="0" type="boolean"/>
    <att name="child instance count" value="26789" type="string"/>
    <att name="count" type="integer"/>
    <att name="full iri" value="&lt;http://csb.wur.nl/genome/Feature&gt;" type="string"/>
    <att name="hide" value="" type="string"/>
    <graphics y="57.654449462890625" w="20.0" type="ELLIPSE" outline="#CCCCCC" h="20.0" x="44.22473404889493" fill="#66FF66" z="0.0" width="2.0">
      <att name="NODE_CUSTOMGRAPHICS_POSITION_2" value="C,C,c,0.00,0.00" type="string"/>
      <att name="NODE_LABEL_WIDTH" value="200.0" type="string"/>
      <att name="NODE_TRANSPARENCY" value="255" type="string"/>
      <att name="NODE_CUSTOMGRAPHICS_SIZE_5" value="0.0" type="string"/>
      <att name="NODE_CUSTOMGRAPHICS_3" value="org.cytoscape.ding.customgraphics.NullCustomGraphics,0,[ Remove Graphics ]," type="string"/>
      <att name="NODE_TOOLTIP" value="" type="string"/>
      <att name="NODE_SELECTED_PAINT" value="#FFFF00" type="string"/>
      <att name="NODE_LABEL_COLOR" value="#666666" type="string"/>
      <att name="NODE_LABEL_FONT_SIZE" value="10" type="string"/>
      <att name="NODE_CUSTOMGRAPHICS_6" value="org.cytoscape.ding.customgraphics.NullCustomGraphics,0,[ Remove Graphics ]," type="string"/>
      <att name="NODE_NESTED_NETWORK_IMAGE_VISIBLE" value="true" type="string"/>
      <att name="NODE_CUSTOMGRAPHICS_SIZE_9" value="0.0" type="string"/>
      <att name="NODE_CUSTOMGRAPHICS_POSITION_5" value="C,C,c,0.00,0.00" type="string"/>
      <att name="NODE_CUSTOMGRAPHICS_POSITION_4" value="C,C,c,0.00,0.00" type="string"/>
      <att name="NODE_CUSTOMGRAPHICS_8" value="org.cytoscape.ding.customgraphics.NullCustomGraphics,0,[ Remove Graphics ]," type="string"/>
      <att name="NODE_CUSTOMGRAPHICS_POSITION_9" value="C,C,c,0.00,0.00" type="string"/>
      <att name="NODE_CUSTOMGRAPHICS_SIZE_1" value="0.0" type="string"/>
      <att name="NODE_CUSTOMGRAPHICS_SIZE_7" value="0.0" type="string"/>
      <att name="NODE_CUSTOMGRAPHICS_2" value="org.cytoscape.ding.customgraphics.NullCustomGraphics,0,[ Remove Graphics ]," type="string"/>
      <att name="NODE_CUSTOMGRAPHICS_SIZE_3" value="0.0" type="string"/>
      <att name="NODE_BORDER_STROKE" value="SOLID" type="string"/>
      <att name="NODE_SELECTED" value="false" type="string"/>
      <att name="NODE_VISIBLE" value="true" type="string"/>
      <att name="NODE_LABEL_FONT_FACE" value="Century Schoolbook L Bold,plain,10" type="string"/>
      <att name="NODE_CUSTOMGRAPHICS_4" value="org.cytoscape.ding.customgraphics.NullCustomGraphics,0,[ Remove Graphics ]," type="string"/>
      <att name="NODE_DEPTH" value="0.0" type="string"/>
      <att name="NODE_CUSTOMGRAPHICS_POSITION_7" value="C,C,c,0.00,0.00" type="string"/>
      <att name="NODE_LABEL_POSITION" value="C,C,c,0.00,0.00" type="string"/>
      <att name="NODE_CUSTOMGRAPHICS_SIZE_8" value="0.0" type="string"/>
      <att name="NODE_LABEL" value="Feature" type="string"/>
      <att name="NODE_CUSTOMGRAPHICS_1" value="org.cytoscape.ding.customgraphics.NullCustomGraphics,0,[ Remove Graphics ]," type="string"/>
      <att name="NODE_CUSTOMGRAPHICS_POSITION_8" value="C,C,c,0.00,0.00" type="string"/>
      <att name="NODE_CUSTOMGRAPHICS_SIZE_2" value="0.0" type="string"/>
      <att name="NODE_LABEL_TRANSPARENCY" value="255" type="string"/>
      <att name="NODE_CUSTOMGRAPHICS_9" value="org.cytoscape.ding.customgraphics.NullCustomGraphics,0,[ Remove Graphics ]," type="string"/>
      <att name="NODE_CUSTOMGRAPHICS_5" value="org.cytoscape.ding.customgraphics.NullCustomGraphics,0,[ Remove Graphics ]," type="string"/>
      <att name="NODE_CUSTOMGRAPHICS_POSITION_3" value="C,C,c,0.00,0.00" type="string"/>
      <att name="NODE_CUSTOMGRAPHICS_SIZE_4" value="0.0" type="string"/>
      <att name="NODE_CUSTOMGRAPHICS_POSITION_6" value="C,C,c,0.00,0.00" type="string"/>
      <att name="NODE_BORDER_TRANSPARENCY" value="255" type="string"/>
      <att name="NODE_CUSTOMGRAPHICS_7" value="org.cytoscape.ding.customgraphics.NullCustomGraphics,0,[ Remove Graphics ]," type="string"/>
      <att name="NODE_CUSTOMGRAPHICS_SIZE_6" value="0.0" type="string"/>
      <att name="NODE_CUSTOMGRAPHICS_POSITION_1" value="C,C,c,0.00,0.00" type="string"/>
    </graphics>
  </node>
  <node id="8015" label="Cds">
    <att name="shared name" value="http://csb.wur.nl/genome/Cds" type="string"/>
    <att name="name" value="Cds" type="string"/>
    <att name="selected" value="0" type="boolean"/>
    <att name="child instance count" value="" type="string"/>
    <att name="count" value="8428" type="integer"/>
    <att name="full iri" value="&lt;http://csb.wur.nl/genome/Cds&gt;" type="string"/>
    <att name="hide" value="" type="string"/>
    <graphics y="84.28020598406404" w="20.0" type="ELLIPSE" outline="#CCCCCC" h="20.0" x="-25.613536834716797" fill="#66FF66" z="0.0" width="2.0">
      <att name="NODE_CUSTOMGRAPHICS_POSITION_2" value="C,C,c,0.00,0.00" type="string"/>
      <att name="NODE_LABEL_WIDTH" value="200.0" type="string"/>
      <att name="NODE_TRANSPARENCY" value="255" type="string"/>
      <att name="NODE_CUSTOMGRAPHICS_SIZE_5" value="0.0" type="string"/>
      <att name="NODE_CUSTOMGRAPHICS_3" value="org.cytoscape.ding.customgraphics.NullCustomGraphics,0,[ Remove Graphics ]," type="string"/>
      <att name="NODE_TOOLTIP" value="" type="string"/>
      <att name="NODE_SELECTED_PAINT" value="#FFFF00" type="string"/>
      <att name="NODE_LABEL_COLOR" value="#666666" type="string"/>
      <att name="NODE_LABEL_FONT_SIZE" value="10" type="string"/>
      <att name="NODE_CUSTOMGRAPHICS_6" value="org.cytoscape.ding.customgraphics.NullCustomGraphics,0,[ Remove Graphics ]," type="string"/>
      <att name="NODE_NESTED_NETWORK_IMAGE_VISIBLE" value="true" type="string"/>
      <att name="NODE_CUSTOMGRAPHICS_SIZE_9" value="0.0" type="string"/>
      <att name="NODE_CUSTOMGRAPHICS_POSITION_5" value="C,C,c,0.00,0.00" type="string"/>
      <att name="NODE_CUSTOMGRAPHICS_POSITION_4" value="C,C,c,0.00,0.00" type="string"/>
      <att name="NODE_CUSTOMGRAPHICS_8" value="org.cytoscape.ding.customgraphics.NullCustomGraphics,0,[ Remove Graphics ]," type="string"/>
      <att name="NODE_CUSTOMGRAPHICS_POSITION_9" value="C,C,c,0.00,0.00" type="string"/>
      <att name="NODE_CUSTOMGRAPHICS_SIZE_1" value="0.0" type="string"/>
      <att name="NODE_CUSTOMGRAPHICS_SIZE_7" value="0.0" type="string"/>
      <att name="NODE_CUSTOMGRAPHICS_2" value="org.cytoscape.ding.customgraphics.NullCustomGraphics,0,[ Remove Graphics ]," type="string"/>
      <att name="NODE_CUSTOMGRAPHICS_SIZE_3" value="0.0" type="string"/>
      <att name="NODE_BORDER_STROKE" value="SOLID" type="string"/>
      <att name="NODE_SELECTED" value="false" type="string"/>
      <att name="NODE_VISIBLE" value="true" type="string"/>
      <att name="NODE_LABEL_FONT_FACE" value="Century Schoolbook L Bold,plain,10" type="string"/>
      <att name="NODE_CUSTOMGRAPHICS_4" value="org.cytoscape.ding.customgraphics.NullCustomGraphics,0,[ Remove Graphics ]," type="string"/>
      <att name="NODE_DEPTH" value="0.0" type="string"/>
      <att name="NODE_CUSTOMGRAPHICS_POSITION_7" value="C,C,c,0.00,0.00" type="string"/>
      <att name="NODE_LABEL_POSITION" value="C,C,c,0.00,0.00" type="string"/>
      <att name="NODE_CUSTOMGRAPHICS_SIZE_8" value="0.0" type="string"/>
      <att name="NODE_LABEL" value="Cds" type="string"/>
      <att name="NODE_CUSTOMGRAPHICS_1" value="org.cytoscape.ding.customgraphics.NullCustomGraphics,0,[ Remove Graphics ]," type="string"/>
      <att name="NODE_CUSTOMGRAPHICS_POSITION_8" value="C,C,c,0.00,0.00" type="string"/>
      <att name="NODE_CUSTOMGRAPHICS_SIZE_2" value="0.0" type="string"/>
      <att name="NODE_LABEL_TRANSPARENCY" value="255" type="string"/>
      <att name="NODE_CUSTOMGRAPHICS_9" value="org.cytoscape.ding.customgraphics.NullCustomGraphics,0,[ Remove Graphics ]," type="string"/>
      <att name="NODE_CUSTOMGRAPHICS_5" value="org.cytoscape.ding.customgraphics.NullCustomGraphics,0,[ Remove Graphics ]," type="string"/>
      <att name="NODE_CUSTOMGRAPHICS_POSITION_3" value="C,C,c,0.00,0.00" type="string"/>
      <att name="NODE_CUSTOMGRAPHICS_SIZE_4" value="0.0" type="string"/>
      <att name="NODE_CUSTOMGRAPHICS_POSITION_6" value="C,C,c,0.00,0.00" type="string"/>
      <att name="NODE_BORDER_TRANSPARENCY" value="255" type="string"/>
      <att name="NODE_CUSTOMGRAPHICS_7" value="org.cytoscape.ding.customgraphics.NullCustomGraphics,0,[ Remove Graphics ]," type="string"/>
      <att name="NODE_CUSTOMGRAPHICS_SIZE_6" value="0.0" type="string"/>
      <att name="NODE_CUSTOMGRAPHICS_POSITION_1" value="C,C,c,0.00,0.00" type="string"/>
    </graphics>
  </node>
  <node id="8014" label="DnaObject">
    <att name="shared name" value="http://csb.wur.nl/genome/DnaObject" type="string"/>
    <att name="name" value="DnaObject" type="string"/>
    <att name="selected" value="0" type="boolean"/>
    <att name="child instance count" value="" type="string"/>
    <att name="count" value="1" type="integer"/>
    <att name="full iri" value="&lt;http://csb.wur.nl/genome/DnaObject&gt;" type="string"/>
    <att name="hide" value="" type="string"/>
    <graphics y="102.46032593732268" w="20.0" type="ELLIPSE" outline="#CCCCCC" h="20.0" x="127.53562927246094" fill="#66FF66" z="0.0" width="2.0">
      <att name="NODE_CUSTOMGRAPHICS_POSITION_2" value="C,C,c,0.00,0.00" type="string"/>
      <att name="NODE_LABEL_WIDTH" value="200.0" type="string"/>
      <att name="NODE_TRANSPARENCY" value="255" type="string"/>
      <att name="NODE_CUSTOMGRAPHICS_SIZE_5" value="0.0" type="string"/>
      <att name="NODE_CUSTOMGRAPHICS_3" value="org.cytoscape.ding.customgraphics.NullCustomGraphics,0,[ Remove Graphics ]," type="string"/>
      <att name="NODE_TOOLTIP" value="" type="string"/>
      <att name="NODE_SELECTED_PAINT" value="#FFFF00" type="string"/>
      <att name="NODE_LABEL_COLOR" value="#666666" type="string"/>
      <att name="NODE_LABEL_FONT_SIZE" value="10" type="string"/>
      <att name="NODE_CUSTOMGRAPHICS_6" value="org.cytoscape.ding.customgraphics.NullCustomGraphics,0,[ Remove Graphics ]," type="string"/>
      <att name="NODE_NESTED_NETWORK_IMAGE_VISIBLE" value="true" type="string"/>
      <att name="NODE_CUSTOMGRAPHICS_SIZE_9" value="0.0" type="string"/>
      <att name="NODE_CUSTOMGRAPHICS_POSITION_5" value="C,C,c,0.00,0.00" type="string"/>
      <att name="NODE_CUSTOMGRAPHICS_POSITION_4" value="C,C,c,0.00,0.00" type="string"/>
      <att name="NODE_CUSTOMGRAPHICS_8" value="org.cytoscape.ding.customgraphics.NullCustomGraphics,0,[ Remove Graphics ]," type="string"/>
      <att name="NODE_CUSTOMGRAPHICS_POSITION_9" value="C,C,c,0.00,0.00" type="string"/>
      <att name="NODE_CUSTOMGRAPHICS_SIZE_1" value="0.0" type="string"/>
      <att name="NODE_CUSTOMGRAPHICS_SIZE_7" value="0.0" type="string"/>
      <att name="NODE_CUSTOMGRAPHICS_2" value="org.cytoscape.ding.customgraphics.NullCustomGraphics,0,[ Remove Graphics ]," type="string"/>
      <att name="NODE_CUSTOMGRAPHICS_SIZE_3" value="0.0" type="string"/>
      <att name="NODE_BORDER_STROKE" value="SOLID" type="string"/>
      <att name="NODE_SELECTED" value="false" type="string"/>
      <att name="NODE_VISIBLE" value="true" type="string"/>
      <att name="NODE_LABEL_FONT_FACE" value="Century Schoolbook L Bold,plain,10" type="string"/>
      <att name="NODE_CUSTOMGRAPHICS_4" value="org.cytoscape.ding.customgraphics.NullCustomGraphics,0,[ Remove Graphics ]," type="string"/>
      <att name="NODE_DEPTH" value="0.0" type="string"/>
      <att name="NODE_CUSTOMGRAPHICS_POSITION_7" value="C,C,c,0.00,0.00" type="string"/>
      <att name="NODE_LABEL_POSITION" value="C,C,c,0.00,0.00" type="string"/>
      <att name="NODE_CUSTOMGRAPHICS_SIZE_8" value="0.0" type="string"/>
      <att name="NODE_LABEL" value="DnaObject" type="string"/>
      <att name="NODE_CUSTOMGRAPHICS_1" value="org.cytoscape.ding.customgraphics.NullCustomGraphics,0,[ Remove Graphics ]," type="string"/>
      <att name="NODE_CUSTOMGRAPHICS_POSITION_8" value="C,C,c,0.00,0.00" type="string"/>
      <att name="NODE_CUSTOMGRAPHICS_SIZE_2" value="0.0" type="string"/>
      <att name="NODE_LABEL_TRANSPARENCY" value="255" type="string"/>
      <att name="NODE_CUSTOMGRAPHICS_9" value="org.cytoscape.ding.customgraphics.NullCustomGraphics,0,[ Remove Graphics ]," type="string"/>
      <att name="NODE_CUSTOMGRAPHICS_5" value="org.cytoscape.ding.customgraphics.NullCustomGraphics,0,[ Remove Graphics ]," type="string"/>
      <att name="NODE_CUSTOMGRAPHICS_POSITION_3" value="C,C,c,0.00,0.00" type="string"/>
      <att name="NODE_CUSTOMGRAPHICS_SIZE_4" value="0.0" type="string"/>
      <att name="NODE_CUSTOMGRAPHICS_POSITION_6" value="C,C,c,0.00,0.00" type="string"/>
      <att name="NODE_BORDER_TRANSPARENCY" value="255" type="string"/>
      <att name="NODE_CUSTOMGRAPHICS_7" value="org.cytoscape.ding.customgraphics.NullCustomGraphics,0,[ Remove Graphics ]," type="string"/>
      <att name="NODE_CUSTOMGRAPHICS_SIZE_6" value="0.0" type="string"/>
      <att name="NODE_CUSTOMGRAPHICS_POSITION_1" value="C,C,c,0.00,0.00" type="string"/>
    </graphics>
  </node>
  <node id="8013" label="Genome">
    <att name="shared name" value="http://csb.wur.nl/genome/Genome" type="string"/>
    <att name="name" value="Genome" type="string"/>
    <att name="selected" value="0" type="boolean"/>
    <att name="child instance count" value="" type="string"/>
    <att name="count" value="1" type="integer"/>
    <att name="full iri" value="&lt;http://csb.wur.nl/genome/Genome&gt;" type="string"/>
    <att name="hide" value="" type="string"/>
    <graphics y="137.50833129882812" w="20.0" type="ELLIPSE" outline="#CCCCCC" h="20.0" x="182.47515748029141" fill="#66FF66" z="0.0" width="2.0">
      <att name="NODE_CUSTOMGRAPHICS_POSITION_2" value="C,C,c,0.00,0.00" type="string"/>
      <att name="NODE_LABEL_WIDTH" value="200.0" type="string"/>
      <att name="NODE_TRANSPARENCY" value="255" type="string"/>
      <att name="NODE_CUSTOMGRAPHICS_SIZE_5" value="0.0" type="string"/>
      <att name="NODE_CUSTOMGRAPHICS_3" value="org.cytoscape.ding.customgraphics.NullCustomGraphics,0,[ Remove Graphics ]," type="string"/>
      <att name="NODE_TOOLTIP" value="" type="string"/>
      <att name="NODE_SELECTED_PAINT" value="#FFFF00" type="string"/>
      <att name="NODE_LABEL_COLOR" value="#666666" type="string"/>
      <att name="NODE_LABEL_FONT_SIZE" value="10" type="string"/>
      <att name="NODE_CUSTOMGRAPHICS_6" value="org.cytoscape.ding.customgraphics.NullCustomGraphics,0,[ Remove Graphics ]," type="string"/>
      <att name="NODE_NESTED_NETWORK_IMAGE_VISIBLE" value="true" type="string"/>
      <att name="NODE_CUSTOMGRAPHICS_SIZE_9" value="0.0" type="string"/>
      <att name="NODE_CUSTOMGRAPHICS_POSITION_5" value="C,C,c,0.00,0.00" type="string"/>
      <att name="NODE_CUSTOMGRAPHICS_POSITION_4" value="C,C,c,0.00,0.00" type="string"/>
      <att name="NODE_CUSTOMGRAPHICS_8" value="org.cytoscape.ding.customgraphics.NullCustomGraphics,0,[ Remove Graphics ]," type="string"/>
      <att name="NODE_CUSTOMGRAPHICS_POSITION_9" value="C,C,c,0.00,0.00" type="string"/>
      <att name="NODE_CUSTOMGRAPHICS_SIZE_1" value="0.0" type="string"/>
      <att name="NODE_CUSTOMGRAPHICS_SIZE_7" value="0.0" type="string"/>
      <att name="NODE_CUSTOMGRAPHICS_2" value="org.cytoscape.ding.customgraphics.NullCustomGraphics,0,[ Remove Graphics ]," type="string"/>
      <att name="NODE_CUSTOMGRAPHICS_SIZE_3" value="0.0" type="string"/>
      <att name="NODE_BORDER_STROKE" value="SOLID" type="string"/>
      <att name="NODE_SELECTED" value="false" type="string"/>
      <att name="NODE_VISIBLE" value="true" type="string"/>
      <att name="NODE_LABEL_FONT_FACE" value="Century Schoolbook L Bold,plain,10" type="string"/>
      <att name="NODE_CUSTOMGRAPHICS_4" value="org.cytoscape.ding.customgraphics.NullCustomGraphics,0,[ Remove Graphics ]," type="string"/>
      <att name="NODE_DEPTH" value="0.0" type="string"/>
      <att name="NODE_CUSTOMGRAPHICS_POSITION_7" value="C,C,c,0.00,0.00" type="string"/>
      <att name="NODE_LABEL_POSITION" value="C,C,c,0.00,0.00" type="string"/>
      <att name="NODE_CUSTOMGRAPHICS_SIZE_8" value="0.0" type="string"/>
      <att name="NODE_LABEL" value="Genome" type="string"/>
      <att name="NODE_CUSTOMGRAPHICS_1" value="org.cytoscape.ding.customgraphics.NullCustomGraphics,0,[ Remove Graphics ]," type="string"/>
      <att name="NODE_CUSTOMGRAPHICS_POSITION_8" value="C,C,c,0.00,0.00" type="string"/>
      <att name="NODE_CUSTOMGRAPHICS_SIZE_2" value="0.0" type="string"/>
      <att name="NODE_LABEL_TRANSPARENCY" value="255" type="string"/>
      <att name="NODE_CUSTOMGRAPHICS_9" value="org.cytoscape.ding.customgraphics.NullCustomGraphics,0,[ Remove Graphics ]," type="string"/>
      <att name="NODE_CUSTOMGRAPHICS_5" value="org.cytoscape.ding.customgraphics.NullCustomGraphics,0,[ Remove Graphics ]," type="string"/>
      <att name="NODE_CUSTOMGRAPHICS_POSITION_3" value="C,C,c,0.00,0.00" type="string"/>
      <att name="NODE_CUSTOMGRAPHICS_SIZE_4" value="0.0" type="string"/>
      <att name="NODE_CUSTOMGRAPHICS_POSITION_6" value="C,C,c,0.00,0.00" type="string"/>
      <att name="NODE_BORDER_TRANSPARENCY" value="255" type="string"/>
      <att name="NODE_CUSTOMGRAPHICS_7" value="org.cytoscape.ding.customgraphics.NullCustomGraphics,0,[ Remove Graphics ]," type="string"/>
      <att name="NODE_CUSTOMGRAPHICS_SIZE_6" value="0.0" type="string"/>
      <att name="NODE_CUSTOMGRAPHICS_POSITION_1" value="C,C,c,0.00,0.00" type="string"/>
    </graphics>
  </node>
  <edge id="8138" label="http://csb.wur.nl/genome/ProteinFeature (subClassOf) http://csb.wur.nl/genome/Feature" source="8048" target="8016" cy:directed="1">
    <att name="shared name" value="http://csb.wur.nl/genome/ProteinFeature (subClassOf) http://csb.wur.nl/genome/Feature" type="string"/>
    <att name="shared interaction" value="subClassOf" type="string"/>
    <att name="name" value="http://csb.wur.nl/genome/ProteinFeature (subClassOf) http://csb.wur.nl/genome/Feature" type="string"/>
    <att name="selected" value="0" type="boolean"/>
    <att name="interaction" value="subClassOf" type="string"/>
    <att name="destination type" value="" type="string"/>
    <att name="forward multiplicity" value="" type="string"/>
    <att name="full predicate" value="" type="string"/>
    <att name="is_simple" value="0" type="boolean"/>
    <att name="predicate name" value="" type="string"/>
    <att name="reference count" type="integer"/>
    <att name="reverse multiplicity" value="" type="string"/>
    <att name="source" value="" type="string"/>
    <graphics width="1.2999999523162842" fill="#0033FF">
      <att name="EDGE_TARGET_ARROW_SELECTED_PAINT" value="#FFFF00" type="string"/>
      <att name="EDGE_LABEL" value="" type="string"/>
      <att name="EDGE_LINE_TYPE" value="SOLID" type="string"/>
      <att name="EDGE_CURVED" value="true" type="string"/>
      <att name="EDGE_TARGET_ARROW_SHAPE" value="ARROW" type="string"/>
      <att name="EDGE_TOOLTIP" value="subClassOf" type="string"/>
      <att name="EDGE_LABEL_FONT_FACE" value="SansSerif.plain,plain,10" type="string"/>
      <att name="EDGE_SOURCE_ARROW_SELECTED_PAINT" value="#FFFF00" type="string"/>
      <att name="EDGE_SELECTED" value="false" type="string"/>
      <att name="EDGE_LABEL_FONT_SIZE" value="10" type="string"/>
      <att name="EDGE_LABEL_COLOR" value="#002424" type="string"/>
      <att name="EDGE_TARGET_ARROW_UNSELECTED_PAINT" value="#0033FF" type="string"/>
      <att name="EDGE_VISIBLE" value="true" type="string"/>
      <att name="EDGE_SOURCE_ARROW_UNSELECTED_PAINT" value="#999999" type="string"/>
      <att name="EDGE_STROKE_SELECTED_PAINT" value="#FF0000" type="string"/>
      <att name="EDGE_SOURCE_ARROW_SHAPE" value="NONE" type="string"/>
      <att name="EDGE_LABEL_TRANSPARENCY" value="255" type="string"/>
      <att name="EDGE_TRANSPARENCY" value="200" type="string"/>
    </graphics>
  </edge>
  <edge id="8137" label="http://csb.wur.nl/genome/MiscFeature (subClassOf) http://csb.wur.nl/genome/Feature" source="8047" target="8016" cy:directed="1">
    <att name="shared name" value="http://csb.wur.nl/genome/MiscFeature (subClassOf) http://csb.wur.nl/genome/Feature" type="string"/>
    <att name="shared interaction" value="subClassOf" type="string"/>
    <att name="name" value="http://csb.wur.nl/genome/MiscFeature (subClassOf) http://csb.wur.nl/genome/Feature" type="string"/>
    <att name="selected" value="0" type="boolean"/>
    <att name="interaction" value="subClassOf" type="string"/>
    <att name="destination type" value="" type="string"/>
    <att name="forward multiplicity" value="" type="string"/>
    <att name="full predicate" value="" type="string"/>
    <att name="is_simple" value="0" type="boolean"/>
    <att name="predicate name" value="" type="string"/>
    <att name="reference count" type="integer"/>
    <att name="reverse multiplicity" value="" type="string"/>
    <att name="source" value="" type="string"/>
    <graphics width="1.2999999523162842" fill="#0033FF">
      <att name="EDGE_TARGET_ARROW_SELECTED_PAINT" value="#FFFF00" type="string"/>
      <att name="EDGE_LABEL" value="" type="string"/>
      <att name="EDGE_LINE_TYPE" value="SOLID" type="string"/>
      <att name="EDGE_CURVED" value="true" type="string"/>
      <att name="EDGE_TARGET_ARROW_SHAPE" value="ARROW" type="string"/>
      <att name="EDGE_TOOLTIP" value="subClassOf" type="string"/>
      <att name="EDGE_LABEL_FONT_FACE" value="SansSerif.plain,plain,10" type="string"/>
      <att name="EDGE_SOURCE_ARROW_SELECTED_PAINT" value="#FFFF00" type="string"/>
      <att name="EDGE_SELECTED" value="false" type="string"/>
      <att name="EDGE_LABEL_FONT_SIZE" value="10" type="string"/>
      <att name="EDGE_LABEL_COLOR" value="#002424" type="string"/>
      <att name="EDGE_TARGET_ARROW_UNSELECTED_PAINT" value="#0033FF" type="string"/>
      <att name="EDGE_VISIBLE" value="true" type="string"/>
      <att name="EDGE_SOURCE_ARROW_UNSELECTED_PAINT" value="#999999" type="string"/>
      <att name="EDGE_STROKE_SELECTED_PAINT" value="#FF0000" type="string"/>
      <att name="EDGE_SOURCE_ARROW_SHAPE" value="NONE" type="string"/>
      <att name="EDGE_LABEL_TRANSPARENCY" value="255" type="string"/>
      <att name="EDGE_TRANSPARENCY" value="200" type="string"/>
    </graphics>
  </edge>
  <edge id="8136" label="http://csb.wur.nl/genome/Ncrna (subClassOf) http://csb.wur.nl/genome/Rna" source="8046" target="8034" cy:directed="1">
    <att name="shared name" value="http://csb.wur.nl/genome/Ncrna (subClassOf) http://csb.wur.nl/genome/Rna" type="string"/>
    <att name="shared interaction" value="subClassOf" type="string"/>
    <att name="name" value="http://csb.wur.nl/genome/Ncrna (subClassOf) http://csb.wur.nl/genome/Rna" type="string"/>
    <att name="selected" value="0" type="boolean"/>
    <att name="interaction" value="subClassOf" type="string"/>
    <att name="destination type" value="" type="string"/>
    <att name="forward multiplicity" value="" type="string"/>
    <att name="full predicate" value="" type="string"/>
    <att name="is_simple" value="0" type="boolean"/>
    <att name="predicate name" value="" type="string"/>
    <att name="reference count" type="integer"/>
    <att name="reverse multiplicity" value="" type="string"/>
    <att name="source" value="" type="string"/>
    <graphics width="1.2999999523162842" fill="#0033FF">
      <att name="EDGE_TARGET_ARROW_SELECTED_PAINT" value="#FFFF00" type="string"/>
      <att name="EDGE_LABEL" value="" type="string"/>
      <att name="EDGE_LINE_TYPE" value="SOLID" type="string"/>
      <att name="EDGE_CURVED" value="true" type="string"/>
      <att name="EDGE_TARGET_ARROW_SHAPE" value="ARROW" type="string"/>
      <att name="EDGE_TOOLTIP" value="subClassOf" type="string"/>
      <att name="EDGE_LABEL_FONT_FACE" value="SansSerif.plain,plain,10" type="string"/>
      <att name="EDGE_SOURCE_ARROW_SELECTED_PAINT" value="#FFFF00" type="string"/>
      <att name="EDGE_SELECTED" value="false" type="string"/>
      <att name="EDGE_LABEL_FONT_SIZE" value="10" type="string"/>
      <att name="EDGE_LABEL_COLOR" value="#002424" type="string"/>
      <att name="EDGE_TARGET_ARROW_UNSELECTED_PAINT" value="#0033FF" type="string"/>
      <att name="EDGE_VISIBLE" value="true" type="string"/>
      <att name="EDGE_SOURCE_ARROW_UNSELECTED_PAINT" value="#999999" type="string"/>
      <att name="EDGE_STROKE_SELECTED_PAINT" value="#FF0000" type="string"/>
      <att name="EDGE_SOURCE_ARROW_SHAPE" value="NONE" type="string"/>
      <att name="EDGE_LABEL_TRANSPARENCY" value="255" type="string"/>
      <att name="EDGE_TRANSPARENCY" value="200" type="string"/>
    </graphics>
  </edge>
  <edge id="8135" label="http://csb.wur.nl/genome/Tmrna (subClassOf) http://csb.wur.nl/genome/Rna" source="8045" target="8034" cy:directed="1">
    <att name="shared name" value="http://csb.wur.nl/genome/Tmrna (subClassOf) http://csb.wur.nl/genome/Rna" type="string"/>
    <att name="shared interaction" value="subClassOf" type="string"/>
    <att name="name" value="http://csb.wur.nl/genome/Tmrna (subClassOf) http://csb.wur.nl/genome/Rna" type="string"/>
    <att name="selected" value="0" type="boolean"/>
    <att name="interaction" value="subClassOf" type="string"/>
    <att name="destination type" value="" type="string"/>
    <att name="forward multiplicity" value="" type="string"/>
    <att name="full predicate" value="" type="string"/>
    <att name="is_simple" value="0" type="boolean"/>
    <att name="predicate name" value="" type="string"/>
    <att name="reference count" type="integer"/>
    <att name="reverse multiplicity" value="" type="string"/>
    <att name="source" value="" type="string"/>
    <graphics width="1.2999999523162842" fill="#0033FF">
      <att name="EDGE_TARGET_ARROW_SELECTED_PAINT" value="#FFFF00" type="string"/>
      <att name="EDGE_LABEL" value="" type="string"/>
      <att name="EDGE_LINE_TYPE" value="SOLID" type="string"/>
      <att name="EDGE_CURVED" value="true" type="string"/>
      <att name="EDGE_TARGET_ARROW_SHAPE" value="ARROW" type="string"/>
      <att name="EDGE_TOOLTIP" value="subClassOf" type="string"/>
      <att name="EDGE_LABEL_FONT_FACE" value="SansSerif.plain,plain,10" type="string"/>
      <att name="EDGE_SOURCE_ARROW_SELECTED_PAINT" value="#FFFF00" type="string"/>
      <att name="EDGE_SELECTED" value="false" type="string"/>
      <att name="EDGE_LABEL_FONT_SIZE" value="10" type="string"/>
      <att name="EDGE_LABEL_COLOR" value="#002424" type="string"/>
      <att name="EDGE_TARGET_ARROW_UNSELECTED_PAINT" value="#0033FF" type="string"/>
      <att name="EDGE_VISIBLE" value="true" type="string"/>
      <att name="EDGE_SOURCE_ARROW_UNSELECTED_PAINT" value="#999999" type="string"/>
      <att name="EDGE_STROKE_SELECTED_PAINT" value="#FF0000" type="string"/>
      <att name="EDGE_SOURCE_ARROW_SHAPE" value="NONE" type="string"/>
      <att name="EDGE_LABEL_TRANSPARENCY" value="255" type="string"/>
      <att name="EDGE_TRANSPARENCY" value="200" type="string"/>
    </graphics>
  </edge>
  <edge id="8134" label="http://csb.wur.nl/genome/Trna (subClassOf) http://csb.wur.nl/genome/Rna" source="8044" target="8034" cy:directed="1">
    <att name="shared name" value="http://csb.wur.nl/genome/Trna (subClassOf) http://csb.wur.nl/genome/Rna" type="string"/>
    <att name="shared interaction" value="subClassOf" type="string"/>
    <att name="name" value="http://csb.wur.nl/genome/Trna (subClassOf) http://csb.wur.nl/genome/Rna" type="string"/>
    <att name="selected" value="0" type="boolean"/>
    <att name="interaction" value="subClassOf" type="string"/>
    <att name="destination type" value="" type="string"/>
    <att name="forward multiplicity" value="" type="string"/>
    <att name="full predicate" value="" type="string"/>
    <att name="is_simple" value="0" type="boolean"/>
    <att name="predicate name" value="" type="string"/>
    <att name="reference count" type="integer"/>
    <att name="reverse multiplicity" value="" type="string"/>
    <att name="source" value="" type="string"/>
    <graphics width="1.2999999523162842" fill="#0033FF">
      <att name="EDGE_TARGET_ARROW_SELECTED_PAINT" value="#FFFF00" type="string"/>
      <att name="EDGE_LABEL" value="" type="string"/>
      <att name="EDGE_LINE_TYPE" value="SOLID" type="string"/>
      <att name="EDGE_CURVED" value="true" type="string"/>
      <att name="EDGE_TARGET_ARROW_SHAPE" value="ARROW" type="string"/>
      <att name="EDGE_TOOLTIP" value="subClassOf" type="string"/>
      <att name="EDGE_LABEL_FONT_FACE" value="SansSerif.plain,plain,10" type="string"/>
      <att name="EDGE_SOURCE_ARROW_SELECTED_PAINT" value="#FFFF00" type="string"/>
      <att name="EDGE_SELECTED" value="false" type="string"/>
      <att name="EDGE_LABEL_FONT_SIZE" value="10" type="string"/>
      <att name="EDGE_LABEL_COLOR" value="#002424" type="string"/>
      <att name="EDGE_TARGET_ARROW_UNSELECTED_PAINT" value="#0033FF" type="string"/>
      <att name="EDGE_VISIBLE" value="true" type="string"/>
      <att name="EDGE_SOURCE_ARROW_UNSELECTED_PAINT" value="#999999" type="string"/>
      <att name="EDGE_STROKE_SELECTED_PAINT" value="#FF0000" type="string"/>
      <att name="EDGE_SOURCE_ARROW_SHAPE" value="NONE" type="string"/>
      <att name="EDGE_LABEL_TRANSPARENCY" value="255" type="string"/>
      <att name="EDGE_TRANSPARENCY" value="200" type="string"/>
    </graphics>
  </edge>
  <edge id="8133" label="http://csb.wur.nl/genome/Sts (subClassOf) http://csb.wur.nl/genome/Feature" source="8041" target="8016" cy:directed="1">
    <att name="shared name" value="http://csb.wur.nl/genome/Sts (subClassOf) http://csb.wur.nl/genome/Feature" type="string"/>
    <att name="shared interaction" value="subClassOf" type="string"/>
    <att name="name" value="http://csb.wur.nl/genome/Sts (subClassOf) http://csb.wur.nl/genome/Feature" type="string"/>
    <att name="selected" value="0" type="boolean"/>
    <att name="interaction" value="subClassOf" type="string"/>
    <att name="destination type" value="" type="string"/>
    <att name="forward multiplicity" value="" type="string"/>
    <att name="full predicate" value="" type="string"/>
    <att name="is_simple" value="0" type="boolean"/>
    <att name="predicate name" value="" type="string"/>
    <att name="reference count" type="integer"/>
    <att name="reverse multiplicity" value="" type="string"/>
    <att name="source" value="" type="string"/>
    <graphics width="1.2999999523162842" fill="#0033FF">
      <att name="EDGE_TARGET_ARROW_SELECTED_PAINT" value="#FFFF00" type="string"/>
      <att name="EDGE_LABEL" value="" type="string"/>
      <att name="EDGE_LINE_TYPE" value="SOLID" type="string"/>
      <att name="EDGE_CURVED" value="true" type="string"/>
      <att name="EDGE_TARGET_ARROW_SHAPE" value="ARROW" type="string"/>
      <att name="EDGE_TOOLTIP" value="subClassOf" type="string"/>
      <att name="EDGE_LABEL_FONT_FACE" value="SansSerif.plain,plain,10" type="string"/>
      <att name="EDGE_SOURCE_ARROW_SELECTED_PAINT" value="#FFFF00" type="string"/>
      <att name="EDGE_SELECTED" value="false" type="string"/>
      <att name="EDGE_LABEL_FONT_SIZE" value="10" type="string"/>
      <att name="EDGE_LABEL_COLOR" value="#002424" type="string"/>
      <att name="EDGE_TARGET_ARROW_UNSELECTED_PAINT" value="#0033FF" type="string"/>
      <att name="EDGE_VISIBLE" value="true" type="string"/>
      <att name="EDGE_SOURCE_ARROW_UNSELECTED_PAINT" value="#999999" type="string"/>
      <att name="EDGE_STROKE_SELECTED_PAINT" value="#FF0000" type="string"/>
      <att name="EDGE_SOURCE_ARROW_SHAPE" value="NONE" type="string"/>
      <att name="EDGE_LABEL_TRANSPARENCY" value="255" type="string"/>
      <att name="EDGE_TRANSPARENCY" value="200" type="string"/>
    </graphics>
  </edge>
  <edge id="8132" label="http://csb.wur.nl/genome/Sts (http://csb.wur.nl/genome/standard_name) http://csb.wur.nl/genome/Sts/string" source="8041" target="8043" cy:directed="1">
    <att name="shared name" value="http://csb.wur.nl/genome/Sts (http://csb.wur.nl/genome/standard_name) http://csb.wur.nl/genome/Sts/string" type="string"/>
    <att name="shared interaction" value="http://csb.wur.nl/genome/standard_name" type="string"/>
    <att name="name" value="http://csb.wur.nl/genome/Sts (http://csb.wur.nl/genome/standard_name) http://csb.wur.nl/genome/Sts/string" type="string"/>
    <att name="selected" value="0" type="boolean"/>
    <att name="interaction" value="http://csb.wur.nl/genome/standard_name" type="string"/>
    <att name="destination type" value="string" type="string"/>
    <att name="forward multiplicity" value="0..1" type="string"/>
    <att name="full predicate" value="&lt;http://csb.wur.nl/genome/standard_name&gt;" type="string"/>
    <att name="is_simple" value="1" type="boolean"/>
    <att name="predicate name" value="standard_name" type="string"/>
    <att name="reference count" value="46" type="integer"/>
    <att name="reverse multiplicity" value="X..N" type="string"/>
    <att name="source" value="Sts" type="string"/>
    <graphics width="1.2999999523162842" fill="#999999">
      <att name="EDGE_TARGET_ARROW_SELECTED_PAINT" value="#FFFF00" type="string"/>
      <att name="EDGE_LABEL" value="standard_name" type="string"/>
      <att name="EDGE_LINE_TYPE" value="SOLID" type="string"/>
      <att name="EDGE_CURVED" value="true" type="string"/>
      <att name="EDGE_TARGET_ARROW_SHAPE" value="DIAMOND" type="string"/>
      <att name="EDGE_TOOLTIP" value="http://csb.wur.nl/genome/standard_name" type="string"/>
      <att name="EDGE_LABEL_FONT_FACE" value="SansSerif.plain,plain,10" type="string"/>
      <att name="EDGE_SOURCE_ARROW_SELECTED_PAINT" value="#FFFF00" type="string"/>
      <att name="EDGE_SELECTED" value="false" type="string"/>
      <att name="EDGE_LABEL_FONT_SIZE" value="10" type="string"/>
      <att name="EDGE_LABEL_COLOR" value="#009999" type="string"/>
      <att name="EDGE_TARGET_ARROW_UNSELECTED_PAINT" value="#999999" type="string"/>
      <att name="EDGE_VISIBLE" value="true" type="string"/>
      <att name="EDGE_SOURCE_ARROW_UNSELECTED_PAINT" value="#999999" type="string"/>
      <att name="EDGE_STROKE_SELECTED_PAINT" value="#FF0000" type="string"/>
      <att name="EDGE_SOURCE_ARROW_SHAPE" value="T" type="string"/>
      <att name="EDGE_LABEL_TRANSPARENCY" value="255" type="string"/>
      <att name="EDGE_TRANSPARENCY" value="200" type="string"/>
    </graphics>
  </edge>
  <edge id="8131" label="http://csb.wur.nl/genome/Sts (http://csb.wur.nl/genome/standard_name) http://csb.wur.nl/genome/Sts/integer" source="8041" target="8042" cy:directed="1">
    <att name="shared name" value="http://csb.wur.nl/genome/Sts (http://csb.wur.nl/genome/standard_name) http://csb.wur.nl/genome/Sts/integer" type="string"/>
    <att name="shared interaction" value="http://csb.wur.nl/genome/standard_name" type="string"/>
    <att name="name" value="http://csb.wur.nl/genome/Sts (http://csb.wur.nl/genome/standard_name) http://csb.wur.nl/genome/Sts/integer" type="string"/>
    <att name="selected" value="0" type="boolean"/>
    <att name="interaction" value="http://csb.wur.nl/genome/standard_name" type="string"/>
    <att name="destination type" value="integer" type="string"/>
    <att name="forward multiplicity" value="0..1" type="string"/>
    <att name="full predicate" value="&lt;http://csb.wur.nl/genome/standard_name&gt;" type="string"/>
    <att name="is_simple" value="1" type="boolean"/>
    <att name="predicate name" value="standard_name" type="string"/>
    <att name="reference count" value="3" type="integer"/>
    <att name="reverse multiplicity" value="-" type="string"/>
    <att name="source" value="Sts" type="string"/>
    <graphics width="1.2999999523162842" fill="#999999">
      <att name="EDGE_TARGET_ARROW_SELECTED_PAINT" value="#FFFF00" type="string"/>
      <att name="EDGE_LABEL" value="standard_name" type="string"/>
      <att name="EDGE_LINE_TYPE" value="SOLID" type="string"/>
      <att name="EDGE_CURVED" value="true" type="string"/>
      <att name="EDGE_TARGET_ARROW_SHAPE" value="DIAMOND" type="string"/>
      <att name="EDGE_TOOLTIP" value="http://csb.wur.nl/genome/standard_name" type="string"/>
      <att name="EDGE_LABEL_FONT_FACE" value="SansSerif.plain,plain,10" type="string"/>
      <att name="EDGE_SOURCE_ARROW_SELECTED_PAINT" value="#FFFF00" type="string"/>
      <att name="EDGE_SELECTED" value="false" type="string"/>
      <att name="EDGE_LABEL_FONT_SIZE" value="10" type="string"/>
      <att name="EDGE_LABEL_COLOR" value="#009999" type="string"/>
      <att name="EDGE_TARGET_ARROW_UNSELECTED_PAINT" value="#999999" type="string"/>
      <att name="EDGE_VISIBLE" value="true" type="string"/>
      <att name="EDGE_SOURCE_ARROW_UNSELECTED_PAINT" value="#999999" type="string"/>
      <att name="EDGE_STROKE_SELECTED_PAINT" value="#FF0000" type="string"/>
      <att name="EDGE_SOURCE_ARROW_SHAPE" value="NONE" type="string"/>
      <att name="EDGE_LABEL_TRANSPARENCY" value="255" type="string"/>
      <att name="EDGE_TRANSPARENCY" value="200" type="string"/>
    </graphics>
  </edge>
  <edge id="8130" label="http://csb.wur.nl/genome/Rrna (subClassOf) http://csb.wur.nl/genome/Rna" source="8036" target="8034" cy:directed="1">
    <att name="shared name" value="http://csb.wur.nl/genome/Rrna (subClassOf) http://csb.wur.nl/genome/Rna" type="string"/>
    <att name="shared interaction" value="subClassOf" type="string"/>
    <att name="name" value="http://csb.wur.nl/genome/Rrna (subClassOf) http://csb.wur.nl/genome/Rna" type="string"/>
    <att name="selected" value="0" type="boolean"/>
    <att name="interaction" value="subClassOf" type="string"/>
    <att name="destination type" value="" type="string"/>
    <att name="forward multiplicity" value="" type="string"/>
    <att name="full predicate" value="" type="string"/>
    <att name="is_simple" value="0" type="boolean"/>
    <att name="predicate name" value="" type="string"/>
    <att name="reference count" type="integer"/>
    <att name="reverse multiplicity" value="" type="string"/>
    <att name="source" value="" type="string"/>
    <graphics width="1.2999999523162842" fill="#0033FF">
      <att name="EDGE_TARGET_ARROW_SELECTED_PAINT" value="#FFFF00" type="string"/>
      <att name="EDGE_LABEL" value="" type="string"/>
      <att name="EDGE_LINE_TYPE" value="SOLID" type="string"/>
      <att name="EDGE_CURVED" value="true" type="string"/>
      <att name="EDGE_TARGET_ARROW_SHAPE" value="ARROW" type="string"/>
      <att name="EDGE_TOOLTIP" value="subClassOf" type="string"/>
      <att name="EDGE_LABEL_FONT_FACE" value="SansSerif.plain,plain,10" type="string"/>
      <att name="EDGE_SOURCE_ARROW_SELECTED_PAINT" value="#FFFF00" type="string"/>
      <att name="EDGE_SELECTED" value="false" type="string"/>
      <att name="EDGE_LABEL_FONT_SIZE" value="10" type="string"/>
      <att name="EDGE_LABEL_COLOR" value="#002424" type="string"/>
      <att name="EDGE_TARGET_ARROW_UNSELECTED_PAINT" value="#0033FF" type="string"/>
      <att name="EDGE_VISIBLE" value="true" type="string"/>
      <att name="EDGE_SOURCE_ARROW_UNSELECTED_PAINT" value="#999999" type="string"/>
      <att name="EDGE_STROKE_SELECTED_PAINT" value="#FF0000" type="string"/>
      <att name="EDGE_SOURCE_ARROW_SHAPE" value="NONE" type="string"/>
      <att name="EDGE_LABEL_TRANSPARENCY" value="255" type="string"/>
      <att name="EDGE_TRANSPARENCY" value="200" type="string"/>
    </graphics>
  </edge>
  <edge id="8129" label="http://csb.wur.nl/genome/Rrna (http://csb.wur.nl/genome/rrna_score) http://csb.wur.nl/genome/Rrna/string" source="8036" target="8037" cy:directed="1">
    <att name="shared name" value="http://csb.wur.nl/genome/Rrna (http://csb.wur.nl/genome/rrna_score) http://csb.wur.nl/genome/Rrna/string" type="string"/>
    <att name="shared interaction" value="http://csb.wur.nl/genome/rrna_score" type="string"/>
    <att name="name" value="http://csb.wur.nl/genome/Rrna (http://csb.wur.nl/genome/rrna_score) http://csb.wur.nl/genome/Rrna/string" type="string"/>
    <att name="selected" value="0" type="boolean"/>
    <att name="interaction" value="http://csb.wur.nl/genome/rrna_score" type="string"/>
    <att name="destination type" value="string" type="string"/>
    <att name="forward multiplicity" value="0..1" type="string"/>
    <att name="full predicate" value="&lt;http://csb.wur.nl/genome/rrna_score&gt;" type="string"/>
    <att name="is_simple" value="1" type="boolean"/>
    <att name="predicate name" value="rrna_score" type="string"/>
    <att name="reference count" value="22" type="integer"/>
    <att name="reverse multiplicity" value="X..N" type="string"/>
    <att name="source" value="Rrna" type="string"/>
    <graphics width="1.2999999523162842" fill="#999999">
      <att name="EDGE_TARGET_ARROW_SELECTED_PAINT" value="#FFFF00" type="string"/>
      <att name="EDGE_LABEL" value="rrna_score" type="string"/>
      <att name="EDGE_LINE_TYPE" value="SOLID" type="string"/>
      <att name="EDGE_CURVED" value="true" type="string"/>
      <att name="EDGE_TARGET_ARROW_SHAPE" value="DIAMOND" type="string"/>
      <att name="EDGE_TOOLTIP" value="http://csb.wur.nl/genome/rrna_score" type="string"/>
      <att name="EDGE_LABEL_FONT_FACE" value="SansSerif.plain,plain,10" type="string"/>
      <att name="EDGE_SOURCE_ARROW_SELECTED_PAINT" value="#FFFF00" type="string"/>
      <att name="EDGE_SELECTED" value="false" type="string"/>
      <att name="EDGE_LABEL_FONT_SIZE" value="10" type="string"/>
      <att name="EDGE_LABEL_COLOR" value="#009999" type="string"/>
      <att name="EDGE_TARGET_ARROW_UNSELECTED_PAINT" value="#999999" type="string"/>
      <att name="EDGE_VISIBLE" value="true" type="string"/>
      <att name="EDGE_SOURCE_ARROW_UNSELECTED_PAINT" value="#999999" type="string"/>
      <att name="EDGE_STROKE_SELECTED_PAINT" value="#FF0000" type="string"/>
      <att name="EDGE_SOURCE_ARROW_SHAPE" value="T" type="string"/>
      <att name="EDGE_LABEL_TRANSPARENCY" value="255" type="string"/>
      <att name="EDGE_TRANSPARENCY" value="200" type="string"/>
    </graphics>
  </edge>
  <edge id="8128" label="http://csb.wur.nl/genome/Rrna (http://csb.wur.nl/genome/rrna) http://csb.wur.nl/genome/Rrna/string" source="8036" target="8037" cy:directed="1">
    <att name="shared name" value="http://csb.wur.nl/genome/Rrna (http://csb.wur.nl/genome/rrna) http://csb.wur.nl/genome/Rrna/string" type="string"/>
    <att name="shared interaction" value="http://csb.wur.nl/genome/rrna" type="string"/>
    <att name="name" value="http://csb.wur.nl/genome/Rrna (http://csb.wur.nl/genome/rrna) http://csb.wur.nl/genome/Rrna/string" type="string"/>
    <att name="selected" value="0" type="boolean"/>
    <att name="interaction" value="http://csb.wur.nl/genome/rrna" type="string"/>
    <att name="destination type" value="string" type="string"/>
    <att name="forward multiplicity" value="0..1" type="string"/>
    <att name="full predicate" value="&lt;http://csb.wur.nl/genome/rrna&gt;" type="string"/>
    <att name="is_simple" value="1" type="boolean"/>
    <att name="predicate name" value="rrna" type="string"/>
    <att name="reference count" value="22" type="integer"/>
    <att name="reverse multiplicity" value="X..N" type="string"/>
    <att name="source" value="Rrna" type="string"/>
    <graphics width="1.2999999523162842" fill="#999999">
      <att name="EDGE_TARGET_ARROW_SELECTED_PAINT" value="#FFFF00" type="string"/>
      <att name="EDGE_LABEL" value="rrna" type="string"/>
      <att name="EDGE_LINE_TYPE" value="SOLID" type="string"/>
      <att name="EDGE_CURVED" value="true" type="string"/>
      <att name="EDGE_TARGET_ARROW_SHAPE" value="DIAMOND" type="string"/>
      <att name="EDGE_TOOLTIP" value="http://csb.wur.nl/genome/rrna" type="string"/>
      <att name="EDGE_LABEL_FONT_FACE" value="SansSerif.plain,plain,10" type="string"/>
      <att name="EDGE_SOURCE_ARROW_SELECTED_PAINT" value="#FFFF00" type="string"/>
      <att name="EDGE_SELECTED" value="false" type="string"/>
      <att name="EDGE_LABEL_FONT_SIZE" value="10" type="string"/>
      <att name="EDGE_LABEL_COLOR" value="#009999" type="string"/>
      <att name="EDGE_TARGET_ARROW_UNSELECTED_PAINT" value="#999999" type="string"/>
      <att name="EDGE_VISIBLE" value="true" type="string"/>
      <att name="EDGE_SOURCE_ARROW_UNSELECTED_PAINT" value="#999999" type="string"/>
      <att name="EDGE_STROKE_SELECTED_PAINT" value="#FF0000" type="string"/>
      <att name="EDGE_SOURCE_ARROW_SHAPE" value="T" type="string"/>
      <att name="EDGE_LABEL_TRANSPARENCY" value="255" type="string"/>
      <att name="EDGE_TRANSPARENCY" value="200" type="string"/>
    </graphics>
  </edge>
  <edge id="8127" label="http://csb.wur.nl/genome/Rna (subClassOf) http://csb.wur.nl/genome/Feature" source="8034" target="8016" cy:directed="1">
    <att name="shared name" value="http://csb.wur.nl/genome/Rna (subClassOf) http://csb.wur.nl/genome/Feature" type="string"/>
    <att name="shared interaction" value="subClassOf" type="string"/>
    <att name="name" value="http://csb.wur.nl/genome/Rna (subClassOf) http://csb.wur.nl/genome/Feature" type="string"/>
    <att name="selected" value="0" type="boolean"/>
    <att name="interaction" value="subClassOf" type="string"/>
    <att name="destination type" value="" type="string"/>
    <att name="forward multiplicity" value="" type="string"/>
    <att name="full predicate" value="" type="string"/>
    <att name="is_simple" value="0" type="boolean"/>
    <att name="predicate name" value="" type="string"/>
    <att name="reference count" type="integer"/>
    <att name="reverse multiplicity" value="" type="string"/>
    <att name="source" value="" type="string"/>
    <graphics width="1.2999999523162842" fill="#0033FF">
      <att name="EDGE_TARGET_ARROW_SELECTED_PAINT" value="#FFFF00" type="string"/>
      <att name="EDGE_LABEL" value="" type="string"/>
      <att name="EDGE_LINE_TYPE" value="SOLID" type="string"/>
      <att name="EDGE_CURVED" value="true" type="string"/>
      <att name="EDGE_TARGET_ARROW_SHAPE" value="ARROW" type="string"/>
      <att name="EDGE_TOOLTIP" value="subClassOf" type="string"/>
      <att name="EDGE_LABEL_FONT_FACE" value="SansSerif.plain,plain,10" type="string"/>
      <att name="EDGE_SOURCE_ARROW_SELECTED_PAINT" value="#FFFF00" type="string"/>
      <att name="EDGE_SELECTED" value="false" type="string"/>
      <att name="EDGE_LABEL_FONT_SIZE" value="10" type="string"/>
      <att name="EDGE_LABEL_COLOR" value="#002424" type="string"/>
      <att name="EDGE_TARGET_ARROW_UNSELECTED_PAINT" value="#0033FF" type="string"/>
      <att name="EDGE_VISIBLE" value="true" type="string"/>
      <att name="EDGE_SOURCE_ARROW_UNSELECTED_PAINT" value="#999999" type="string"/>
      <att name="EDGE_STROKE_SELECTED_PAINT" value="#FF0000" type="string"/>
      <att name="EDGE_SOURCE_ARROW_SHAPE" value="NONE" type="string"/>
      <att name="EDGE_LABEL_TRANSPARENCY" value="255" type="string"/>
      <att name="EDGE_TRANSPARENCY" value="200" type="string"/>
    </graphics>
  </edge>
  <edge id="8126" label="http://csb.wur.nl/genome/Rna (http://csb.wur.nl/genome/trna_type) http://csb.wur.nl/genome/Rna/string" source="8034" target="8035" cy:directed="1">
    <att name="shared name" value="http://csb.wur.nl/genome/Rna (http://csb.wur.nl/genome/trna_type) http://csb.wur.nl/genome/Rna/string" type="string"/>
    <att name="shared interaction" value="http://csb.wur.nl/genome/trna_type" type="string"/>
    <att name="name" value="http://csb.wur.nl/genome/Rna (http://csb.wur.nl/genome/trna_type) http://csb.wur.nl/genome/Rna/string" type="string"/>
    <att name="selected" value="0" type="boolean"/>
    <att name="interaction" value="http://csb.wur.nl/genome/trna_type" type="string"/>
    <att name="destination type" value="string" type="string"/>
    <att name="forward multiplicity" value="0..1" type="string"/>
    <att name="full predicate" value="&lt;http://csb.wur.nl/genome/trna_type&gt;" type="string"/>
    <att name="is_simple" value="1" type="boolean"/>
    <att name="predicate name" value="trna_type" type="string"/>
    <att name="reference count" value="88" type="integer"/>
    <att name="reverse multiplicity" value="X..N" type="string"/>
    <att name="source" value="Rna" type="string"/>
    <graphics width="1.2999999523162842" fill="#999999">
      <att name="EDGE_TARGET_ARROW_SELECTED_PAINT" value="#FFFF00" type="string"/>
      <att name="EDGE_LABEL" value="trna_type" type="string"/>
      <att name="EDGE_LINE_TYPE" value="SOLID" type="string"/>
      <att name="EDGE_CURVED" value="true" type="string"/>
      <att name="EDGE_TARGET_ARROW_SHAPE" value="DIAMOND" type="string"/>
      <att name="EDGE_TOOLTIP" value="http://csb.wur.nl/genome/trna_type" type="string"/>
      <att name="EDGE_LABEL_FONT_FACE" value="SansSerif.plain,plain,10" type="string"/>
      <att name="EDGE_SOURCE_ARROW_SELECTED_PAINT" value="#FFFF00" type="string"/>
      <att name="EDGE_SELECTED" value="false" type="string"/>
      <att name="EDGE_LABEL_FONT_SIZE" value="10" type="string"/>
      <att name="EDGE_LABEL_COLOR" value="#009999" type="string"/>
      <att name="EDGE_TARGET_ARROW_UNSELECTED_PAINT" value="#999999" type="string"/>
      <att name="EDGE_VISIBLE" value="true" type="string"/>
      <att name="EDGE_SOURCE_ARROW_UNSELECTED_PAINT" value="#999999" type="string"/>
      <att name="EDGE_STROKE_SELECTED_PAINT" value="#FF0000" type="string"/>
      <att name="EDGE_SOURCE_ARROW_SHAPE" value="T" type="string"/>
      <att name="EDGE_LABEL_TRANSPARENCY" value="255" type="string"/>
      <att name="EDGE_TRANSPARENCY" value="200" type="string"/>
    </graphics>
  </edge>
  <edge id="8125" label="http://csb.wur.nl/genome/Rna (http://csb.wur.nl/genome/trna_anti) http://csb.wur.nl/genome/Rna/string" source="8034" target="8035" cy:directed="1">
    <att name="shared name" value="http://csb.wur.nl/genome/Rna (http://csb.wur.nl/genome/trna_anti) http://csb.wur.nl/genome/Rna/string" type="string"/>
    <att name="shared interaction" value="http://csb.wur.nl/genome/trna_anti" type="string"/>
    <att name="name" value="http://csb.wur.nl/genome/Rna (http://csb.wur.nl/genome/trna_anti) http://csb.wur.nl/genome/Rna/string" type="string"/>
    <att name="selected" value="0" type="boolean"/>
    <att name="interaction" value="http://csb.wur.nl/genome/trna_anti" type="string"/>
    <att name="destination type" value="string" type="string"/>
    <att name="forward multiplicity" value="0..1" type="string"/>
    <att name="full predicate" value="&lt;http://csb.wur.nl/genome/trna_anti&gt;" type="string"/>
    <att name="is_simple" value="1" type="boolean"/>
    <att name="predicate name" value="trna_anti" type="string"/>
    <att name="reference count" value="88" type="integer"/>
    <att name="reverse multiplicity" value="X..N" type="string"/>
    <att name="source" value="Rna" type="string"/>
    <graphics width="1.2999999523162842" fill="#999999">
      <att name="EDGE_TARGET_ARROW_SELECTED_PAINT" value="#FFFF00" type="string"/>
      <att name="EDGE_LABEL" value="trna_anti" type="string"/>
      <att name="EDGE_LINE_TYPE" value="SOLID" type="string"/>
      <att name="EDGE_CURVED" value="true" type="string"/>
      <att name="EDGE_TARGET_ARROW_SHAPE" value="DIAMOND" type="string"/>
      <att name="EDGE_TOOLTIP" value="http://csb.wur.nl/genome/trna_anti" type="string"/>
      <att name="EDGE_LABEL_FONT_FACE" value="SansSerif.plain,plain,10" type="string"/>
      <att name="EDGE_SOURCE_ARROW_SELECTED_PAINT" value="#FFFF00" type="string"/>
      <att name="EDGE_SELECTED" value="false" type="string"/>
      <att name="EDGE_LABEL_FONT_SIZE" value="10" type="string"/>
      <att name="EDGE_LABEL_COLOR" value="#009999" type="string"/>
      <att name="EDGE_TARGET_ARROW_UNSELECTED_PAINT" value="#999999" type="string"/>
      <att name="EDGE_VISIBLE" value="true" type="string"/>
      <att name="EDGE_SOURCE_ARROW_UNSELECTED_PAINT" value="#999999" type="string"/>
      <att name="EDGE_STROKE_SELECTED_PAINT" value="#FF0000" type="string"/>
      <att name="EDGE_SOURCE_ARROW_SHAPE" value="T" type="string"/>
      <att name="EDGE_LABEL_TRANSPARENCY" value="255" type="string"/>
      <att name="EDGE_TRANSPARENCY" value="200" type="string"/>
    </graphics>
  </edge>
  <edge id="8124" label="http://csb.wur.nl/genome/Mobile_Element (subClassOf) http://csb.wur.nl/genome/Feature" source="8030" target="8016" cy:directed="1">
    <att name="shared name" value="http://csb.wur.nl/genome/Mobile_Element (subClassOf) http://csb.wur.nl/genome/Feature" type="string"/>
    <att name="shared interaction" value="subClassOf" type="string"/>
    <att name="name" value="http://csb.wur.nl/genome/Mobile_Element (subClassOf) http://csb.wur.nl/genome/Feature" type="string"/>
    <att name="selected" value="0" type="boolean"/>
    <att name="interaction" value="subClassOf" type="string"/>
    <att name="destination type" value="" type="string"/>
    <att name="forward multiplicity" value="" type="string"/>
    <att name="full predicate" value="" type="string"/>
    <att name="is_simple" value="0" type="boolean"/>
    <att name="predicate name" value="" type="string"/>
    <att name="reference count" type="integer"/>
    <att name="reverse multiplicity" value="" type="string"/>
    <att name="source" value="" type="string"/>
    <graphics width="1.2999999523162842" fill="#0033FF">
      <att name="EDGE_TARGET_ARROW_SELECTED_PAINT" value="#FFFF00" type="string"/>
      <att name="EDGE_LABEL" value="" type="string"/>
      <att name="EDGE_LINE_TYPE" value="SOLID" type="string"/>
      <att name="EDGE_CURVED" value="true" type="string"/>
      <att name="EDGE_TARGET_ARROW_SHAPE" value="ARROW" type="string"/>
      <att name="EDGE_TOOLTIP" value="subClassOf" type="string"/>
      <att name="EDGE_LABEL_FONT_FACE" value="SansSerif.plain,plain,10" type="string"/>
      <att name="EDGE_SOURCE_ARROW_SELECTED_PAINT" value="#FFFF00" type="string"/>
      <att name="EDGE_SELECTED" value="false" type="string"/>
      <att name="EDGE_LABEL_FONT_SIZE" value="10" type="string"/>
      <att name="EDGE_LABEL_COLOR" value="#002424" type="string"/>
      <att name="EDGE_TARGET_ARROW_UNSELECTED_PAINT" value="#0033FF" type="string"/>
      <att name="EDGE_VISIBLE" value="true" type="string"/>
      <att name="EDGE_SOURCE_ARROW_UNSELECTED_PAINT" value="#999999" type="string"/>
      <att name="EDGE_STROKE_SELECTED_PAINT" value="#FF0000" type="string"/>
      <att name="EDGE_SOURCE_ARROW_SHAPE" value="NONE" type="string"/>
      <att name="EDGE_LABEL_TRANSPARENCY" value="255" type="string"/>
      <att name="EDGE_TRANSPARENCY" value="200" type="string"/>
    </graphics>
  </edge>
  <edge id="8123" label="http://csb.wur.nl/genome/Mobile_Element (http://csb.wur.nl/genome/mobile_element_type) http://csb.wur.nl/genome/Mobile_Element/string" source="8030" target="8031" cy:directed="1">
    <att name="shared name" value="http://csb.wur.nl/genome/Mobile_Element (http://csb.wur.nl/genome/mobile_element_type) http://csb.wur.nl/genome/Mobile_Element/string" type="string"/>
    <att name="shared interaction" value="http://csb.wur.nl/genome/mobile_element_type" type="string"/>
    <att name="name" value="http://csb.wur.nl/genome/Mobile_Element (http://csb.wur.nl/genome/mobile_element_type) http://csb.wur.nl/genome/Mobile_Element/string" type="string"/>
    <att name="selected" value="0" type="boolean"/>
    <att name="interaction" value="http://csb.wur.nl/genome/mobile_element_type" type="string"/>
    <att name="destination type" value="string" type="string"/>
    <att name="forward multiplicity" value="1..1" type="string"/>
    <att name="full predicate" value="&lt;http://csb.wur.nl/genome/mobile_element_type&gt;" type="string"/>
    <att name="is_simple" value="1" type="boolean"/>
    <att name="predicate name" value="mobile_element_type" type="string"/>
    <att name="reference count" value="49" type="integer"/>
    <att name="reverse multiplicity" value="X..N" type="string"/>
    <att name="source" value="Mobile_Element" type="string"/>
    <graphics width="1.2999999523162842" fill="#999999">
      <att name="EDGE_TARGET_ARROW_SELECTED_PAINT" value="#FFFF00" type="string"/>
      <att name="EDGE_LABEL" value="mobile_element_type" type="string"/>
      <att name="EDGE_LINE_TYPE" value="SOLID" type="string"/>
      <att name="EDGE_CURVED" value="true" type="string"/>
      <att name="EDGE_TARGET_ARROW_SHAPE" value="DIAMOND" type="string"/>
      <att name="EDGE_TOOLTIP" value="http://csb.wur.nl/genome/mobile_element_type" type="string"/>
      <att name="EDGE_LABEL_FONT_FACE" value="SansSerif.plain,plain,10" type="string"/>
      <att name="EDGE_SOURCE_ARROW_SELECTED_PAINT" value="#FFFF00" type="string"/>
      <att name="EDGE_SELECTED" value="false" type="string"/>
      <att name="EDGE_LABEL_FONT_SIZE" value="10" type="string"/>
      <att name="EDGE_LABEL_COLOR" value="#009999" type="string"/>
      <att name="EDGE_TARGET_ARROW_UNSELECTED_PAINT" value="#999999" type="string"/>
      <att name="EDGE_VISIBLE" value="true" type="string"/>
      <att name="EDGE_SOURCE_ARROW_UNSELECTED_PAINT" value="#999999" type="string"/>
      <att name="EDGE_STROKE_SELECTED_PAINT" value="#FF0000" type="string"/>
      <att name="EDGE_SOURCE_ARROW_SHAPE" value="T" type="string"/>
      <att name="EDGE_LABEL_TRANSPARENCY" value="255" type="string"/>
      <att name="EDGE_TRANSPARENCY" value="200" type="string"/>
    </graphics>
  </edge>
  <edge id="8122" label="http://csb.wur.nl/genome/Crispr (subClassOf) http://csb.wur.nl/genome/Feature" source="8023" target="8016" cy:directed="1">
    <att name="shared name" value="http://csb.wur.nl/genome/Crispr (subClassOf) http://csb.wur.nl/genome/Feature" type="string"/>
    <att name="shared interaction" value="subClassOf" type="string"/>
    <att name="name" value="http://csb.wur.nl/genome/Crispr (subClassOf) http://csb.wur.nl/genome/Feature" type="string"/>
    <att name="selected" value="0" type="boolean"/>
    <att name="interaction" value="subClassOf" type="string"/>
    <att name="destination type" value="" type="string"/>
    <att name="forward multiplicity" value="" type="string"/>
    <att name="full predicate" value="" type="string"/>
    <att name="is_simple" value="0" type="boolean"/>
    <att name="predicate name" value="" type="string"/>
    <att name="reference count" type="integer"/>
    <att name="reverse multiplicity" value="" type="string"/>
    <att name="source" value="" type="string"/>
    <graphics width="1.2999999523162842" fill="#0033FF">
      <att name="EDGE_TARGET_ARROW_SELECTED_PAINT" value="#FFFF00" type="string"/>
      <att name="EDGE_LABEL" value="" type="string"/>
      <att name="EDGE_LINE_TYPE" value="SOLID" type="string"/>
      <att name="EDGE_CURVED" value="true" type="string"/>
      <att name="EDGE_TARGET_ARROW_SHAPE" value="ARROW" type="string"/>
      <att name="EDGE_TOOLTIP" value="subClassOf" type="string"/>
      <att name="EDGE_LABEL_FONT_FACE" value="SansSerif.plain,plain,10" type="string"/>
      <att name="EDGE_SOURCE_ARROW_SELECTED_PAINT" value="#FFFF00" type="string"/>
      <att name="EDGE_SELECTED" value="false" type="string"/>
      <att name="EDGE_LABEL_FONT_SIZE" value="10" type="string"/>
      <att name="EDGE_LABEL_COLOR" value="#002424" type="string"/>
      <att name="EDGE_TARGET_ARROW_UNSELECTED_PAINT" value="#0033FF" type="string"/>
      <att name="EDGE_VISIBLE" value="true" type="string"/>
      <att name="EDGE_SOURCE_ARROW_UNSELECTED_PAINT" value="#999999" type="string"/>
      <att name="EDGE_STROKE_SELECTED_PAINT" value="#FF0000" type="string"/>
      <att name="EDGE_SOURCE_ARROW_SHAPE" value="NONE" type="string"/>
      <att name="EDGE_LABEL_TRANSPARENCY" value="255" type="string"/>
      <att name="EDGE_TRANSPARENCY" value="200" type="string"/>
    </graphics>
  </edge>
  <edge id="8121" label="http://csb.wur.nl/genome/Crispr (http://csb.wur.nl/genome/repeat) http://csb.wur.nl/genome/Crispr/string" source="8023" target="8024" cy:directed="1">
    <att name="shared name" value="http://csb.wur.nl/genome/Crispr (http://csb.wur.nl/genome/repeat) http://csb.wur.nl/genome/Crispr/string" type="string"/>
    <att name="shared interaction" value="http://csb.wur.nl/genome/repeat" type="string"/>
    <att name="name" value="http://csb.wur.nl/genome/Crispr (http://csb.wur.nl/genome/repeat) http://csb.wur.nl/genome/Crispr/string" type="string"/>
    <att name="selected" value="0" type="boolean"/>
    <att name="interaction" value="http://csb.wur.nl/genome/repeat" type="string"/>
    <att name="destination type" value="string" type="string"/>
    <att name="forward multiplicity" value="1..1" type="string"/>
    <att name="full predicate" value="&lt;http://csb.wur.nl/genome/repeat&gt;" type="string"/>
    <att name="is_simple" value="1" type="boolean"/>
    <att name="predicate name" value="repeat" type="string"/>
    <att name="reference count" value="17" type="integer"/>
    <att name="reverse multiplicity" value="X..N" type="string"/>
    <att name="source" value="Crispr" type="string"/>
    <graphics width="1.2999999523162842" fill="#999999">
      <att name="EDGE_TARGET_ARROW_SELECTED_PAINT" value="#FFFF00" type="string"/>
      <att name="EDGE_LABEL" value="repeat" type="string"/>
      <att name="EDGE_LINE_TYPE" value="SOLID" type="string"/>
      <att name="EDGE_CURVED" value="true" type="string"/>
      <att name="EDGE_TARGET_ARROW_SHAPE" value="DIAMOND" type="string"/>
      <att name="EDGE_TOOLTIP" value="http://csb.wur.nl/genome/repeat" type="string"/>
      <att name="EDGE_LABEL_FONT_FACE" value="SansSerif.plain,plain,10" type="string"/>
      <att name="EDGE_SOURCE_ARROW_SELECTED_PAINT" value="#FFFF00" type="string"/>
      <att name="EDGE_SELECTED" value="false" type="string"/>
      <att name="EDGE_LABEL_FONT_SIZE" value="10" type="string"/>
      <att name="EDGE_LABEL_COLOR" value="#009999" type="string"/>
      <att name="EDGE_TARGET_ARROW_UNSELECTED_PAINT" value="#999999" type="string"/>
      <att name="EDGE_VISIBLE" value="true" type="string"/>
      <att name="EDGE_SOURCE_ARROW_UNSELECTED_PAINT" value="#999999" type="string"/>
      <att name="EDGE_STROKE_SELECTED_PAINT" value="#FF0000" type="string"/>
      <att name="EDGE_SOURCE_ARROW_SHAPE" value="T" type="string"/>
      <att name="EDGE_LABEL_TRANSPARENCY" value="255" type="string"/>
      <att name="EDGE_TRANSPARENCY" value="200" type="string"/>
    </graphics>
  </edge>
  <edge id="8120" label="http://csb.wur.nl/genome/Crispr (http://csb.wur.nl/genome/repeat_length) http://csb.wur.nl/genome/Crispr/string" source="8023" target="8024" cy:directed="1">
    <att name="shared name" value="http://csb.wur.nl/genome/Crispr (http://csb.wur.nl/genome/repeat_length) http://csb.wur.nl/genome/Crispr/string" type="string"/>
    <att name="shared interaction" value="http://csb.wur.nl/genome/repeat_length" type="string"/>
    <att name="name" value="http://csb.wur.nl/genome/Crispr (http://csb.wur.nl/genome/repeat_length) http://csb.wur.nl/genome/Crispr/string" type="string"/>
    <att name="selected" value="0" type="boolean"/>
    <att name="interaction" value="http://csb.wur.nl/genome/repeat_length" type="string"/>
    <att name="destination type" value="string" type="string"/>
    <att name="forward multiplicity" value="1..1" type="string"/>
    <att name="full predicate" value="&lt;http://csb.wur.nl/genome/repeat_length&gt;" type="string"/>
    <att name="is_simple" value="1" type="boolean"/>
    <att name="predicate name" value="repeat_length" type="string"/>
    <att name="reference count" value="17" type="integer"/>
    <att name="reverse multiplicity" value="X..N" type="string"/>
    <att name="source" value="Crispr" type="string"/>
    <graphics width="1.2999999523162842" fill="#999999">
      <att name="EDGE_TARGET_ARROW_SELECTED_PAINT" value="#FFFF00" type="string"/>
      <att name="EDGE_LABEL" value="repeat_length" type="string"/>
      <att name="EDGE_LINE_TYPE" value="SOLID" type="string"/>
      <att name="EDGE_CURVED" value="true" type="string"/>
      <att name="EDGE_TARGET_ARROW_SHAPE" value="DIAMOND" type="string"/>
      <att name="EDGE_TOOLTIP" value="http://csb.wur.nl/genome/repeat_length" type="string"/>
      <att name="EDGE_LABEL_FONT_FACE" value="SansSerif.plain,plain,10" type="string"/>
      <att name="EDGE_SOURCE_ARROW_SELECTED_PAINT" value="#FFFF00" type="string"/>
      <att name="EDGE_SELECTED" value="false" type="string"/>
      <att name="EDGE_LABEL_FONT_SIZE" value="10" type="string"/>
      <att name="EDGE_LABEL_COLOR" value="#009999" type="string"/>
      <att name="EDGE_TARGET_ARROW_UNSELECTED_PAINT" value="#999999" type="string"/>
      <att name="EDGE_VISIBLE" value="true" type="string"/>
      <att name="EDGE_SOURCE_ARROW_UNSELECTED_PAINT" value="#999999" type="string"/>
      <att name="EDGE_STROKE_SELECTED_PAINT" value="#FF0000" type="string"/>
      <att name="EDGE_SOURCE_ARROW_SHAPE" value="T" type="string"/>
      <att name="EDGE_LABEL_TRANSPARENCY" value="255" type="string"/>
      <att name="EDGE_TRANSPARENCY" value="200" type="string"/>
    </graphics>
  </edge>
  <edge id="8119" label="http://csb.wur.nl/genome/Crispr (http://csb.wur.nl/genome/crispr) http://csb.wur.nl/genome/Crispr/string" source="8023" target="8024" cy:directed="1">
    <att name="shared name" value="http://csb.wur.nl/genome/Crispr (http://csb.wur.nl/genome/crispr) http://csb.wur.nl/genome/Crispr/string" type="string"/>
    <att name="shared interaction" value="http://csb.wur.nl/genome/crispr" type="string"/>
    <att name="name" value="http://csb.wur.nl/genome/Crispr (http://csb.wur.nl/genome/crispr) http://csb.wur.nl/genome/Crispr/string" type="string"/>
    <att name="selected" value="0" type="boolean"/>
    <att name="interaction" value="http://csb.wur.nl/genome/crispr" type="string"/>
    <att name="destination type" value="string" type="string"/>
    <att name="forward multiplicity" value="1..1" type="string"/>
    <att name="full predicate" value="&lt;http://csb.wur.nl/genome/crispr&gt;" type="string"/>
    <att name="is_simple" value="1" type="boolean"/>
    <att name="predicate name" value="crispr" type="string"/>
    <att name="reference count" value="17" type="integer"/>
    <att name="reverse multiplicity" value="X..1" type="string"/>
    <att name="source" value="Crispr" type="string"/>
    <graphics width="1.2999999523162842" fill="#999999">
      <att name="EDGE_TARGET_ARROW_SELECTED_PAINT" value="#FFFF00" type="string"/>
      <att name="EDGE_LABEL" value="crispr" type="string"/>
      <att name="EDGE_LINE_TYPE" value="SOLID" type="string"/>
      <att name="EDGE_CURVED" value="true" type="string"/>
      <att name="EDGE_TARGET_ARROW_SHAPE" value="DIAMOND" type="string"/>
      <att name="EDGE_TOOLTIP" value="http://csb.wur.nl/genome/crispr" type="string"/>
      <att name="EDGE_LABEL_FONT_FACE" value="SansSerif.plain,plain,10" type="string"/>
      <att name="EDGE_SOURCE_ARROW_SELECTED_PAINT" value="#FFFF00" type="string"/>
      <att name="EDGE_SELECTED" value="false" type="string"/>
      <att name="EDGE_LABEL_FONT_SIZE" value="10" type="string"/>
      <att name="EDGE_LABEL_COLOR" value="#009999" type="string"/>
      <att name="EDGE_TARGET_ARROW_UNSELECTED_PAINT" value="#999999" type="string"/>
      <att name="EDGE_VISIBLE" value="true" type="string"/>
      <att name="EDGE_SOURCE_ARROW_UNSELECTED_PAINT" value="#999999" type="string"/>
      <att name="EDGE_STROKE_SELECTED_PAINT" value="#FF0000" type="string"/>
      <att name="EDGE_SOURCE_ARROW_SHAPE" value="NONE" type="string"/>
      <att name="EDGE_LABEL_TRANSPARENCY" value="255" type="string"/>
      <att name="EDGE_TRANSPARENCY" value="200" type="string"/>
    </graphics>
  </edge>
  <edge id="8118" label="http://csb.wur.nl/genome/Crispr (http://csb.wur.nl/genome/crispr_length) http://csb.wur.nl/genome/Crispr/string" source="8023" target="8024" cy:directed="1">
    <att name="shared name" value="http://csb.wur.nl/genome/Crispr (http://csb.wur.nl/genome/crispr_length) http://csb.wur.nl/genome/Crispr/string" type="string"/>
    <att name="shared interaction" value="http://csb.wur.nl/genome/crispr_length" type="string"/>
    <att name="name" value="http://csb.wur.nl/genome/Crispr (http://csb.wur.nl/genome/crispr_length) http://csb.wur.nl/genome/Crispr/string" type="string"/>
    <att name="selected" value="0" type="boolean"/>
    <att name="interaction" value="http://csb.wur.nl/genome/crispr_length" type="string"/>
    <att name="destination type" value="string" type="string"/>
    <att name="forward multiplicity" value="1..1" type="string"/>
    <att name="full predicate" value="&lt;http://csb.wur.nl/genome/crispr_length&gt;" type="string"/>
    <att name="is_simple" value="1" type="boolean"/>
    <att name="predicate name" value="crispr_length" type="string"/>
    <att name="reference count" value="17" type="integer"/>
    <att name="reverse multiplicity" value="X..N" type="string"/>
    <att name="source" value="Crispr" type="string"/>
    <graphics width="1.2999999523162842" fill="#999999">
      <att name="EDGE_TARGET_ARROW_SELECTED_PAINT" value="#FFFF00" type="string"/>
      <att name="EDGE_LABEL" value="crispr_length" type="string"/>
      <att name="EDGE_LINE_TYPE" value="SOLID" type="string"/>
      <att name="EDGE_CURVED" value="true" type="string"/>
      <att name="EDGE_TARGET_ARROW_SHAPE" value="DIAMOND" type="string"/>
      <att name="EDGE_TOOLTIP" value="http://csb.wur.nl/genome/crispr_length" type="string"/>
      <att name="EDGE_LABEL_FONT_FACE" value="SansSerif.plain,plain,10" type="string"/>
      <att name="EDGE_SOURCE_ARROW_SELECTED_PAINT" value="#FFFF00" type="string"/>
      <att name="EDGE_SELECTED" value="false" type="string"/>
      <att name="EDGE_LABEL_FONT_SIZE" value="10" type="string"/>
      <att name="EDGE_LABEL_COLOR" value="#009999" type="string"/>
      <att name="EDGE_TARGET_ARROW_UNSELECTED_PAINT" value="#999999" type="string"/>
      <att name="EDGE_VISIBLE" value="true" type="string"/>
      <att name="EDGE_SOURCE_ARROW_UNSELECTED_PAINT" value="#999999" type="string"/>
      <att name="EDGE_STROKE_SELECTED_PAINT" value="#FF0000" type="string"/>
      <att name="EDGE_SOURCE_ARROW_SHAPE" value="T" type="string"/>
      <att name="EDGE_LABEL_TRANSPARENCY" value="255" type="string"/>
      <att name="EDGE_TRANSPARENCY" value="200" type="string"/>
    </graphics>
  </edge>
  <edge id="8117" label="http://csb.wur.nl/genome/Signalp (subClassOf) http://csb.wur.nl/genome/ProteinFeature" source="8019" target="8048" cy:directed="1">
    <att name="shared name" value="http://csb.wur.nl/genome/Signalp (subClassOf) http://csb.wur.nl/genome/ProteinFeature" type="string"/>
    <att name="shared interaction" value="subClassOf" type="string"/>
    <att name="name" value="http://csb.wur.nl/genome/Signalp (subClassOf) http://csb.wur.nl/genome/ProteinFeature" type="string"/>
    <att name="selected" value="0" type="boolean"/>
    <att name="interaction" value="subClassOf" type="string"/>
    <att name="destination type" value="" type="string"/>
    <att name="forward multiplicity" value="" type="string"/>
    <att name="full predicate" value="" type="string"/>
    <att name="is_simple" value="0" type="boolean"/>
    <att name="predicate name" value="" type="string"/>
    <att name="reference count" type="integer"/>
    <att name="reverse multiplicity" value="" type="string"/>
    <att name="source" value="" type="string"/>
    <graphics width="1.2999999523162842" fill="#0033FF">
      <att name="EDGE_TARGET_ARROW_SELECTED_PAINT" value="#FFFF00" type="string"/>
      <att name="EDGE_LABEL" value="" type="string"/>
      <att name="EDGE_LINE_TYPE" value="SOLID" type="string"/>
      <att name="EDGE_CURVED" value="true" type="string"/>
      <att name="EDGE_TARGET_ARROW_SHAPE" value="ARROW" type="string"/>
      <att name="EDGE_TOOLTIP" value="subClassOf" type="string"/>
      <att name="EDGE_LABEL_FONT_FACE" value="SansSerif.plain,plain,10" type="string"/>
      <att name="EDGE_SOURCE_ARROW_SELECTED_PAINT" value="#FFFF00" type="string"/>
      <att name="EDGE_SELECTED" value="false" type="string"/>
      <att name="EDGE_LABEL_FONT_SIZE" value="10" type="string"/>
      <att name="EDGE_LABEL_COLOR" value="#002424" type="string"/>
      <att name="EDGE_TARGET_ARROW_UNSELECTED_PAINT" value="#0033FF" type="string"/>
      <att name="EDGE_VISIBLE" value="true" type="string"/>
      <att name="EDGE_SOURCE_ARROW_UNSELECTED_PAINT" value="#999999" type="string"/>
      <att name="EDGE_STROKE_SELECTED_PAINT" value="#FF0000" type="string"/>
      <att name="EDGE_SOURCE_ARROW_SHAPE" value="NONE" type="string"/>
      <att name="EDGE_LABEL_TRANSPARENCY" value="255" type="string"/>
      <att name="EDGE_TRANSPARENCY" value="200" type="string"/>
    </graphics>
  </edge>
  <edge id="8116" label="http://csb.wur.nl/genome/Signalp (http://csb.wur.nl/genome/signal) http://csb.wur.nl/genome/Signalp/string" source="8019" target="8040" cy:directed="1">
    <att name="shared name" value="http://csb.wur.nl/genome/Signalp (http://csb.wur.nl/genome/signal) http://csb.wur.nl/genome/Signalp/string" type="string"/>
    <att name="shared interaction" value="http://csb.wur.nl/genome/signal" type="string"/>
    <att name="name" value="http://csb.wur.nl/genome/Signalp (http://csb.wur.nl/genome/signal) http://csb.wur.nl/genome/Signalp/string" type="string"/>
    <att name="selected" value="0" type="boolean"/>
    <att name="interaction" value="http://csb.wur.nl/genome/signal" type="string"/>
    <att name="destination type" value="string" type="string"/>
    <att name="forward multiplicity" value="1..1" type="string"/>
    <att name="full predicate" value="&lt;http://csb.wur.nl/genome/signal&gt;" type="string"/>
    <att name="is_simple" value="1" type="boolean"/>
    <att name="predicate name" value="signal" type="string"/>
    <att name="reference count" value="4641" type="integer"/>
    <att name="reverse multiplicity" value="X..N" type="string"/>
    <att name="source" value="Signalp" type="string"/>
    <graphics width="1.2999999523162842" fill="#999999">
      <att name="EDGE_TARGET_ARROW_SELECTED_PAINT" value="#FFFF00" type="string"/>
      <att name="EDGE_LABEL" value="signal" type="string"/>
      <att name="EDGE_LINE_TYPE" value="SOLID" type="string"/>
      <att name="EDGE_CURVED" value="true" type="string"/>
      <att name="EDGE_TARGET_ARROW_SHAPE" value="DIAMOND" type="string"/>
      <att name="EDGE_TOOLTIP" value="http://csb.wur.nl/genome/signal" type="string"/>
      <att name="EDGE_LABEL_FONT_FACE" value="SansSerif.plain,plain,10" type="string"/>
      <att name="EDGE_SOURCE_ARROW_SELECTED_PAINT" value="#FFFF00" type="string"/>
      <att name="EDGE_SELECTED" value="false" type="string"/>
      <att name="EDGE_LABEL_FONT_SIZE" value="10" type="string"/>
      <att name="EDGE_LABEL_COLOR" value="#009999" type="string"/>
      <att name="EDGE_TARGET_ARROW_UNSELECTED_PAINT" value="#999999" type="string"/>
      <att name="EDGE_VISIBLE" value="true" type="string"/>
      <att name="EDGE_SOURCE_ARROW_UNSELECTED_PAINT" value="#999999" type="string"/>
      <att name="EDGE_STROKE_SELECTED_PAINT" value="#FF0000" type="string"/>
      <att name="EDGE_SOURCE_ARROW_SHAPE" value="T" type="string"/>
      <att name="EDGE_LABEL_TRANSPARENCY" value="255" type="string"/>
      <att name="EDGE_TRANSPARENCY" value="200" type="string"/>
    </graphics>
  </edge>
  <edge id="8115" label="http://csb.wur.nl/genome/Signalp (http://csb.wur.nl/genome/network) http://csb.wur.nl/genome/Signalp/string" source="8019" target="8040" cy:directed="1">
    <att name="shared name" value="http://csb.wur.nl/genome/Signalp (http://csb.wur.nl/genome/network) http://csb.wur.nl/genome/Signalp/string" type="string"/>
    <att name="shared interaction" value="http://csb.wur.nl/genome/network" type="string"/>
    <att name="name" value="http://csb.wur.nl/genome/Signalp (http://csb.wur.nl/genome/network) http://csb.wur.nl/genome/Signalp/string" type="string"/>
    <att name="selected" value="0" type="boolean"/>
    <att name="interaction" value="http://csb.wur.nl/genome/network" type="string"/>
    <att name="destination type" value="string" type="string"/>
    <att name="forward multiplicity" value="1..1" type="string"/>
    <att name="full predicate" value="&lt;http://csb.wur.nl/genome/network&gt;" type="string"/>
    <att name="is_simple" value="1" type="boolean"/>
    <att name="predicate name" value="network" type="string"/>
    <att name="reference count" value="4641" type="integer"/>
    <att name="reverse multiplicity" value="X..N" type="string"/>
    <att name="source" value="Signalp" type="string"/>
    <graphics width="1.2999999523162842" fill="#999999">
      <att name="EDGE_TARGET_ARROW_SELECTED_PAINT" value="#FFFF00" type="string"/>
      <att name="EDGE_LABEL" value="network" type="string"/>
      <att name="EDGE_LINE_TYPE" value="SOLID" type="string"/>
      <att name="EDGE_CURVED" value="true" type="string"/>
      <att name="EDGE_TARGET_ARROW_SHAPE" value="DIAMOND" type="string"/>
      <att name="EDGE_TOOLTIP" value="http://csb.wur.nl/genome/network" type="string"/>
      <att name="EDGE_LABEL_FONT_FACE" value="SansSerif.plain,plain,10" type="string"/>
      <att name="EDGE_SOURCE_ARROW_SELECTED_PAINT" value="#FFFF00" type="string"/>
      <att name="EDGE_SELECTED" value="false" type="string"/>
      <att name="EDGE_LABEL_FONT_SIZE" value="10" type="string"/>
      <att name="EDGE_LABEL_COLOR" value="#009999" type="string"/>
      <att name="EDGE_TARGET_ARROW_UNSELECTED_PAINT" value="#999999" type="string"/>
      <att name="EDGE_VISIBLE" value="true" type="string"/>
      <att name="EDGE_SOURCE_ARROW_UNSELECTED_PAINT" value="#999999" type="string"/>
      <att name="EDGE_STROKE_SELECTED_PAINT" value="#FF0000" type="string"/>
      <att name="EDGE_SOURCE_ARROW_SHAPE" value="T" type="string"/>
      <att name="EDGE_LABEL_TRANSPARENCY" value="255" type="string"/>
      <att name="EDGE_TRANSPARENCY" value="200" type="string"/>
    </graphics>
  </edge>
  <edge id="8114" label="http://csb.wur.nl/genome/Signalp (http://csb.wur.nl/genome/ypos) http://csb.wur.nl/genome/Signalp/integer" source="8019" target="8039" cy:directed="1">
    <att name="shared name" value="http://csb.wur.nl/genome/Signalp (http://csb.wur.nl/genome/ypos) http://csb.wur.nl/genome/Signalp/integer" type="string"/>
    <att name="shared interaction" value="http://csb.wur.nl/genome/ypos" type="string"/>
    <att name="name" value="http://csb.wur.nl/genome/Signalp (http://csb.wur.nl/genome/ypos) http://csb.wur.nl/genome/Signalp/integer" type="string"/>
    <att name="selected" value="0" type="boolean"/>
    <att name="interaction" value="http://csb.wur.nl/genome/ypos" type="string"/>
    <att name="destination type" value="integer" type="string"/>
    <att name="forward multiplicity" value="1..1" type="string"/>
    <att name="full predicate" value="&lt;http://csb.wur.nl/genome/ypos&gt;" type="string"/>
    <att name="is_simple" value="1" type="boolean"/>
    <att name="predicate name" value="ypos" type="string"/>
    <att name="reference count" value="4641" type="integer"/>
    <att name="reverse multiplicity" value="-" type="string"/>
    <att name="source" value="Signalp" type="string"/>
    <graphics width="1.2999999523162842" fill="#999999">
      <att name="EDGE_TARGET_ARROW_SELECTED_PAINT" value="#FFFF00" type="string"/>
      <att name="EDGE_LABEL" value="ypos" type="string"/>
      <att name="EDGE_LINE_TYPE" value="SOLID" type="string"/>
      <att name="EDGE_CURVED" value="true" type="string"/>
      <att name="EDGE_TARGET_ARROW_SHAPE" value="DIAMOND" type="string"/>
      <att name="EDGE_TOOLTIP" value="http://csb.wur.nl/genome/ypos" type="string"/>
      <att name="EDGE_LABEL_FONT_FACE" value="SansSerif.plain,plain,10" type="string"/>
      <att name="EDGE_SOURCE_ARROW_SELECTED_PAINT" value="#FFFF00" type="string"/>
      <att name="EDGE_SELECTED" value="false" type="string"/>
      <att name="EDGE_LABEL_FONT_SIZE" value="10" type="string"/>
      <att name="EDGE_LABEL_COLOR" value="#009999" type="string"/>
      <att name="EDGE_TARGET_ARROW_UNSELECTED_PAINT" value="#999999" type="string"/>
      <att name="EDGE_VISIBLE" value="true" type="string"/>
      <att name="EDGE_SOURCE_ARROW_UNSELECTED_PAINT" value="#999999" type="string"/>
      <att name="EDGE_STROKE_SELECTED_PAINT" value="#FF0000" type="string"/>
      <att name="EDGE_SOURCE_ARROW_SHAPE" value="NONE" type="string"/>
      <att name="EDGE_LABEL_TRANSPARENCY" value="255" type="string"/>
      <att name="EDGE_TRANSPARENCY" value="200" type="string"/>
    </graphics>
  </edge>
  <edge id="8113" label="http://csb.wur.nl/genome/Signalp (http://csb.wur.nl/genome/spos) http://csb.wur.nl/genome/Signalp/integer" source="8019" target="8039" cy:directed="1">
    <att name="shared name" value="http://csb.wur.nl/genome/Signalp (http://csb.wur.nl/genome/spos) http://csb.wur.nl/genome/Signalp/integer" type="string"/>
    <att name="shared interaction" value="http://csb.wur.nl/genome/spos" type="string"/>
    <att name="name" value="http://csb.wur.nl/genome/Signalp (http://csb.wur.nl/genome/spos) http://csb.wur.nl/genome/Signalp/integer" type="string"/>
    <att name="selected" value="0" type="boolean"/>
    <att name="interaction" value="http://csb.wur.nl/genome/spos" type="string"/>
    <att name="destination type" value="integer" type="string"/>
    <att name="forward multiplicity" value="1..1" type="string"/>
    <att name="full predicate" value="&lt;http://csb.wur.nl/genome/spos&gt;" type="string"/>
    <att name="is_simple" value="1" type="boolean"/>
    <att name="predicate name" value="spos" type="string"/>
    <att name="reference count" value="4641" type="integer"/>
    <att name="reverse multiplicity" value="-" type="string"/>
    <att name="source" value="Signalp" type="string"/>
    <graphics width="1.2999999523162842" fill="#999999">
      <att name="EDGE_TARGET_ARROW_SELECTED_PAINT" value="#FFFF00" type="string"/>
      <att name="EDGE_LABEL" value="spos" type="string"/>
      <att name="EDGE_LINE_TYPE" value="SOLID" type="string"/>
      <att name="EDGE_CURVED" value="true" type="string"/>
      <att name="EDGE_TARGET_ARROW_SHAPE" value="DIAMOND" type="string"/>
      <att name="EDGE_TOOLTIP" value="http://csb.wur.nl/genome/spos" type="string"/>
      <att name="EDGE_LABEL_FONT_FACE" value="SansSerif.plain,plain,10" type="string"/>
      <att name="EDGE_SOURCE_ARROW_SELECTED_PAINT" value="#FFFF00" type="string"/>
      <att name="EDGE_SELECTED" value="false" type="string"/>
      <att name="EDGE_LABEL_FONT_SIZE" value="10" type="string"/>
      <att name="EDGE_LABEL_COLOR" value="#009999" type="string"/>
      <att name="EDGE_TARGET_ARROW_UNSELECTED_PAINT" value="#999999" type="string"/>
      <att name="EDGE_VISIBLE" value="true" type="string"/>
      <att name="EDGE_SOURCE_ARROW_UNSELECTED_PAINT" value="#999999" type="string"/>
      <att name="EDGE_STROKE_SELECTED_PAINT" value="#FF0000" type="string"/>
      <att name="EDGE_SOURCE_ARROW_SHAPE" value="NONE" type="string"/>
      <att name="EDGE_LABEL_TRANSPARENCY" value="255" type="string"/>
      <att name="EDGE_TRANSPARENCY" value="200" type="string"/>
    </graphics>
  </edge>
  <edge id="8112" label="http://csb.wur.nl/genome/Signalp (http://csb.wur.nl/genome/cpos) http://csb.wur.nl/genome/Signalp/integer" source="8019" target="8039" cy:directed="1">
    <att name="shared name" value="http://csb.wur.nl/genome/Signalp (http://csb.wur.nl/genome/cpos) http://csb.wur.nl/genome/Signalp/integer" type="string"/>
    <att name="shared interaction" value="http://csb.wur.nl/genome/cpos" type="string"/>
    <att name="name" value="http://csb.wur.nl/genome/Signalp (http://csb.wur.nl/genome/cpos) http://csb.wur.nl/genome/Signalp/integer" type="string"/>
    <att name="selected" value="0" type="boolean"/>
    <att name="interaction" value="http://csb.wur.nl/genome/cpos" type="string"/>
    <att name="destination type" value="integer" type="string"/>
    <att name="forward multiplicity" value="1..1" type="string"/>
    <att name="full predicate" value="&lt;http://csb.wur.nl/genome/cpos&gt;" type="string"/>
    <att name="is_simple" value="1" type="boolean"/>
    <att name="predicate name" value="cpos" type="string"/>
    <att name="reference count" value="4641" type="integer"/>
    <att name="reverse multiplicity" value="-" type="string"/>
    <att name="source" value="Signalp" type="string"/>
    <graphics width="1.2999999523162842" fill="#999999">
      <att name="EDGE_TARGET_ARROW_SELECTED_PAINT" value="#FFFF00" type="string"/>
      <att name="EDGE_LABEL" value="cpos" type="string"/>
      <att name="EDGE_LINE_TYPE" value="SOLID" type="string"/>
      <att name="EDGE_CURVED" value="true" type="string"/>
      <att name="EDGE_TARGET_ARROW_SHAPE" value="DIAMOND" type="string"/>
      <att name="EDGE_TOOLTIP" value="http://csb.wur.nl/genome/cpos" type="string"/>
      <att name="EDGE_LABEL_FONT_FACE" value="SansSerif.plain,plain,10" type="string"/>
      <att name="EDGE_SOURCE_ARROW_SELECTED_PAINT" value="#FFFF00" type="string"/>
      <att name="EDGE_SELECTED" value="false" type="string"/>
      <att name="EDGE_LABEL_FONT_SIZE" value="10" type="string"/>
      <att name="EDGE_LABEL_COLOR" value="#009999" type="string"/>
      <att name="EDGE_TARGET_ARROW_UNSELECTED_PAINT" value="#999999" type="string"/>
      <att name="EDGE_VISIBLE" value="true" type="string"/>
      <att name="EDGE_SOURCE_ARROW_UNSELECTED_PAINT" value="#999999" type="string"/>
      <att name="EDGE_STROKE_SELECTED_PAINT" value="#FF0000" type="string"/>
      <att name="EDGE_SOURCE_ARROW_SHAPE" value="NONE" type="string"/>
      <att name="EDGE_LABEL_TRANSPARENCY" value="255" type="string"/>
      <att name="EDGE_TRANSPARENCY" value="200" type="string"/>
    </graphics>
  </edge>
  <edge id="8111" label="http://csb.wur.nl/genome/Signalp (http://csb.wur.nl/genome/ymax) http://csb.wur.nl/genome/Signalp/float" source="8019" target="8038" cy:directed="1">
    <att name="shared name" value="http://csb.wur.nl/genome/Signalp (http://csb.wur.nl/genome/ymax) http://csb.wur.nl/genome/Signalp/float" type="string"/>
    <att name="shared interaction" value="http://csb.wur.nl/genome/ymax" type="string"/>
    <att name="name" value="http://csb.wur.nl/genome/Signalp (http://csb.wur.nl/genome/ymax) http://csb.wur.nl/genome/Signalp/float" type="string"/>
    <att name="selected" value="0" type="boolean"/>
    <att name="interaction" value="http://csb.wur.nl/genome/ymax" type="string"/>
    <att name="destination type" value="float" type="string"/>
    <att name="forward multiplicity" value="1..1" type="string"/>
    <att name="full predicate" value="&lt;http://csb.wur.nl/genome/ymax&gt;" type="string"/>
    <att name="is_simple" value="1" type="boolean"/>
    <att name="predicate name" value="ymax" type="string"/>
    <att name="reference count" value="4641" type="integer"/>
    <att name="reverse multiplicity" value="-" type="string"/>
    <att name="source" value="Signalp" type="string"/>
    <graphics width="1.2999999523162842" fill="#999999">
      <att name="EDGE_TARGET_ARROW_SELECTED_PAINT" value="#FFFF00" type="string"/>
      <att name="EDGE_LABEL" value="ymax" type="string"/>
      <att name="EDGE_LINE_TYPE" value="SOLID" type="string"/>
      <att name="EDGE_CURVED" value="true" type="string"/>
      <att name="EDGE_TARGET_ARROW_SHAPE" value="DIAMOND" type="string"/>
      <att name="EDGE_TOOLTIP" value="http://csb.wur.nl/genome/ymax" type="string"/>
      <att name="EDGE_LABEL_FONT_FACE" value="SansSerif.plain,plain,10" type="string"/>
      <att name="EDGE_SOURCE_ARROW_SELECTED_PAINT" value="#FFFF00" type="string"/>
      <att name="EDGE_SELECTED" value="false" type="string"/>
      <att name="EDGE_LABEL_FONT_SIZE" value="10" type="string"/>
      <att name="EDGE_LABEL_COLOR" value="#009999" type="string"/>
      <att name="EDGE_TARGET_ARROW_UNSELECTED_PAINT" value="#999999" type="string"/>
      <att name="EDGE_VISIBLE" value="true" type="string"/>
      <att name="EDGE_SOURCE_ARROW_UNSELECTED_PAINT" value="#999999" type="string"/>
      <att name="EDGE_STROKE_SELECTED_PAINT" value="#FF0000" type="string"/>
      <att name="EDGE_SOURCE_ARROW_SHAPE" value="NONE" type="string"/>
      <att name="EDGE_LABEL_TRANSPARENCY" value="255" type="string"/>
      <att name="EDGE_TRANSPARENCY" value="200" type="string"/>
    </graphics>
  </edge>
  <edge id="8110" label="http://csb.wur.nl/genome/Signalp (http://csb.wur.nl/genome/smean) http://csb.wur.nl/genome/Signalp/float" source="8019" target="8038" cy:directed="1">
    <att name="shared name" value="http://csb.wur.nl/genome/Signalp (http://csb.wur.nl/genome/smean) http://csb.wur.nl/genome/Signalp/float" type="string"/>
    <att name="shared interaction" value="http://csb.wur.nl/genome/smean" type="string"/>
    <att name="name" value="http://csb.wur.nl/genome/Signalp (http://csb.wur.nl/genome/smean) http://csb.wur.nl/genome/Signalp/float" type="string"/>
    <att name="selected" value="0" type="boolean"/>
    <att name="interaction" value="http://csb.wur.nl/genome/smean" type="string"/>
    <att name="destination type" value="float" type="string"/>
    <att name="forward multiplicity" value="1..1" type="string"/>
    <att name="full predicate" value="&lt;http://csb.wur.nl/genome/smean&gt;" type="string"/>
    <att name="is_simple" value="1" type="boolean"/>
    <att name="predicate name" value="smean" type="string"/>
    <att name="reference count" value="4641" type="integer"/>
    <att name="reverse multiplicity" value="-" type="string"/>
    <att name="source" value="Signalp" type="string"/>
    <graphics width="1.2999999523162842" fill="#999999">
      <att name="EDGE_TARGET_ARROW_SELECTED_PAINT" value="#FFFF00" type="string"/>
      <att name="EDGE_LABEL" value="smean" type="string"/>
      <att name="EDGE_LINE_TYPE" value="SOLID" type="string"/>
      <att name="EDGE_CURVED" value="true" type="string"/>
      <att name="EDGE_TARGET_ARROW_SHAPE" value="DIAMOND" type="string"/>
      <att name="EDGE_TOOLTIP" value="http://csb.wur.nl/genome/smean" type="string"/>
      <att name="EDGE_LABEL_FONT_FACE" value="SansSerif.plain,plain,10" type="string"/>
      <att name="EDGE_SOURCE_ARROW_SELECTED_PAINT" value="#FFFF00" type="string"/>
      <att name="EDGE_SELECTED" value="false" type="string"/>
      <att name="EDGE_LABEL_FONT_SIZE" value="10" type="string"/>
      <att name="EDGE_LABEL_COLOR" value="#009999" type="string"/>
      <att name="EDGE_TARGET_ARROW_UNSELECTED_PAINT" value="#999999" type="string"/>
      <att name="EDGE_VISIBLE" value="true" type="string"/>
      <att name="EDGE_SOURCE_ARROW_UNSELECTED_PAINT" value="#999999" type="string"/>
      <att name="EDGE_STROKE_SELECTED_PAINT" value="#FF0000" type="string"/>
      <att name="EDGE_SOURCE_ARROW_SHAPE" value="NONE" type="string"/>
      <att name="EDGE_LABEL_TRANSPARENCY" value="255" type="string"/>
      <att name="EDGE_TRANSPARENCY" value="200" type="string"/>
    </graphics>
  </edge>
  <edge id="8109" label="http://csb.wur.nl/genome/Signalp (http://csb.wur.nl/genome/smax) http://csb.wur.nl/genome/Signalp/float" source="8019" target="8038" cy:directed="1">
    <att name="shared name" value="http://csb.wur.nl/genome/Signalp (http://csb.wur.nl/genome/smax) http://csb.wur.nl/genome/Signalp/float" type="string"/>
    <att name="shared interaction" value="http://csb.wur.nl/genome/smax" type="string"/>
    <att name="name" value="http://csb.wur.nl/genome/Signalp (http://csb.wur.nl/genome/smax) http://csb.wur.nl/genome/Signalp/float" type="string"/>
    <att name="selected" value="0" type="boolean"/>
    <att name="interaction" value="http://csb.wur.nl/genome/smax" type="string"/>
    <att name="destination type" value="float" type="string"/>
    <att name="forward multiplicity" value="1..1" type="string"/>
    <att name="full predicate" value="&lt;http://csb.wur.nl/genome/smax&gt;" type="string"/>
    <att name="is_simple" value="1" type="boolean"/>
    <att name="predicate name" value="smax" type="string"/>
    <att name="reference count" value="4641" type="integer"/>
    <att name="reverse multiplicity" value="-" type="string"/>
    <att name="source" value="Signalp" type="string"/>
    <graphics width="1.2999999523162842" fill="#999999">
      <att name="EDGE_TARGET_ARROW_SELECTED_PAINT" value="#FFFF00" type="string"/>
      <att name="EDGE_LABEL" value="smax" type="string"/>
      <att name="EDGE_LINE_TYPE" value="SOLID" type="string"/>
      <att name="EDGE_CURVED" value="true" type="string"/>
      <att name="EDGE_TARGET_ARROW_SHAPE" value="DIAMOND" type="string"/>
      <att name="EDGE_TOOLTIP" value="http://csb.wur.nl/genome/smax" type="string"/>
      <att name="EDGE_LABEL_FONT_FACE" value="SansSerif.plain,plain,10" type="string"/>
      <att name="EDGE_SOURCE_ARROW_SELECTED_PAINT" value="#FFFF00" type="string"/>
      <att name="EDGE_SELECTED" value="false" type="string"/>
      <att name="EDGE_LABEL_FONT_SIZE" value="10" type="string"/>
      <att name="EDGE_LABEL_COLOR" value="#009999" type="string"/>
      <att name="EDGE_TARGET_ARROW_UNSELECTED_PAINT" value="#999999" type="string"/>
      <att name="EDGE_VISIBLE" value="true" type="string"/>
      <att name="EDGE_SOURCE_ARROW_UNSELECTED_PAINT" value="#999999" type="string"/>
      <att name="EDGE_STROKE_SELECTED_PAINT" value="#FF0000" type="string"/>
      <att name="EDGE_SOURCE_ARROW_SHAPE" value="NONE" type="string"/>
      <att name="EDGE_LABEL_TRANSPARENCY" value="255" type="string"/>
      <att name="EDGE_TRANSPARENCY" value="200" type="string"/>
    </graphics>
  </edge>
  <edge id="8108" label="http://csb.wur.nl/genome/Signalp (http://csb.wur.nl/genome/dmaxcut) http://csb.wur.nl/genome/Signalp/float" source="8019" target="8038" cy:directed="1">
    <att name="shared name" value="http://csb.wur.nl/genome/Signalp (http://csb.wur.nl/genome/dmaxcut) http://csb.wur.nl/genome/Signalp/float" type="string"/>
    <att name="shared interaction" value="http://csb.wur.nl/genome/dmaxcut" type="string"/>
    <att name="name" value="http://csb.wur.nl/genome/Signalp (http://csb.wur.nl/genome/dmaxcut) http://csb.wur.nl/genome/Signalp/float" type="string"/>
    <att name="selected" value="0" type="boolean"/>
    <att name="interaction" value="http://csb.wur.nl/genome/dmaxcut" type="string"/>
    <att name="destination type" value="float" type="string"/>
    <att name="forward multiplicity" value="1..1" type="string"/>
    <att name="full predicate" value="&lt;http://csb.wur.nl/genome/dmaxcut&gt;" type="string"/>
    <att name="is_simple" value="1" type="boolean"/>
    <att name="predicate name" value="dmaxcut" type="string"/>
    <att name="reference count" value="4641" type="integer"/>
    <att name="reverse multiplicity" value="-" type="string"/>
    <att name="source" value="Signalp" type="string"/>
    <graphics width="1.2999999523162842" fill="#999999">
      <att name="EDGE_TARGET_ARROW_SELECTED_PAINT" value="#FFFF00" type="string"/>
      <att name="EDGE_LABEL" value="dmaxcut" type="string"/>
      <att name="EDGE_LINE_TYPE" value="SOLID" type="string"/>
      <att name="EDGE_CURVED" value="true" type="string"/>
      <att name="EDGE_TARGET_ARROW_SHAPE" value="DIAMOND" type="string"/>
      <att name="EDGE_TOOLTIP" value="http://csb.wur.nl/genome/dmaxcut" type="string"/>
      <att name="EDGE_LABEL_FONT_FACE" value="SansSerif.plain,plain,10" type="string"/>
      <att name="EDGE_SOURCE_ARROW_SELECTED_PAINT" value="#FFFF00" type="string"/>
      <att name="EDGE_SELECTED" value="false" type="string"/>
      <att name="EDGE_LABEL_FONT_SIZE" value="10" type="string"/>
      <att name="EDGE_LABEL_COLOR" value="#009999" type="string"/>
      <att name="EDGE_TARGET_ARROW_UNSELECTED_PAINT" value="#999999" type="string"/>
      <att name="EDGE_VISIBLE" value="true" type="string"/>
      <att name="EDGE_SOURCE_ARROW_UNSELECTED_PAINT" value="#999999" type="string"/>
      <att name="EDGE_STROKE_SELECTED_PAINT" value="#FF0000" type="string"/>
      <att name="EDGE_SOURCE_ARROW_SHAPE" value="NONE" type="string"/>
      <att name="EDGE_LABEL_TRANSPARENCY" value="255" type="string"/>
      <att name="EDGE_TRANSPARENCY" value="200" type="string"/>
    </graphics>
  </edge>
  <edge id="8107" label="http://csb.wur.nl/genome/Signalp (http://csb.wur.nl/genome/d) http://csb.wur.nl/genome/Signalp/float" source="8019" target="8038" cy:directed="1">
    <att name="shared name" value="http://csb.wur.nl/genome/Signalp (http://csb.wur.nl/genome/d) http://csb.wur.nl/genome/Signalp/float" type="string"/>
    <att name="shared interaction" value="http://csb.wur.nl/genome/d" type="string"/>
    <att name="name" value="http://csb.wur.nl/genome/Signalp (http://csb.wur.nl/genome/d) http://csb.wur.nl/genome/Signalp/float" type="string"/>
    <att name="selected" value="0" type="boolean"/>
    <att name="interaction" value="http://csb.wur.nl/genome/d" type="string"/>
    <att name="destination type" value="float" type="string"/>
    <att name="forward multiplicity" value="1..1" type="string"/>
    <att name="full predicate" value="&lt;http://csb.wur.nl/genome/d&gt;" type="string"/>
    <att name="is_simple" value="1" type="boolean"/>
    <att name="predicate name" value="d" type="string"/>
    <att name="reference count" value="4641" type="integer"/>
    <att name="reverse multiplicity" value="-" type="string"/>
    <att name="source" value="Signalp" type="string"/>
    <graphics width="1.2999999523162842" fill="#999999">
      <att name="EDGE_TARGET_ARROW_SELECTED_PAINT" value="#FFFF00" type="string"/>
      <att name="EDGE_LABEL" value="d" type="string"/>
      <att name="EDGE_LINE_TYPE" value="SOLID" type="string"/>
      <att name="EDGE_CURVED" value="true" type="string"/>
      <att name="EDGE_TARGET_ARROW_SHAPE" value="DIAMOND" type="string"/>
      <att name="EDGE_TOOLTIP" value="http://csb.wur.nl/genome/d" type="string"/>
      <att name="EDGE_LABEL_FONT_FACE" value="SansSerif.plain,plain,10" type="string"/>
      <att name="EDGE_SOURCE_ARROW_SELECTED_PAINT" value="#FFFF00" type="string"/>
      <att name="EDGE_SELECTED" value="false" type="string"/>
      <att name="EDGE_LABEL_FONT_SIZE" value="10" type="string"/>
      <att name="EDGE_LABEL_COLOR" value="#009999" type="string"/>
      <att name="EDGE_TARGET_ARROW_UNSELECTED_PAINT" value="#999999" type="string"/>
      <att name="EDGE_VISIBLE" value="true" type="string"/>
      <att name="EDGE_SOURCE_ARROW_UNSELECTED_PAINT" value="#999999" type="string"/>
      <att name="EDGE_STROKE_SELECTED_PAINT" value="#FF0000" type="string"/>
      <att name="EDGE_SOURCE_ARROW_SHAPE" value="NONE" type="string"/>
      <att name="EDGE_LABEL_TRANSPARENCY" value="255" type="string"/>
      <att name="EDGE_TRANSPARENCY" value="200" type="string"/>
    </graphics>
  </edge>
  <edge id="8106" label="http://csb.wur.nl/genome/Signalp (http://csb.wur.nl/genome/cmax) http://csb.wur.nl/genome/Signalp/float" source="8019" target="8038" cy:directed="1">
    <att name="shared name" value="http://csb.wur.nl/genome/Signalp (http://csb.wur.nl/genome/cmax) http://csb.wur.nl/genome/Signalp/float" type="string"/>
    <att name="shared interaction" value="http://csb.wur.nl/genome/cmax" type="string"/>
    <att name="name" value="http://csb.wur.nl/genome/Signalp (http://csb.wur.nl/genome/cmax) http://csb.wur.nl/genome/Signalp/float" type="string"/>
    <att name="selected" value="0" type="boolean"/>
    <att name="interaction" value="http://csb.wur.nl/genome/cmax" type="string"/>
    <att name="destination type" value="float" type="string"/>
    <att name="forward multiplicity" value="1..1" type="string"/>
    <att name="full predicate" value="&lt;http://csb.wur.nl/genome/cmax&gt;" type="string"/>
    <att name="is_simple" value="1" type="boolean"/>
    <att name="predicate name" value="cmax" type="string"/>
    <att name="reference count" value="4641" type="integer"/>
    <att name="reverse multiplicity" value="-" type="string"/>
    <att name="source" value="Signalp" type="string"/>
    <graphics width="1.2999999523162842" fill="#999999">
      <att name="EDGE_TARGET_ARROW_SELECTED_PAINT" value="#FFFF00" type="string"/>
      <att name="EDGE_LABEL" value="cmax" type="string"/>
      <att name="EDGE_LINE_TYPE" value="SOLID" type="string"/>
      <att name="EDGE_CURVED" value="true" type="string"/>
      <att name="EDGE_TARGET_ARROW_SHAPE" value="DIAMOND" type="string"/>
      <att name="EDGE_TOOLTIP" value="http://csb.wur.nl/genome/cmax" type="string"/>
      <att name="EDGE_LABEL_FONT_FACE" value="SansSerif.plain,plain,10" type="string"/>
      <att name="EDGE_SOURCE_ARROW_SELECTED_PAINT" value="#FFFF00" type="string"/>
      <att name="EDGE_SELECTED" value="false" type="string"/>
      <att name="EDGE_LABEL_FONT_SIZE" value="10" type="string"/>
      <att name="EDGE_LABEL_COLOR" value="#009999" type="string"/>
      <att name="EDGE_TARGET_ARROW_UNSELECTED_PAINT" value="#999999" type="string"/>
      <att name="EDGE_VISIBLE" value="true" type="string"/>
      <att name="EDGE_SOURCE_ARROW_UNSELECTED_PAINT" value="#999999" type="string"/>
      <att name="EDGE_STROKE_SELECTED_PAINT" value="#FF0000" type="string"/>
      <att name="EDGE_SOURCE_ARROW_SHAPE" value="NONE" type="string"/>
      <att name="EDGE_LABEL_TRANSPARENCY" value="255" type="string"/>
      <att name="EDGE_TRANSPARENCY" value="200" type="string"/>
    </graphics>
  </edge>
  <edge id="8105" label="http://csb.wur.nl/genome/Pubmed (http://csb.wur.nl/genome/title) http://csb.wur.nl/genome/Pubmed/string" source="8018" target="8033" cy:directed="1">
    <att name="shared name" value="http://csb.wur.nl/genome/Pubmed (http://csb.wur.nl/genome/title) http://csb.wur.nl/genome/Pubmed/string" type="string"/>
    <att name="shared interaction" value="http://csb.wur.nl/genome/title" type="string"/>
    <att name="name" value="http://csb.wur.nl/genome/Pubmed (http://csb.wur.nl/genome/title) http://csb.wur.nl/genome/Pubmed/string" type="string"/>
    <att name="selected" value="0" type="boolean"/>
    <att name="interaction" value="http://csb.wur.nl/genome/title" type="string"/>
    <att name="destination type" value="string" type="string"/>
    <att name="forward multiplicity" value="1..1" type="string"/>
    <att name="full predicate" value="&lt;http://csb.wur.nl/genome/title&gt;" type="string"/>
    <att name="is_simple" value="1" type="boolean"/>
    <att name="predicate name" value="title" type="string"/>
    <att name="reference count" value="1" type="integer"/>
    <att name="reverse multiplicity" value="X..1" type="string"/>
    <att name="source" value="Pubmed" type="string"/>
    <graphics width="1.2999999523162842" fill="#999999">
      <att name="EDGE_TARGET_ARROW_SELECTED_PAINT" value="#FFFF00" type="string"/>
      <att name="EDGE_LABEL" value="title" type="string"/>
      <att name="EDGE_LINE_TYPE" value="SOLID" type="string"/>
      <att name="EDGE_CURVED" value="true" type="string"/>
      <att name="EDGE_TARGET_ARROW_SHAPE" value="DIAMOND" type="string"/>
      <att name="EDGE_TOOLTIP" value="http://csb.wur.nl/genome/title" type="string"/>
      <att name="EDGE_LABEL_FONT_FACE" value="SansSerif.plain,plain,10" type="string"/>
      <att name="EDGE_SOURCE_ARROW_SELECTED_PAINT" value="#FFFF00" type="string"/>
      <att name="EDGE_SELECTED" value="false" type="string"/>
      <att name="EDGE_LABEL_FONT_SIZE" value="10" type="string"/>
      <att name="EDGE_LABEL_COLOR" value="#009999" type="string"/>
      <att name="EDGE_TARGET_ARROW_UNSELECTED_PAINT" value="#999999" type="string"/>
      <att name="EDGE_VISIBLE" value="true" type="string"/>
      <att name="EDGE_SOURCE_ARROW_UNSELECTED_PAINT" value="#999999" type="string"/>
      <att name="EDGE_STROKE_SELECTED_PAINT" value="#FF0000" type="string"/>
      <att name="EDGE_SOURCE_ARROW_SHAPE" value="NONE" type="string"/>
      <att name="EDGE_LABEL_TRANSPARENCY" value="255" type="string"/>
      <att name="EDGE_TRANSPARENCY" value="200" type="string"/>
    </graphics>
  </edge>
  <edge id="8104" label="http://csb.wur.nl/genome/Pubmed (http://csb.wur.nl/genome/pubmed_id) http://csb.wur.nl/genome/Pubmed/string" source="8018" target="8033" cy:directed="1">
    <att name="shared name" value="http://csb.wur.nl/genome/Pubmed (http://csb.wur.nl/genome/pubmed_id) http://csb.wur.nl/genome/Pubmed/string" type="string"/>
    <att name="shared interaction" value="http://csb.wur.nl/genome/pubmed_id" type="string"/>
    <att name="name" value="http://csb.wur.nl/genome/Pubmed (http://csb.wur.nl/genome/pubmed_id) http://csb.wur.nl/genome/Pubmed/string" type="string"/>
    <att name="selected" value="0" type="boolean"/>
    <att name="interaction" value="http://csb.wur.nl/genome/pubmed_id" type="string"/>
    <att name="destination type" value="string" type="string"/>
    <att name="forward multiplicity" value="1..1" type="string"/>
    <att name="full predicate" value="&lt;http://csb.wur.nl/genome/pubmed_id&gt;" type="string"/>
    <att name="is_simple" value="1" type="boolean"/>
    <att name="predicate name" value="pubmed_id" type="string"/>
    <att name="reference count" value="1" type="integer"/>
    <att name="reverse multiplicity" value="X..1" type="string"/>
    <att name="source" value="Pubmed" type="string"/>
    <graphics width="1.2999999523162842" fill="#999999">
      <att name="EDGE_TARGET_ARROW_SELECTED_PAINT" value="#FFFF00" type="string"/>
      <att name="EDGE_LABEL" value="pubmed_id" type="string"/>
      <att name="EDGE_LINE_TYPE" value="SOLID" type="string"/>
      <att name="EDGE_CURVED" value="true" type="string"/>
      <att name="EDGE_TARGET_ARROW_SHAPE" value="DIAMOND" type="string"/>
      <att name="EDGE_TOOLTIP" value="http://csb.wur.nl/genome/pubmed_id" type="string"/>
      <att name="EDGE_LABEL_FONT_FACE" value="SansSerif.plain,plain,10" type="string"/>
      <att name="EDGE_SOURCE_ARROW_SELECTED_PAINT" value="#FFFF00" type="string"/>
      <att name="EDGE_SELECTED" value="false" type="string"/>
      <att name="EDGE_LABEL_FONT_SIZE" value="10" type="string"/>
      <att name="EDGE_LABEL_COLOR" value="#009999" type="string"/>
      <att name="EDGE_TARGET_ARROW_UNSELECTED_PAINT" value="#999999" type="string"/>
      <att name="EDGE_VISIBLE" value="true" type="string"/>
      <att name="EDGE_SOURCE_ARROW_UNSELECTED_PAINT" value="#999999" type="string"/>
      <att name="EDGE_STROKE_SELECTED_PAINT" value="#FF0000" type="string"/>
      <att name="EDGE_SOURCE_ARROW_SHAPE" value="NONE" type="string"/>
      <att name="EDGE_LABEL_TRANSPARENCY" value="255" type="string"/>
      <att name="EDGE_TRANSPARENCY" value="200" type="string"/>
    </graphics>
  </edge>
  <edge id="8103" label="http://csb.wur.nl/genome/Pubmed (http://csb.wur.nl/genome/medline_id) http://csb.wur.nl/genome/Pubmed/string" source="8018" target="8033" cy:directed="1">
    <att name="shared name" value="http://csb.wur.nl/genome/Pubmed (http://csb.wur.nl/genome/medline_id) http://csb.wur.nl/genome/Pubmed/string" type="string"/>
    <att name="shared interaction" value="http://csb.wur.nl/genome/medline_id" type="string"/>
    <att name="name" value="http://csb.wur.nl/genome/Pubmed (http://csb.wur.nl/genome/medline_id) http://csb.wur.nl/genome/Pubmed/string" type="string"/>
    <att name="selected" value="0" type="boolean"/>
    <att name="interaction" value="http://csb.wur.nl/genome/medline_id" type="string"/>
    <att name="destination type" value="string" type="string"/>
    <att name="forward multiplicity" value="1..1" type="string"/>
    <att name="full predicate" value="&lt;http://csb.wur.nl/genome/medline_id&gt;" type="string"/>
    <att name="is_simple" value="1" type="boolean"/>
    <att name="predicate name" value="medline_id" type="string"/>
    <att name="reference count" value="1" type="integer"/>
    <att name="reverse multiplicity" value="X..1" type="string"/>
    <att name="source" value="Pubmed" type="string"/>
    <graphics width="1.2999999523162842" fill="#999999">
      <att name="EDGE_TARGET_ARROW_SELECTED_PAINT" value="#FFFF00" type="string"/>
      <att name="EDGE_LABEL" value="medline_id" type="string"/>
      <att name="EDGE_LINE_TYPE" value="SOLID" type="string"/>
      <att name="EDGE_CURVED" value="true" type="string"/>
      <att name="EDGE_TARGET_ARROW_SHAPE" value="DIAMOND" type="string"/>
      <att name="EDGE_TOOLTIP" value="http://csb.wur.nl/genome/medline_id" type="string"/>
      <att name="EDGE_LABEL_FONT_FACE" value="SansSerif.plain,plain,10" type="string"/>
      <att name="EDGE_SOURCE_ARROW_SELECTED_PAINT" value="#FFFF00" type="string"/>
      <att name="EDGE_SELECTED" value="false" type="string"/>
      <att name="EDGE_LABEL_FONT_SIZE" value="10" type="string"/>
      <att name="EDGE_LABEL_COLOR" value="#009999" type="string"/>
      <att name="EDGE_TARGET_ARROW_UNSELECTED_PAINT" value="#999999" type="string"/>
      <att name="EDGE_VISIBLE" value="true" type="string"/>
      <att name="EDGE_SOURCE_ARROW_UNSELECTED_PAINT" value="#999999" type="string"/>
      <att name="EDGE_STROKE_SELECTED_PAINT" value="#FF0000" type="string"/>
      <att name="EDGE_SOURCE_ARROW_SHAPE" value="NONE" type="string"/>
      <att name="EDGE_LABEL_TRANSPARENCY" value="255" type="string"/>
      <att name="EDGE_TRANSPARENCY" value="200" type="string"/>
    </graphics>
  </edge>
  <edge id="8102" label="http://csb.wur.nl/genome/Pubmed (http://csb.wur.nl/genome/location) http://csb.wur.nl/genome/Pubmed/string" source="8018" target="8033" cy:directed="1">
    <att name="shared name" value="http://csb.wur.nl/genome/Pubmed (http://csb.wur.nl/genome/location) http://csb.wur.nl/genome/Pubmed/string" type="string"/>
    <att name="shared interaction" value="http://csb.wur.nl/genome/location" type="string"/>
    <att name="name" value="http://csb.wur.nl/genome/Pubmed (http://csb.wur.nl/genome/location) http://csb.wur.nl/genome/Pubmed/string" type="string"/>
    <att name="selected" value="0" type="boolean"/>
    <att name="interaction" value="http://csb.wur.nl/genome/location" type="string"/>
    <att name="destination type" value="string" type="string"/>
    <att name="forward multiplicity" value="1..1" type="string"/>
    <att name="full predicate" value="&lt;http://csb.wur.nl/genome/location&gt;" type="string"/>
    <att name="is_simple" value="1" type="boolean"/>
    <att name="predicate name" value="location" type="string"/>
    <att name="reference count" value="1" type="integer"/>
    <att name="reverse multiplicity" value="X..1" type="string"/>
    <att name="source" value="Pubmed" type="string"/>
    <graphics width="1.2999999523162842" fill="#999999">
      <att name="EDGE_TARGET_ARROW_SELECTED_PAINT" value="#FFFF00" type="string"/>
      <att name="EDGE_LABEL" value="location" type="string"/>
      <att name="EDGE_LINE_TYPE" value="SOLID" type="string"/>
      <att name="EDGE_CURVED" value="true" type="string"/>
      <att name="EDGE_TARGET_ARROW_SHAPE" value="DIAMOND" type="string"/>
      <att name="EDGE_TOOLTIP" value="http://csb.wur.nl/genome/location" type="string"/>
      <att name="EDGE_LABEL_FONT_FACE" value="SansSerif.plain,plain,10" type="string"/>
      <att name="EDGE_SOURCE_ARROW_SELECTED_PAINT" value="#FFFF00" type="string"/>
      <att name="EDGE_SELECTED" value="false" type="string"/>
      <att name="EDGE_LABEL_FONT_SIZE" value="10" type="string"/>
      <att name="EDGE_LABEL_COLOR" value="#009999" type="string"/>
      <att name="EDGE_TARGET_ARROW_UNSELECTED_PAINT" value="#999999" type="string"/>
      <att name="EDGE_VISIBLE" value="true" type="string"/>
      <att name="EDGE_SOURCE_ARROW_UNSELECTED_PAINT" value="#999999" type="string"/>
      <att name="EDGE_STROKE_SELECTED_PAINT" value="#FF0000" type="string"/>
      <att name="EDGE_SOURCE_ARROW_SHAPE" value="NONE" type="string"/>
      <att name="EDGE_LABEL_TRANSPARENCY" value="255" type="string"/>
      <att name="EDGE_TRANSPARENCY" value="200" type="string"/>
    </graphics>
  </edge>
  <edge id="8101" label="http://csb.wur.nl/genome/Pubmed (http://csb.wur.nl/genome/journal) http://csb.wur.nl/genome/Pubmed/string" source="8018" target="8033" cy:directed="1">
    <att name="shared name" value="http://csb.wur.nl/genome/Pubmed (http://csb.wur.nl/genome/journal) http://csb.wur.nl/genome/Pubmed/string" type="string"/>
    <att name="shared interaction" value="http://csb.wur.nl/genome/journal" type="string"/>
    <att name="name" value="http://csb.wur.nl/genome/Pubmed (http://csb.wur.nl/genome/journal) http://csb.wur.nl/genome/Pubmed/string" type="string"/>
    <att name="selected" value="0" type="boolean"/>
    <att name="interaction" value="http://csb.wur.nl/genome/journal" type="string"/>
    <att name="destination type" value="string" type="string"/>
    <att name="forward multiplicity" value="1..1" type="string"/>
    <att name="full predicate" value="&lt;http://csb.wur.nl/genome/journal&gt;" type="string"/>
    <att name="is_simple" value="1" type="boolean"/>
    <att name="predicate name" value="journal" type="string"/>
    <att name="reference count" value="1" type="integer"/>
    <att name="reverse multiplicity" value="X..1" type="string"/>
    <att name="source" value="Pubmed" type="string"/>
    <graphics width="1.2999999523162842" fill="#999999">
      <att name="EDGE_TARGET_ARROW_SELECTED_PAINT" value="#FFFF00" type="string"/>
      <att name="EDGE_LABEL" value="journal" type="string"/>
      <att name="EDGE_LINE_TYPE" value="SOLID" type="string"/>
      <att name="EDGE_CURVED" value="true" type="string"/>
      <att name="EDGE_TARGET_ARROW_SHAPE" value="DIAMOND" type="string"/>
      <att name="EDGE_TOOLTIP" value="http://csb.wur.nl/genome/journal" type="string"/>
      <att name="EDGE_LABEL_FONT_FACE" value="SansSerif.plain,plain,10" type="string"/>
      <att name="EDGE_SOURCE_ARROW_SELECTED_PAINT" value="#FFFF00" type="string"/>
      <att name="EDGE_SELECTED" value="false" type="string"/>
      <att name="EDGE_LABEL_FONT_SIZE" value="10" type="string"/>
      <att name="EDGE_LABEL_COLOR" value="#009999" type="string"/>
      <att name="EDGE_TARGET_ARROW_UNSELECTED_PAINT" value="#999999" type="string"/>
      <att name="EDGE_VISIBLE" value="true" type="string"/>
      <att name="EDGE_SOURCE_ARROW_UNSELECTED_PAINT" value="#999999" type="string"/>
      <att name="EDGE_STROKE_SELECTED_PAINT" value="#FF0000" type="string"/>
      <att name="EDGE_SOURCE_ARROW_SHAPE" value="NONE" type="string"/>
      <att name="EDGE_LABEL_TRANSPARENCY" value="255" type="string"/>
      <att name="EDGE_TRANSPARENCY" value="200" type="string"/>
    </graphics>
  </edge>
  <edge id="8100" label="http://csb.wur.nl/genome/Pubmed (http://csb.wur.nl/genome/consrtm) http://csb.wur.nl/genome/Pubmed/string" source="8018" target="8033" cy:directed="1">
    <att name="shared name" value="http://csb.wur.nl/genome/Pubmed (http://csb.wur.nl/genome/consrtm) http://csb.wur.nl/genome/Pubmed/string" type="string"/>
    <att name="shared interaction" value="http://csb.wur.nl/genome/consrtm" type="string"/>
    <att name="name" value="http://csb.wur.nl/genome/Pubmed (http://csb.wur.nl/genome/consrtm) http://csb.wur.nl/genome/Pubmed/string" type="string"/>
    <att name="selected" value="0" type="boolean"/>
    <att name="interaction" value="http://csb.wur.nl/genome/consrtm" type="string"/>
    <att name="destination type" value="string" type="string"/>
    <att name="forward multiplicity" value="1..1" type="string"/>
    <att name="full predicate" value="&lt;http://csb.wur.nl/genome/consrtm&gt;" type="string"/>
    <att name="is_simple" value="1" type="boolean"/>
    <att name="predicate name" value="consrtm" type="string"/>
    <att name="reference count" value="1" type="integer"/>
    <att name="reverse multiplicity" value="X..1" type="string"/>
    <att name="source" value="Pubmed" type="string"/>
    <graphics width="1.2999999523162842" fill="#999999">
      <att name="EDGE_TARGET_ARROW_SELECTED_PAINT" value="#FFFF00" type="string"/>
      <att name="EDGE_LABEL" value="consrtm" type="string"/>
      <att name="EDGE_LINE_TYPE" value="SOLID" type="string"/>
      <att name="EDGE_CURVED" value="true" type="string"/>
      <att name="EDGE_TARGET_ARROW_SHAPE" value="DIAMOND" type="string"/>
      <att name="EDGE_TOOLTIP" value="http://csb.wur.nl/genome/consrtm" type="string"/>
      <att name="EDGE_LABEL_FONT_FACE" value="SansSerif.plain,plain,10" type="string"/>
      <att name="EDGE_SOURCE_ARROW_SELECTED_PAINT" value="#FFFF00" type="string"/>
      <att name="EDGE_SELECTED" value="false" type="string"/>
      <att name="EDGE_LABEL_FONT_SIZE" value="10" type="string"/>
      <att name="EDGE_LABEL_COLOR" value="#009999" type="string"/>
      <att name="EDGE_TARGET_ARROW_UNSELECTED_PAINT" value="#999999" type="string"/>
      <att name="EDGE_VISIBLE" value="true" type="string"/>
      <att name="EDGE_SOURCE_ARROW_UNSELECTED_PAINT" value="#999999" type="string"/>
      <att name="EDGE_STROKE_SELECTED_PAINT" value="#FF0000" type="string"/>
      <att name="EDGE_SOURCE_ARROW_SHAPE" value="NONE" type="string"/>
      <att name="EDGE_LABEL_TRANSPARENCY" value="255" type="string"/>
      <att name="EDGE_TRANSPARENCY" value="200" type="string"/>
    </graphics>
  </edge>
  <edge id="8099" label="http://csb.wur.nl/genome/Pubmed (http://csb.wur.nl/genome/comment) http://csb.wur.nl/genome/Pubmed/string" source="8018" target="8033" cy:directed="1">
    <att name="shared name" value="http://csb.wur.nl/genome/Pubmed (http://csb.wur.nl/genome/comment) http://csb.wur.nl/genome/Pubmed/string" type="string"/>
    <att name="shared interaction" value="http://csb.wur.nl/genome/comment" type="string"/>
    <att name="name" value="http://csb.wur.nl/genome/Pubmed (http://csb.wur.nl/genome/comment) http://csb.wur.nl/genome/Pubmed/string" type="string"/>
    <att name="selected" value="0" type="boolean"/>
    <att name="interaction" value="http://csb.wur.nl/genome/comment" type="string"/>
    <att name="destination type" value="string" type="string"/>
    <att name="forward multiplicity" value="1..1" type="string"/>
    <att name="full predicate" value="&lt;http://csb.wur.nl/genome/comment&gt;" type="string"/>
    <att name="is_simple" value="1" type="boolean"/>
    <att name="predicate name" value="comment" type="string"/>
    <att name="reference count" value="1" type="integer"/>
    <att name="reverse multiplicity" value="X..1" type="string"/>
    <att name="source" value="Pubmed" type="string"/>
    <graphics width="1.2999999523162842" fill="#999999">
      <att name="EDGE_TARGET_ARROW_SELECTED_PAINT" value="#FFFF00" type="string"/>
      <att name="EDGE_LABEL" value="comment" type="string"/>
      <att name="EDGE_LINE_TYPE" value="SOLID" type="string"/>
      <att name="EDGE_CURVED" value="true" type="string"/>
      <att name="EDGE_TARGET_ARROW_SHAPE" value="DIAMOND" type="string"/>
      <att name="EDGE_TOOLTIP" value="http://csb.wur.nl/genome/comment" type="string"/>
      <att name="EDGE_LABEL_FONT_FACE" value="SansSerif.plain,plain,10" type="string"/>
      <att name="EDGE_SOURCE_ARROW_SELECTED_PAINT" value="#FFFF00" type="string"/>
      <att name="EDGE_SELECTED" value="false" type="string"/>
      <att name="EDGE_LABEL_FONT_SIZE" value="10" type="string"/>
      <att name="EDGE_LABEL_COLOR" value="#009999" type="string"/>
      <att name="EDGE_TARGET_ARROW_UNSELECTED_PAINT" value="#999999" type="string"/>
      <att name="EDGE_VISIBLE" value="true" type="string"/>
      <att name="EDGE_SOURCE_ARROW_UNSELECTED_PAINT" value="#999999" type="string"/>
      <att name="EDGE_STROKE_SELECTED_PAINT" value="#FF0000" type="string"/>
      <att name="EDGE_SOURCE_ARROW_SHAPE" value="NONE" type="string"/>
      <att name="EDGE_LABEL_TRANSPARENCY" value="255" type="string"/>
      <att name="EDGE_TRANSPARENCY" value="200" type="string"/>
    </graphics>
  </edge>
  <edge id="8098" label="http://csb.wur.nl/genome/Pubmed (http://csb.wur.nl/genome/authors) http://csb.wur.nl/genome/Pubmed/string" source="8018" target="8033" cy:directed="1">
    <att name="shared name" value="http://csb.wur.nl/genome/Pubmed (http://csb.wur.nl/genome/authors) http://csb.wur.nl/genome/Pubmed/string" type="string"/>
    <att name="shared interaction" value="http://csb.wur.nl/genome/authors" type="string"/>
    <att name="name" value="http://csb.wur.nl/genome/Pubmed (http://csb.wur.nl/genome/authors) http://csb.wur.nl/genome/Pubmed/string" type="string"/>
    <att name="selected" value="0" type="boolean"/>
    <att name="interaction" value="http://csb.wur.nl/genome/authors" type="string"/>
    <att name="destination type" value="string" type="string"/>
    <att name="forward multiplicity" value="1..1" type="string"/>
    <att name="full predicate" value="&lt;http://csb.wur.nl/genome/authors&gt;" type="string"/>
    <att name="is_simple" value="1" type="boolean"/>
    <att name="predicate name" value="authors" type="string"/>
    <att name="reference count" value="1" type="integer"/>
    <att name="reverse multiplicity" value="X..1" type="string"/>
    <att name="source" value="Pubmed" type="string"/>
    <graphics width="1.2999999523162842" fill="#999999">
      <att name="EDGE_TARGET_ARROW_SELECTED_PAINT" value="#FFFF00" type="string"/>
      <att name="EDGE_LABEL" value="authors" type="string"/>
      <att name="EDGE_LINE_TYPE" value="SOLID" type="string"/>
      <att name="EDGE_CURVED" value="true" type="string"/>
      <att name="EDGE_TARGET_ARROW_SHAPE" value="DIAMOND" type="string"/>
      <att name="EDGE_TOOLTIP" value="http://csb.wur.nl/genome/authors" type="string"/>
      <att name="EDGE_LABEL_FONT_FACE" value="SansSerif.plain,plain,10" type="string"/>
      <att name="EDGE_SOURCE_ARROW_SELECTED_PAINT" value="#FFFF00" type="string"/>
      <att name="EDGE_SELECTED" value="false" type="string"/>
      <att name="EDGE_LABEL_FONT_SIZE" value="10" type="string"/>
      <att name="EDGE_LABEL_COLOR" value="#009999" type="string"/>
      <att name="EDGE_TARGET_ARROW_UNSELECTED_PAINT" value="#999999" type="string"/>
      <att name="EDGE_VISIBLE" value="true" type="string"/>
      <att name="EDGE_SOURCE_ARROW_UNSELECTED_PAINT" value="#999999" type="string"/>
      <att name="EDGE_STROKE_SELECTED_PAINT" value="#FF0000" type="string"/>
      <att name="EDGE_SOURCE_ARROW_SHAPE" value="NONE" type="string"/>
      <att name="EDGE_LABEL_TRANSPARENCY" value="255" type="string"/>
      <att name="EDGE_TRANSPARENCY" value="200" type="string"/>
    </graphics>
  </edge>
  <edge id="8097" label="http://csb.wur.nl/genome/Protein (http://csb.wur.nl/genome/sequence) http://csb.wur.nl/genome/Protein/string" source="8017" target="8032" cy:directed="1">
    <att name="shared name" value="http://csb.wur.nl/genome/Protein (http://csb.wur.nl/genome/sequence) http://csb.wur.nl/genome/Protein/string" type="string"/>
    <att name="shared interaction" value="http://csb.wur.nl/genome/sequence" type="string"/>
    <att name="name" value="http://csb.wur.nl/genome/Protein (http://csb.wur.nl/genome/sequence) http://csb.wur.nl/genome/Protein/string" type="string"/>
    <att name="selected" value="0" type="boolean"/>
    <att name="interaction" value="http://csb.wur.nl/genome/sequence" type="string"/>
    <att name="destination type" value="string" type="string"/>
    <att name="forward multiplicity" value="1..1" type="string"/>
    <att name="full predicate" value="&lt;http://csb.wur.nl/genome/sequence&gt;" type="string"/>
    <att name="is_simple" value="1" type="boolean"/>
    <att name="predicate name" value="sequence" type="string"/>
    <att name="reference count" value="4641" type="integer"/>
    <att name="reverse multiplicity" value="X..1" type="string"/>
    <att name="source" value="Protein" type="string"/>
    <graphics width="1.2999999523162842" fill="#999999">
      <att name="EDGE_TARGET_ARROW_SELECTED_PAINT" value="#FFFF00" type="string"/>
      <att name="EDGE_LABEL" value="sequence" type="string"/>
      <att name="EDGE_LINE_TYPE" value="SOLID" type="string"/>
      <att name="EDGE_CURVED" value="true" type="string"/>
      <att name="EDGE_TARGET_ARROW_SHAPE" value="DIAMOND" type="string"/>
      <att name="EDGE_TOOLTIP" value="http://csb.wur.nl/genome/sequence" type="string"/>
      <att name="EDGE_LABEL_FONT_FACE" value="SansSerif.plain,plain,10" type="string"/>
      <att name="EDGE_SOURCE_ARROW_SELECTED_PAINT" value="#FFFF00" type="string"/>
      <att name="EDGE_SELECTED" value="false" type="string"/>
      <att name="EDGE_LABEL_FONT_SIZE" value="10" type="string"/>
      <att name="EDGE_LABEL_COLOR" value="#009999" type="string"/>
      <att name="EDGE_TARGET_ARROW_UNSELECTED_PAINT" value="#999999" type="string"/>
      <att name="EDGE_VISIBLE" value="true" type="string"/>
      <att name="EDGE_SOURCE_ARROW_UNSELECTED_PAINT" value="#999999" type="string"/>
      <att name="EDGE_STROKE_SELECTED_PAINT" value="#FF0000" type="string"/>
      <att name="EDGE_SOURCE_ARROW_SHAPE" value="NONE" type="string"/>
      <att name="EDGE_LABEL_TRANSPARENCY" value="255" type="string"/>
      <att name="EDGE_TRANSPARENCY" value="200" type="string"/>
    </graphics>
  </edge>
  <edge id="8096" label="http://csb.wur.nl/genome/Protein (http://csb.wur.nl/genome/md5) http://csb.wur.nl/genome/Protein/string" source="8017" target="8032" cy:directed="1">
    <att name="shared name" value="http://csb.wur.nl/genome/Protein (http://csb.wur.nl/genome/md5) http://csb.wur.nl/genome/Protein/string" type="string"/>
    <att name="shared interaction" value="http://csb.wur.nl/genome/md5" type="string"/>
    <att name="name" value="http://csb.wur.nl/genome/Protein (http://csb.wur.nl/genome/md5) http://csb.wur.nl/genome/Protein/string" type="string"/>
    <att name="selected" value="0" type="boolean"/>
    <att name="interaction" value="http://csb.wur.nl/genome/md5" type="string"/>
    <att name="destination type" value="string" type="string"/>
    <att name="forward multiplicity" value="1..1" type="string"/>
    <att name="full predicate" value="&lt;http://csb.wur.nl/genome/md5&gt;" type="string"/>
    <att name="is_simple" value="1" type="boolean"/>
    <att name="predicate name" value="md5" type="string"/>
    <att name="reference count" value="4641" type="integer"/>
    <att name="reverse multiplicity" value="X..1" type="string"/>
    <att name="source" value="Protein" type="string"/>
    <graphics width="1.2999999523162842" fill="#999999">
      <att name="EDGE_TARGET_ARROW_SELECTED_PAINT" value="#FFFF00" type="string"/>
      <att name="EDGE_LABEL" value="md5" type="string"/>
      <att name="EDGE_LINE_TYPE" value="SOLID" type="string"/>
      <att name="EDGE_CURVED" value="true" type="string"/>
      <att name="EDGE_TARGET_ARROW_SHAPE" value="DIAMOND" type="string"/>
      <att name="EDGE_TOOLTIP" value="http://csb.wur.nl/genome/md5" type="string"/>
      <att name="EDGE_LABEL_FONT_FACE" value="SansSerif.plain,plain,10" type="string"/>
      <att name="EDGE_SOURCE_ARROW_SELECTED_PAINT" value="#FFFF00" type="string"/>
      <att name="EDGE_SELECTED" value="false" type="string"/>
      <att name="EDGE_LABEL_FONT_SIZE" value="10" type="string"/>
      <att name="EDGE_LABEL_COLOR" value="#009999" type="string"/>
      <att name="EDGE_TARGET_ARROW_UNSELECTED_PAINT" value="#999999" type="string"/>
      <att name="EDGE_VISIBLE" value="true" type="string"/>
      <att name="EDGE_SOURCE_ARROW_UNSELECTED_PAINT" value="#999999" type="string"/>
      <att name="EDGE_STROKE_SELECTED_PAINT" value="#FF0000" type="string"/>
      <att name="EDGE_SOURCE_ARROW_SHAPE" value="NONE" type="string"/>
      <att name="EDGE_LABEL_TRANSPARENCY" value="255" type="string"/>
      <att name="EDGE_TRANSPARENCY" value="200" type="string"/>
    </graphics>
  </edge>
  <edge id="8095" label="http://csb.wur.nl/genome/Protein (http://csb.wur.nl/genome/feature) http://csb.wur.nl/genome/Signalp" source="8017" target="8019" cy:directed="1">
    <att name="shared name" value="http://csb.wur.nl/genome/Protein (http://csb.wur.nl/genome/feature) http://csb.wur.nl/genome/Signalp" type="string"/>
    <att name="shared interaction" value="http://csb.wur.nl/genome/feature" type="string"/>
    <att name="name" value="http://csb.wur.nl/genome/Protein (http://csb.wur.nl/genome/feature) http://csb.wur.nl/genome/Signalp" type="string"/>
    <att name="selected" value="0" type="boolean"/>
    <att name="interaction" value="http://csb.wur.nl/genome/feature" type="string"/>
    <att name="destination type" value="Signalp" type="string"/>
    <att name="forward multiplicity" value="1..1" type="string"/>
    <att name="full predicate" value="&lt;http://csb.wur.nl/genome/feature&gt;" type="string"/>
    <att name="is_simple" value="0" type="boolean"/>
    <att name="predicate name" value="feature" type="string"/>
    <att name="reference count" value="4641" type="integer"/>
    <att name="reverse multiplicity" value="1..1" type="string"/>
    <att name="source" value="Protein" type="string"/>
    <graphics width="1.2999999523162842" fill="#999999">
      <att name="EDGE_TARGET_ARROW_SELECTED_PAINT" value="#FFFF00" type="string"/>
      <att name="EDGE_LABEL" value="feature" type="string"/>
      <att name="EDGE_LINE_TYPE" value="SOLID" type="string"/>
      <att name="EDGE_CURVED" value="true" type="string"/>
      <att name="EDGE_TARGET_ARROW_SHAPE" value="DIAMOND" type="string"/>
      <att name="EDGE_TOOLTIP" value="http://csb.wur.nl/genome/feature" type="string"/>
      <att name="EDGE_LABEL_FONT_FACE" value="SansSerif.plain,plain,10" type="string"/>
      <att name="EDGE_SOURCE_ARROW_SELECTED_PAINT" value="#FFFF00" type="string"/>
      <att name="EDGE_SELECTED" value="false" type="string"/>
      <att name="EDGE_LABEL_FONT_SIZE" value="10" type="string"/>
      <att name="EDGE_LABEL_COLOR" value="#009999" type="string"/>
      <att name="EDGE_TARGET_ARROW_UNSELECTED_PAINT" value="#999999" type="string"/>
      <att name="EDGE_VISIBLE" value="true" type="string"/>
      <att name="EDGE_SOURCE_ARROW_UNSELECTED_PAINT" value="#999999" type="string"/>
      <att name="EDGE_STROKE_SELECTED_PAINT" value="#FF0000" type="string"/>
      <att name="EDGE_SOURCE_ARROW_SHAPE" value="NONE" type="string"/>
      <att name="EDGE_LABEL_TRANSPARENCY" value="255" type="string"/>
      <att name="EDGE_TRANSPARENCY" value="200" type="string"/>
    </graphics>
  </edge>
  <edge id="8094" label="http://csb.wur.nl/genome/Feature (http://csb.wur.nl/genome/version) http://csb.wur.nl/genome/Feature/string" source="8016" target="8028" cy:directed="1">
    <att name="shared name" value="http://csb.wur.nl/genome/Feature (http://csb.wur.nl/genome/version) http://csb.wur.nl/genome/Feature/string" type="string"/>
    <att name="shared interaction" value="http://csb.wur.nl/genome/version" type="string"/>
    <att name="name" value="http://csb.wur.nl/genome/Feature (http://csb.wur.nl/genome/version) http://csb.wur.nl/genome/Feature/string" type="string"/>
    <att name="selected" value="0" type="boolean"/>
    <att name="interaction" value="http://csb.wur.nl/genome/version" type="string"/>
    <att name="destination type" value="string" type="string"/>
    <att name="forward multiplicity" value="0..1" type="string"/>
    <att name="full predicate" value="&lt;http://csb.wur.nl/genome/version&gt;" type="string"/>
    <att name="is_simple" value="1" type="boolean"/>
    <att name="predicate name" value="version" type="string"/>
    <att name="reference count" value="8914" type="integer"/>
    <att name="reverse multiplicity" value="X..N" type="string"/>
    <att name="source" value="Feature" type="string"/>
    <graphics width="1.2999999523162842" fill="#999999">
      <att name="EDGE_TARGET_ARROW_SELECTED_PAINT" value="#FFFF00" type="string"/>
      <att name="EDGE_LABEL" value="version" type="string"/>
      <att name="EDGE_LINE_TYPE" value="SOLID" type="string"/>
      <att name="EDGE_CURVED" value="true" type="string"/>
      <att name="EDGE_TARGET_ARROW_SHAPE" value="DIAMOND" type="string"/>
      <att name="EDGE_TOOLTIP" value="http://csb.wur.nl/genome/version" type="string"/>
      <att name="EDGE_LABEL_FONT_FACE" value="SansSerif.plain,plain,10" type="string"/>
      <att name="EDGE_SOURCE_ARROW_SELECTED_PAINT" value="#FFFF00" type="string"/>
      <att name="EDGE_SELECTED" value="false" type="string"/>
      <att name="EDGE_LABEL_FONT_SIZE" value="10" type="string"/>
      <att name="EDGE_LABEL_COLOR" value="#009999" type="string"/>
      <att name="EDGE_TARGET_ARROW_UNSELECTED_PAINT" value="#999999" type="string"/>
      <att name="EDGE_VISIBLE" value="true" type="string"/>
      <att name="EDGE_SOURCE_ARROW_UNSELECTED_PAINT" value="#999999" type="string"/>
      <att name="EDGE_STROKE_SELECTED_PAINT" value="#FF0000" type="string"/>
      <att name="EDGE_SOURCE_ARROW_SHAPE" value="T" type="string"/>
      <att name="EDGE_LABEL_TRANSPARENCY" value="255" type="string"/>
      <att name="EDGE_TRANSPARENCY" value="200" type="string"/>
    </graphics>
  </edge>
  <edge id="8093" label="http://csb.wur.nl/genome/Feature (http://csb.wur.nl/genome/tool) http://csb.wur.nl/genome/Feature/string" source="8016" target="8028" cy:directed="1">
    <att name="shared name" value="http://csb.wur.nl/genome/Feature (http://csb.wur.nl/genome/tool) http://csb.wur.nl/genome/Feature/string" type="string"/>
    <att name="shared interaction" value="http://csb.wur.nl/genome/tool" type="string"/>
    <att name="name" value="http://csb.wur.nl/genome/Feature (http://csb.wur.nl/genome/tool) http://csb.wur.nl/genome/Feature/string" type="string"/>
    <att name="selected" value="0" type="boolean"/>
    <att name="interaction" value="http://csb.wur.nl/genome/tool" type="string"/>
    <att name="destination type" value="string" type="string"/>
    <att name="forward multiplicity" value="0..1" type="string"/>
    <att name="full predicate" value="&lt;http://csb.wur.nl/genome/tool&gt;" type="string"/>
    <att name="is_simple" value="1" type="boolean"/>
    <att name="predicate name" value="tool" type="string"/>
    <att name="reference count" value="8914" type="integer"/>
    <att name="reverse multiplicity" value="X..N" type="string"/>
    <att name="source" value="Feature" type="string"/>
    <graphics width="1.2999999523162842" fill="#999999">
      <att name="EDGE_TARGET_ARROW_SELECTED_PAINT" value="#FFFF00" type="string"/>
      <att name="EDGE_LABEL" value="tool" type="string"/>
      <att name="EDGE_LINE_TYPE" value="SOLID" type="string"/>
      <att name="EDGE_CURVED" value="true" type="string"/>
      <att name="EDGE_TARGET_ARROW_SHAPE" value="DIAMOND" type="string"/>
      <att name="EDGE_TOOLTIP" value="http://csb.wur.nl/genome/tool" type="string"/>
      <att name="EDGE_LABEL_FONT_FACE" value="SansSerif.plain,plain,10" type="string"/>
      <att name="EDGE_SOURCE_ARROW_SELECTED_PAINT" value="#FFFF00" type="string"/>
      <att name="EDGE_SELECTED" value="false" type="string"/>
      <att name="EDGE_LABEL_FONT_SIZE" value="10" type="string"/>
      <att name="EDGE_LABEL_COLOR" value="#009999" type="string"/>
      <att name="EDGE_TARGET_ARROW_UNSELECTED_PAINT" value="#999999" type="string"/>
      <att name="EDGE_VISIBLE" value="true" type="string"/>
      <att name="EDGE_SOURCE_ARROW_UNSELECTED_PAINT" value="#999999" type="string"/>
      <att name="EDGE_STROKE_SELECTED_PAINT" value="#FF0000" type="string"/>
      <att name="EDGE_SOURCE_ARROW_SHAPE" value="T" type="string"/>
      <att name="EDGE_LABEL_TRANSPARENCY" value="255" type="string"/>
      <att name="EDGE_TRANSPARENCY" value="200" type="string"/>
    </graphics>
  </edge>
  <edge id="8092" label="http://csb.wur.nl/genome/Feature (http://csb.wur.nl/genome/sourcedb) http://csb.wur.nl/genome/Feature/string" source="8016" target="8028" cy:directed="1">
    <att name="shared name" value="http://csb.wur.nl/genome/Feature (http://csb.wur.nl/genome/sourcedb) http://csb.wur.nl/genome/Feature/string" type="string"/>
    <att name="shared interaction" value="http://csb.wur.nl/genome/sourcedb" type="string"/>
    <att name="name" value="http://csb.wur.nl/genome/Feature (http://csb.wur.nl/genome/sourcedb) http://csb.wur.nl/genome/Feature/string" type="string"/>
    <att name="selected" value="0" type="boolean"/>
    <att name="interaction" value="http://csb.wur.nl/genome/sourcedb" type="string"/>
    <att name="destination type" value="string" type="string"/>
    <att name="forward multiplicity" value="1..1" type="string"/>
    <att name="full predicate" value="&lt;http://csb.wur.nl/genome/sourcedb&gt;" type="string"/>
    <att name="is_simple" value="1" type="boolean"/>
    <att name="predicate name" value="sourcedb" type="string"/>
    <att name="reference count" value="26789" type="integer"/>
    <att name="reverse multiplicity" value="X..N" type="string"/>
    <att name="source" value="Feature" type="string"/>
    <graphics width="1.2999999523162842" fill="#999999">
      <att name="EDGE_TARGET_ARROW_SELECTED_PAINT" value="#FFFF00" type="string"/>
      <att name="EDGE_LABEL" value="sourcedb" type="string"/>
      <att name="EDGE_LINE_TYPE" value="SOLID" type="string"/>
      <att name="EDGE_CURVED" value="true" type="string"/>
      <att name="EDGE_TARGET_ARROW_SHAPE" value="DIAMOND" type="string"/>
      <att name="EDGE_TOOLTIP" value="http://csb.wur.nl/genome/sourcedb" type="string"/>
      <att name="EDGE_LABEL_FONT_FACE" value="SansSerif.plain,plain,10" type="string"/>
      <att name="EDGE_SOURCE_ARROW_SELECTED_PAINT" value="#FFFF00" type="string"/>
      <att name="EDGE_SELECTED" value="false" type="string"/>
      <att name="EDGE_LABEL_FONT_SIZE" value="10" type="string"/>
      <att name="EDGE_LABEL_COLOR" value="#009999" type="string"/>
      <att name="EDGE_TARGET_ARROW_UNSELECTED_PAINT" value="#999999" type="string"/>
      <att name="EDGE_VISIBLE" value="true" type="string"/>
      <att name="EDGE_SOURCE_ARROW_UNSELECTED_PAINT" value="#999999" type="string"/>
      <att name="EDGE_STROKE_SELECTED_PAINT" value="#FF0000" type="string"/>
      <att name="EDGE_SOURCE_ARROW_SHAPE" value="T" type="string"/>
      <att name="EDGE_LABEL_TRANSPARENCY" value="255" type="string"/>
      <att name="EDGE_TRANSPARENCY" value="200" type="string"/>
    </graphics>
  </edge>
  <edge id="8091" label="http://csb.wur.nl/genome/Feature (http://csb.wur.nl/genome/sequence) http://csb.wur.nl/genome/Feature/string" source="8016" target="8028" cy:directed="1">
    <att name="shared name" value="http://csb.wur.nl/genome/Feature (http://csb.wur.nl/genome/sequence) http://csb.wur.nl/genome/Feature/string" type="string"/>
    <att name="shared interaction" value="http://csb.wur.nl/genome/sequence" type="string"/>
    <att name="name" value="http://csb.wur.nl/genome/Feature (http://csb.wur.nl/genome/sequence) http://csb.wur.nl/genome/Feature/string" type="string"/>
    <att name="selected" value="0" type="boolean"/>
    <att name="interaction" value="http://csb.wur.nl/genome/sequence" type="string"/>
    <att name="destination type" value="string" type="string"/>
    <att name="forward multiplicity" value="0..1" type="string"/>
    <att name="full predicate" value="&lt;http://csb.wur.nl/genome/sequence&gt;" type="string"/>
    <att name="is_simple" value="1" type="boolean"/>
    <att name="predicate name" value="sequence" type="string"/>
    <att name="reference count" value="8635" type="integer"/>
    <att name="reverse multiplicity" value="X..N" type="string"/>
    <att name="source" value="Feature" type="string"/>
    <graphics width="1.2999999523162842" fill="#999999">
      <att name="EDGE_TARGET_ARROW_SELECTED_PAINT" value="#FFFF00" type="string"/>
      <att name="EDGE_LABEL" value="sequence" type="string"/>
      <att name="EDGE_LINE_TYPE" value="SOLID" type="string"/>
      <att name="EDGE_CURVED" value="true" type="string"/>
      <att name="EDGE_TARGET_ARROW_SHAPE" value="DIAMOND" type="string"/>
      <att name="EDGE_TOOLTIP" value="http://csb.wur.nl/genome/sequence" type="string"/>
      <att name="EDGE_LABEL_FONT_FACE" value="SansSerif.plain,plain,10" type="string"/>
      <att name="EDGE_SOURCE_ARROW_SELECTED_PAINT" value="#FFFF00" type="string"/>
      <att name="EDGE_SELECTED" value="false" type="string"/>
      <att name="EDGE_LABEL_FONT_SIZE" value="10" type="string"/>
      <att name="EDGE_LABEL_COLOR" value="#009999" type="string"/>
      <att name="EDGE_TARGET_ARROW_UNSELECTED_PAINT" value="#999999" type="string"/>
      <att name="EDGE_VISIBLE" value="true" type="string"/>
      <att name="EDGE_SOURCE_ARROW_UNSELECTED_PAINT" value="#999999" type="string"/>
      <att name="EDGE_STROKE_SELECTED_PAINT" value="#FF0000" type="string"/>
      <att name="EDGE_SOURCE_ARROW_SHAPE" value="T" type="string"/>
      <att name="EDGE_LABEL_TRANSPARENCY" value="255" type="string"/>
      <att name="EDGE_TRANSPARENCY" value="200" type="string"/>
    </graphics>
  </edge>
  <edge id="8090" label="http://csb.wur.nl/genome/Feature (http://csb.wur.nl/genome/product) http://csb.wur.nl/genome/Feature/string" source="8016" target="8028" cy:directed="1">
    <att name="shared name" value="http://csb.wur.nl/genome/Feature (http://csb.wur.nl/genome/product) http://csb.wur.nl/genome/Feature/string" type="string"/>
    <att name="shared interaction" value="http://csb.wur.nl/genome/product" type="string"/>
    <att name="name" value="http://csb.wur.nl/genome/Feature (http://csb.wur.nl/genome/product) http://csb.wur.nl/genome/Feature/string" type="string"/>
    <att name="selected" value="0" type="boolean"/>
    <att name="interaction" value="http://csb.wur.nl/genome/product" type="string"/>
    <att name="destination type" value="string" type="string"/>
    <att name="forward multiplicity" value="0..1" type="string"/>
    <att name="full predicate" value="&lt;http://csb.wur.nl/genome/product&gt;" type="string"/>
    <att name="is_simple" value="1" type="boolean"/>
    <att name="predicate name" value="product" type="string"/>
    <att name="reference count" value="4260" type="integer"/>
    <att name="reverse multiplicity" value="X..N" type="string"/>
    <att name="source" value="Feature" type="string"/>
    <graphics width="1.2999999523162842" fill="#999999">
      <att name="EDGE_TARGET_ARROW_SELECTED_PAINT" value="#FFFF00" type="string"/>
      <att name="EDGE_LABEL" value="product" type="string"/>
      <att name="EDGE_LINE_TYPE" value="SOLID" type="string"/>
      <att name="EDGE_CURVED" value="true" type="string"/>
      <att name="EDGE_TARGET_ARROW_SHAPE" value="DIAMOND" type="string"/>
      <att name="EDGE_TOOLTIP" value="http://csb.wur.nl/genome/product" type="string"/>
      <att name="EDGE_LABEL_FONT_FACE" value="SansSerif.plain,plain,10" type="string"/>
      <att name="EDGE_SOURCE_ARROW_SELECTED_PAINT" value="#FFFF00" type="string"/>
      <att name="EDGE_SELECTED" value="false" type="string"/>
      <att name="EDGE_LABEL_FONT_SIZE" value="10" type="string"/>
      <att name="EDGE_LABEL_COLOR" value="#009999" type="string"/>
      <att name="EDGE_TARGET_ARROW_UNSELECTED_PAINT" value="#999999" type="string"/>
      <att name="EDGE_VISIBLE" value="true" type="string"/>
      <att name="EDGE_SOURCE_ARROW_UNSELECTED_PAINT" value="#999999" type="string"/>
      <att name="EDGE_STROKE_SELECTED_PAINT" value="#FF0000" type="string"/>
      <att name="EDGE_SOURCE_ARROW_SHAPE" value="T" type="string"/>
      <att name="EDGE_LABEL_TRANSPARENCY" value="255" type="string"/>
      <att name="EDGE_TRANSPARENCY" value="200" type="string"/>
    </graphics>
  </edge>
  <edge id="8089" label="http://csb.wur.nl/genome/Feature (http://csb.wur.nl/genome/note) http://csb.wur.nl/genome/Feature/string" source="8016" target="8028" cy:directed="1">
    <att name="shared name" value="http://csb.wur.nl/genome/Feature (http://csb.wur.nl/genome/note) http://csb.wur.nl/genome/Feature/string" type="string"/>
    <att name="shared interaction" value="http://csb.wur.nl/genome/note" type="string"/>
    <att name="name" value="http://csb.wur.nl/genome/Feature (http://csb.wur.nl/genome/note) http://csb.wur.nl/genome/Feature/string" type="string"/>
    <att name="selected" value="0" type="boolean"/>
    <att name="interaction" value="http://csb.wur.nl/genome/note" type="string"/>
    <att name="destination type" value="string" type="string"/>
    <att name="forward multiplicity" value="0..N" type="string"/>
    <att name="full predicate" value="&lt;http://csb.wur.nl/genome/note&gt;" type="string"/>
    <att name="is_simple" value="1" type="boolean"/>
    <att name="predicate name" value="note" type="string"/>
    <att name="reference count" value="17398" type="integer"/>
    <att name="reverse multiplicity" value="X..N" type="string"/>
    <att name="source" value="Feature" type="string"/>
    <graphics width="1.2999999523162842" fill="#999999">
      <att name="EDGE_TARGET_ARROW_SELECTED_PAINT" value="#FFFF00" type="string"/>
      <att name="EDGE_LABEL" value="note" type="string"/>
      <att name="EDGE_LINE_TYPE" value="SOLID" type="string"/>
      <att name="EDGE_CURVED" value="true" type="string"/>
      <att name="EDGE_TARGET_ARROW_SHAPE" value="CIRCLE" type="string"/>
      <att name="EDGE_TOOLTIP" value="http://csb.wur.nl/genome/note" type="string"/>
      <att name="EDGE_LABEL_FONT_FACE" value="SansSerif.plain,plain,10" type="string"/>
      <att name="EDGE_SOURCE_ARROW_SELECTED_PAINT" value="#FFFF00" type="string"/>
      <att name="EDGE_SELECTED" value="false" type="string"/>
      <att name="EDGE_LABEL_FONT_SIZE" value="10" type="string"/>
      <att name="EDGE_LABEL_COLOR" value="#009999" type="string"/>
      <att name="EDGE_TARGET_ARROW_UNSELECTED_PAINT" value="#999999" type="string"/>
      <att name="EDGE_VISIBLE" value="true" type="string"/>
      <att name="EDGE_SOURCE_ARROW_UNSELECTED_PAINT" value="#999999" type="string"/>
      <att name="EDGE_STROKE_SELECTED_PAINT" value="#FF0000" type="string"/>
      <att name="EDGE_SOURCE_ARROW_SHAPE" value="T" type="string"/>
      <att name="EDGE_LABEL_TRANSPARENCY" value="255" type="string"/>
      <att name="EDGE_TRANSPARENCY" value="200" type="string"/>
    </graphics>
  </edge>
  <edge id="8088" label="http://csb.wur.nl/genome/Feature (http://csb.wur.nl/genome/locus_tag) http://csb.wur.nl/genome/Feature/string" source="8016" target="8028" cy:directed="1">
    <att name="shared name" value="http://csb.wur.nl/genome/Feature (http://csb.wur.nl/genome/locus_tag) http://csb.wur.nl/genome/Feature/string" type="string"/>
    <att name="shared interaction" value="http://csb.wur.nl/genome/locus_tag" type="string"/>
    <att name="name" value="http://csb.wur.nl/genome/Feature (http://csb.wur.nl/genome/locus_tag) http://csb.wur.nl/genome/Feature/string" type="string"/>
    <att name="selected" value="0" type="boolean"/>
    <att name="interaction" value="http://csb.wur.nl/genome/locus_tag" type="string"/>
    <att name="destination type" value="string" type="string"/>
    <att name="forward multiplicity" value="0..1" type="string"/>
    <att name="full predicate" value="&lt;http://csb.wur.nl/genome/locus_tag&gt;" type="string"/>
    <att name="is_simple" value="1" type="boolean"/>
    <att name="predicate name" value="locus_tag" type="string"/>
    <att name="reference count" value="17649" type="integer"/>
    <att name="reverse multiplicity" value="X..N" type="string"/>
    <att name="source" value="Feature" type="string"/>
    <graphics width="1.2999999523162842" fill="#999999">
      <att name="EDGE_TARGET_ARROW_SELECTED_PAINT" value="#FFFF00" type="string"/>
      <att name="EDGE_LABEL" value="locus_tag" type="string"/>
      <att name="EDGE_LINE_TYPE" value="SOLID" type="string"/>
      <att name="EDGE_CURVED" value="true" type="string"/>
      <att name="EDGE_TARGET_ARROW_SHAPE" value="DIAMOND" type="string"/>
      <att name="EDGE_TOOLTIP" value="http://csb.wur.nl/genome/locus_tag" type="string"/>
      <att name="EDGE_LABEL_FONT_FACE" value="SansSerif.plain,plain,10" type="string"/>
      <att name="EDGE_SOURCE_ARROW_SELECTED_PAINT" value="#FFFF00" type="string"/>
      <att name="EDGE_SELECTED" value="false" type="string"/>
      <att name="EDGE_LABEL_FONT_SIZE" value="10" type="string"/>
      <att name="EDGE_LABEL_COLOR" value="#009999" type="string"/>
      <att name="EDGE_TARGET_ARROW_UNSELECTED_PAINT" value="#999999" type="string"/>
      <att name="EDGE_VISIBLE" value="true" type="string"/>
      <att name="EDGE_SOURCE_ARROW_UNSELECTED_PAINT" value="#999999" type="string"/>
      <att name="EDGE_STROKE_SELECTED_PAINT" value="#FF0000" type="string"/>
      <att name="EDGE_SOURCE_ARROW_SHAPE" value="T" type="string"/>
      <att name="EDGE_LABEL_TRANSPARENCY" value="255" type="string"/>
      <att name="EDGE_TRANSPARENCY" value="200" type="string"/>
    </graphics>
  </edge>
  <edge id="8087" label="http://csb.wur.nl/genome/Feature (http://csb.wur.nl/genome/gene) http://csb.wur.nl/genome/Feature/string" source="8016" target="8028" cy:directed="1">
    <att name="shared name" value="http://csb.wur.nl/genome/Feature (http://csb.wur.nl/genome/gene) http://csb.wur.nl/genome/Feature/string" type="string"/>
    <att name="shared interaction" value="http://csb.wur.nl/genome/gene" type="string"/>
    <att name="name" value="http://csb.wur.nl/genome/Feature (http://csb.wur.nl/genome/gene) http://csb.wur.nl/genome/Feature/string" type="string"/>
    <att name="selected" value="0" type="boolean"/>
    <att name="interaction" value="http://csb.wur.nl/genome/gene" type="string"/>
    <att name="destination type" value="string" type="string"/>
    <att name="forward multiplicity" value="0..1" type="string"/>
    <att name="full predicate" value="&lt;http://csb.wur.nl/genome/gene&gt;" type="string"/>
    <att name="is_simple" value="1" type="boolean"/>
    <att name="predicate name" value="gene" type="string"/>
    <att name="reference count" value="17056" type="integer"/>
    <att name="reverse multiplicity" value="X..N" type="string"/>
    <att name="source" value="Feature" type="string"/>
    <graphics width="1.2999999523162842" fill="#999999">
      <att name="EDGE_TARGET_ARROW_SELECTED_PAINT" value="#FFFF00" type="string"/>
      <att name="EDGE_LABEL" value="gene" type="string"/>
      <att name="EDGE_LINE_TYPE" value="SOLID" type="string"/>
      <att name="EDGE_CURVED" value="true" type="string"/>
      <att name="EDGE_TARGET_ARROW_SHAPE" value="DIAMOND" type="string"/>
      <att name="EDGE_TOOLTIP" value="http://csb.wur.nl/genome/gene" type="string"/>
      <att name="EDGE_LABEL_FONT_FACE" value="SansSerif.plain,plain,10" type="string"/>
      <att name="EDGE_SOURCE_ARROW_SELECTED_PAINT" value="#FFFF00" type="string"/>
      <att name="EDGE_SELECTED" value="false" type="string"/>
      <att name="EDGE_LABEL_FONT_SIZE" value="10" type="string"/>
      <att name="EDGE_LABEL_COLOR" value="#009999" type="string"/>
      <att name="EDGE_TARGET_ARROW_UNSELECTED_PAINT" value="#999999" type="string"/>
      <att name="EDGE_VISIBLE" value="true" type="string"/>
      <att name="EDGE_SOURCE_ARROW_UNSELECTED_PAINT" value="#999999" type="string"/>
      <att name="EDGE_STROKE_SELECTED_PAINT" value="#FF0000" type="string"/>
      <att name="EDGE_SOURCE_ARROW_SHAPE" value="T" type="string"/>
      <att name="EDGE_LABEL_TRANSPARENCY" value="255" type="string"/>
      <att name="EDGE_TRANSPARENCY" value="200" type="string"/>
    </graphics>
  </edge>
  <edge id="8086" label="http://csb.wur.nl/genome/Feature (http://csb.wur.nl/genome/db_xref) http://csb.wur.nl/genome/Feature/string" source="8016" target="8028" cy:directed="1">
    <att name="shared name" value="http://csb.wur.nl/genome/Feature (http://csb.wur.nl/genome/db_xref) http://csb.wur.nl/genome/Feature/string" type="string"/>
    <att name="shared interaction" value="http://csb.wur.nl/genome/db_xref" type="string"/>
    <att name="name" value="http://csb.wur.nl/genome/Feature (http://csb.wur.nl/genome/db_xref) http://csb.wur.nl/genome/Feature/string" type="string"/>
    <att name="selected" value="0" type="boolean"/>
    <att name="interaction" value="http://csb.wur.nl/genome/db_xref" type="string"/>
    <att name="destination type" value="string" type="string"/>
    <att name="forward multiplicity" value="0..N" type="string"/>
    <att name="full predicate" value="&lt;http://csb.wur.nl/genome/db_xref&gt;" type="string"/>
    <att name="is_simple" value="1" type="boolean"/>
    <att name="predicate name" value="db_xref" type="string"/>
    <att name="reference count" value="21871" type="integer"/>
    <att name="reverse multiplicity" value="X..N" type="string"/>
    <att name="source" value="Feature" type="string"/>
    <graphics width="1.2999999523162842" fill="#999999">
      <att name="EDGE_TARGET_ARROW_SELECTED_PAINT" value="#FFFF00" type="string"/>
      <att name="EDGE_LABEL" value="db_xref" type="string"/>
      <att name="EDGE_LINE_TYPE" value="SOLID" type="string"/>
      <att name="EDGE_CURVED" value="true" type="string"/>
      <att name="EDGE_TARGET_ARROW_SHAPE" value="CIRCLE" type="string"/>
      <att name="EDGE_TOOLTIP" value="http://csb.wur.nl/genome/db_xref" type="string"/>
      <att name="EDGE_LABEL_FONT_FACE" value="SansSerif.plain,plain,10" type="string"/>
      <att name="EDGE_SOURCE_ARROW_SELECTED_PAINT" value="#FFFF00" type="string"/>
      <att name="EDGE_SELECTED" value="false" type="string"/>
      <att name="EDGE_LABEL_FONT_SIZE" value="10" type="string"/>
      <att name="EDGE_LABEL_COLOR" value="#009999" type="string"/>
      <att name="EDGE_TARGET_ARROW_UNSELECTED_PAINT" value="#999999" type="string"/>
      <att name="EDGE_VISIBLE" value="true" type="string"/>
      <att name="EDGE_SOURCE_ARROW_UNSELECTED_PAINT" value="#999999" type="string"/>
      <att name="EDGE_STROKE_SELECTED_PAINT" value="#FF0000" type="string"/>
      <att name="EDGE_SOURCE_ARROW_SHAPE" value="T" type="string"/>
      <att name="EDGE_LABEL_TRANSPARENCY" value="255" type="string"/>
      <att name="EDGE_TRANSPARENCY" value="200" type="string"/>
    </graphics>
  </edge>
  <edge id="8085" label="http://csb.wur.nl/genome/Feature (http://csb.wur.nl/genome/strand) http://csb.wur.nl/genome/Feature/integer" source="8016" target="8027" cy:directed="1">
    <att name="shared name" value="http://csb.wur.nl/genome/Feature (http://csb.wur.nl/genome/strand) http://csb.wur.nl/genome/Feature/integer" type="string"/>
    <att name="shared interaction" value="http://csb.wur.nl/genome/strand" type="string"/>
    <att name="name" value="http://csb.wur.nl/genome/Feature (http://csb.wur.nl/genome/strand) http://csb.wur.nl/genome/Feature/integer" type="string"/>
    <att name="selected" value="0" type="boolean"/>
    <att name="interaction" value="http://csb.wur.nl/genome/strand" type="string"/>
    <att name="destination type" value="integer" type="string"/>
    <att name="forward multiplicity" value="0..1" type="string"/>
    <att name="full predicate" value="&lt;http://csb.wur.nl/genome/strand&gt;" type="string"/>
    <att name="is_simple" value="1" type="boolean"/>
    <att name="predicate name" value="strand" type="string"/>
    <att name="reference count" value="22021" type="integer"/>
    <att name="reverse multiplicity" value="-" type="string"/>
    <att name="source" value="Feature" type="string"/>
    <graphics width="1.2999999523162842" fill="#999999">
      <att name="EDGE_TARGET_ARROW_SELECTED_PAINT" value="#FFFF00" type="string"/>
      <att name="EDGE_LABEL" value="strand" type="string"/>
      <att name="EDGE_LINE_TYPE" value="SOLID" type="string"/>
      <att name="EDGE_CURVED" value="true" type="string"/>
      <att name="EDGE_TARGET_ARROW_SHAPE" value="DIAMOND" type="string"/>
      <att name="EDGE_TOOLTIP" value="http://csb.wur.nl/genome/strand" type="string"/>
      <att name="EDGE_LABEL_FONT_FACE" value="SansSerif.plain,plain,10" type="string"/>
      <att name="EDGE_SOURCE_ARROW_SELECTED_PAINT" value="#FFFF00" type="string"/>
      <att name="EDGE_SELECTED" value="false" type="string"/>
      <att name="EDGE_LABEL_FONT_SIZE" value="10" type="string"/>
      <att name="EDGE_LABEL_COLOR" value="#009999" type="string"/>
      <att name="EDGE_TARGET_ARROW_UNSELECTED_PAINT" value="#999999" type="string"/>
      <att name="EDGE_VISIBLE" value="true" type="string"/>
      <att name="EDGE_SOURCE_ARROW_UNSELECTED_PAINT" value="#999999" type="string"/>
      <att name="EDGE_STROKE_SELECTED_PAINT" value="#FF0000" type="string"/>
      <att name="EDGE_SOURCE_ARROW_SHAPE" value="NONE" type="string"/>
      <att name="EDGE_LABEL_TRANSPARENCY" value="255" type="string"/>
      <att name="EDGE_TRANSPARENCY" value="200" type="string"/>
    </graphics>
  </edge>
  <edge id="8084" label="http://csb.wur.nl/genome/Feature (http://csb.wur.nl/genome/gene) http://csb.wur.nl/genome/Feature/integer" source="8016" target="8027" cy:directed="1">
    <att name="shared name" value="http://csb.wur.nl/genome/Feature (http://csb.wur.nl/genome/gene) http://csb.wur.nl/genome/Feature/integer" type="string"/>
    <att name="shared interaction" value="http://csb.wur.nl/genome/gene" type="string"/>
    <att name="name" value="http://csb.wur.nl/genome/Feature (http://csb.wur.nl/genome/gene) http://csb.wur.nl/genome/Feature/integer" type="string"/>
    <att name="selected" value="0" type="boolean"/>
    <att name="interaction" value="http://csb.wur.nl/genome/gene" type="string"/>
    <att name="destination type" value="integer" type="string"/>
    <att name="forward multiplicity" value="0..1" type="string"/>
    <att name="full predicate" value="&lt;http://csb.wur.nl/genome/gene&gt;" type="string"/>
    <att name="is_simple" value="1" type="boolean"/>
    <att name="predicate name" value="gene" type="string"/>
    <att name="reference count" value="2" type="integer"/>
    <att name="reverse multiplicity" value="-" type="string"/>
    <att name="source" value="Feature" type="string"/>
    <graphics width="1.2999999523162842" fill="#999999">
      <att name="EDGE_TARGET_ARROW_SELECTED_PAINT" value="#FFFF00" type="string"/>
      <att name="EDGE_LABEL" value="gene" type="string"/>
      <att name="EDGE_LINE_TYPE" value="SOLID" type="string"/>
      <att name="EDGE_CURVED" value="true" type="string"/>
      <att name="EDGE_TARGET_ARROW_SHAPE" value="DIAMOND" type="string"/>
      <att name="EDGE_TOOLTIP" value="http://csb.wur.nl/genome/gene" type="string"/>
      <att name="EDGE_LABEL_FONT_FACE" value="SansSerif.plain,plain,10" type="string"/>
      <att name="EDGE_SOURCE_ARROW_SELECTED_PAINT" value="#FFFF00" type="string"/>
      <att name="EDGE_SELECTED" value="false" type="string"/>
      <att name="EDGE_LABEL_FONT_SIZE" value="10" type="string"/>
      <att name="EDGE_LABEL_COLOR" value="#009999" type="string"/>
      <att name="EDGE_TARGET_ARROW_UNSELECTED_PAINT" value="#999999" type="string"/>
      <att name="EDGE_VISIBLE" value="true" type="string"/>
      <att name="EDGE_SOURCE_ARROW_UNSELECTED_PAINT" value="#999999" type="string"/>
      <att name="EDGE_STROKE_SELECTED_PAINT" value="#FF0000" type="string"/>
      <att name="EDGE_SOURCE_ARROW_SHAPE" value="NONE" type="string"/>
      <att name="EDGE_LABEL_TRANSPARENCY" value="255" type="string"/>
      <att name="EDGE_TRANSPARENCY" value="200" type="string"/>
    </graphics>
  </edge>
  <edge id="8083" label="http://csb.wur.nl/genome/Feature (http://csb.wur.nl/genome/end) http://csb.wur.nl/genome/Feature/integer" source="8016" target="8027" cy:directed="1">
    <att name="shared name" value="http://csb.wur.nl/genome/Feature (http://csb.wur.nl/genome/end) http://csb.wur.nl/genome/Feature/integer" type="string"/>
    <att name="shared interaction" value="http://csb.wur.nl/genome/end" type="string"/>
    <att name="name" value="http://csb.wur.nl/genome/Feature (http://csb.wur.nl/genome/end) http://csb.wur.nl/genome/Feature/integer" type="string"/>
    <att name="selected" value="0" type="boolean"/>
    <att name="interaction" value="http://csb.wur.nl/genome/end" type="string"/>
    <att name="destination type" value="integer" type="string"/>
    <att name="forward multiplicity" value="1..1" type="string"/>
    <att name="full predicate" value="&lt;http://csb.wur.nl/genome/end&gt;" type="string"/>
    <att name="is_simple" value="1" type="boolean"/>
    <att name="predicate name" value="end" type="string"/>
    <att name="reference count" value="22131" type="integer"/>
    <att name="reverse multiplicity" value="-" type="string"/>
    <att name="source" value="Feature" type="string"/>
    <graphics width="1.2999999523162842" fill="#999999">
      <att name="EDGE_TARGET_ARROW_SELECTED_PAINT" value="#FFFF00" type="string"/>
      <att name="EDGE_LABEL" value="end" type="string"/>
      <att name="EDGE_LINE_TYPE" value="SOLID" type="string"/>
      <att name="EDGE_CURVED" value="true" type="string"/>
      <att name="EDGE_TARGET_ARROW_SHAPE" value="DIAMOND" type="string"/>
      <att name="EDGE_TOOLTIP" value="http://csb.wur.nl/genome/end" type="string"/>
      <att name="EDGE_LABEL_FONT_FACE" value="SansSerif.plain,plain,10" type="string"/>
      <att name="EDGE_SOURCE_ARROW_SELECTED_PAINT" value="#FFFF00" type="string"/>
      <att name="EDGE_SELECTED" value="false" type="string"/>
      <att name="EDGE_LABEL_FONT_SIZE" value="10" type="string"/>
      <att name="EDGE_LABEL_COLOR" value="#009999" type="string"/>
      <att name="EDGE_TARGET_ARROW_UNSELECTED_PAINT" value="#999999" type="string"/>
      <att name="EDGE_VISIBLE" value="true" type="string"/>
      <att name="EDGE_SOURCE_ARROW_UNSELECTED_PAINT" value="#999999" type="string"/>
      <att name="EDGE_STROKE_SELECTED_PAINT" value="#FF0000" type="string"/>
      <att name="EDGE_SOURCE_ARROW_SHAPE" value="NONE" type="string"/>
      <att name="EDGE_LABEL_TRANSPARENCY" value="255" type="string"/>
      <att name="EDGE_TRANSPARENCY" value="200" type="string"/>
    </graphics>
  </edge>
  <edge id="8082" label="http://csb.wur.nl/genome/Feature (http://csb.wur.nl/genome/begin) http://csb.wur.nl/genome/Feature/integer" source="8016" target="8027" cy:directed="1">
    <att name="shared name" value="http://csb.wur.nl/genome/Feature (http://csb.wur.nl/genome/begin) http://csb.wur.nl/genome/Feature/integer" type="string"/>
    <att name="shared interaction" value="http://csb.wur.nl/genome/begin" type="string"/>
    <att name="name" value="http://csb.wur.nl/genome/Feature (http://csb.wur.nl/genome/begin) http://csb.wur.nl/genome/Feature/integer" type="string"/>
    <att name="selected" value="0" type="boolean"/>
    <att name="interaction" value="http://csb.wur.nl/genome/begin" type="string"/>
    <att name="destination type" value="integer" type="string"/>
    <att name="forward multiplicity" value="1..1" type="string"/>
    <att name="full predicate" value="&lt;http://csb.wur.nl/genome/begin&gt;" type="string"/>
    <att name="is_simple" value="1" type="boolean"/>
    <att name="predicate name" value="begin" type="string"/>
    <att name="reference count" value="22148" type="integer"/>
    <att name="reverse multiplicity" value="-" type="string"/>
    <att name="source" value="Feature" type="string"/>
    <graphics width="1.2999999523162842" fill="#999999">
      <att name="EDGE_TARGET_ARROW_SELECTED_PAINT" value="#FFFF00" type="string"/>
      <att name="EDGE_LABEL" value="begin" type="string"/>
      <att name="EDGE_LINE_TYPE" value="SOLID" type="string"/>
      <att name="EDGE_CURVED" value="true" type="string"/>
      <att name="EDGE_TARGET_ARROW_SHAPE" value="DIAMOND" type="string"/>
      <att name="EDGE_TOOLTIP" value="http://csb.wur.nl/genome/begin" type="string"/>
      <att name="EDGE_LABEL_FONT_FACE" value="SansSerif.plain,plain,10" type="string"/>
      <att name="EDGE_SOURCE_ARROW_SELECTED_PAINT" value="#FFFF00" type="string"/>
      <att name="EDGE_SELECTED" value="false" type="string"/>
      <att name="EDGE_LABEL_FONT_SIZE" value="10" type="string"/>
      <att name="EDGE_LABEL_COLOR" value="#009999" type="string"/>
      <att name="EDGE_TARGET_ARROW_UNSELECTED_PAINT" value="#999999" type="string"/>
      <att name="EDGE_VISIBLE" value="true" type="string"/>
      <att name="EDGE_SOURCE_ARROW_UNSELECTED_PAINT" value="#999999" type="string"/>
      <att name="EDGE_STROKE_SELECTED_PAINT" value="#FF0000" type="string"/>
      <att name="EDGE_SOURCE_ARROW_SHAPE" value="NONE" type="string"/>
      <att name="EDGE_LABEL_TRANSPARENCY" value="255" type="string"/>
      <att name="EDGE_TRANSPARENCY" value="200" type="string"/>
    </graphics>
  </edge>
  <edge id="8081" label="http://csb.wur.nl/genome/Cds (subClassOf) http://csb.wur.nl/genome/Feature" source="8015" target="8016" cy:directed="1">
    <att name="shared name" value="http://csb.wur.nl/genome/Cds (subClassOf) http://csb.wur.nl/genome/Feature" type="string"/>
    <att name="shared interaction" value="subClassOf" type="string"/>
    <att name="name" value="http://csb.wur.nl/genome/Cds (subClassOf) http://csb.wur.nl/genome/Feature" type="string"/>
    <att name="selected" value="0" type="boolean"/>
    <att name="interaction" value="subClassOf" type="string"/>
    <att name="destination type" value="" type="string"/>
    <att name="forward multiplicity" value="" type="string"/>
    <att name="full predicate" value="" type="string"/>
    <att name="is_simple" value="0" type="boolean"/>
    <att name="predicate name" value="" type="string"/>
    <att name="reference count" type="integer"/>
    <att name="reverse multiplicity" value="" type="string"/>
    <att name="source" value="" type="string"/>
    <graphics width="1.2999999523162842" fill="#0033FF">
      <att name="EDGE_TARGET_ARROW_SELECTED_PAINT" value="#FFFF00" type="string"/>
      <att name="EDGE_LABEL" value="" type="string"/>
      <att name="EDGE_LINE_TYPE" value="SOLID" type="string"/>
      <att name="EDGE_CURVED" value="true" type="string"/>
      <att name="EDGE_TARGET_ARROW_SHAPE" value="ARROW" type="string"/>
      <att name="EDGE_TOOLTIP" value="subClassOf" type="string"/>
      <att name="EDGE_LABEL_FONT_FACE" value="SansSerif.plain,plain,10" type="string"/>
      <att name="EDGE_SOURCE_ARROW_SELECTED_PAINT" value="#FFFF00" type="string"/>
      <att name="EDGE_SELECTED" value="false" type="string"/>
      <att name="EDGE_LABEL_FONT_SIZE" value="10" type="string"/>
      <att name="EDGE_LABEL_COLOR" value="#002424" type="string"/>
      <att name="EDGE_TARGET_ARROW_UNSELECTED_PAINT" value="#0033FF" type="string"/>
      <att name="EDGE_VISIBLE" value="true" type="string"/>
      <att name="EDGE_SOURCE_ARROW_UNSELECTED_PAINT" value="#999999" type="string"/>
      <att name="EDGE_STROKE_SELECTED_PAINT" value="#FF0000" type="string"/>
      <att name="EDGE_SOURCE_ARROW_SHAPE" value="NONE" type="string"/>
      <att name="EDGE_LABEL_TRANSPARENCY" value="255" type="string"/>
      <att name="EDGE_TRANSPARENCY" value="200" type="string"/>
    </graphics>
  </edge>
  <edge id="8080" label="http://csb.wur.nl/genome/Cds (http://csb.wur.nl/genome/transl_except) http://csb.wur.nl/genome/Cds/string" source="8015" target="8022" cy:directed="1">
    <att name="shared name" value="http://csb.wur.nl/genome/Cds (http://csb.wur.nl/genome/transl_except) http://csb.wur.nl/genome/Cds/string" type="string"/>
    <att name="shared interaction" value="http://csb.wur.nl/genome/transl_except" type="string"/>
    <att name="name" value="http://csb.wur.nl/genome/Cds (http://csb.wur.nl/genome/transl_except) http://csb.wur.nl/genome/Cds/string" type="string"/>
    <att name="selected" value="0" type="boolean"/>
    <att name="interaction" value="http://csb.wur.nl/genome/transl_except" type="string"/>
    <att name="destination type" value="string" type="string"/>
    <att name="forward multiplicity" value="0..1" type="string"/>
    <att name="full predicate" value="&lt;http://csb.wur.nl/genome/transl_except&gt;" type="string"/>
    <att name="is_simple" value="1" type="boolean"/>
    <att name="predicate name" value="transl_except" type="string"/>
    <att name="reference count" value="3" type="integer"/>
    <att name="reverse multiplicity" value="X..1" type="string"/>
    <att name="source" value="Cds" type="string"/>
    <graphics width="1.2999999523162842" fill="#999999">
      <att name="EDGE_TARGET_ARROW_SELECTED_PAINT" value="#FFFF00" type="string"/>
      <att name="EDGE_LABEL" value="transl_except" type="string"/>
      <att name="EDGE_LINE_TYPE" value="SOLID" type="string"/>
      <att name="EDGE_CURVED" value="true" type="string"/>
      <att name="EDGE_TARGET_ARROW_SHAPE" value="DIAMOND" type="string"/>
      <att name="EDGE_TOOLTIP" value="http://csb.wur.nl/genome/transl_except" type="string"/>
      <att name="EDGE_LABEL_FONT_FACE" value="SansSerif.plain,plain,10" type="string"/>
      <att name="EDGE_SOURCE_ARROW_SELECTED_PAINT" value="#FFFF00" type="string"/>
      <att name="EDGE_SELECTED" value="false" type="string"/>
      <att name="EDGE_LABEL_FONT_SIZE" value="10" type="string"/>
      <att name="EDGE_LABEL_COLOR" value="#009999" type="string"/>
      <att name="EDGE_TARGET_ARROW_UNSELECTED_PAINT" value="#999999" type="string"/>
      <att name="EDGE_VISIBLE" value="true" type="string"/>
      <att name="EDGE_SOURCE_ARROW_UNSELECTED_PAINT" value="#999999" type="string"/>
      <att name="EDGE_STROKE_SELECTED_PAINT" value="#FF0000" type="string"/>
      <att name="EDGE_SOURCE_ARROW_SHAPE" value="NONE" type="string"/>
      <att name="EDGE_LABEL_TRANSPARENCY" value="255" type="string"/>
      <att name="EDGE_TRANSPARENCY" value="200" type="string"/>
    </graphics>
  </edge>
  <edge id="8079" label="http://csb.wur.nl/genome/Cds (http://csb.wur.nl/genome/start_type) http://csb.wur.nl/genome/Cds/string" source="8015" target="8022" cy:directed="1">
    <att name="shared name" value="http://csb.wur.nl/genome/Cds (http://csb.wur.nl/genome/start_type) http://csb.wur.nl/genome/Cds/string" type="string"/>
    <att name="shared interaction" value="http://csb.wur.nl/genome/start_type" type="string"/>
    <att name="name" value="http://csb.wur.nl/genome/Cds (http://csb.wur.nl/genome/start_type) http://csb.wur.nl/genome/Cds/string" type="string"/>
    <att name="selected" value="0" type="boolean"/>
    <att name="interaction" value="http://csb.wur.nl/genome/start_type" type="string"/>
    <att name="destination type" value="string" type="string"/>
    <att name="forward multiplicity" value="0..1" type="string"/>
    <att name="full predicate" value="&lt;http://csb.wur.nl/genome/start_type&gt;" type="string"/>
    <att name="is_simple" value="1" type="boolean"/>
    <att name="predicate name" value="start_type" type="string"/>
    <att name="reference count" value="4273" type="integer"/>
    <att name="reverse multiplicity" value="X..N" type="string"/>
    <att name="source" value="Cds" type="string"/>
    <graphics width="1.2999999523162842" fill="#999999">
      <att name="EDGE_TARGET_ARROW_SELECTED_PAINT" value="#FFFF00" type="string"/>
      <att name="EDGE_LABEL" value="start_type" type="string"/>
      <att name="EDGE_LINE_TYPE" value="SOLID" type="string"/>
      <att name="EDGE_CURVED" value="true" type="string"/>
      <att name="EDGE_TARGET_ARROW_SHAPE" value="DIAMOND" type="string"/>
      <att name="EDGE_TOOLTIP" value="http://csb.wur.nl/genome/start_type" type="string"/>
      <att name="EDGE_LABEL_FONT_FACE" value="SansSerif.plain,plain,10" type="string"/>
      <att name="EDGE_SOURCE_ARROW_SELECTED_PAINT" value="#FFFF00" type="string"/>
      <att name="EDGE_SELECTED" value="false" type="string"/>
      <att name="EDGE_LABEL_FONT_SIZE" value="10" type="string"/>
      <att name="EDGE_LABEL_COLOR" value="#009999" type="string"/>
      <att name="EDGE_TARGET_ARROW_UNSELECTED_PAINT" value="#999999" type="string"/>
      <att name="EDGE_VISIBLE" value="true" type="string"/>
      <att name="EDGE_SOURCE_ARROW_UNSELECTED_PAINT" value="#999999" type="string"/>
      <att name="EDGE_STROKE_SELECTED_PAINT" value="#FF0000" type="string"/>
      <att name="EDGE_SOURCE_ARROW_SHAPE" value="T" type="string"/>
      <att name="EDGE_LABEL_TRANSPARENCY" value="255" type="string"/>
      <att name="EDGE_TRANSPARENCY" value="200" type="string"/>
    </graphics>
  </edge>
  <edge id="8078" label="http://csb.wur.nl/genome/Cds (http://csb.wur.nl/genome/ribosomal_slippage) http://csb.wur.nl/genome/Cds/string" source="8015" target="8022" cy:directed="1">
    <att name="shared name" value="http://csb.wur.nl/genome/Cds (http://csb.wur.nl/genome/ribosomal_slippage) http://csb.wur.nl/genome/Cds/string" type="string"/>
    <att name="shared interaction" value="http://csb.wur.nl/genome/ribosomal_slippage" type="string"/>
    <att name="name" value="http://csb.wur.nl/genome/Cds (http://csb.wur.nl/genome/ribosomal_slippage) http://csb.wur.nl/genome/Cds/string" type="string"/>
    <att name="selected" value="0" type="boolean"/>
    <att name="interaction" value="http://csb.wur.nl/genome/ribosomal_slippage" type="string"/>
    <att name="destination type" value="string" type="string"/>
    <att name="forward multiplicity" value="0..1" type="string"/>
    <att name="full predicate" value="&lt;http://csb.wur.nl/genome/ribosomal_slippage&gt;" type="string"/>
    <att name="is_simple" value="1" type="boolean"/>
    <att name="predicate name" value="ribosomal_slippage" type="string"/>
    <att name="reference count" value="1" type="integer"/>
    <att name="reverse multiplicity" value="X..1" type="string"/>
    <att name="source" value="Cds" type="string"/>
    <graphics width="1.2999999523162842" fill="#999999">
      <att name="EDGE_TARGET_ARROW_SELECTED_PAINT" value="#FFFF00" type="string"/>
      <att name="EDGE_LABEL" value="ribosomal_slippage" type="string"/>
      <att name="EDGE_LINE_TYPE" value="SOLID" type="string"/>
      <att name="EDGE_CURVED" value="true" type="string"/>
      <att name="EDGE_TARGET_ARROW_SHAPE" value="DIAMOND" type="string"/>
      <att name="EDGE_TOOLTIP" value="http://csb.wur.nl/genome/ribosomal_slippage" type="string"/>
      <att name="EDGE_LABEL_FONT_FACE" value="SansSerif.plain,plain,10" type="string"/>
      <att name="EDGE_SOURCE_ARROW_SELECTED_PAINT" value="#FFFF00" type="string"/>
      <att name="EDGE_SELECTED" value="false" type="string"/>
      <att name="EDGE_LABEL_FONT_SIZE" value="10" type="string"/>
      <att name="EDGE_LABEL_COLOR" value="#009999" type="string"/>
      <att name="EDGE_TARGET_ARROW_UNSELECTED_PAINT" value="#999999" type="string"/>
      <att name="EDGE_VISIBLE" value="true" type="string"/>
      <att name="EDGE_SOURCE_ARROW_UNSELECTED_PAINT" value="#999999" type="string"/>
      <att name="EDGE_STROKE_SELECTED_PAINT" value="#FF0000" type="string"/>
      <att name="EDGE_SOURCE_ARROW_SHAPE" value="NONE" type="string"/>
      <att name="EDGE_LABEL_TRANSPARENCY" value="255" type="string"/>
      <att name="EDGE_TRANSPARENCY" value="200" type="string"/>
    </graphics>
  </edge>
  <edge id="8077" label="http://csb.wur.nl/genome/Cds (http://csb.wur.nl/genome/rbs_spacer) http://csb.wur.nl/genome/Cds/string" source="8015" target="8022" cy:directed="1">
    <att name="shared name" value="http://csb.wur.nl/genome/Cds (http://csb.wur.nl/genome/rbs_spacer) http://csb.wur.nl/genome/Cds/string" type="string"/>
    <att name="shared interaction" value="http://csb.wur.nl/genome/rbs_spacer" type="string"/>
    <att name="name" value="http://csb.wur.nl/genome/Cds (http://csb.wur.nl/genome/rbs_spacer) http://csb.wur.nl/genome/Cds/string" type="string"/>
    <att name="selected" value="0" type="boolean"/>
    <att name="interaction" value="http://csb.wur.nl/genome/rbs_spacer" type="string"/>
    <att name="destination type" value="string" type="string"/>
    <att name="forward multiplicity" value="0..1" type="string"/>
    <att name="full predicate" value="&lt;http://csb.wur.nl/genome/rbs_spacer&gt;" type="string"/>
    <att name="is_simple" value="1" type="boolean"/>
    <att name="predicate name" value="rbs_spacer" type="string"/>
    <att name="reference count" value="3787" type="integer"/>
    <att name="reverse multiplicity" value="X..N" type="string"/>
    <att name="source" value="Cds" type="string"/>
    <graphics width="1.2999999523162842" fill="#999999">
      <att name="EDGE_TARGET_ARROW_SELECTED_PAINT" value="#FFFF00" type="string"/>
      <att name="EDGE_LABEL" value="rbs_spacer" type="string"/>
      <att name="EDGE_LINE_TYPE" value="SOLID" type="string"/>
      <att name="EDGE_CURVED" value="true" type="string"/>
      <att name="EDGE_TARGET_ARROW_SHAPE" value="DIAMOND" type="string"/>
      <att name="EDGE_TOOLTIP" value="http://csb.wur.nl/genome/rbs_spacer" type="string"/>
      <att name="EDGE_LABEL_FONT_FACE" value="SansSerif.plain,plain,10" type="string"/>
      <att name="EDGE_SOURCE_ARROW_SELECTED_PAINT" value="#FFFF00" type="string"/>
      <att name="EDGE_SELECTED" value="false" type="string"/>
      <att name="EDGE_LABEL_FONT_SIZE" value="10" type="string"/>
      <att name="EDGE_LABEL_COLOR" value="#009999" type="string"/>
      <att name="EDGE_TARGET_ARROW_UNSELECTED_PAINT" value="#999999" type="string"/>
      <att name="EDGE_VISIBLE" value="true" type="string"/>
      <att name="EDGE_SOURCE_ARROW_UNSELECTED_PAINT" value="#999999" type="string"/>
      <att name="EDGE_STROKE_SELECTED_PAINT" value="#FF0000" type="string"/>
      <att name="EDGE_SOURCE_ARROW_SHAPE" value="T" type="string"/>
      <att name="EDGE_LABEL_TRANSPARENCY" value="255" type="string"/>
      <att name="EDGE_TRANSPARENCY" value="200" type="string"/>
    </graphics>
  </edge>
  <edge id="8076" label="http://csb.wur.nl/genome/Cds (http://csb.wur.nl/genome/rbs_motif) http://csb.wur.nl/genome/Cds/string" source="8015" target="8022" cy:directed="1">
    <att name="shared name" value="http://csb.wur.nl/genome/Cds (http://csb.wur.nl/genome/rbs_motif) http://csb.wur.nl/genome/Cds/string" type="string"/>
    <att name="shared interaction" value="http://csb.wur.nl/genome/rbs_motif" type="string"/>
    <att name="name" value="http://csb.wur.nl/genome/Cds (http://csb.wur.nl/genome/rbs_motif) http://csb.wur.nl/genome/Cds/string" type="string"/>
    <att name="selected" value="0" type="boolean"/>
    <att name="interaction" value="http://csb.wur.nl/genome/rbs_motif" type="string"/>
    <att name="destination type" value="string" type="string"/>
    <att name="forward multiplicity" value="0..1" type="string"/>
    <att name="full predicate" value="&lt;http://csb.wur.nl/genome/rbs_motif&gt;" type="string"/>
    <att name="is_simple" value="1" type="boolean"/>
    <att name="predicate name" value="rbs_motif" type="string"/>
    <att name="reference count" value="3787" type="integer"/>
    <att name="reverse multiplicity" value="X..N" type="string"/>
    <att name="source" value="Cds" type="string"/>
    <graphics width="1.2999999523162842" fill="#999999">
      <att name="EDGE_TARGET_ARROW_SELECTED_PAINT" value="#FFFF00" type="string"/>
      <att name="EDGE_LABEL" value="rbs_motif" type="string"/>
      <att name="EDGE_LINE_TYPE" value="SOLID" type="string"/>
      <att name="EDGE_CURVED" value="true" type="string"/>
      <att name="EDGE_TARGET_ARROW_SHAPE" value="DIAMOND" type="string"/>
      <att name="EDGE_TOOLTIP" value="http://csb.wur.nl/genome/rbs_motif" type="string"/>
      <att name="EDGE_LABEL_FONT_FACE" value="SansSerif.plain,plain,10" type="string"/>
      <att name="EDGE_SOURCE_ARROW_SELECTED_PAINT" value="#FFFF00" type="string"/>
      <att name="EDGE_SELECTED" value="false" type="string"/>
      <att name="EDGE_LABEL_FONT_SIZE" value="10" type="string"/>
      <att name="EDGE_LABEL_COLOR" value="#009999" type="string"/>
      <att name="EDGE_TARGET_ARROW_UNSELECTED_PAINT" value="#999999" type="string"/>
      <att name="EDGE_VISIBLE" value="true" type="string"/>
      <att name="EDGE_SOURCE_ARROW_UNSELECTED_PAINT" value="#999999" type="string"/>
      <att name="EDGE_STROKE_SELECTED_PAINT" value="#FF0000" type="string"/>
      <att name="EDGE_SOURCE_ARROW_SHAPE" value="T" type="string"/>
      <att name="EDGE_LABEL_TRANSPARENCY" value="255" type="string"/>
      <att name="EDGE_TRANSPARENCY" value="200" type="string"/>
    </graphics>
  </edge>
  <edge id="8075" label="http://csb.wur.nl/genome/Cds (http://csb.wur.nl/genome/protein_id) http://csb.wur.nl/genome/Cds/string" source="8015" target="8022" cy:directed="1">
    <att name="shared name" value="http://csb.wur.nl/genome/Cds (http://csb.wur.nl/genome/protein_id) http://csb.wur.nl/genome/Cds/string" type="string"/>
    <att name="shared interaction" value="http://csb.wur.nl/genome/protein_id" type="string"/>
    <att name="name" value="http://csb.wur.nl/genome/Cds (http://csb.wur.nl/genome/protein_id) http://csb.wur.nl/genome/Cds/string" type="string"/>
    <att name="selected" value="0" type="boolean"/>
    <att name="interaction" value="http://csb.wur.nl/genome/protein_id" type="string"/>
    <att name="destination type" value="string" type="string"/>
    <att name="forward multiplicity" value="0..1" type="string"/>
    <att name="full predicate" value="&lt;http://csb.wur.nl/genome/protein_id&gt;" type="string"/>
    <att name="is_simple" value="1" type="boolean"/>
    <att name="predicate name" value="protein_id" type="string"/>
    <att name="reference count" value="4153" type="integer"/>
    <att name="reverse multiplicity" value="X..1" type="string"/>
    <att name="source" value="Cds" type="string"/>
    <graphics width="1.2999999523162842" fill="#999999">
      <att name="EDGE_TARGET_ARROW_SELECTED_PAINT" value="#FFFF00" type="string"/>
      <att name="EDGE_LABEL" value="protein_id" type="string"/>
      <att name="EDGE_LINE_TYPE" value="SOLID" type="string"/>
      <att name="EDGE_CURVED" value="true" type="string"/>
      <att name="EDGE_TARGET_ARROW_SHAPE" value="DIAMOND" type="string"/>
      <att name="EDGE_TOOLTIP" value="http://csb.wur.nl/genome/protein_id" type="string"/>
      <att name="EDGE_LABEL_FONT_FACE" value="SansSerif.plain,plain,10" type="string"/>
      <att name="EDGE_SOURCE_ARROW_SELECTED_PAINT" value="#FFFF00" type="string"/>
      <att name="EDGE_SELECTED" value="false" type="string"/>
      <att name="EDGE_LABEL_FONT_SIZE" value="10" type="string"/>
      <att name="EDGE_LABEL_COLOR" value="#009999" type="string"/>
      <att name="EDGE_TARGET_ARROW_UNSELECTED_PAINT" value="#999999" type="string"/>
      <att name="EDGE_VISIBLE" value="true" type="string"/>
      <att name="EDGE_SOURCE_ARROW_UNSELECTED_PAINT" value="#999999" type="string"/>
      <att name="EDGE_STROKE_SELECTED_PAINT" value="#FF0000" type="string"/>
      <att name="EDGE_SOURCE_ARROW_SHAPE" value="NONE" type="string"/>
      <att name="EDGE_LABEL_TRANSPARENCY" value="255" type="string"/>
      <att name="EDGE_TRANSPARENCY" value="200" type="string"/>
    </graphics>
  </edge>
  <edge id="8074" label="http://csb.wur.nl/genome/Cds (http://csb.wur.nl/genome/partial) http://csb.wur.nl/genome/Cds/string" source="8015" target="8022" cy:directed="1">
    <att name="shared name" value="http://csb.wur.nl/genome/Cds (http://csb.wur.nl/genome/partial) http://csb.wur.nl/genome/Cds/string" type="string"/>
    <att name="shared interaction" value="http://csb.wur.nl/genome/partial" type="string"/>
    <att name="name" value="http://csb.wur.nl/genome/Cds (http://csb.wur.nl/genome/partial) http://csb.wur.nl/genome/Cds/string" type="string"/>
    <att name="selected" value="0" type="boolean"/>
    <att name="interaction" value="http://csb.wur.nl/genome/partial" type="string"/>
    <att name="destination type" value="string" type="string"/>
    <att name="forward multiplicity" value="0..1" type="string"/>
    <att name="full predicate" value="&lt;http://csb.wur.nl/genome/partial&gt;" type="string"/>
    <att name="is_simple" value="1" type="boolean"/>
    <att name="predicate name" value="partial" type="string"/>
    <att name="reference count" value="4273" type="integer"/>
    <att name="reverse multiplicity" value="X..N" type="string"/>
    <att name="source" value="Cds" type="string"/>
    <graphics width="1.2999999523162842" fill="#999999">
      <att name="EDGE_TARGET_ARROW_SELECTED_PAINT" value="#FFFF00" type="string"/>
      <att name="EDGE_LABEL" value="partial" type="string"/>
      <att name="EDGE_LINE_TYPE" value="SOLID" type="string"/>
      <att name="EDGE_CURVED" value="true" type="string"/>
      <att name="EDGE_TARGET_ARROW_SHAPE" value="DIAMOND" type="string"/>
      <att name="EDGE_TOOLTIP" value="http://csb.wur.nl/genome/partial" type="string"/>
      <att name="EDGE_LABEL_FONT_FACE" value="SansSerif.plain,plain,10" type="string"/>
      <att name="EDGE_SOURCE_ARROW_SELECTED_PAINT" value="#FFFF00" type="string"/>
      <att name="EDGE_SELECTED" value="false" type="string"/>
      <att name="EDGE_LABEL_FONT_SIZE" value="10" type="string"/>
      <att name="EDGE_LABEL_COLOR" value="#009999" type="string"/>
      <att name="EDGE_TARGET_ARROW_UNSELECTED_PAINT" value="#999999" type="string"/>
      <att name="EDGE_VISIBLE" value="true" type="string"/>
      <att name="EDGE_SOURCE_ARROW_UNSELECTED_PAINT" value="#999999" type="string"/>
      <att name="EDGE_STROKE_SELECTED_PAINT" value="#FF0000" type="string"/>
      <att name="EDGE_SOURCE_ARROW_SHAPE" value="T" type="string"/>
      <att name="EDGE_LABEL_TRANSPARENCY" value="255" type="string"/>
      <att name="EDGE_TRANSPARENCY" value="200" type="string"/>
    </graphics>
  </edge>
  <edge id="8073" label="http://csb.wur.nl/genome/Cds (http://csb.wur.nl/genome/gc_cont) http://csb.wur.nl/genome/Cds/string" source="8015" target="8022" cy:directed="1">
    <att name="shared name" value="http://csb.wur.nl/genome/Cds (http://csb.wur.nl/genome/gc_cont) http://csb.wur.nl/genome/Cds/string" type="string"/>
    <att name="shared interaction" value="http://csb.wur.nl/genome/gc_cont" type="string"/>
    <att name="name" value="http://csb.wur.nl/genome/Cds (http://csb.wur.nl/genome/gc_cont) http://csb.wur.nl/genome/Cds/string" type="string"/>
    <att name="selected" value="0" type="boolean"/>
    <att name="interaction" value="http://csb.wur.nl/genome/gc_cont" type="string"/>
    <att name="destination type" value="string" type="string"/>
    <att name="forward multiplicity" value="0..1" type="string"/>
    <att name="full predicate" value="&lt;http://csb.wur.nl/genome/gc_cont&gt;" type="string"/>
    <att name="is_simple" value="1" type="boolean"/>
    <att name="predicate name" value="gc_cont" type="string"/>
    <att name="reference count" value="4273" type="integer"/>
    <att name="reverse multiplicity" value="X..N" type="string"/>
    <att name="source" value="Cds" type="string"/>
    <graphics width="1.2999999523162842" fill="#999999">
      <att name="EDGE_TARGET_ARROW_SELECTED_PAINT" value="#FFFF00" type="string"/>
      <att name="EDGE_LABEL" value="gc_cont" type="string"/>
      <att name="EDGE_LINE_TYPE" value="SOLID" type="string"/>
      <att name="EDGE_CURVED" value="true" type="string"/>
      <att name="EDGE_TARGET_ARROW_SHAPE" value="DIAMOND" type="string"/>
      <att name="EDGE_TOOLTIP" value="http://csb.wur.nl/genome/gc_cont" type="string"/>
      <att name="EDGE_LABEL_FONT_FACE" value="SansSerif.plain,plain,10" type="string"/>
      <att name="EDGE_SOURCE_ARROW_SELECTED_PAINT" value="#FFFF00" type="string"/>
      <att name="EDGE_SELECTED" value="false" type="string"/>
      <att name="EDGE_LABEL_FONT_SIZE" value="10" type="string"/>
      <att name="EDGE_LABEL_COLOR" value="#009999" type="string"/>
      <att name="EDGE_TARGET_ARROW_UNSELECTED_PAINT" value="#999999" type="string"/>
      <att name="EDGE_VISIBLE" value="true" type="string"/>
      <att name="EDGE_SOURCE_ARROW_UNSELECTED_PAINT" value="#999999" type="string"/>
      <att name="EDGE_STROKE_SELECTED_PAINT" value="#FF0000" type="string"/>
      <att name="EDGE_SOURCE_ARROW_SHAPE" value="T" type="string"/>
      <att name="EDGE_LABEL_TRANSPARENCY" value="255" type="string"/>
      <att name="EDGE_TRANSPARENCY" value="200" type="string"/>
    </graphics>
  </edge>
  <edge id="8072" label="http://csb.wur.nl/genome/Cds (http://csb.wur.nl/genome/ec_number) http://csb.wur.nl/genome/Cds/string" source="8015" target="8022" cy:directed="1">
    <att name="shared name" value="http://csb.wur.nl/genome/Cds (http://csb.wur.nl/genome/ec_number) http://csb.wur.nl/genome/Cds/string" type="string"/>
    <att name="shared interaction" value="http://csb.wur.nl/genome/ec_number" type="string"/>
    <att name="name" value="http://csb.wur.nl/genome/Cds (http://csb.wur.nl/genome/ec_number) http://csb.wur.nl/genome/Cds/string" type="string"/>
    <att name="selected" value="0" type="boolean"/>
    <att name="interaction" value="http://csb.wur.nl/genome/ec_number" type="string"/>
    <att name="destination type" value="string" type="string"/>
    <att name="forward multiplicity" value="0..N" type="string"/>
    <att name="full predicate" value="&lt;http://csb.wur.nl/genome/ec_number&gt;" type="string"/>
    <att name="is_simple" value="1" type="boolean"/>
    <att name="predicate name" value="ec_number" type="string"/>
    <att name="reference count" value="1062" type="integer"/>
    <att name="reverse multiplicity" value="X..N" type="string"/>
    <att name="source" value="Cds" type="string"/>
    <graphics width="1.2999999523162842" fill="#999999">
      <att name="EDGE_TARGET_ARROW_SELECTED_PAINT" value="#FFFF00" type="string"/>
      <att name="EDGE_LABEL" value="ec_number" type="string"/>
      <att name="EDGE_LINE_TYPE" value="SOLID" type="string"/>
      <att name="EDGE_CURVED" value="true" type="string"/>
      <att name="EDGE_TARGET_ARROW_SHAPE" value="CIRCLE" type="string"/>
      <att name="EDGE_TOOLTIP" value="http://csb.wur.nl/genome/ec_number" type="string"/>
      <att name="EDGE_LABEL_FONT_FACE" value="SansSerif.plain,plain,10" type="string"/>
      <att name="EDGE_SOURCE_ARROW_SELECTED_PAINT" value="#FFFF00" type="string"/>
      <att name="EDGE_SELECTED" value="false" type="string"/>
      <att name="EDGE_LABEL_FONT_SIZE" value="10" type="string"/>
      <att name="EDGE_LABEL_COLOR" value="#009999" type="string"/>
      <att name="EDGE_TARGET_ARROW_UNSELECTED_PAINT" value="#999999" type="string"/>
      <att name="EDGE_VISIBLE" value="true" type="string"/>
      <att name="EDGE_SOURCE_ARROW_UNSELECTED_PAINT" value="#999999" type="string"/>
      <att name="EDGE_STROKE_SELECTED_PAINT" value="#FF0000" type="string"/>
      <att name="EDGE_SOURCE_ARROW_SHAPE" value="T" type="string"/>
      <att name="EDGE_LABEL_TRANSPARENCY" value="255" type="string"/>
      <att name="EDGE_TRANSPARENCY" value="200" type="string"/>
    </graphics>
  </edge>
  <edge id="8071" label="http://csb.wur.nl/genome/Cds (http://csb.wur.nl/genome/transl_table) http://csb.wur.nl/genome/Cds/integer" source="8015" target="8021" cy:directed="1">
    <att name="shared name" value="http://csb.wur.nl/genome/Cds (http://csb.wur.nl/genome/transl_table) http://csb.wur.nl/genome/Cds/integer" type="string"/>
    <att name="shared interaction" value="http://csb.wur.nl/genome/transl_table" type="string"/>
    <att name="name" value="http://csb.wur.nl/genome/Cds (http://csb.wur.nl/genome/transl_table) http://csb.wur.nl/genome/Cds/integer" type="string"/>
    <att name="selected" value="0" type="boolean"/>
    <att name="interaction" value="http://csb.wur.nl/genome/transl_table" type="string"/>
    <att name="destination type" value="integer" type="string"/>
    <att name="forward multiplicity" value="0..1" type="string"/>
    <att name="full predicate" value="&lt;http://csb.wur.nl/genome/transl_table&gt;" type="string"/>
    <att name="is_simple" value="1" type="boolean"/>
    <att name="predicate name" value="transl_table" type="string"/>
    <att name="reference count" value="4153" type="integer"/>
    <att name="reverse multiplicity" value="-" type="string"/>
    <att name="source" value="Cds" type="string"/>
    <graphics width="1.2999999523162842" fill="#999999">
      <att name="EDGE_TARGET_ARROW_SELECTED_PAINT" value="#FFFF00" type="string"/>
      <att name="EDGE_LABEL" value="transl_table" type="string"/>
      <att name="EDGE_LINE_TYPE" value="SOLID" type="string"/>
      <att name="EDGE_CURVED" value="true" type="string"/>
      <att name="EDGE_TARGET_ARROW_SHAPE" value="DIAMOND" type="string"/>
      <att name="EDGE_TOOLTIP" value="http://csb.wur.nl/genome/transl_table" type="string"/>
      <att name="EDGE_LABEL_FONT_FACE" value="SansSerif.plain,plain,10" type="string"/>
      <att name="EDGE_SOURCE_ARROW_SELECTED_PAINT" value="#FFFF00" type="string"/>
      <att name="EDGE_SELECTED" value="false" type="string"/>
      <att name="EDGE_LABEL_FONT_SIZE" value="10" type="string"/>
      <att name="EDGE_LABEL_COLOR" value="#009999" type="string"/>
      <att name="EDGE_TARGET_ARROW_UNSELECTED_PAINT" value="#999999" type="string"/>
      <att name="EDGE_VISIBLE" value="true" type="string"/>
      <att name="EDGE_SOURCE_ARROW_UNSELECTED_PAINT" value="#999999" type="string"/>
      <att name="EDGE_STROKE_SELECTED_PAINT" value="#FF0000" type="string"/>
      <att name="EDGE_SOURCE_ARROW_SHAPE" value="NONE" type="string"/>
      <att name="EDGE_LABEL_TRANSPARENCY" value="255" type="string"/>
      <att name="EDGE_TRANSPARENCY" value="200" type="string"/>
    </graphics>
  </edge>
  <edge id="8070" label="http://csb.wur.nl/genome/Cds (http://csb.wur.nl/genome/codon_start) http://csb.wur.nl/genome/Cds/integer" source="8015" target="8021" cy:directed="1">
    <att name="shared name" value="http://csb.wur.nl/genome/Cds (http://csb.wur.nl/genome/codon_start) http://csb.wur.nl/genome/Cds/integer" type="string"/>
    <att name="shared interaction" value="http://csb.wur.nl/genome/codon_start" type="string"/>
    <att name="name" value="http://csb.wur.nl/genome/Cds (http://csb.wur.nl/genome/codon_start) http://csb.wur.nl/genome/Cds/integer" type="string"/>
    <att name="selected" value="0" type="boolean"/>
    <att name="interaction" value="http://csb.wur.nl/genome/codon_start" type="string"/>
    <att name="destination type" value="integer" type="string"/>
    <att name="forward multiplicity" value="0..1" type="string"/>
    <att name="full predicate" value="&lt;http://csb.wur.nl/genome/codon_start&gt;" type="string"/>
    <att name="is_simple" value="1" type="boolean"/>
    <att name="predicate name" value="codon_start" type="string"/>
    <att name="reference count" value="4153" type="integer"/>
    <att name="reverse multiplicity" value="-" type="string"/>
    <att name="source" value="Cds" type="string"/>
    <graphics width="1.2999999523162842" fill="#999999">
      <att name="EDGE_TARGET_ARROW_SELECTED_PAINT" value="#FFFF00" type="string"/>
      <att name="EDGE_LABEL" value="codon_start" type="string"/>
      <att name="EDGE_LINE_TYPE" value="SOLID" type="string"/>
      <att name="EDGE_CURVED" value="true" type="string"/>
      <att name="EDGE_TARGET_ARROW_SHAPE" value="DIAMOND" type="string"/>
      <att name="EDGE_TOOLTIP" value="http://csb.wur.nl/genome/codon_start" type="string"/>
      <att name="EDGE_LABEL_FONT_FACE" value="SansSerif.plain,plain,10" type="string"/>
      <att name="EDGE_SOURCE_ARROW_SELECTED_PAINT" value="#FFFF00" type="string"/>
      <att name="EDGE_SELECTED" value="false" type="string"/>
      <att name="EDGE_LABEL_FONT_SIZE" value="10" type="string"/>
      <att name="EDGE_LABEL_COLOR" value="#009999" type="string"/>
      <att name="EDGE_TARGET_ARROW_UNSELECTED_PAINT" value="#999999" type="string"/>
      <att name="EDGE_VISIBLE" value="true" type="string"/>
      <att name="EDGE_SOURCE_ARROW_UNSELECTED_PAINT" value="#999999" type="string"/>
      <att name="EDGE_STROKE_SELECTED_PAINT" value="#FF0000" type="string"/>
      <att name="EDGE_SOURCE_ARROW_SHAPE" value="NONE" type="string"/>
      <att name="EDGE_LABEL_TRANSPARENCY" value="255" type="string"/>
      <att name="EDGE_TRANSPARENCY" value="200" type="string"/>
    </graphics>
  </edge>
  <edge id="8069" label="http://csb.wur.nl/genome/Cds (http://csb.wur.nl/genome/protein) http://csb.wur.nl/genome/Cds/externalref" source="8015" target="8020" cy:directed="1">
    <att name="shared name" value="http://csb.wur.nl/genome/Cds (http://csb.wur.nl/genome/protein) http://csb.wur.nl/genome/Cds/externalref" type="string"/>
    <att name="shared interaction" value="http://csb.wur.nl/genome/protein" type="string"/>
    <att name="name" value="http://csb.wur.nl/genome/Cds (http://csb.wur.nl/genome/protein) http://csb.wur.nl/genome/Cds/externalref" type="string"/>
    <att name="selected" value="0" type="boolean"/>
    <att name="interaction" value="http://csb.wur.nl/genome/protein" type="string"/>
    <att name="destination type" value="externalref" type="string"/>
    <att name="forward multiplicity" value="0..1" type="string"/>
    <att name="full predicate" value="&lt;http://csb.wur.nl/genome/protein&gt;" type="string"/>
    <att name="is_simple" value="1" type="boolean"/>
    <att name="predicate name" value="protein" type="string"/>
    <att name="reference count" value="2" type="integer"/>
    <att name="reverse multiplicity" value="X..1" type="string"/>
    <att name="source" value="Cds" type="string"/>
    <graphics width="1.2999999523162842" fill="#999999">
      <att name="EDGE_TARGET_ARROW_SELECTED_PAINT" value="#FFFF00" type="string"/>
      <att name="EDGE_LABEL" value="protein" type="string"/>
      <att name="EDGE_LINE_TYPE" value="SOLID" type="string"/>
      <att name="EDGE_CURVED" value="true" type="string"/>
      <att name="EDGE_TARGET_ARROW_SHAPE" value="DIAMOND" type="string"/>
      <att name="EDGE_TOOLTIP" value="http://csb.wur.nl/genome/protein" type="string"/>
      <att name="EDGE_LABEL_FONT_FACE" value="SansSerif.plain,plain,10" type="string"/>
      <att name="EDGE_SOURCE_ARROW_SELECTED_PAINT" value="#FFFF00" type="string"/>
      <att name="EDGE_SELECTED" value="false" type="string"/>
      <att name="EDGE_LABEL_FONT_SIZE" value="10" type="string"/>
      <att name="EDGE_LABEL_COLOR" value="#009999" type="string"/>
      <att name="EDGE_TARGET_ARROW_UNSELECTED_PAINT" value="#999999" type="string"/>
      <att name="EDGE_VISIBLE" value="true" type="string"/>
      <att name="EDGE_SOURCE_ARROW_UNSELECTED_PAINT" value="#999999" type="string"/>
      <att name="EDGE_STROKE_SELECTED_PAINT" value="#FF0000" type="string"/>
      <att name="EDGE_SOURCE_ARROW_SHAPE" value="NONE" type="string"/>
      <att name="EDGE_LABEL_TRANSPARENCY" value="255" type="string"/>
      <att name="EDGE_TRANSPARENCY" value="200" type="string"/>
    </graphics>
  </edge>
  <edge id="8068" label="http://csb.wur.nl/genome/Cds (http://csb.wur.nl/genome/protein) http://csb.wur.nl/genome/Protein" source="8015" target="8017" cy:directed="1">
    <att name="shared name" value="http://csb.wur.nl/genome/Cds (http://csb.wur.nl/genome/protein) http://csb.wur.nl/genome/Protein" type="string"/>
    <att name="shared interaction" value="http://csb.wur.nl/genome/protein" type="string"/>
    <att name="name" value="http://csb.wur.nl/genome/Cds (http://csb.wur.nl/genome/protein) http://csb.wur.nl/genome/Protein" type="string"/>
    <att name="selected" value="0" type="boolean"/>
    <att name="interaction" value="http://csb.wur.nl/genome/protein" type="string"/>
    <att name="destination type" value="Protein" type="string"/>
    <att name="forward multiplicity" value="0..1" type="string"/>
    <att name="full predicate" value="&lt;http://csb.wur.nl/genome/protein&gt;" type="string"/>
    <att name="is_simple" value="0" type="boolean"/>
    <att name="predicate name" value="protein" type="string"/>
    <att name="reference count" value="8426" type="integer"/>
    <att name="reverse multiplicity" value="1..N" type="string"/>
    <att name="source" value="Cds" type="string"/>
    <graphics width="1.2999999523162842" fill="#999999">
      <att name="EDGE_TARGET_ARROW_SELECTED_PAINT" value="#FFFF00" type="string"/>
      <att name="EDGE_LABEL" value="protein" type="string"/>
      <att name="EDGE_LINE_TYPE" value="SOLID" type="string"/>
      <att name="EDGE_CURVED" value="true" type="string"/>
      <att name="EDGE_TARGET_ARROW_SHAPE" value="DIAMOND" type="string"/>
      <att name="EDGE_TOOLTIP" value="http://csb.wur.nl/genome/protein" type="string"/>
      <att name="EDGE_LABEL_FONT_FACE" value="SansSerif.plain,plain,10" type="string"/>
      <att name="EDGE_SOURCE_ARROW_SELECTED_PAINT" value="#FFFF00" type="string"/>
      <att name="EDGE_SELECTED" value="false" type="string"/>
      <att name="EDGE_LABEL_FONT_SIZE" value="10" type="string"/>
      <att name="EDGE_LABEL_COLOR" value="#009999" type="string"/>
      <att name="EDGE_TARGET_ARROW_UNSELECTED_PAINT" value="#999999" type="string"/>
      <att name="EDGE_VISIBLE" value="true" type="string"/>
      <att name="EDGE_SOURCE_ARROW_UNSELECTED_PAINT" value="#999999" type="string"/>
      <att name="EDGE_STROKE_SELECTED_PAINT" value="#FF0000" type="string"/>
      <att name="EDGE_SOURCE_ARROW_SHAPE" value="T" type="string"/>
      <att name="EDGE_LABEL_TRANSPARENCY" value="255" type="string"/>
      <att name="EDGE_TRANSPARENCY" value="200" type="string"/>
    </graphics>
  </edge>
  <edge id="8067" label="http://csb.wur.nl/genome/Cds (http://csb.wur.nl/genome/feature) http://csb.wur.nl/genome/Feature" source="8015" target="8016" cy:directed="1">
    <att name="shared name" value="http://csb.wur.nl/genome/Cds (http://csb.wur.nl/genome/feature) http://csb.wur.nl/genome/Feature" type="string"/>
    <att name="shared interaction" value="http://csb.wur.nl/genome/feature" type="string"/>
    <att name="name" value="http://csb.wur.nl/genome/Cds (http://csb.wur.nl/genome/feature) http://csb.wur.nl/genome/Feature" type="string"/>
    <att name="selected" value="0" type="boolean"/>
    <att name="interaction" value="http://csb.wur.nl/genome/feature" type="string"/>
    <att name="destination type" value="Feature" type="string"/>
    <att name="forward multiplicity" value="0..N" type="string"/>
    <att name="full predicate" value="&lt;http://csb.wur.nl/genome/feature&gt;" type="string"/>
    <att name="is_simple" value="0" type="boolean"/>
    <att name="predicate name" value="feature" type="string"/>
    <att name="reference count" value="13374" type="integer"/>
    <att name="reverse multiplicity" value="0..1" type="string"/>
    <att name="source" value="Cds" type="string"/>
    <graphics width="1.2999999523162842" fill="#999999">
      <att name="EDGE_TARGET_ARROW_SELECTED_PAINT" value="#FFFF00" type="string"/>
      <att name="EDGE_LABEL" value="feature" type="string"/>
      <att name="EDGE_LINE_TYPE" value="SOLID" type="string"/>
      <att name="EDGE_CURVED" value="true" type="string"/>
      <att name="EDGE_TARGET_ARROW_SHAPE" value="CIRCLE" type="string"/>
      <att name="EDGE_TOOLTIP" value="http://csb.wur.nl/genome/feature" type="string"/>
      <att name="EDGE_LABEL_FONT_FACE" value="SansSerif.plain,plain,10" type="string"/>
      <att name="EDGE_SOURCE_ARROW_SELECTED_PAINT" value="#FFFF00" type="string"/>
      <att name="EDGE_SELECTED" value="false" type="string"/>
      <att name="EDGE_LABEL_FONT_SIZE" value="10" type="string"/>
      <att name="EDGE_LABEL_COLOR" value="#009999" type="string"/>
      <att name="EDGE_TARGET_ARROW_UNSELECTED_PAINT" value="#999999" type="string"/>
      <att name="EDGE_VISIBLE" value="true" type="string"/>
      <att name="EDGE_SOURCE_ARROW_UNSELECTED_PAINT" value="#999999" type="string"/>
      <att name="EDGE_STROKE_SELECTED_PAINT" value="#FF0000" type="string"/>
      <att name="EDGE_SOURCE_ARROW_SHAPE" value="NONE" type="string"/>
      <att name="EDGE_LABEL_TRANSPARENCY" value="255" type="string"/>
      <att name="EDGE_TRANSPARENCY" value="200" type="string"/>
    </graphics>
  </edge>
  <edge id="8066" label="http://csb.wur.nl/genome/DnaObject (http://csb.wur.nl/genome/strain) http://csb.wur.nl/genome/DnaObject/string" source="8014" target="8026" cy:directed="1">
    <att name="shared name" value="http://csb.wur.nl/genome/DnaObject (http://csb.wur.nl/genome/strain) http://csb.wur.nl/genome/DnaObject/string" type="string"/>
    <att name="shared interaction" value="http://csb.wur.nl/genome/strain" type="string"/>
    <att name="name" value="http://csb.wur.nl/genome/DnaObject (http://csb.wur.nl/genome/strain) http://csb.wur.nl/genome/DnaObject/string" type="string"/>
    <att name="selected" value="0" type="boolean"/>
    <att name="interaction" value="http://csb.wur.nl/genome/strain" type="string"/>
    <att name="destination type" value="string" type="string"/>
    <att name="forward multiplicity" value="1..1" type="string"/>
    <att name="full predicate" value="&lt;http://csb.wur.nl/genome/strain&gt;" type="string"/>
    <att name="is_simple" value="1" type="boolean"/>
    <att name="predicate name" value="strain" type="string"/>
    <att name="reference count" value="1" type="integer"/>
    <att name="reverse multiplicity" value="X..1" type="string"/>
    <att name="source" value="DnaObject" type="string"/>
    <graphics width="1.2999999523162842" fill="#999999">
      <att name="EDGE_TARGET_ARROW_SELECTED_PAINT" value="#FFFF00" type="string"/>
      <att name="EDGE_LABEL" value="strain" type="string"/>
      <att name="EDGE_LINE_TYPE" value="SOLID" type="string"/>
      <att name="EDGE_CURVED" value="true" type="string"/>
      <att name="EDGE_TARGET_ARROW_SHAPE" value="DIAMOND" type="string"/>
      <att name="EDGE_TOOLTIP" value="http://csb.wur.nl/genome/strain" type="string"/>
      <att name="EDGE_LABEL_FONT_FACE" value="SansSerif.plain,plain,10" type="string"/>
      <att name="EDGE_SOURCE_ARROW_SELECTED_PAINT" value="#FFFF00" type="string"/>
      <att name="EDGE_SELECTED" value="false" type="string"/>
      <att name="EDGE_LABEL_FONT_SIZE" value="10" type="string"/>
      <att name="EDGE_LABEL_COLOR" value="#009999" type="string"/>
      <att name="EDGE_TARGET_ARROW_UNSELECTED_PAINT" value="#999999" type="string"/>
      <att name="EDGE_VISIBLE" value="true" type="string"/>
      <att name="EDGE_SOURCE_ARROW_UNSELECTED_PAINT" value="#999999" type="string"/>
      <att name="EDGE_STROKE_SELECTED_PAINT" value="#FF0000" type="string"/>
      <att name="EDGE_SOURCE_ARROW_SHAPE" value="NONE" type="string"/>
      <att name="EDGE_LABEL_TRANSPARENCY" value="255" type="string"/>
      <att name="EDGE_TRANSPARENCY" value="200" type="string"/>
    </graphics>
  </edge>
  <edge id="8065" label="http://csb.wur.nl/genome/DnaObject (http://csb.wur.nl/genome/source) http://csb.wur.nl/genome/DnaObject/string" source="8014" target="8026" cy:directed="1">
    <att name="shared name" value="http://csb.wur.nl/genome/DnaObject (http://csb.wur.nl/genome/source) http://csb.wur.nl/genome/DnaObject/string" type="string"/>
    <att name="shared interaction" value="http://csb.wur.nl/genome/source" type="string"/>
    <att name="name" value="http://csb.wur.nl/genome/DnaObject (http://csb.wur.nl/genome/source) http://csb.wur.nl/genome/DnaObject/string" type="string"/>
    <att name="selected" value="0" type="boolean"/>
    <att name="interaction" value="http://csb.wur.nl/genome/source" type="string"/>
    <att name="destination type" value="string" type="string"/>
    <att name="forward multiplicity" value="1..1" type="string"/>
    <att name="full predicate" value="&lt;http://csb.wur.nl/genome/source&gt;" type="string"/>
    <att name="is_simple" value="1" type="boolean"/>
    <att name="predicate name" value="source" type="string"/>
    <att name="reference count" value="1" type="integer"/>
    <att name="reverse multiplicity" value="X..1" type="string"/>
    <att name="source" value="DnaObject" type="string"/>
    <graphics width="1.2999999523162842" fill="#999999">
      <att name="EDGE_TARGET_ARROW_SELECTED_PAINT" value="#FFFF00" type="string"/>
      <att name="EDGE_LABEL" value="source" type="string"/>
      <att name="EDGE_LINE_TYPE" value="SOLID" type="string"/>
      <att name="EDGE_CURVED" value="true" type="string"/>
      <att name="EDGE_TARGET_ARROW_SHAPE" value="DIAMOND" type="string"/>
      <att name="EDGE_TOOLTIP" value="http://csb.wur.nl/genome/source" type="string"/>
      <att name="EDGE_LABEL_FONT_FACE" value="SansSerif.plain,plain,10" type="string"/>
      <att name="EDGE_SOURCE_ARROW_SELECTED_PAINT" value="#FFFF00" type="string"/>
      <att name="EDGE_SELECTED" value="false" type="string"/>
      <att name="EDGE_LABEL_FONT_SIZE" value="10" type="string"/>
      <att name="EDGE_LABEL_COLOR" value="#009999" type="string"/>
      <att name="EDGE_TARGET_ARROW_UNSELECTED_PAINT" value="#999999" type="string"/>
      <att name="EDGE_VISIBLE" value="true" type="string"/>
      <att name="EDGE_SOURCE_ARROW_UNSELECTED_PAINT" value="#999999" type="string"/>
      <att name="EDGE_STROKE_SELECTED_PAINT" value="#FF0000" type="string"/>
      <att name="EDGE_SOURCE_ARROW_SHAPE" value="NONE" type="string"/>
      <att name="EDGE_LABEL_TRANSPARENCY" value="255" type="string"/>
      <att name="EDGE_TRANSPARENCY" value="200" type="string"/>
    </graphics>
  </edge>
  <edge id="8064" label="http://csb.wur.nl/genome/DnaObject (http://csb.wur.nl/genome/sequence) http://csb.wur.nl/genome/DnaObject/string" source="8014" target="8026" cy:directed="1">
    <att name="shared name" value="http://csb.wur.nl/genome/DnaObject (http://csb.wur.nl/genome/sequence) http://csb.wur.nl/genome/DnaObject/string" type="string"/>
    <att name="shared interaction" value="http://csb.wur.nl/genome/sequence" type="string"/>
    <att name="name" value="http://csb.wur.nl/genome/DnaObject (http://csb.wur.nl/genome/sequence) http://csb.wur.nl/genome/DnaObject/string" type="string"/>
    <att name="selected" value="0" type="boolean"/>
    <att name="interaction" value="http://csb.wur.nl/genome/sequence" type="string"/>
    <att name="destination type" value="string" type="string"/>
    <att name="forward multiplicity" value="1..1" type="string"/>
    <att name="full predicate" value="&lt;http://csb.wur.nl/genome/sequence&gt;" type="string"/>
    <att name="is_simple" value="1" type="boolean"/>
    <att name="predicate name" value="sequence" type="string"/>
    <att name="reference count" value="1" type="integer"/>
    <att name="reverse multiplicity" value="X..1" type="string"/>
    <att name="source" value="DnaObject" type="string"/>
    <graphics width="1.2999999523162842" fill="#999999">
      <att name="EDGE_TARGET_ARROW_SELECTED_PAINT" value="#FFFF00" type="string"/>
      <att name="EDGE_LABEL" value="sequence" type="string"/>
      <att name="EDGE_LINE_TYPE" value="SOLID" type="string"/>
      <att name="EDGE_CURVED" value="true" type="string"/>
      <att name="EDGE_TARGET_ARROW_SHAPE" value="DIAMOND" type="string"/>
      <att name="EDGE_TOOLTIP" value="http://csb.wur.nl/genome/sequence" type="string"/>
      <att name="EDGE_LABEL_FONT_FACE" value="SansSerif.plain,plain,10" type="string"/>
      <att name="EDGE_SOURCE_ARROW_SELECTED_PAINT" value="#FFFF00" type="string"/>
      <att name="EDGE_SELECTED" value="false" type="string"/>
      <att name="EDGE_LABEL_FONT_SIZE" value="10" type="string"/>
      <att name="EDGE_LABEL_COLOR" value="#009999" type="string"/>
      <att name="EDGE_TARGET_ARROW_UNSELECTED_PAINT" value="#999999" type="string"/>
      <att name="EDGE_VISIBLE" value="true" type="string"/>
      <att name="EDGE_SOURCE_ARROW_UNSELECTED_PAINT" value="#999999" type="string"/>
      <att name="EDGE_STROKE_SELECTED_PAINT" value="#FF0000" type="string"/>
      <att name="EDGE_SOURCE_ARROW_SHAPE" value="NONE" type="string"/>
      <att name="EDGE_LABEL_TRANSPARENCY" value="255" type="string"/>
      <att name="EDGE_TRANSPARENCY" value="200" type="string"/>
    </graphics>
  </edge>
  <edge id="8063" label="http://csb.wur.nl/genome/DnaObject (http://csb.wur.nl/genome/organism) http://csb.wur.nl/genome/DnaObject/string" source="8014" target="8026" cy:directed="1">
    <att name="shared name" value="http://csb.wur.nl/genome/DnaObject (http://csb.wur.nl/genome/organism) http://csb.wur.nl/genome/DnaObject/string" type="string"/>
    <att name="shared interaction" value="http://csb.wur.nl/genome/organism" type="string"/>
    <att name="name" value="http://csb.wur.nl/genome/DnaObject (http://csb.wur.nl/genome/organism) http://csb.wur.nl/genome/DnaObject/string" type="string"/>
    <att name="selected" value="0" type="boolean"/>
    <att name="interaction" value="http://csb.wur.nl/genome/organism" type="string"/>
    <att name="destination type" value="string" type="string"/>
    <att name="forward multiplicity" value="1..1" type="string"/>
    <att name="full predicate" value="&lt;http://csb.wur.nl/genome/organism&gt;" type="string"/>
    <att name="is_simple" value="1" type="boolean"/>
    <att name="predicate name" value="organism" type="string"/>
    <att name="reference count" value="1" type="integer"/>
    <att name="reverse multiplicity" value="X..1" type="string"/>
    <att name="source" value="DnaObject" type="string"/>
    <graphics width="1.2999999523162842" fill="#999999">
      <att name="EDGE_TARGET_ARROW_SELECTED_PAINT" value="#FFFF00" type="string"/>
      <att name="EDGE_LABEL" value="organism" type="string"/>
      <att name="EDGE_LINE_TYPE" value="SOLID" type="string"/>
      <att name="EDGE_CURVED" value="true" type="string"/>
      <att name="EDGE_TARGET_ARROW_SHAPE" value="DIAMOND" type="string"/>
      <att name="EDGE_TOOLTIP" value="http://csb.wur.nl/genome/organism" type="string"/>
      <att name="EDGE_LABEL_FONT_FACE" value="SansSerif.plain,plain,10" type="string"/>
      <att name="EDGE_SOURCE_ARROW_SELECTED_PAINT" value="#FFFF00" type="string"/>
      <att name="EDGE_SELECTED" value="false" type="string"/>
      <att name="EDGE_LABEL_FONT_SIZE" value="10" type="string"/>
      <att name="EDGE_LABEL_COLOR" value="#009999" type="string"/>
      <att name="EDGE_TARGET_ARROW_UNSELECTED_PAINT" value="#999999" type="string"/>
      <att name="EDGE_VISIBLE" value="true" type="string"/>
      <att name="EDGE_SOURCE_ARROW_UNSELECTED_PAINT" value="#999999" type="string"/>
      <att name="EDGE_STROKE_SELECTED_PAINT" value="#FF0000" type="string"/>
      <att name="EDGE_SOURCE_ARROW_SHAPE" value="NONE" type="string"/>
      <att name="EDGE_LABEL_TRANSPARENCY" value="255" type="string"/>
      <att name="EDGE_TRANSPARENCY" value="200" type="string"/>
    </graphics>
  </edge>
  <edge id="8062" label="http://csb.wur.nl/genome/DnaObject (http://csb.wur.nl/genome/mol_type) http://csb.wur.nl/genome/DnaObject/string" source="8014" target="8026" cy:directed="1">
    <att name="shared name" value="http://csb.wur.nl/genome/DnaObject (http://csb.wur.nl/genome/mol_type) http://csb.wur.nl/genome/DnaObject/string" type="string"/>
    <att name="shared interaction" value="http://csb.wur.nl/genome/mol_type" type="string"/>
    <att name="name" value="http://csb.wur.nl/genome/DnaObject (http://csb.wur.nl/genome/mol_type) http://csb.wur.nl/genome/DnaObject/string" type="string"/>
    <att name="selected" value="0" type="boolean"/>
    <att name="interaction" value="http://csb.wur.nl/genome/mol_type" type="string"/>
    <att name="destination type" value="string" type="string"/>
    <att name="forward multiplicity" value="1..1" type="string"/>
    <att name="full predicate" value="&lt;http://csb.wur.nl/genome/mol_type&gt;" type="string"/>
    <att name="is_simple" value="1" type="boolean"/>
    <att name="predicate name" value="mol_type" type="string"/>
    <att name="reference count" value="1" type="integer"/>
    <att name="reverse multiplicity" value="X..1" type="string"/>
    <att name="source" value="DnaObject" type="string"/>
    <graphics width="1.2999999523162842" fill="#999999">
      <att name="EDGE_TARGET_ARROW_SELECTED_PAINT" value="#FFFF00" type="string"/>
      <att name="EDGE_LABEL" value="mol_type" type="string"/>
      <att name="EDGE_LINE_TYPE" value="SOLID" type="string"/>
      <att name="EDGE_CURVED" value="true" type="string"/>
      <att name="EDGE_TARGET_ARROW_SHAPE" value="DIAMOND" type="string"/>
      <att name="EDGE_TOOLTIP" value="http://csb.wur.nl/genome/mol_type" type="string"/>
      <att name="EDGE_LABEL_FONT_FACE" value="SansSerif.plain,plain,10" type="string"/>
      <att name="EDGE_SOURCE_ARROW_SELECTED_PAINT" value="#FFFF00" type="string"/>
      <att name="EDGE_SELECTED" value="false" type="string"/>
      <att name="EDGE_LABEL_FONT_SIZE" value="10" type="string"/>
      <att name="EDGE_LABEL_COLOR" value="#009999" type="string"/>
      <att name="EDGE_TARGET_ARROW_UNSELECTED_PAINT" value="#999999" type="string"/>
      <att name="EDGE_VISIBLE" value="true" type="string"/>
      <att name="EDGE_SOURCE_ARROW_UNSELECTED_PAINT" value="#999999" type="string"/>
      <att name="EDGE_STROKE_SELECTED_PAINT" value="#FF0000" type="string"/>
      <att name="EDGE_SOURCE_ARROW_SHAPE" value="NONE" type="string"/>
      <att name="EDGE_LABEL_TRANSPARENCY" value="255" type="string"/>
      <att name="EDGE_TRANSPARENCY" value="200" type="string"/>
    </graphics>
  </edge>
  <edge id="8061" label="http://csb.wur.nl/genome/DnaObject (http://csb.wur.nl/genome/keywords) http://csb.wur.nl/genome/DnaObject/string" source="8014" target="8026" cy:directed="1">
    <att name="shared name" value="http://csb.wur.nl/genome/DnaObject (http://csb.wur.nl/genome/keywords) http://csb.wur.nl/genome/DnaObject/string" type="string"/>
    <att name="shared interaction" value="http://csb.wur.nl/genome/keywords" type="string"/>
    <att name="name" value="http://csb.wur.nl/genome/DnaObject (http://csb.wur.nl/genome/keywords) http://csb.wur.nl/genome/DnaObject/string" type="string"/>
    <att name="selected" value="0" type="boolean"/>
    <att name="interaction" value="http://csb.wur.nl/genome/keywords" type="string"/>
    <att name="destination type" value="string" type="string"/>
    <att name="forward multiplicity" value="1..1" type="string"/>
    <att name="full predicate" value="&lt;http://csb.wur.nl/genome/keywords&gt;" type="string"/>
    <att name="is_simple" value="1" type="boolean"/>
    <att name="predicate name" value="keywords" type="string"/>
    <att name="reference count" value="1" type="integer"/>
    <att name="reverse multiplicity" value="X..1" type="string"/>
    <att name="source" value="DnaObject" type="string"/>
    <graphics width="1.2999999523162842" fill="#999999">
      <att name="EDGE_TARGET_ARROW_SELECTED_PAINT" value="#FFFF00" type="string"/>
      <att name="EDGE_LABEL" value="keywords" type="string"/>
      <att name="EDGE_LINE_TYPE" value="SOLID" type="string"/>
      <att name="EDGE_CURVED" value="true" type="string"/>
      <att name="EDGE_TARGET_ARROW_SHAPE" value="DIAMOND" type="string"/>
      <att name="EDGE_TOOLTIP" value="http://csb.wur.nl/genome/keywords" type="string"/>
      <att name="EDGE_LABEL_FONT_FACE" value="SansSerif.plain,plain,10" type="string"/>
      <att name="EDGE_SOURCE_ARROW_SELECTED_PAINT" value="#FFFF00" type="string"/>
      <att name="EDGE_SELECTED" value="false" type="string"/>
      <att name="EDGE_LABEL_FONT_SIZE" value="10" type="string"/>
      <att name="EDGE_LABEL_COLOR" value="#009999" type="string"/>
      <att name="EDGE_TARGET_ARROW_UNSELECTED_PAINT" value="#999999" type="string"/>
      <att name="EDGE_VISIBLE" value="true" type="string"/>
      <att name="EDGE_SOURCE_ARROW_UNSELECTED_PAINT" value="#999999" type="string"/>
      <att name="EDGE_STROKE_SELECTED_PAINT" value="#FF0000" type="string"/>
      <att name="EDGE_SOURCE_ARROW_SHAPE" value="NONE" type="string"/>
      <att name="EDGE_LABEL_TRANSPARENCY" value="255" type="string"/>
      <att name="EDGE_TRANSPARENCY" value="200" type="string"/>
    </graphics>
  </edge>
  <edge id="8060" label="http://csb.wur.nl/genome/DnaObject (http://csb.wur.nl/genome/db_xref) http://csb.wur.nl/genome/DnaObject/string" source="8014" target="8026" cy:directed="1">
    <att name="shared name" value="http://csb.wur.nl/genome/DnaObject (http://csb.wur.nl/genome/db_xref) http://csb.wur.nl/genome/DnaObject/string" type="string"/>
    <att name="shared interaction" value="http://csb.wur.nl/genome/db_xref" type="string"/>
    <att name="name" value="http://csb.wur.nl/genome/DnaObject (http://csb.wur.nl/genome/db_xref) http://csb.wur.nl/genome/DnaObject/string" type="string"/>
    <att name="selected" value="0" type="boolean"/>
    <att name="interaction" value="http://csb.wur.nl/genome/db_xref" type="string"/>
    <att name="destination type" value="string" type="string"/>
    <att name="forward multiplicity" value="1..1" type="string"/>
    <att name="full predicate" value="&lt;http://csb.wur.nl/genome/db_xref&gt;" type="string"/>
    <att name="is_simple" value="1" type="boolean"/>
    <att name="predicate name" value="db_xref" type="string"/>
    <att name="reference count" value="1" type="integer"/>
    <att name="reverse multiplicity" value="X..1" type="string"/>
    <att name="source" value="DnaObject" type="string"/>
    <graphics width="1.2999999523162842" fill="#999999">
      <att name="EDGE_TARGET_ARROW_SELECTED_PAINT" value="#FFFF00" type="string"/>
      <att name="EDGE_LABEL" value="db_xref" type="string"/>
      <att name="EDGE_LINE_TYPE" value="SOLID" type="string"/>
      <att name="EDGE_CURVED" value="true" type="string"/>
      <att name="EDGE_TARGET_ARROW_SHAPE" value="DIAMOND" type="string"/>
      <att name="EDGE_TOOLTIP" value="http://csb.wur.nl/genome/db_xref" type="string"/>
      <att name="EDGE_LABEL_FONT_FACE" value="SansSerif.plain,plain,10" type="string"/>
      <att name="EDGE_SOURCE_ARROW_SELECTED_PAINT" value="#FFFF00" type="string"/>
      <att name="EDGE_SELECTED" value="false" type="string"/>
      <att name="EDGE_LABEL_FONT_SIZE" value="10" type="string"/>
      <att name="EDGE_LABEL_COLOR" value="#009999" type="string"/>
      <att name="EDGE_TARGET_ARROW_UNSELECTED_PAINT" value="#999999" type="string"/>
      <att name="EDGE_VISIBLE" value="true" type="string"/>
      <att name="EDGE_SOURCE_ARROW_UNSELECTED_PAINT" value="#999999" type="string"/>
      <att name="EDGE_STROKE_SELECTED_PAINT" value="#FF0000" type="string"/>
      <att name="EDGE_SOURCE_ARROW_SHAPE" value="NONE" type="string"/>
      <att name="EDGE_LABEL_TRANSPARENCY" value="255" type="string"/>
      <att name="EDGE_TRANSPARENCY" value="200" type="string"/>
    </graphics>
  </edge>
  <edge id="8059" label="http://csb.wur.nl/genome/DnaObject (http://csb.wur.nl/genome/date) http://csb.wur.nl/genome/DnaObject/string" source="8014" target="8026" cy:directed="1">
    <att name="shared name" value="http://csb.wur.nl/genome/DnaObject (http://csb.wur.nl/genome/date) http://csb.wur.nl/genome/DnaObject/string" type="string"/>
    <att name="shared interaction" value="http://csb.wur.nl/genome/date" type="string"/>
    <att name="name" value="http://csb.wur.nl/genome/DnaObject (http://csb.wur.nl/genome/date) http://csb.wur.nl/genome/DnaObject/string" type="string"/>
    <att name="selected" value="0" type="boolean"/>
    <att name="interaction" value="http://csb.wur.nl/genome/date" type="string"/>
    <att name="destination type" value="string" type="string"/>
    <att name="forward multiplicity" value="1..1" type="string"/>
    <att name="full predicate" value="&lt;http://csb.wur.nl/genome/date&gt;" type="string"/>
    <att name="is_simple" value="1" type="boolean"/>
    <att name="predicate name" value="date" type="string"/>
    <att name="reference count" value="1" type="integer"/>
    <att name="reverse multiplicity" value="X..1" type="string"/>
    <att name="source" value="DnaObject" type="string"/>
    <graphics width="1.2999999523162842" fill="#999999">
      <att name="EDGE_TARGET_ARROW_SELECTED_PAINT" value="#FFFF00" type="string"/>
      <att name="EDGE_LABEL" value="date" type="string"/>
      <att name="EDGE_LINE_TYPE" value="SOLID" type="string"/>
      <att name="EDGE_CURVED" value="true" type="string"/>
      <att name="EDGE_TARGET_ARROW_SHAPE" value="DIAMOND" type="string"/>
      <att name="EDGE_TOOLTIP" value="http://csb.wur.nl/genome/date" type="string"/>
      <att name="EDGE_LABEL_FONT_FACE" value="SansSerif.plain,plain,10" type="string"/>
      <att name="EDGE_SOURCE_ARROW_SELECTED_PAINT" value="#FFFF00" type="string"/>
      <att name="EDGE_SELECTED" value="false" type="string"/>
      <att name="EDGE_LABEL_FONT_SIZE" value="10" type="string"/>
      <att name="EDGE_LABEL_COLOR" value="#009999" type="string"/>
      <att name="EDGE_TARGET_ARROW_UNSELECTED_PAINT" value="#999999" type="string"/>
      <att name="EDGE_VISIBLE" value="true" type="string"/>
      <att name="EDGE_SOURCE_ARROW_UNSELECTED_PAINT" value="#999999" type="string"/>
      <att name="EDGE_STROKE_SELECTED_PAINT" value="#FF0000" type="string"/>
      <att name="EDGE_SOURCE_ARROW_SHAPE" value="NONE" type="string"/>
      <att name="EDGE_LABEL_TRANSPARENCY" value="255" type="string"/>
      <att name="EDGE_TRANSPARENCY" value="200" type="string"/>
    </graphics>
  </edge>
  <edge id="8058" label="http://csb.wur.nl/genome/DnaObject (http://csb.wur.nl/genome/data_file_division) http://csb.wur.nl/genome/DnaObject/string" source="8014" target="8026" cy:directed="1">
    <att name="shared name" value="http://csb.wur.nl/genome/DnaObject (http://csb.wur.nl/genome/data_file_division) http://csb.wur.nl/genome/DnaObject/string" type="string"/>
    <att name="shared interaction" value="http://csb.wur.nl/genome/data_file_division" type="string"/>
    <att name="name" value="http://csb.wur.nl/genome/DnaObject (http://csb.wur.nl/genome/data_file_division) http://csb.wur.nl/genome/DnaObject/string" type="string"/>
    <att name="selected" value="0" type="boolean"/>
    <att name="interaction" value="http://csb.wur.nl/genome/data_file_division" type="string"/>
    <att name="destination type" value="string" type="string"/>
    <att name="forward multiplicity" value="1..1" type="string"/>
    <att name="full predicate" value="&lt;http://csb.wur.nl/genome/data_file_division&gt;" type="string"/>
    <att name="is_simple" value="1" type="boolean"/>
    <att name="predicate name" value="data_file_division" type="string"/>
    <att name="reference count" value="1" type="integer"/>
    <att name="reverse multiplicity" value="X..1" type="string"/>
    <att name="source" value="DnaObject" type="string"/>
    <graphics width="1.2999999523162842" fill="#999999">
      <att name="EDGE_TARGET_ARROW_SELECTED_PAINT" value="#FFFF00" type="string"/>
      <att name="EDGE_LABEL" value="data_file_division" type="string"/>
      <att name="EDGE_LINE_TYPE" value="SOLID" type="string"/>
      <att name="EDGE_CURVED" value="true" type="string"/>
      <att name="EDGE_TARGET_ARROW_SHAPE" value="DIAMOND" type="string"/>
      <att name="EDGE_TOOLTIP" value="http://csb.wur.nl/genome/data_file_division" type="string"/>
      <att name="EDGE_LABEL_FONT_FACE" value="SansSerif.plain,plain,10" type="string"/>
      <att name="EDGE_SOURCE_ARROW_SELECTED_PAINT" value="#FFFF00" type="string"/>
      <att name="EDGE_SELECTED" value="false" type="string"/>
      <att name="EDGE_LABEL_FONT_SIZE" value="10" type="string"/>
      <att name="EDGE_LABEL_COLOR" value="#009999" type="string"/>
      <att name="EDGE_TARGET_ARROW_UNSELECTED_PAINT" value="#999999" type="string"/>
      <att name="EDGE_VISIBLE" value="true" type="string"/>
      <att name="EDGE_SOURCE_ARROW_UNSELECTED_PAINT" value="#999999" type="string"/>
      <att name="EDGE_STROKE_SELECTED_PAINT" value="#FF0000" type="string"/>
      <att name="EDGE_SOURCE_ARROW_SHAPE" value="NONE" type="string"/>
      <att name="EDGE_LABEL_TRANSPARENCY" value="255" type="string"/>
      <att name="EDGE_TRANSPARENCY" value="200" type="string"/>
    </graphics>
  </edge>
  <edge id="8057" label="http://csb.wur.nl/genome/DnaObject (http://csb.wur.nl/genome/comment) http://csb.wur.nl/genome/DnaObject/string" source="8014" target="8026" cy:directed="1">
    <att name="shared name" value="http://csb.wur.nl/genome/DnaObject (http://csb.wur.nl/genome/comment) http://csb.wur.nl/genome/DnaObject/string" type="string"/>
    <att name="shared interaction" value="http://csb.wur.nl/genome/comment" type="string"/>
    <att name="name" value="http://csb.wur.nl/genome/DnaObject (http://csb.wur.nl/genome/comment) http://csb.wur.nl/genome/DnaObject/string" type="string"/>
    <att name="selected" value="0" type="boolean"/>
    <att name="interaction" value="http://csb.wur.nl/genome/comment" type="string"/>
    <att name="destination type" value="string" type="string"/>
    <att name="forward multiplicity" value="1..1" type="string"/>
    <att name="full predicate" value="&lt;http://csb.wur.nl/genome/comment&gt;" type="string"/>
    <att name="is_simple" value="1" type="boolean"/>
    <att name="predicate name" value="comment" type="string"/>
    <att name="reference count" value="1" type="integer"/>
    <att name="reverse multiplicity" value="X..1" type="string"/>
    <att name="source" value="DnaObject" type="string"/>
    <graphics width="1.2999999523162842" fill="#999999">
      <att name="EDGE_TARGET_ARROW_SELECTED_PAINT" value="#FFFF00" type="string"/>
      <att name="EDGE_LABEL" value="comment" type="string"/>
      <att name="EDGE_LINE_TYPE" value="SOLID" type="string"/>
      <att name="EDGE_CURVED" value="true" type="string"/>
      <att name="EDGE_TARGET_ARROW_SHAPE" value="DIAMOND" type="string"/>
      <att name="EDGE_TOOLTIP" value="http://csb.wur.nl/genome/comment" type="string"/>
      <att name="EDGE_LABEL_FONT_FACE" value="SansSerif.plain,plain,10" type="string"/>
      <att name="EDGE_SOURCE_ARROW_SELECTED_PAINT" value="#FFFF00" type="string"/>
      <att name="EDGE_SELECTED" value="false" type="string"/>
      <att name="EDGE_LABEL_FONT_SIZE" value="10" type="string"/>
      <att name="EDGE_LABEL_COLOR" value="#009999" type="string"/>
      <att name="EDGE_TARGET_ARROW_UNSELECTED_PAINT" value="#999999" type="string"/>
      <att name="EDGE_VISIBLE" value="true" type="string"/>
      <att name="EDGE_SOURCE_ARROW_UNSELECTED_PAINT" value="#999999" type="string"/>
      <att name="EDGE_STROKE_SELECTED_PAINT" value="#FF0000" type="string"/>
      <att name="EDGE_SOURCE_ARROW_SHAPE" value="NONE" type="string"/>
      <att name="EDGE_LABEL_TRANSPARENCY" value="255" type="string"/>
      <att name="EDGE_TRANSPARENCY" value="200" type="string"/>
    </graphics>
  </edge>
  <edge id="8056" label="http://csb.wur.nl/genome/DnaObject (http://csb.wur.nl/genome/accessions) http://csb.wur.nl/genome/DnaObject/string" source="8014" target="8026" cy:directed="1">
    <att name="shared name" value="http://csb.wur.nl/genome/DnaObject (http://csb.wur.nl/genome/accessions) http://csb.wur.nl/genome/DnaObject/string" type="string"/>
    <att name="shared interaction" value="http://csb.wur.nl/genome/accessions" type="string"/>
    <att name="name" value="http://csb.wur.nl/genome/DnaObject (http://csb.wur.nl/genome/accessions) http://csb.wur.nl/genome/DnaObject/string" type="string"/>
    <att name="selected" value="0" type="boolean"/>
    <att name="interaction" value="http://csb.wur.nl/genome/accessions" type="string"/>
    <att name="destination type" value="string" type="string"/>
    <att name="forward multiplicity" value="1..1" type="string"/>
    <att name="full predicate" value="&lt;http://csb.wur.nl/genome/accessions&gt;" type="string"/>
    <att name="is_simple" value="1" type="boolean"/>
    <att name="predicate name" value="accessions" type="string"/>
    <att name="reference count" value="1" type="integer"/>
    <att name="reverse multiplicity" value="X..1" type="string"/>
    <att name="source" value="DnaObject" type="string"/>
    <graphics width="1.2999999523162842" fill="#999999">
      <att name="EDGE_TARGET_ARROW_SELECTED_PAINT" value="#FFFF00" type="string"/>
      <att name="EDGE_LABEL" value="accessions" type="string"/>
      <att name="EDGE_LINE_TYPE" value="SOLID" type="string"/>
      <att name="EDGE_CURVED" value="true" type="string"/>
      <att name="EDGE_TARGET_ARROW_SHAPE" value="DIAMOND" type="string"/>
      <att name="EDGE_TOOLTIP" value="http://csb.wur.nl/genome/accessions" type="string"/>
      <att name="EDGE_LABEL_FONT_FACE" value="SansSerif.plain,plain,10" type="string"/>
      <att name="EDGE_SOURCE_ARROW_SELECTED_PAINT" value="#FFFF00" type="string"/>
      <att name="EDGE_SELECTED" value="false" type="string"/>
      <att name="EDGE_LABEL_FONT_SIZE" value="10" type="string"/>
      <att name="EDGE_LABEL_COLOR" value="#009999" type="string"/>
      <att name="EDGE_TARGET_ARROW_UNSELECTED_PAINT" value="#999999" type="string"/>
      <att name="EDGE_VISIBLE" value="true" type="string"/>
      <att name="EDGE_SOURCE_ARROW_UNSELECTED_PAINT" value="#999999" type="string"/>
      <att name="EDGE_STROKE_SELECTED_PAINT" value="#FF0000" type="string"/>
      <att name="EDGE_SOURCE_ARROW_SHAPE" value="NONE" type="string"/>
      <att name="EDGE_LABEL_TRANSPARENCY" value="255" type="string"/>
      <att name="EDGE_TRANSPARENCY" value="200" type="string"/>
    </graphics>
  </edge>
  <edge id="8055" label="http://csb.wur.nl/genome/DnaObject (http://csb.wur.nl/genome/sequence_version) http://csb.wur.nl/genome/DnaObject/integer" source="8014" target="8025" cy:directed="1">
    <att name="shared name" value="http://csb.wur.nl/genome/DnaObject (http://csb.wur.nl/genome/sequence_version) http://csb.wur.nl/genome/DnaObject/integer" type="string"/>
    <att name="shared interaction" value="http://csb.wur.nl/genome/sequence_version" type="string"/>
    <att name="name" value="http://csb.wur.nl/genome/DnaObject (http://csb.wur.nl/genome/sequence_version) http://csb.wur.nl/genome/DnaObject/integer" type="string"/>
    <att name="selected" value="0" type="boolean"/>
    <att name="interaction" value="http://csb.wur.nl/genome/sequence_version" type="string"/>
    <att name="destination type" value="integer" type="string"/>
    <att name="forward multiplicity" value="1..1" type="string"/>
    <att name="full predicate" value="&lt;http://csb.wur.nl/genome/sequence_version&gt;" type="string"/>
    <att name="is_simple" value="1" type="boolean"/>
    <att name="predicate name" value="sequence_version" type="string"/>
    <att name="reference count" value="1" type="integer"/>
    <att name="reverse multiplicity" value="-" type="string"/>
    <att name="source" value="DnaObject" type="string"/>
    <graphics width="1.2999999523162842" fill="#999999">
      <att name="EDGE_TARGET_ARROW_SELECTED_PAINT" value="#FFFF00" type="string"/>
      <att name="EDGE_LABEL" value="sequence_version" type="string"/>
      <att name="EDGE_LINE_TYPE" value="SOLID" type="string"/>
      <att name="EDGE_CURVED" value="true" type="string"/>
      <att name="EDGE_TARGET_ARROW_SHAPE" value="DIAMOND" type="string"/>
      <att name="EDGE_TOOLTIP" value="http://csb.wur.nl/genome/sequence_version" type="string"/>
      <att name="EDGE_LABEL_FONT_FACE" value="SansSerif.plain,plain,10" type="string"/>
      <att name="EDGE_SOURCE_ARROW_SELECTED_PAINT" value="#FFFF00" type="string"/>
      <att name="EDGE_SELECTED" value="false" type="string"/>
      <att name="EDGE_LABEL_FONT_SIZE" value="10" type="string"/>
      <att name="EDGE_LABEL_COLOR" value="#009999" type="string"/>
      <att name="EDGE_TARGET_ARROW_UNSELECTED_PAINT" value="#999999" type="string"/>
      <att name="EDGE_VISIBLE" value="true" type="string"/>
      <att name="EDGE_SOURCE_ARROW_UNSELECTED_PAINT" value="#999999" type="string"/>
      <att name="EDGE_STROKE_SELECTED_PAINT" value="#FF0000" type="string"/>
      <att name="EDGE_SOURCE_ARROW_SHAPE" value="NONE" type="string"/>
      <att name="EDGE_LABEL_TRANSPARENCY" value="255" type="string"/>
      <att name="EDGE_TRANSPARENCY" value="200" type="string"/>
    </graphics>
  </edge>
  <edge id="8054" label="http://csb.wur.nl/genome/DnaObject (http://csb.wur.nl/genome/gi) http://csb.wur.nl/genome/DnaObject/integer" source="8014" target="8025" cy:directed="1">
    <att name="shared name" value="http://csb.wur.nl/genome/DnaObject (http://csb.wur.nl/genome/gi) http://csb.wur.nl/genome/DnaObject/integer" type="string"/>
    <att name="shared interaction" value="http://csb.wur.nl/genome/gi" type="string"/>
    <att name="name" value="http://csb.wur.nl/genome/DnaObject (http://csb.wur.nl/genome/gi) http://csb.wur.nl/genome/DnaObject/integer" type="string"/>
    <att name="selected" value="0" type="boolean"/>
    <att name="interaction" value="http://csb.wur.nl/genome/gi" type="string"/>
    <att name="destination type" value="integer" type="string"/>
    <att name="forward multiplicity" value="1..1" type="string"/>
    <att name="full predicate" value="&lt;http://csb.wur.nl/genome/gi&gt;" type="string"/>
    <att name="is_simple" value="1" type="boolean"/>
    <att name="predicate name" value="gi" type="string"/>
    <att name="reference count" value="1" type="integer"/>
    <att name="reverse multiplicity" value="-" type="string"/>
    <att name="source" value="DnaObject" type="string"/>
    <graphics width="1.2999999523162842" fill="#999999">
      <att name="EDGE_TARGET_ARROW_SELECTED_PAINT" value="#FFFF00" type="string"/>
      <att name="EDGE_LABEL" value="gi" type="string"/>
      <att name="EDGE_LINE_TYPE" value="SOLID" type="string"/>
      <att name="EDGE_CURVED" value="true" type="string"/>
      <att name="EDGE_TARGET_ARROW_SHAPE" value="DIAMOND" type="string"/>
      <att name="EDGE_TOOLTIP" value="http://csb.wur.nl/genome/gi" type="string"/>
      <att name="EDGE_LABEL_FONT_FACE" value="SansSerif.plain,plain,10" type="string"/>
      <att name="EDGE_SOURCE_ARROW_SELECTED_PAINT" value="#FFFF00" type="string"/>
      <att name="EDGE_SELECTED" value="false" type="string"/>
      <att name="EDGE_LABEL_FONT_SIZE" value="10" type="string"/>
      <att name="EDGE_LABEL_COLOR" value="#009999" type="string"/>
      <att name="EDGE_TARGET_ARROW_UNSELECTED_PAINT" value="#999999" type="string"/>
      <att name="EDGE_VISIBLE" value="true" type="string"/>
      <att name="EDGE_SOURCE_ARROW_UNSELECTED_PAINT" value="#999999" type="string"/>
      <att name="EDGE_STROKE_SELECTED_PAINT" value="#FF0000" type="string"/>
      <att name="EDGE_SOURCE_ARROW_SHAPE" value="NONE" type="string"/>
      <att name="EDGE_LABEL_TRANSPARENCY" value="255" type="string"/>
      <att name="EDGE_TRANSPARENCY" value="200" type="string"/>
    </graphics>
  </edge>
  <edge id="8053" label="http://csb.wur.nl/genome/DnaObject (http://csb.wur.nl/genome/references) http://csb.wur.nl/genome/Pubmed" source="8014" target="8018" cy:directed="1">
    <att name="shared name" value="http://csb.wur.nl/genome/DnaObject (http://csb.wur.nl/genome/references) http://csb.wur.nl/genome/Pubmed" type="string"/>
    <att name="shared interaction" value="http://csb.wur.nl/genome/references" type="string"/>
    <att name="name" value="http://csb.wur.nl/genome/DnaObject (http://csb.wur.nl/genome/references) http://csb.wur.nl/genome/Pubmed" type="string"/>
    <att name="selected" value="0" type="boolean"/>
    <att name="interaction" value="http://csb.wur.nl/genome/references" type="string"/>
    <att name="destination type" value="Pubmed" type="string"/>
    <att name="forward multiplicity" value="1..1" type="string"/>
    <att name="full predicate" value="&lt;http://csb.wur.nl/genome/references&gt;" type="string"/>
    <att name="is_simple" value="0" type="boolean"/>
    <att name="predicate name" value="references" type="string"/>
    <att name="reference count" value="1" type="integer"/>
    <att name="reverse multiplicity" value="1..1" type="string"/>
    <att name="source" value="DnaObject" type="string"/>
    <graphics width="1.2999999523162842" fill="#999999">
      <att name="EDGE_TARGET_ARROW_SELECTED_PAINT" value="#FFFF00" type="string"/>
      <att name="EDGE_LABEL" value="references" type="string"/>
      <att name="EDGE_LINE_TYPE" value="SOLID" type="string"/>
      <att name="EDGE_CURVED" value="true" type="string"/>
      <att name="EDGE_TARGET_ARROW_SHAPE" value="DIAMOND" type="string"/>
      <att name="EDGE_TOOLTIP" value="http://csb.wur.nl/genome/references" type="string"/>
      <att name="EDGE_LABEL_FONT_FACE" value="SansSerif.plain,plain,10" type="string"/>
      <att name="EDGE_SOURCE_ARROW_SELECTED_PAINT" value="#FFFF00" type="string"/>
      <att name="EDGE_SELECTED" value="false" type="string"/>
      <att name="EDGE_LABEL_FONT_SIZE" value="10" type="string"/>
      <att name="EDGE_LABEL_COLOR" value="#009999" type="string"/>
      <att name="EDGE_TARGET_ARROW_UNSELECTED_PAINT" value="#999999" type="string"/>
      <att name="EDGE_VISIBLE" value="true" type="string"/>
      <att name="EDGE_SOURCE_ARROW_UNSELECTED_PAINT" value="#999999" type="string"/>
      <att name="EDGE_STROKE_SELECTED_PAINT" value="#FF0000" type="string"/>
      <att name="EDGE_SOURCE_ARROW_SHAPE" value="NONE" type="string"/>
      <att name="EDGE_LABEL_TRANSPARENCY" value="255" type="string"/>
      <att name="EDGE_TRANSPARENCY" value="200" type="string"/>
    </graphics>
  </edge>
  <edge id="8052" label="http://csb.wur.nl/genome/DnaObject (http://csb.wur.nl/genome/feature) http://csb.wur.nl/genome/Feature" source="8014" target="8016" cy:directed="1">
    <att name="shared name" value="http://csb.wur.nl/genome/DnaObject (http://csb.wur.nl/genome/feature) http://csb.wur.nl/genome/Feature" type="string"/>
    <att name="shared interaction" value="http://csb.wur.nl/genome/feature" type="string"/>
    <att name="name" value="http://csb.wur.nl/genome/DnaObject (http://csb.wur.nl/genome/feature) http://csb.wur.nl/genome/Feature" type="string"/>
    <att name="selected" value="0" type="boolean"/>
    <att name="interaction" value="http://csb.wur.nl/genome/feature" type="string"/>
    <att name="destination type" value="Feature" type="string"/>
    <att name="forward multiplicity" value="1..N" type="string"/>
    <att name="full predicate" value="&lt;http://csb.wur.nl/genome/feature&gt;" type="string"/>
    <att name="is_simple" value="0" type="boolean"/>
    <att name="predicate name" value="feature" type="string"/>
    <att name="reference count" value="8774" type="integer"/>
    <att name="reverse multiplicity" value="0..1" type="string"/>
    <att name="source" value="DnaObject" type="string"/>
    <graphics width="1.2999999523162842" fill="#999999">
      <att name="EDGE_TARGET_ARROW_SELECTED_PAINT" value="#FFFF00" type="string"/>
      <att name="EDGE_LABEL" value="feature" type="string"/>
      <att name="EDGE_LINE_TYPE" value="SOLID" type="string"/>
      <att name="EDGE_CURVED" value="true" type="string"/>
      <att name="EDGE_TARGET_ARROW_SHAPE" value="CIRCLE" type="string"/>
      <att name="EDGE_TOOLTIP" value="http://csb.wur.nl/genome/feature" type="string"/>
      <att name="EDGE_LABEL_FONT_FACE" value="SansSerif.plain,plain,10" type="string"/>
      <att name="EDGE_SOURCE_ARROW_SELECTED_PAINT" value="#FFFF00" type="string"/>
      <att name="EDGE_SELECTED" value="false" type="string"/>
      <att name="EDGE_LABEL_FONT_SIZE" value="10" type="string"/>
      <att name="EDGE_LABEL_COLOR" value="#009999" type="string"/>
      <att name="EDGE_TARGET_ARROW_UNSELECTED_PAINT" value="#999999" type="string"/>
      <att name="EDGE_VISIBLE" value="true" type="string"/>
      <att name="EDGE_SOURCE_ARROW_UNSELECTED_PAINT" value="#999999" type="string"/>
      <att name="EDGE_STROKE_SELECTED_PAINT" value="#FF0000" type="string"/>
      <att name="EDGE_SOURCE_ARROW_SHAPE" value="NONE" type="string"/>
      <att name="EDGE_LABEL_TRANSPARENCY" value="255" type="string"/>
      <att name="EDGE_TRANSPARENCY" value="200" type="string"/>
    </graphics>
  </edge>
  <edge id="8051" label="http://csb.wur.nl/genome/Genome (http://csb.wur.nl/genome/taxonomy) http://csb.wur.nl/genome/Genome/string" source="8013" target="8029" cy:directed="1">
    <att name="shared name" value="http://csb.wur.nl/genome/Genome (http://csb.wur.nl/genome/taxonomy) http://csb.wur.nl/genome/Genome/string" type="string"/>
    <att name="shared interaction" value="http://csb.wur.nl/genome/taxonomy" type="string"/>
    <att name="name" value="http://csb.wur.nl/genome/Genome (http://csb.wur.nl/genome/taxonomy) http://csb.wur.nl/genome/Genome/string" type="string"/>
    <att name="selected" value="0" type="boolean"/>
    <att name="interaction" value="http://csb.wur.nl/genome/taxonomy" type="string"/>
    <att name="destination type" value="string" type="string"/>
    <att name="forward multiplicity" value="1..N" type="string"/>
    <att name="full predicate" value="&lt;http://csb.wur.nl/genome/taxonomy&gt;" type="string"/>
    <att name="is_simple" value="1" type="boolean"/>
    <att name="predicate name" value="taxonomy" type="string"/>
    <att name="reference count" value="6" type="integer"/>
    <att name="reverse multiplicity" value="X..1" type="string"/>
    <att name="source" value="Genome" type="string"/>
    <graphics width="1.2999999523162842" fill="#999999">
      <att name="EDGE_TARGET_ARROW_SELECTED_PAINT" value="#FFFF00" type="string"/>
      <att name="EDGE_LABEL" value="taxonomy" type="string"/>
      <att name="EDGE_LINE_TYPE" value="SOLID" type="string"/>
      <att name="EDGE_CURVED" value="true" type="string"/>
      <att name="EDGE_TARGET_ARROW_SHAPE" value="CIRCLE" type="string"/>
      <att name="EDGE_TOOLTIP" value="http://csb.wur.nl/genome/taxonomy" type="string"/>
      <att name="EDGE_LABEL_FONT_FACE" value="SansSerif.plain,plain,10" type="string"/>
      <att name="EDGE_SOURCE_ARROW_SELECTED_PAINT" value="#FFFF00" type="string"/>
      <att name="EDGE_SELECTED" value="false" type="string"/>
      <att name="EDGE_LABEL_FONT_SIZE" value="10" type="string"/>
      <att name="EDGE_LABEL_COLOR" value="#009999" type="string"/>
      <att name="EDGE_TARGET_ARROW_UNSELECTED_PAINT" value="#999999" type="string"/>
      <att name="EDGE_VISIBLE" value="true" type="string"/>
      <att name="EDGE_SOURCE_ARROW_UNSELECTED_PAINT" value="#999999" type="string"/>
      <att name="EDGE_STROKE_SELECTED_PAINT" value="#FF0000" type="string"/>
      <att name="EDGE_SOURCE_ARROW_SHAPE" value="NONE" type="string"/>
      <att name="EDGE_LABEL_TRANSPARENCY" value="255" type="string"/>
      <att name="EDGE_TRANSPARENCY" value="200" type="string"/>
    </graphics>
  </edge>
  <edge id="8050" label="http://csb.wur.nl/genome/Genome (http://csb.wur.nl/genome/strain) http://csb.wur.nl/genome/Genome/string" source="8013" target="8029" cy:directed="1">
    <att name="shared name" value="http://csb.wur.nl/genome/Genome (http://csb.wur.nl/genome/strain) http://csb.wur.nl/genome/Genome/string" type="string"/>
    <att name="shared interaction" value="http://csb.wur.nl/genome/strain" type="string"/>
    <att name="name" value="http://csb.wur.nl/genome/Genome (http://csb.wur.nl/genome/strain) http://csb.wur.nl/genome/Genome/string" type="string"/>
    <att name="selected" value="0" type="boolean"/>
    <att name="interaction" value="http://csb.wur.nl/genome/strain" type="string"/>
    <att name="destination type" value="string" type="string"/>
    <att name="forward multiplicity" value="1..1" type="string"/>
    <att name="full predicate" value="&lt;http://csb.wur.nl/genome/strain&gt;" type="string"/>
    <att name="is_simple" value="1" type="boolean"/>
    <att name="predicate name" value="strain" type="string"/>
    <att name="reference count" value="1" type="integer"/>
    <att name="reverse multiplicity" value="X..1" type="string"/>
    <att name="source" value="Genome" type="string"/>
    <graphics width="1.2999999523162842" fill="#999999">
      <att name="EDGE_TARGET_ARROW_SELECTED_PAINT" value="#FFFF00" type="string"/>
      <att name="EDGE_LABEL" value="strain" type="string"/>
      <att name="EDGE_LINE_TYPE" value="SOLID" type="string"/>
      <att name="EDGE_CURVED" value="true" type="string"/>
      <att name="EDGE_TARGET_ARROW_SHAPE" value="DIAMOND" type="string"/>
      <att name="EDGE_TOOLTIP" value="http://csb.wur.nl/genome/strain" type="string"/>
      <att name="EDGE_LABEL_FONT_FACE" value="SansSerif.plain,plain,10" type="string"/>
      <att name="EDGE_SOURCE_ARROW_SELECTED_PAINT" value="#FFFF00" type="string"/>
      <att name="EDGE_SELECTED" value="false" type="string"/>
      <att name="EDGE_LABEL_FONT_SIZE" value="10" type="string"/>
      <att name="EDGE_LABEL_COLOR" value="#009999" type="string"/>
      <att name="EDGE_TARGET_ARROW_UNSELECTED_PAINT" value="#999999" type="string"/>
      <att name="EDGE_VISIBLE" value="true" type="string"/>
      <att name="EDGE_SOURCE_ARROW_UNSELECTED_PAINT" value="#999999" type="string"/>
      <att name="EDGE_STROKE_SELECTED_PAINT" value="#FF0000" type="string"/>
      <att name="EDGE_SOURCE_ARROW_SHAPE" value="NONE" type="string"/>
      <att name="EDGE_LABEL_TRANSPARENCY" value="255" type="string"/>
      <att name="EDGE_TRANSPARENCY" value="200" type="string"/>
    </graphics>
  </edge>
  <edge id="8049" label="http://csb.wur.nl/genome/Genome (http://csb.wur.nl/genome/dnaobject) http://csb.wur.nl/genome/DnaObject" source="8013" target="8014" cy:directed="1">
    <att name="shared name" value="http://csb.wur.nl/genome/Genome (http://csb.wur.nl/genome/dnaobject) http://csb.wur.nl/genome/DnaObject" type="string"/>
    <att name="shared interaction" value="http://csb.wur.nl/genome/dnaobject" type="string"/>
    <att name="name" value="http://csb.wur.nl/genome/Genome (http://csb.wur.nl/genome/dnaobject) http://csb.wur.nl/genome/DnaObject" type="string"/>
    <att name="selected" value="0" type="boolean"/>
    <att name="interaction" value="http://csb.wur.nl/genome/dnaobject" type="string"/>
    <att name="destination type" value="DnaObject" type="string"/>
    <att name="forward multiplicity" value="1..1" type="string"/>
    <att name="full predicate" value="&lt;http://csb.wur.nl/genome/dnaobject&gt;" type="string"/>
    <att name="is_simple" value="0" type="boolean"/>
    <att name="predicate name" value="dnaobject" type="string"/>
    <att name="reference count" value="1" type="integer"/>
    <att name="reverse multiplicity" value="1..1" type="string"/>
    <att name="source" value="Genome" type="string"/>
    <graphics width="1.2999999523162842" fill="#999999">
      <att name="EDGE_TARGET_ARROW_SELECTED_PAINT" value="#FFFF00" type="string"/>
      <att name="EDGE_LABEL" value="dnaobject" type="string"/>
      <att name="EDGE_LINE_TYPE" value="SOLID" type="string"/>
      <att name="EDGE_CURVED" value="true" type="string"/>
      <att name="EDGE_TARGET_ARROW_SHAPE" value="DIAMOND" type="string"/>
      <att name="EDGE_TOOLTIP" value="http://csb.wur.nl/genome/dnaobject" type="string"/>
      <att name="EDGE_LABEL_FONT_FACE" value="SansSerif.plain,plain,10" type="string"/>
      <att name="EDGE_SOURCE_ARROW_SELECTED_PAINT" value="#FFFF00" type="string"/>
      <att name="EDGE_SELECTED" value="false" type="string"/>
      <att name="EDGE_LABEL_FONT_SIZE" value="10" type="string"/>
      <att name="EDGE_LABEL_COLOR" value="#009999" type="string"/>
      <att name="EDGE_TARGET_ARROW_UNSELECTED_PAINT" value="#999999" type="string"/>
      <att name="EDGE_VISIBLE" value="true" type="string"/>
      <att name="EDGE_SOURCE_ARROW_UNSELECTED_PAINT" value="#999999" type="string"/>
      <att name="EDGE_STROKE_SELECTED_PAINT" value="#FF0000" type="string"/>
      <att name="EDGE_SOURCE_ARROW_SHAPE" value="NONE" type="string"/>
      <att name="EDGE_LABEL_TRANSPARENCY" value="255" type="string"/>
      <att name="EDGE_TRANSPARENCY" value="200" type="string"/>
    </graphics>
  </edge>
</graph>
