# Supplementary material for: RDF2Graph a tool to recover, understand and validate the ontology of an RDF resource
Source: J Biomed Semantics. 2015 Oct 23;6:39. doi: 10.1186/s13326-015-0038-9 (PMC4619317; doi:10.1186/s13326-015-0038-9)
Supplement: Additional file 1 — Output files. Each output format of the following RDF resources: i) the CHEBI database, ii) Reactome (Biopax level 3) database, iii) UniProt database, iv) SAPP. (1,572 kb) [file 13326_2015_38_MOESM1_ESM.gz › network/uniprot_error.xgmml]

<?xml version="1.0" encoding="UTF-8" standalone="yes"?>
<graph id="10549" label="10612" directed="1" cy:documentVersion="3.0" xmlns:dc="http://purl.org/dc/elements/1.1/" xmlns:xlink="http://www.w3.org/1999/xlink" xmlns:rdf="http://www.w3.org/1999/02/22-rdf-syntax-ns#" xmlns:cy="http://www.cytoscape.org" xmlns="http://www.cs.rpi.edu/XGMML">
  <att name="networkMetadata">
    <rdf:RDF>
      <rdf:Description rdf:about="http://www.cytoscape.org/">
        <dc:type>Protein-Protein Interaction</dc:type>
        <dc:description>N/A</dc:description>
        <dc:identifier>N/A</dc:identifier>
        <dc:date>2015-07-17 11:53:41</dc:date>
        <dc:title>10612</dc:title>
        <dc:source>http://www.cytoscape.org/</dc:source>
        <dc:format>Cytoscape-XGMML</dc:format>
      </rdf:Description>
    </rdf:RDF>
  </att>
  <att name="shared name" value="errorreport.txt" type="string"/>
  <att name="name" value="errorreport.txt" type="string"/>
  <att name="selected" value="1" type="boolean"/>
  <att name="__Annotations" type="list">
    <att name="__Annotations" value="" type="string"/>
  </att>
  <att name="layoutAlgorithm" value="Grid Layout" type="string" cy:hidden="1"/>
  <graphics>
    <att name="NETWORK_DEPTH" value="0.0" type="string"/>
    <att name="NETWORK_HEIGHT" value="400.0" type="string"/>
    <att name="NETWORK_CENTER_X_LOCATION" value="0.0" type="string"/>
    <att name="NETWORK_EDGE_SELECTION" value="true" type="string"/>
    <att name="NETWORK_CENTER_Z_LOCATION" value="0.0" type="string"/>
    <att name="NETWORK_TITLE" value="" type="string"/>
    <att name="NETWORK_NODE_SELECTION" value="true" type="string"/>
    <att name="NETWORK_CENTER_Y_LOCATION" value="20.0" type="string"/>
    <att name="NETWORK_BACKGROUND_PAINT" value="#F0F0F0" type="string"/>
    <att name="NETWORK_WIDTH" value="550.0" type="string"/>
    <att name="NETWORK_SCALE_FACTOR" value="1.0" type="string"/>
  </graphics>
  <node id="10560" label="Error report">
    <att name="shared name" value="ErrorReport" type="string"/>
    <att name="name" value="Error report" type="string"/>
    <att name="selected" value="0" type="boolean"/>
    <att name="hide" value="" type="string"/>
    <graphics y="0.0" w="12.0" type="ELLIPSE" outline="#000000" h="12.0" x="0.0" fill="#66FF66" z="0.0" width="2.0">
      <att name="NODE_CUSTOMGRAPHICS_POSITION_2" value="C,C,c,0.00,0.00" type="string"/>
      <att name="NODE_LABEL_WIDTH" value="200.0" type="string"/>
      <att name="NODE_TRANSPARENCY" value="255" type="string"/>
      <att name="NODE_CUSTOMGRAPHICS_SIZE_5" value="0.0" type="string"/>
      <att name="NODE_CUSTOMGRAPHICS_3" value="org.cytoscape.ding.customgraphics.NullCustomGraphics,0,[ Remove Graphics ]," type="string"/>
      <att name="NODE_TOOLTIP" value="" type="string"/>
      <att name="NODE_SELECTED_PAINT" value="#FFFF00" type="string"/>
      <att name="NODE_LABEL_COLOR" value="#000000" type="string"/>
      <att name="NODE_LABEL_FONT_SIZE" value="8" type="string"/>
      <att name="NODE_CUSTOMGRAPHICS_6" value="org.cytoscape.ding.customgraphics.NullCustomGraphics,0,[ Remove Graphics ]," type="string"/>
      <att name="NODE_NESTED_NETWORK_IMAGE_VISIBLE" value="true" type="string"/>
      <att name="NODE_CUSTOMGRAPHICS_SIZE_9" value="0.0" type="string"/>
      <att name="NODE_CUSTOMGRAPHICS_POSITION_5" value="C,C,c,0.00,0.00" type="string"/>
      <att name="NODE_CUSTOMGRAPHICS_POSITION_4" value="C,C,c,0.00,0.00" type="string"/>
      <att name="NODE_CUSTOMGRAPHICS_8" value="org.cytoscape.ding.customgraphics.NullCustomGraphics,0,[ Remove Graphics ]," type="string"/>
      <att name="NODE_CUSTOMGRAPHICS_POSITION_9" value="C,C,c,0.00,0.00" type="string"/>
      <att name="NODE_CUSTOMGRAPHICS_SIZE_1" value="0.0" type="string"/>
      <att name="NODE_CUSTOMGRAPHICS_SIZE_7" value="0.0" type="string"/>
      <att name="NODE_CUSTOMGRAPHICS_2" value="org.cytoscape.ding.customgraphics.NullCustomGraphics,0,[ Remove Graphics ]," type="string"/>
      <att name="NODE_CUSTOMGRAPHICS_SIZE_3" value="0.0" type="string"/>
      <att name="NODE_BORDER_STROKE" value="SOLID" type="string"/>
      <att name="NODE_SELECTED" value="false" type="string"/>
      <att name="NODE_VISIBLE" value="true" type="string"/>
      <att name="NODE_LABEL_FONT_FACE" value="Century Schoolbook L Bold,plain,8" type="string"/>
      <att name="NODE_CUSTOMGRAPHICS_4" value="org.cytoscape.ding.customgraphics.NullCustomGraphics,0,[ Remove Graphics ]," type="string"/>
      <att name="NODE_DEPTH" value="0.0" type="string"/>
      <att name="NODE_CUSTOMGRAPHICS_POSITION_7" value="C,C,c,0.00,0.00" type="string"/>
      <att name="NODE_LABEL_POSITION" value="C,C,c,0.00,0.00" type="string"/>
      <att name="NODE_CUSTOMGRAPHICS_SIZE_8" value="0.0" type="string"/>
      <att name="NODE_LABEL" value="Error report" type="string"/>
      <att name="NODE_CUSTOMGRAPHICS_1" value="org.cytoscape.ding.customgraphics.NullCustomGraphics,0,[ Remove Graphics ]," type="string"/>
      <att name="NODE_CUSTOMGRAPHICS_POSITION_8" value="C,C,c,0.00,0.00" type="string"/>
      <att name="NODE_CUSTOMGRAPHICS_SIZE_2" value="0.0" type="string"/>
      <att name="NODE_LABEL_TRANSPARENCY" value="255" type="string"/>
      <att name="NODE_CUSTOMGRAPHICS_9" value="org.cytoscape.ding.customgraphics.NullCustomGraphics,0,[ Remove Graphics ]," type="string"/>
      <att name="NODE_CUSTOMGRAPHICS_5" value="org.cytoscape.ding.customgraphics.NullCustomGraphics,0,[ Remove Graphics ]," type="string"/>
      <att name="NODE_CUSTOMGRAPHICS_POSITION_3" value="C,C,c,0.00,0.00" type="string"/>
      <att name="NODE_CUSTOMGRAPHICS_SIZE_4" value="0.0" type="string"/>
      <att name="NODE_CUSTOMGRAPHICS_POSITION_6" value="C,C,c,0.00,0.00" type="string"/>
      <att name="NODE_BORDER_TRANSPARENCY" value="255" type="string"/>
      <att name="NODE_CUSTOMGRAPHICS_7" value="org.cytoscape.ding.customgraphics.NullCustomGraphics,0,[ Remove Graphics ]," type="string"/>
      <att name="NODE_CUSTOMGRAPHICS_SIZE_6" value="0.0" type="string"/>
      <att name="NODE_CUSTOMGRAPHICS_POSITION_1" value="C,C,c,0.00,0.00" type="string"/>
    </graphics>
  </node>
  <node id="10559" label="Error-report">
    <att name="shared name" value="ErrorReportHidden" type="string"/>
    <att name="name" value="Error-report" type="string"/>
    <att name="selected" value="0" type="boolean"/>
    <att name="hide" value="hide" type="string"/>
    <graphics y="40.0" w="12.0" type="ELLIPSE" outline="#000000" h="12.0" x="0.0" fill="#66FF66" z="0.0" width="2.0">
      <att name="NODE_CUSTOMGRAPHICS_POSITION_2" value="C,C,c,0.00,0.00" type="string"/>
      <att name="NODE_LABEL_WIDTH" value="200.0" type="string"/>
      <att name="NODE_TRANSPARENCY" value="255" type="string"/>
      <att name="NODE_CUSTOMGRAPHICS_SIZE_5" value="0.0" type="string"/>
      <att name="NODE_CUSTOMGRAPHICS_3" value="org.cytoscape.ding.customgraphics.NullCustomGraphics,0,[ Remove Graphics ]," type="string"/>
      <att name="NODE_TOOLTIP" value="" type="string"/>
      <att name="NODE_SELECTED_PAINT" value="#FFFF00" type="string"/>
      <att name="NODE_LABEL_COLOR" value="#000000" type="string"/>
      <att name="NODE_LABEL_FONT_SIZE" value="8" type="string"/>
      <att name="NODE_CUSTOMGRAPHICS_6" value="org.cytoscape.ding.customgraphics.NullCustomGraphics,0,[ Remove Graphics ]," type="string"/>
      <att name="NODE_NESTED_NETWORK_IMAGE_VISIBLE" value="true" type="string"/>
      <att name="NODE_CUSTOMGRAPHICS_SIZE_9" value="0.0" type="string"/>
      <att name="NODE_CUSTOMGRAPHICS_POSITION_5" value="C,C,c,0.00,0.00" type="string"/>
      <att name="NODE_CUSTOMGRAPHICS_POSITION_4" value="C,C,c,0.00,0.00" type="string"/>
      <att name="NODE_CUSTOMGRAPHICS_8" value="org.cytoscape.ding.customgraphics.NullCustomGraphics,0,[ Remove Graphics ]," type="string"/>
      <att name="NODE_CUSTOMGRAPHICS_POSITION_9" value="C,C,c,0.00,0.00" type="string"/>
      <att name="NODE_CUSTOMGRAPHICS_SIZE_1" value="0.0" type="string"/>
      <att name="NODE_CUSTOMGRAPHICS_SIZE_7" value="0.0" type="string"/>
      <att name="NODE_CUSTOMGRAPHICS_2" value="org.cytoscape.ding.customgraphics.NullCustomGraphics,0,[ Remove Graphics ]," type="string"/>
      <att name="NODE_CUSTOMGRAPHICS_SIZE_3" value="0.0" type="string"/>
      <att name="NODE_BORDER_STROKE" value="SOLID" type="string"/>
      <att name="NODE_SELECTED" value="false" type="string"/>
      <att name="NODE_VISIBLE" value="false" type="string"/>
      <att name="NODE_LABEL_FONT_FACE" value="Century Schoolbook L Bold,plain,8" type="string"/>
      <att name="NODE_CUSTOMGRAPHICS_4" value="org.cytoscape.ding.customgraphics.NullCustomGraphics,0,[ Remove Graphics ]," type="string"/>
      <att name="NODE_DEPTH" value="0.0" type="string"/>
      <att name="NODE_CUSTOMGRAPHICS_POSITION_7" value="C,C,c,0.00,0.00" type="string"/>
      <att name="NODE_LABEL_POSITION" value="C,C,c,0.00,0.00" type="string"/>
      <att name="NODE_CUSTOMGRAPHICS_SIZE_8" value="0.0" type="string"/>
      <att name="NODE_LABEL" value="Error-report" type="string"/>
      <att name="NODE_CUSTOMGRAPHICS_1" value="org.cytoscape.ding.customgraphics.NullCustomGraphics,0,[ Remove Graphics ]," type="string"/>
      <att name="NODE_CUSTOMGRAPHICS_POSITION_8" value="C,C,c,0.00,0.00" type="string"/>
      <att name="NODE_CUSTOMGRAPHICS_SIZE_2" value="0.0" type="string"/>
      <att name="NODE_LABEL_TRANSPARENCY" value="255" type="string"/>
      <att name="NODE_CUSTOMGRAPHICS_9" value="org.cytoscape.ding.customgraphics.NullCustomGraphics,0,[ Remove Graphics ]," type="string"/>
      <att name="NODE_CUSTOMGRAPHICS_5" value="org.cytoscape.ding.customgraphics.NullCustomGraphics,0,[ Remove Graphics ]," type="string"/>
      <att name="NODE_CUSTOMGRAPHICS_POSITION_3" value="C,C,c,0.00,0.00" type="string"/>
      <att name="NODE_CUSTOMGRAPHICS_SIZE_4" value="0.0" type="string"/>
      <att name="NODE_CUSTOMGRAPHICS_POSITION_6" value="C,C,c,0.00,0.00" type="string"/>
      <att name="NODE_BORDER_TRANSPARENCY" value="255" type="string"/>
      <att name="NODE_CUSTOMGRAPHICS_7" value="org.cytoscape.ding.customgraphics.NullCustomGraphics,0,[ Remove Graphics ]," type="string"/>
      <att name="NODE_CUSTOMGRAPHICS_SIZE_6" value="0.0" type="string"/>
      <att name="NODE_CUSTOMGRAPHICS_POSITION_1" value="C,C,c,0.00,0.00" type="string"/>
    </graphics>
  </node>
  <edge id="10584" label="ErrorReport (http://purl.org/dc/terms/creator_error) ErrorReportHidden" source="10560" target="10559" cy:directed="1">
    <att name="shared name" value="ErrorReport (http://purl.org/dc/terms/creator_error) ErrorReportHidden" type="string"/>
    <att name="shared interaction" value="http://purl.org/dc/terms/creator_error" type="string"/>
    <att name="name" value="ErrorReport (http://purl.org/dc/terms/creator_error) ErrorReportHidden" type="string"/>
    <att name="selected" value="0" type="boolean"/>
    <att name="interaction" value="http://purl.org/dc/terms/creator_error" type="string"/>
    <att name="full predicate" value="&lt;http://purl.org/dc/terms/creator&gt;" type="string"/>
    <att name="predicate name" value="creator" type="string"/>
    <att name="reference count" value="1000000" type="integer"/>
    <att name="type" value="source no type defined" type="string"/>
    <graphics width="1.2999999523162842" fill="#000000">
      <att name="EDGE_TARGET_ARROW_SELECTED_PAINT" value="#FFFF00" type="string"/>
      <att name="EDGE_LABEL" value="creator" type="string"/>
      <att name="EDGE_LINE_TYPE" value="SOLID" type="string"/>
      <att name="EDGE_CURVED" value="true" type="string"/>
      <att name="EDGE_TARGET_ARROW_SHAPE" value="NONE" type="string"/>
      <att name="EDGE_TOOLTIP" value="http://purl.org/dc/terms/creator_error" type="string"/>
      <att name="EDGE_LABEL_FONT_FACE" value="SansSerif.plain,plain,8" type="string"/>
      <att name="EDGE_SOURCE_ARROW_SELECTED_PAINT" value="#FFFF00" type="string"/>
      <att name="EDGE_SELECTED" value="false" type="string"/>
      <att name="EDGE_LABEL_FONT_SIZE" value="8" type="string"/>
      <att name="EDGE_LABEL_COLOR" value="#000000" type="string"/>
      <att name="EDGE_TARGET_ARROW_UNSELECTED_PAINT" value="#000000" type="string"/>
      <att name="EDGE_VISIBLE" value="true" type="string"/>
      <att name="EDGE_SOURCE_ARROW_UNSELECTED_PAINT" value="#000000" type="string"/>
      <att name="EDGE_STROKE_SELECTED_PAINT" value="#FF0000" type="string"/>
      <att name="EDGE_SOURCE_ARROW_SHAPE" value="NONE" type="string"/>
      <att name="EDGE_LABEL_TRANSPARENCY" value="255" type="string"/>
      <att name="EDGE_TRANSPARENCY" value="200" type="string"/>
    </graphics>
  </edge>
  <edge id="10583" label="ErrorReport (http://purl.org/dc/terms/isVersionOf_error) ErrorReportHidden" source="10560" target="10559" cy:directed="1">
    <att name="shared name" value="ErrorReport (http://purl.org/dc/terms/isVersionOf_error) ErrorReportHidden" type="string"/>
    <att name="shared interaction" value="http://purl.org/dc/terms/isVersionOf_error" type="string"/>
    <att name="name" value="ErrorReport (http://purl.org/dc/terms/isVersionOf_error) ErrorReportHidden" type="string"/>
    <att name="selected" value="0" type="boolean"/>
    <att name="interaction" value="http://purl.org/dc/terms/isVersionOf_error" type="string"/>
    <att name="full predicate" value="&lt;http://purl.org/dc/terms/isVersionOf&gt;" type="string"/>
    <att name="predicate name" value="isVersionOf" type="string"/>
    <att name="reference count" value="1000000" type="integer"/>
    <att name="type" value="source no type defined" type="string"/>
    <graphics width="1.2999999523162842" fill="#000000">
      <att name="EDGE_TARGET_ARROW_SELECTED_PAINT" value="#FFFF00" type="string"/>
      <att name="EDGE_LABEL" value="isVersionOf" type="string"/>
      <att name="EDGE_LINE_TYPE" value="SOLID" type="string"/>
      <att name="EDGE_CURVED" value="true" type="string"/>
      <att name="EDGE_TARGET_ARROW_SHAPE" value="NONE" type="string"/>
      <att name="EDGE_TOOLTIP" value="http://purl.org/dc/terms/isVersionOf_error" type="string"/>
      <att name="EDGE_LABEL_FONT_FACE" value="SansSerif.plain,plain,8" type="string"/>
      <att name="EDGE_SOURCE_ARROW_SELECTED_PAINT" value="#FFFF00" type="string"/>
      <att name="EDGE_SELECTED" value="false" type="string"/>
      <att name="EDGE_LABEL_FONT_SIZE" value="8" type="string"/>
      <att name="EDGE_LABEL_COLOR" value="#000000" type="string"/>
      <att name="EDGE_TARGET_ARROW_UNSELECTED_PAINT" value="#000000" type="string"/>
      <att name="EDGE_VISIBLE" value="true" type="string"/>
      <att name="EDGE_SOURCE_ARROW_UNSELECTED_PAINT" value="#000000" type="string"/>
      <att name="EDGE_STROKE_SELECTED_PAINT" value="#FF0000" type="string"/>
      <att name="EDGE_SOURCE_ARROW_SHAPE" value="NONE" type="string"/>
      <att name="EDGE_LABEL_TRANSPARENCY" value="255" type="string"/>
      <att name="EDGE_TRANSPARENCY" value="200" type="string"/>
    </graphics>
  </edge>
  <edge id="10582" label="ErrorReport (http://purl.uniprot.org/core/Citation_Statement/attribution_n/n2_error_n) ErrorReportHidden" source="10560" target="10559" cy:directed="1">
    <att name="shared name" value="ErrorReport (http://purl.uniprot.org/core/Citation_Statement/attribution_n/n2_error_n) ErrorReportHidden" type="string"/>
    <att name="shared interaction" value="http://purl.uniprot.org/core/Citation_Statement/attribution_n/n2_error_n" type="string"/>
    <att name="name" value="ErrorReport (http://purl.uniprot.org/core/Citation_Statement/attribution_n/n2_error_n) ErrorReportHidden" type="string"/>
    <att name="selected" value="0" type="boolean"/>
    <att name="interaction" value="http://purl.uniprot.org/core/Citation_Statement/attribution_n/n2_error_n" type="string"/>
    <att name="full predicate" value="&lt;http://purl.uniprot.org/core/attribution&gt;" type="string"/>
    <att name="predicate name" value="attribution" type="string"/>
    <att name="reference count" type="integer"/>
    <att name="type" value="target no type defined" type="string"/>
    <graphics width="1.2999999523162842" fill="#000000">
      <att name="EDGE_TARGET_ARROW_SELECTED_PAINT" value="#FFFF00" type="string"/>
      <att name="EDGE_LABEL" value="attribution" type="string"/>
      <att name="EDGE_LINE_TYPE" value="SOLID" type="string"/>
      <att name="EDGE_CURVED" value="true" type="string"/>
      <att name="EDGE_TARGET_ARROW_SHAPE" value="NONE" type="string"/>
      <att name="EDGE_TOOLTIP" value="http://purl.uniprot.org/core/Citation_Statement/attribution_n/n2_error_n" type="string"/>
      <att name="EDGE_LABEL_FONT_FACE" value="SansSerif.plain,plain,8" type="string"/>
      <att name="EDGE_SOURCE_ARROW_SELECTED_PAINT" value="#FFFF00" type="string"/>
      <att name="EDGE_SELECTED" value="false" type="string"/>
      <att name="EDGE_LABEL_FONT_SIZE" value="8" type="string"/>
      <att name="EDGE_LABEL_COLOR" value="#000000" type="string"/>
      <att name="EDGE_TARGET_ARROW_UNSELECTED_PAINT" value="#000000" type="string"/>
      <att name="EDGE_VISIBLE" value="true" type="string"/>
      <att name="EDGE_SOURCE_ARROW_UNSELECTED_PAINT" value="#000000" type="string"/>
      <att name="EDGE_STROKE_SELECTED_PAINT" value="#FF0000" type="string"/>
      <att name="EDGE_SOURCE_ARROW_SHAPE" value="NONE" type="string"/>
      <att name="EDGE_LABEL_TRANSPARENCY" value="255" type="string"/>
      <att name="EDGE_TRANSPARENCY" value="200" type="string"/>
    </graphics>
  </edge>
  <edge id="10581" label="ErrorReport (http://purl.uniprot.org/core/Disease#seeAlso_n/n16_error_n) ErrorReportHidden" source="10560" target="10559" cy:directed="1">
    <att name="shared name" value="ErrorReport (http://purl.uniprot.org/core/Disease#seeAlso_n/n16_error_n) ErrorReportHidden" type="string"/>
    <att name="shared interaction" value="http://purl.uniprot.org/core/Disease#seeAlso_n/n16_error_n" type="string"/>
    <att name="name" value="ErrorReport (http://purl.uniprot.org/core/Disease#seeAlso_n/n16_error_n) ErrorReportHidden" type="string"/>
    <att name="selected" value="0" type="boolean"/>
    <att name="interaction" value="http://purl.uniprot.org/core/Disease#seeAlso_n/n16_error_n" type="string"/>
    <att name="full predicate" value="&lt;http://www.w3.org/2000/01/rdf-schema#seeAlso&gt;" type="string"/>
    <att name="predicate name" value="seeAlso" type="string"/>
    <att name="reference count" type="integer"/>
    <att name="type" value="target no type defined" type="string"/>
    <graphics width="1.2999999523162842" fill="#000000">
      <att name="EDGE_TARGET_ARROW_SELECTED_PAINT" value="#FFFF00" type="string"/>
      <att name="EDGE_LABEL" value="seeAlso" type="string"/>
      <att name="EDGE_LINE_TYPE" value="SOLID" type="string"/>
      <att name="EDGE_CURVED" value="true" type="string"/>
      <att name="EDGE_TARGET_ARROW_SHAPE" value="NONE" type="string"/>
      <att name="EDGE_TOOLTIP" value="http://purl.uniprot.org/core/Disease#seeAlso_n/n16_error_n" type="string"/>
      <att name="EDGE_LABEL_FONT_FACE" value="SansSerif.plain,plain,8" type="string"/>
      <att name="EDGE_SOURCE_ARROW_SELECTED_PAINT" value="#FFFF00" type="string"/>
      <att name="EDGE_SELECTED" value="false" type="string"/>
      <att name="EDGE_LABEL_FONT_SIZE" value="8" type="string"/>
      <att name="EDGE_LABEL_COLOR" value="#000000" type="string"/>
      <att name="EDGE_TARGET_ARROW_UNSELECTED_PAINT" value="#000000" type="string"/>
      <att name="EDGE_VISIBLE" value="true" type="string"/>
      <att name="EDGE_SOURCE_ARROW_UNSELECTED_PAINT" value="#000000" type="string"/>
      <att name="EDGE_STROKE_SELECTED_PAINT" value="#FF0000" type="string"/>
      <att name="EDGE_SOURCE_ARROW_SHAPE" value="NONE" type="string"/>
      <att name="EDGE_LABEL_TRANSPARENCY" value="255" type="string"/>
      <att name="EDGE_TRANSPARENCY" value="200" type="string"/>
    </graphics>
  </edge>
  <edge id="10580" label="ErrorReport (http://purl.uniprot.org/core/Protein/attribution_n/n1_error_n) ErrorReportHidden" source="10560" target="10559" cy:directed="1">
    <att name="shared name" value="ErrorReport (http://purl.uniprot.org/core/Protein/attribution_n/n1_error_n) ErrorReportHidden" type="string"/>
    <att name="shared interaction" value="http://purl.uniprot.org/core/Protein/attribution_n/n1_error_n" type="string"/>
    <att name="name" value="ErrorReport (http://purl.uniprot.org/core/Protein/attribution_n/n1_error_n) ErrorReportHidden" type="string"/>
    <att name="selected" value="0" type="boolean"/>
    <att name="interaction" value="http://purl.uniprot.org/core/Protein/attribution_n/n1_error_n" type="string"/>
    <att name="full predicate" value="&lt;http://purl.uniprot.org/core/attribution&gt;" type="string"/>
    <att name="predicate name" value="attribution" type="string"/>
    <att name="reference count" type="integer"/>
    <att name="type" value="target no type defined" type="string"/>
    <graphics width="1.2999999523162842" fill="#000000">
      <att name="EDGE_TARGET_ARROW_SELECTED_PAINT" value="#FFFF00" type="string"/>
      <att name="EDGE_LABEL" value="attribution" type="string"/>
      <att name="EDGE_LINE_TYPE" value="SOLID" type="string"/>
      <att name="EDGE_CURVED" value="true" type="string"/>
      <att name="EDGE_TARGET_ARROW_SHAPE" value="NONE" type="string"/>
      <att name="EDGE_TOOLTIP" value="http://purl.uniprot.org/core/Protein/attribution_n/n1_error_n" type="string"/>
      <att name="EDGE_LABEL_FONT_FACE" value="SansSerif.plain,plain,8" type="string"/>
      <att name="EDGE_SOURCE_ARROW_SELECTED_PAINT" value="#FFFF00" type="string"/>
      <att name="EDGE_SELECTED" value="false" type="string"/>
      <att name="EDGE_LABEL_FONT_SIZE" value="8" type="string"/>
      <att name="EDGE_LABEL_COLOR" value="#000000" type="string"/>
      <att name="EDGE_TARGET_ARROW_UNSELECTED_PAINT" value="#000000" type="string"/>
      <att name="EDGE_VISIBLE" value="true" type="string"/>
      <att name="EDGE_SOURCE_ARROW_UNSELECTED_PAINT" value="#000000" type="string"/>
      <att name="EDGE_STROKE_SELECTED_PAINT" value="#FF0000" type="string"/>
      <att name="EDGE_SOURCE_ARROW_SHAPE" value="NONE" type="string"/>
      <att name="EDGE_LABEL_TRANSPARENCY" value="255" type="string"/>
      <att name="EDGE_TRANSPARENCY" value="200" type="string"/>
    </graphics>
  </edge>
  <edge id="10579" label="ErrorReport (http://purl.uniprot.org/core/Sequence/sequenceFor_n/n3_error_n) ErrorReportHidden" source="10560" target="10559" cy:directed="1">
    <att name="shared name" value="ErrorReport (http://purl.uniprot.org/core/Sequence/sequenceFor_n/n3_error_n) ErrorReportHidden" type="string"/>
    <att name="shared interaction" value="http://purl.uniprot.org/core/Sequence/sequenceFor_n/n3_error_n" type="string"/>
    <att name="name" value="ErrorReport (http://purl.uniprot.org/core/Sequence/sequenceFor_n/n3_error_n) ErrorReportHidden" type="string"/>
    <att name="selected" value="0" type="boolean"/>
    <att name="interaction" value="http://purl.uniprot.org/core/Sequence/sequenceFor_n/n3_error_n" type="string"/>
    <att name="full predicate" value="&lt;http://purl.uniprot.org/core/sequenceFor&gt;" type="string"/>
    <att name="predicate name" value="sequenceFor" type="string"/>
    <att name="reference count" type="integer"/>
    <att name="type" value="target no type defined" type="string"/>
    <graphics width="1.2999999523162842" fill="#000000">
      <att name="EDGE_TARGET_ARROW_SELECTED_PAINT" value="#FFFF00" type="string"/>
      <att name="EDGE_LABEL" value="sequenceFor" type="string"/>
      <att name="EDGE_LINE_TYPE" value="SOLID" type="string"/>
      <att name="EDGE_CURVED" value="true" type="string"/>
      <att name="EDGE_TARGET_ARROW_SHAPE" value="NONE" type="string"/>
      <att name="EDGE_TOOLTIP" value="http://purl.uniprot.org/core/Sequence/sequenceFor_n/n3_error_n" type="string"/>
      <att name="EDGE_LABEL_FONT_FACE" value="SansSerif.plain,plain,8" type="string"/>
      <att name="EDGE_SOURCE_ARROW_SELECTED_PAINT" value="#FFFF00" type="string"/>
      <att name="EDGE_SELECTED" value="false" type="string"/>
      <att name="EDGE_LABEL_FONT_SIZE" value="8" type="string"/>
      <att name="EDGE_LABEL_COLOR" value="#000000" type="string"/>
      <att name="EDGE_TARGET_ARROW_UNSELECTED_PAINT" value="#000000" type="string"/>
      <att name="EDGE_VISIBLE" value="true" type="string"/>
      <att name="EDGE_SOURCE_ARROW_UNSELECTED_PAINT" value="#000000" type="string"/>
      <att name="EDGE_STROKE_SELECTED_PAINT" value="#FF0000" type="string"/>
      <att name="EDGE_SOURCE_ARROW_SHAPE" value="NONE" type="string"/>
      <att name="EDGE_LABEL_TRANSPARENCY" value="255" type="string"/>
      <att name="EDGE_TRANSPARENCY" value="200" type="string"/>
    </graphics>
  </edge>
  <edge id="10578" label="ErrorReport (http://purl.uniprot.org/core/Subcellular_Location_Annotation/locatedIn_n/n1_error_n) ErrorReportHidden" source="10560" target="10559" cy:directed="1">
    <att name="shared name" value="ErrorReport (http://purl.uniprot.org/core/Subcellular_Location_Annotation/locatedIn_n/n1_error_n) ErrorReportHidden" type="string"/>
    <att name="shared interaction" value="http://purl.uniprot.org/core/Subcellular_Location_Annotation/locatedIn_n/n1_error_n" type="string"/>
    <att name="name" value="ErrorReport (http://purl.uniprot.org/core/Subcellular_Location_Annotation/locatedIn_n/n1_error_n) ErrorReportHidden" type="string"/>
    <att name="selected" value="0" type="boolean"/>
    <att name="interaction" value="http://purl.uniprot.org/core/Subcellular_Location_Annotation/locatedIn_n/n1_error_n" type="string"/>
    <att name="full predicate" value="&lt;http://purl.uniprot.org/core/locatedIn&gt;" type="string"/>
    <att name="predicate name" value="locatedIn" type="string"/>
    <att name="reference count" type="integer"/>
    <att name="type" value="target no type defined" type="string"/>
    <graphics width="1.2999999523162842" fill="#000000">
      <att name="EDGE_TARGET_ARROW_SELECTED_PAINT" value="#FFFF00" type="string"/>
      <att name="EDGE_LABEL" value="locatedIn" type="string"/>
      <att name="EDGE_LINE_TYPE" value="SOLID" type="string"/>
      <att name="EDGE_CURVED" value="true" type="string"/>
      <att name="EDGE_TARGET_ARROW_SHAPE" value="NONE" type="string"/>
      <att name="EDGE_TOOLTIP" value="http://purl.uniprot.org/core/Subcellular_Location_Annotation/locatedIn_n/n1_error_n" type="string"/>
      <att name="EDGE_LABEL_FONT_FACE" value="SansSerif.plain,plain,8" type="string"/>
      <att name="EDGE_SOURCE_ARROW_SELECTED_PAINT" value="#FFFF00" type="string"/>
      <att name="EDGE_SELECTED" value="false" type="string"/>
      <att name="EDGE_LABEL_FONT_SIZE" value="8" type="string"/>
      <att name="EDGE_LABEL_COLOR" value="#000000" type="string"/>
      <att name="EDGE_TARGET_ARROW_UNSELECTED_PAINT" value="#000000" type="string"/>
      <att name="EDGE_VISIBLE" value="true" type="string"/>
      <att name="EDGE_SOURCE_ARROW_UNSELECTED_PAINT" value="#000000" type="string"/>
      <att name="EDGE_STROKE_SELECTED_PAINT" value="#FF0000" type="string"/>
      <att name="EDGE_SOURCE_ARROW_SHAPE" value="NONE" type="string"/>
      <att name="EDGE_LABEL_TRANSPARENCY" value="255" type="string"/>
      <att name="EDGE_TRANSPARENCY" value="200" type="string"/>
    </graphics>
  </edge>
  <edge id="10577" label="ErrorReport (http://purl.uniprot.org/core/Tissue#seeAlso_n/n18_error_n) ErrorReportHidden" source="10560" target="10559" cy:directed="1">
    <att name="shared name" value="ErrorReport (http://purl.uniprot.org/core/Tissue#seeAlso_n/n18_error_n) ErrorReportHidden" type="string"/>
    <att name="shared interaction" value="http://purl.uniprot.org/core/Tissue#seeAlso_n/n18_error_n" type="string"/>
    <att name="name" value="ErrorReport (http://purl.uniprot.org/core/Tissue#seeAlso_n/n18_error_n) ErrorReportHidden" type="string"/>
    <att name="selected" value="0" type="boolean"/>
    <att name="interaction" value="http://purl.uniprot.org/core/Tissue#seeAlso_n/n18_error_n" type="string"/>
    <att name="full predicate" value="&lt;http://www.w3.org/2000/01/rdf-schema#seeAlso&gt;" type="string"/>
    <att name="predicate name" value="seeAlso" type="string"/>
    <att name="reference count" type="integer"/>
    <att name="type" value="target no type defined" type="string"/>
    <graphics width="1.2999999523162842" fill="#000000">
      <att name="EDGE_TARGET_ARROW_SELECTED_PAINT" value="#FFFF00" type="string"/>
      <att name="EDGE_LABEL" value="seeAlso" type="string"/>
      <att name="EDGE_LINE_TYPE" value="SOLID" type="string"/>
      <att name="EDGE_CURVED" value="true" type="string"/>
      <att name="EDGE_TARGET_ARROW_SHAPE" value="NONE" type="string"/>
      <att name="EDGE_TOOLTIP" value="http://purl.uniprot.org/core/Tissue#seeAlso_n/n18_error_n" type="string"/>
      <att name="EDGE_LABEL_FONT_FACE" value="SansSerif.plain,plain,8" type="string"/>
      <att name="EDGE_SOURCE_ARROW_SELECTED_PAINT" value="#FFFF00" type="string"/>
      <att name="EDGE_SELECTED" value="false" type="string"/>
      <att name="EDGE_LABEL_FONT_SIZE" value="8" type="string"/>
      <att name="EDGE_LABEL_COLOR" value="#000000" type="string"/>
      <att name="EDGE_TARGET_ARROW_UNSELECTED_PAINT" value="#000000" type="string"/>
      <att name="EDGE_VISIBLE" value="true" type="string"/>
      <att name="EDGE_SOURCE_ARROW_UNSELECTED_PAINT" value="#000000" type="string"/>
      <att name="EDGE_STROKE_SELECTED_PAINT" value="#FF0000" type="string"/>
      <att name="EDGE_SOURCE_ARROW_SHAPE" value="NONE" type="string"/>
      <att name="EDGE_LABEL_TRANSPARENCY" value="255" type="string"/>
      <att name="EDGE_TRANSPARENCY" value="200" type="string"/>
    </graphics>
  </edge>
  <edge id="10576" label="ErrorReport (http://purl.uniprot.org/core/cellularComponent_error) ErrorReportHidden" source="10560" target="10559" cy:directed="1">
    <att name="shared name" value="ErrorReport (http://purl.uniprot.org/core/cellularComponent_error) ErrorReportHidden" type="string"/>
    <att name="shared interaction" value="http://purl.uniprot.org/core/cellularComponent_error" type="string"/>
    <att name="name" value="ErrorReport (http://purl.uniprot.org/core/cellularComponent_error) ErrorReportHidden" type="string"/>
    <att name="selected" value="0" type="boolean"/>
    <att name="interaction" value="http://purl.uniprot.org/core/cellularComponent_error" type="string"/>
    <att name="full predicate" value="&lt;http://purl.uniprot.org/core/cellularComponent&gt;" type="string"/>
    <att name="predicate name" value="cellularComponent" type="string"/>
    <att name="reference count" value="1000000" type="integer"/>
    <att name="type" value="source no type defined" type="string"/>
    <graphics width="1.2999999523162842" fill="#000000">
      <att name="EDGE_TARGET_ARROW_SELECTED_PAINT" value="#FFFF00" type="string"/>
      <att name="EDGE_LABEL" value="cellularComponent" type="string"/>
      <att name="EDGE_LINE_TYPE" value="SOLID" type="string"/>
      <att name="EDGE_CURVED" value="true" type="string"/>
      <att name="EDGE_TARGET_ARROW_SHAPE" value="NONE" type="string"/>
      <att name="EDGE_TOOLTIP" value="http://purl.uniprot.org/core/cellularComponent_error" type="string"/>
      <att name="EDGE_LABEL_FONT_FACE" value="SansSerif.plain,plain,8" type="string"/>
      <att name="EDGE_SOURCE_ARROW_SELECTED_PAINT" value="#FFFF00" type="string"/>
      <att name="EDGE_SELECTED" value="false" type="string"/>
      <att name="EDGE_LABEL_FONT_SIZE" value="8" type="string"/>
      <att name="EDGE_LABEL_COLOR" value="#000000" type="string"/>
      <att name="EDGE_TARGET_ARROW_UNSELECTED_PAINT" value="#000000" type="string"/>
      <att name="EDGE_VISIBLE" value="true" type="string"/>
      <att name="EDGE_SOURCE_ARROW_UNSELECTED_PAINT" value="#000000" type="string"/>
      <att name="EDGE_STROKE_SELECTED_PAINT" value="#FF0000" type="string"/>
      <att name="EDGE_SOURCE_ARROW_SHAPE" value="NONE" type="string"/>
      <att name="EDGE_LABEL_TRANSPARENCY" value="255" type="string"/>
      <att name="EDGE_TRANSPARENCY" value="200" type="string"/>
    </graphics>
  </edge>
  <edge id="10575" label="ErrorReport (http://purl.uniprot.org/core/chain_error) ErrorReportHidden" source="10560" target="10559" cy:directed="1">
    <att name="shared name" value="ErrorReport (http://purl.uniprot.org/core/chain_error) ErrorReportHidden" type="string"/>
    <att name="shared interaction" value="http://purl.uniprot.org/core/chain_error" type="string"/>
    <att name="name" value="ErrorReport (http://purl.uniprot.org/core/chain_error) ErrorReportHidden" type="string"/>
    <att name="selected" value="0" type="boolean"/>
    <att name="interaction" value="http://purl.uniprot.org/core/chain_error" type="string"/>
    <att name="full predicate" value="&lt;http://purl.uniprot.org/core/chain&gt;" type="string"/>
    <att name="predicate name" value="chain" type="string"/>
    <att name="reference count" value="517661" type="integer"/>
    <att name="type" value="source no type defined" type="string"/>
    <graphics width="1.2999999523162842" fill="#000000">
      <att name="EDGE_TARGET_ARROW_SELECTED_PAINT" value="#FFFF00" type="string"/>
      <att name="EDGE_LABEL" value="chain" type="string"/>
      <att name="EDGE_LINE_TYPE" value="SOLID" type="string"/>
      <att name="EDGE_CURVED" value="true" type="string"/>
      <att name="EDGE_TARGET_ARROW_SHAPE" value="NONE" type="string"/>
      <att name="EDGE_TOOLTIP" value="http://purl.uniprot.org/core/chain_error" type="string"/>
      <att name="EDGE_LABEL_FONT_FACE" value="SansSerif.plain,plain,8" type="string"/>
      <att name="EDGE_SOURCE_ARROW_SELECTED_PAINT" value="#FFFF00" type="string"/>
      <att name="EDGE_SELECTED" value="false" type="string"/>
      <att name="EDGE_LABEL_FONT_SIZE" value="8" type="string"/>
      <att name="EDGE_LABEL_COLOR" value="#000000" type="string"/>
      <att name="EDGE_TARGET_ARROW_UNSELECTED_PAINT" value="#000000" type="string"/>
      <att name="EDGE_VISIBLE" value="true" type="string"/>
      <att name="EDGE_SOURCE_ARROW_UNSELECTED_PAINT" value="#000000" type="string"/>
      <att name="EDGE_STROKE_SELECTED_PAINT" value="#FF0000" type="string"/>
      <att name="EDGE_SOURCE_ARROW_SHAPE" value="NONE" type="string"/>
      <att name="EDGE_LABEL_TRANSPARENCY" value="255" type="string"/>
      <att name="EDGE_TRANSPARENCY" value="200" type="string"/>
    </graphics>
  </edge>
  <edge id="10574" label="ErrorReport (http://purl.uniprot.org/core/created_error) ErrorReportHidden" source="10560" target="10559" cy:directed="1">
    <att name="shared name" value="ErrorReport (http://purl.uniprot.org/core/created_error) ErrorReportHidden" type="string"/>
    <att name="shared interaction" value="http://purl.uniprot.org/core/created_error" type="string"/>
    <att name="name" value="ErrorReport (http://purl.uniprot.org/core/created_error) ErrorReportHidden" type="string"/>
    <att name="selected" value="0" type="boolean"/>
    <att name="interaction" value="http://purl.uniprot.org/core/created_error" type="string"/>
    <att name="full predicate" value="&lt;http://purl.uniprot.org/core/created&gt;" type="string"/>
    <att name="predicate name" value="created" type="string"/>
    <att name="reference count" value="578015" type="integer"/>
    <att name="type" value="source no type defined" type="string"/>
    <graphics width="1.2999999523162842" fill="#000000">
      <att name="EDGE_TARGET_ARROW_SELECTED_PAINT" value="#FFFF00" type="string"/>
      <att name="EDGE_LABEL" value="created" type="string"/>
      <att name="EDGE_LINE_TYPE" value="SOLID" type="string"/>
      <att name="EDGE_CURVED" value="true" type="string"/>
      <att name="EDGE_TARGET_ARROW_SHAPE" value="NONE" type="string"/>
      <att name="EDGE_TOOLTIP" value="http://purl.uniprot.org/core/created_error" type="string"/>
      <att name="EDGE_LABEL_FONT_FACE" value="SansSerif.plain,plain,8" type="string"/>
      <att name="EDGE_SOURCE_ARROW_SELECTED_PAINT" value="#FFFF00" type="string"/>
      <att name="EDGE_SELECTED" value="false" type="string"/>
      <att name="EDGE_LABEL_FONT_SIZE" value="8" type="string"/>
      <att name="EDGE_LABEL_COLOR" value="#000000" type="string"/>
      <att name="EDGE_TARGET_ARROW_UNSELECTED_PAINT" value="#000000" type="string"/>
      <att name="EDGE_VISIBLE" value="true" type="string"/>
      <att name="EDGE_SOURCE_ARROW_UNSELECTED_PAINT" value="#000000" type="string"/>
      <att name="EDGE_STROKE_SELECTED_PAINT" value="#FF0000" type="string"/>
      <att name="EDGE_SOURCE_ARROW_SHAPE" value="NONE" type="string"/>
      <att name="EDGE_LABEL_TRANSPARENCY" value="255" type="string"/>
      <att name="EDGE_TRANSPARENCY" value="200" type="string"/>
    </graphics>
  </edge>
  <edge id="10573" label="ErrorReport (http://purl.uniprot.org/core/database_error) ErrorReportHidden" source="10560" target="10559" cy:directed="1">
    <att name="shared name" value="ErrorReport (http://purl.uniprot.org/core/database_error) ErrorReportHidden" type="string"/>
    <att name="shared interaction" value="http://purl.uniprot.org/core/database_error" type="string"/>
    <att name="name" value="ErrorReport (http://purl.uniprot.org/core/database_error) ErrorReportHidden" type="string"/>
    <att name="selected" value="0" type="boolean"/>
    <att name="interaction" value="http://purl.uniprot.org/core/database_error" type="string"/>
    <att name="full predicate" value="&lt;http://purl.uniprot.org/core/database&gt;" type="string"/>
    <att name="predicate name" value="database" type="string"/>
    <att name="reference count" value="542" type="integer"/>
    <att name="type" value="source no type defined" type="string"/>
    <graphics width="1.2999999523162842" fill="#000000">
      <att name="EDGE_TARGET_ARROW_SELECTED_PAINT" value="#FFFF00" type="string"/>
      <att name="EDGE_LABEL" value="database" type="string"/>
      <att name="EDGE_LINE_TYPE" value="SOLID" type="string"/>
      <att name="EDGE_CURVED" value="true" type="string"/>
      <att name="EDGE_TARGET_ARROW_SHAPE" value="NONE" type="string"/>
      <att name="EDGE_TOOLTIP" value="http://purl.uniprot.org/core/database_error" type="string"/>
      <att name="EDGE_LABEL_FONT_FACE" value="SansSerif.plain,plain,8" type="string"/>
      <att name="EDGE_SOURCE_ARROW_SELECTED_PAINT" value="#FFFF00" type="string"/>
      <att name="EDGE_SELECTED" value="false" type="string"/>
      <att name="EDGE_LABEL_FONT_SIZE" value="8" type="string"/>
      <att name="EDGE_LABEL_COLOR" value="#000000" type="string"/>
      <att name="EDGE_TARGET_ARROW_UNSELECTED_PAINT" value="#000000" type="string"/>
      <att name="EDGE_VISIBLE" value="true" type="string"/>
      <att name="EDGE_SOURCE_ARROW_UNSELECTED_PAINT" value="#000000" type="string"/>
      <att name="EDGE_STROKE_SELECTED_PAINT" value="#FF0000" type="string"/>
      <att name="EDGE_SOURCE_ARROW_SHAPE" value="NONE" type="string"/>
      <att name="EDGE_LABEL_TRANSPARENCY" value="255" type="string"/>
      <att name="EDGE_TRANSPARENCY" value="200" type="string"/>
    </graphics>
  </edge>
  <edge id="10572" label="ErrorReport (http://purl.uniprot.org/core/evidence_error) ErrorReportHidden" source="10560" target="10559" cy:directed="1">
    <att name="shared name" value="ErrorReport (http://purl.uniprot.org/core/evidence_error) ErrorReportHidden" type="string"/>
    <att name="shared interaction" value="http://purl.uniprot.org/core/evidence_error" type="string"/>
    <att name="name" value="ErrorReport (http://purl.uniprot.org/core/evidence_error) ErrorReportHidden" type="string"/>
    <att name="selected" value="0" type="boolean"/>
    <att name="interaction" value="http://purl.uniprot.org/core/evidence_error" type="string"/>
    <att name="full predicate" value="&lt;http://purl.uniprot.org/core/evidence&gt;" type="string"/>
    <att name="predicate name" value="evidence" type="string"/>
    <att name="reference count" value="1000000" type="integer"/>
    <att name="type" value="source no type defined" type="string"/>
    <graphics width="1.2999999523162842" fill="#000000">
      <att name="EDGE_TARGET_ARROW_SELECTED_PAINT" value="#FFFF00" type="string"/>
      <att name="EDGE_LABEL" value="evidence" type="string"/>
      <att name="EDGE_LINE_TYPE" value="SOLID" type="string"/>
      <att name="EDGE_CURVED" value="true" type="string"/>
      <att name="EDGE_TARGET_ARROW_SHAPE" value="NONE" type="string"/>
      <att name="EDGE_TOOLTIP" value="http://purl.uniprot.org/core/evidence_error" type="string"/>
      <att name="EDGE_LABEL_FONT_FACE" value="SansSerif.plain,plain,8" type="string"/>
      <att name="EDGE_SOURCE_ARROW_SELECTED_PAINT" value="#FFFF00" type="string"/>
      <att name="EDGE_SELECTED" value="false" type="string"/>
      <att name="EDGE_LABEL_FONT_SIZE" value="8" type="string"/>
      <att name="EDGE_LABEL_COLOR" value="#000000" type="string"/>
      <att name="EDGE_TARGET_ARROW_UNSELECTED_PAINT" value="#000000" type="string"/>
      <att name="EDGE_VISIBLE" value="true" type="string"/>
      <att name="EDGE_SOURCE_ARROW_UNSELECTED_PAINT" value="#000000" type="string"/>
      <att name="EDGE_STROKE_SELECTED_PAINT" value="#FF0000" type="string"/>
      <att name="EDGE_SOURCE_ARROW_SHAPE" value="NONE" type="string"/>
      <att name="EDGE_LABEL_TRANSPARENCY" value="255" type="string"/>
      <att name="EDGE_TRANSPARENCY" value="200" type="string"/>
    </graphics>
  </edge>
  <edge id="10571" label="ErrorReport (http://purl.uniprot.org/core/manual_error) ErrorReportHidden" source="10560" target="10559" cy:directed="1">
    <att name="shared name" value="ErrorReport (http://purl.uniprot.org/core/manual_error) ErrorReportHidden" type="string"/>
    <att name="shared interaction" value="http://purl.uniprot.org/core/manual_error" type="string"/>
    <att name="name" value="ErrorReport (http://purl.uniprot.org/core/manual_error) ErrorReportHidden" type="string"/>
    <att name="selected" value="0" type="boolean"/>
    <att name="interaction" value="http://purl.uniprot.org/core/manual_error" type="string"/>
    <att name="full predicate" value="&lt;http://purl.uniprot.org/core/manual&gt;" type="string"/>
    <att name="predicate name" value="manual" type="string"/>
    <att name="reference count" value="1000000" type="integer"/>
    <att name="type" value="source no type defined" type="string"/>
    <graphics width="1.2999999523162842" fill="#000000">
      <att name="EDGE_TARGET_ARROW_SELECTED_PAINT" value="#FFFF00" type="string"/>
      <att name="EDGE_LABEL" value="manual" type="string"/>
      <att name="EDGE_LINE_TYPE" value="SOLID" type="string"/>
      <att name="EDGE_CURVED" value="true" type="string"/>
      <att name="EDGE_TARGET_ARROW_SHAPE" value="NONE" type="string"/>
      <att name="EDGE_TOOLTIP" value="http://purl.uniprot.org/core/manual_error" type="string"/>
      <att name="EDGE_LABEL_FONT_FACE" value="SansSerif.plain,plain,8" type="string"/>
      <att name="EDGE_SOURCE_ARROW_SELECTED_PAINT" value="#FFFF00" type="string"/>
      <att name="EDGE_SELECTED" value="false" type="string"/>
      <att name="EDGE_LABEL_FONT_SIZE" value="8" type="string"/>
      <att name="EDGE_LABEL_COLOR" value="#000000" type="string"/>
      <att name="EDGE_TARGET_ARROW_UNSELECTED_PAINT" value="#000000" type="string"/>
      <att name="EDGE_VISIBLE" value="true" type="string"/>
      <att name="EDGE_SOURCE_ARROW_UNSELECTED_PAINT" value="#000000" type="string"/>
      <att name="EDGE_STROKE_SELECTED_PAINT" value="#FF0000" type="string"/>
      <att name="EDGE_SOURCE_ARROW_SHAPE" value="NONE" type="string"/>
      <att name="EDGE_LABEL_TRANSPARENCY" value="255" type="string"/>
      <att name="EDGE_TRANSPARENCY" value="200" type="string"/>
    </graphics>
  </edge>
  <edge id="10570" label="ErrorReport (http://purl.uniprot.org/core/modified_error) ErrorReportHidden" source="10560" target="10559" cy:directed="1">
    <att name="shared name" value="ErrorReport (http://purl.uniprot.org/core/modified_error) ErrorReportHidden" type="string"/>
    <att name="shared interaction" value="http://purl.uniprot.org/core/modified_error" type="string"/>
    <att name="name" value="ErrorReport (http://purl.uniprot.org/core/modified_error) ErrorReportHidden" type="string"/>
    <att name="selected" value="0" type="boolean"/>
    <att name="interaction" value="http://purl.uniprot.org/core/modified_error" type="string"/>
    <att name="full predicate" value="&lt;http://purl.uniprot.org/core/modified&gt;" type="string"/>
    <att name="predicate name" value="modified" type="string"/>
    <att name="reference count" value="343931" type="integer"/>
    <att name="type" value="source no type defined" type="string"/>
    <graphics width="1.2999999523162842" fill="#000000">
      <att name="EDGE_TARGET_ARROW_SELECTED_PAINT" value="#FFFF00" type="string"/>
      <att name="EDGE_LABEL" value="modified" type="string"/>
      <att name="EDGE_LINE_TYPE" value="SOLID" type="string"/>
      <att name="EDGE_CURVED" value="true" type="string"/>
      <att name="EDGE_TARGET_ARROW_SHAPE" value="NONE" type="string"/>
      <att name="EDGE_TOOLTIP" value="http://purl.uniprot.org/core/modified_error" type="string"/>
      <att name="EDGE_LABEL_FONT_FACE" value="SansSerif.plain,plain,8" type="string"/>
      <att name="EDGE_SOURCE_ARROW_SELECTED_PAINT" value="#FFFF00" type="string"/>
      <att name="EDGE_SELECTED" value="false" type="string"/>
      <att name="EDGE_LABEL_FONT_SIZE" value="8" type="string"/>
      <att name="EDGE_LABEL_COLOR" value="#000000" type="string"/>
      <att name="EDGE_TARGET_ARROW_UNSELECTED_PAINT" value="#000000" type="string"/>
      <att name="EDGE_VISIBLE" value="true" type="string"/>
      <att name="EDGE_SOURCE_ARROW_UNSELECTED_PAINT" value="#000000" type="string"/>
      <att name="EDGE_STROKE_SELECTED_PAINT" value="#FF0000" type="string"/>
      <att name="EDGE_SOURCE_ARROW_SHAPE" value="NONE" type="string"/>
      <att name="EDGE_LABEL_TRANSPARENCY" value="255" type="string"/>
      <att name="EDGE_TRANSPARENCY" value="200" type="string"/>
    </graphics>
  </edge>
  <edge id="10569" label="ErrorReport (http://purl.uniprot.org/core/obsolete_error) ErrorReportHidden" source="10560" target="10559" cy:directed="1">
    <att name="shared name" value="ErrorReport (http://purl.uniprot.org/core/obsolete_error) ErrorReportHidden" type="string"/>
    <att name="shared interaction" value="http://purl.uniprot.org/core/obsolete_error" type="string"/>
    <att name="name" value="ErrorReport (http://purl.uniprot.org/core/obsolete_error) ErrorReportHidden" type="string"/>
    <att name="selected" value="0" type="boolean"/>
    <att name="interaction" value="http://purl.uniprot.org/core/obsolete_error" type="string"/>
    <att name="full predicate" value="&lt;http://purl.uniprot.org/core/obsolete&gt;" type="string"/>
    <att name="predicate name" value="obsolete" type="string"/>
    <att name="reference count" value="967389" type="integer"/>
    <att name="type" value="source no type defined" type="string"/>
    <graphics width="1.2999999523162842" fill="#000000">
      <att name="EDGE_TARGET_ARROW_SELECTED_PAINT" value="#FFFF00" type="string"/>
      <att name="EDGE_LABEL" value="obsolete" type="string"/>
      <att name="EDGE_LINE_TYPE" value="SOLID" type="string"/>
      <att name="EDGE_CURVED" value="true" type="string"/>
      <att name="EDGE_TARGET_ARROW_SHAPE" value="NONE" type="string"/>
      <att name="EDGE_TOOLTIP" value="http://purl.uniprot.org/core/obsolete_error" type="string"/>
      <att name="EDGE_LABEL_FONT_FACE" value="SansSerif.plain,plain,8" type="string"/>
      <att name="EDGE_SOURCE_ARROW_SELECTED_PAINT" value="#FFFF00" type="string"/>
      <att name="EDGE_SELECTED" value="false" type="string"/>
      <att name="EDGE_LABEL_FONT_SIZE" value="8" type="string"/>
      <att name="EDGE_LABEL_COLOR" value="#000000" type="string"/>
      <att name="EDGE_TARGET_ARROW_UNSELECTED_PAINT" value="#000000" type="string"/>
      <att name="EDGE_VISIBLE" value="true" type="string"/>
      <att name="EDGE_SOURCE_ARROW_UNSELECTED_PAINT" value="#000000" type="string"/>
      <att name="EDGE_STROKE_SELECTED_PAINT" value="#FF0000" type="string"/>
      <att name="EDGE_SOURCE_ARROW_SHAPE" value="NONE" type="string"/>
      <att name="EDGE_LABEL_TRANSPARENCY" value="255" type="string"/>
      <att name="EDGE_TRANSPARENCY" value="200" type="string"/>
    </graphics>
  </edge>
  <edge id="10568" label="ErrorReport (http://purl.uniprot.org/core/organism_error) ErrorReportHidden" source="10560" target="10559" cy:directed="1">
    <att name="shared name" value="ErrorReport (http://purl.uniprot.org/core/organism_error) ErrorReportHidden" type="string"/>
    <att name="shared interaction" value="http://purl.uniprot.org/core/organism_error" type="string"/>
    <att name="name" value="ErrorReport (http://purl.uniprot.org/core/organism_error) ErrorReportHidden" type="string"/>
    <att name="selected" value="0" type="boolean"/>
    <att name="interaction" value="http://purl.uniprot.org/core/organism_error" type="string"/>
    <att name="full predicate" value="&lt;http://purl.uniprot.org/core/organism&gt;" type="string"/>
    <att name="predicate name" value="organism" type="string"/>
    <att name="reference count" value="585887" type="integer"/>
    <att name="type" value="source no type defined" type="string"/>
    <graphics width="1.2999999523162842" fill="#000000">
      <att name="EDGE_TARGET_ARROW_SELECTED_PAINT" value="#FFFF00" type="string"/>
      <att name="EDGE_LABEL" value="organism" type="string"/>
      <att name="EDGE_LINE_TYPE" value="SOLID" type="string"/>
      <att name="EDGE_CURVED" value="true" type="string"/>
      <att name="EDGE_TARGET_ARROW_SHAPE" value="NONE" type="string"/>
      <att name="EDGE_TOOLTIP" value="http://purl.uniprot.org/core/organism_error" type="string"/>
      <att name="EDGE_LABEL_FONT_FACE" value="SansSerif.plain,plain,8" type="string"/>
      <att name="EDGE_SOURCE_ARROW_SELECTED_PAINT" value="#FFFF00" type="string"/>
      <att name="EDGE_SELECTED" value="false" type="string"/>
      <att name="EDGE_LABEL_FONT_SIZE" value="8" type="string"/>
      <att name="EDGE_LABEL_COLOR" value="#000000" type="string"/>
      <att name="EDGE_TARGET_ARROW_UNSELECTED_PAINT" value="#000000" type="string"/>
      <att name="EDGE_VISIBLE" value="true" type="string"/>
      <att name="EDGE_SOURCE_ARROW_UNSELECTED_PAINT" value="#000000" type="string"/>
      <att name="EDGE_STROKE_SELECTED_PAINT" value="#FF0000" type="string"/>
      <att name="EDGE_SOURCE_ARROW_SHAPE" value="NONE" type="string"/>
      <att name="EDGE_LABEL_TRANSPARENCY" value="255" type="string"/>
      <att name="EDGE_TRANSPARENCY" value="200" type="string"/>
    </graphics>
  </edge>
  <edge id="10567" label="ErrorReport (http://purl.uniprot.org/core/orientation_error) ErrorReportHidden" source="10560" target="10559" cy:directed="1">
    <att name="shared name" value="ErrorReport (http://purl.uniprot.org/core/orientation_error) ErrorReportHidden" type="string"/>
    <att name="shared interaction" value="http://purl.uniprot.org/core/orientation_error" type="string"/>
    <att name="name" value="ErrorReport (http://purl.uniprot.org/core/orientation_error) ErrorReportHidden" type="string"/>
    <att name="selected" value="0" type="boolean"/>
    <att name="interaction" value="http://purl.uniprot.org/core/orientation_error" type="string"/>
    <att name="full predicate" value="&lt;http://purl.uniprot.org/core/orientation&gt;" type="string"/>
    <att name="predicate name" value="orientation" type="string"/>
    <att name="reference count" value="233768" type="integer"/>
    <att name="type" value="source no type defined" type="string"/>
    <graphics width="1.2999999523162842" fill="#000000">
      <att name="EDGE_TARGET_ARROW_SELECTED_PAINT" value="#FFFF00" type="string"/>
      <att name="EDGE_LABEL" value="orientation" type="string"/>
      <att name="EDGE_LINE_TYPE" value="SOLID" type="string"/>
      <att name="EDGE_CURVED" value="true" type="string"/>
      <att name="EDGE_TARGET_ARROW_SHAPE" value="NONE" type="string"/>
      <att name="EDGE_TOOLTIP" value="http://purl.uniprot.org/core/orientation_error" type="string"/>
      <att name="EDGE_LABEL_FONT_FACE" value="SansSerif.plain,plain,8" type="string"/>
      <att name="EDGE_SOURCE_ARROW_SELECTED_PAINT" value="#FFFF00" type="string"/>
      <att name="EDGE_SELECTED" value="false" type="string"/>
      <att name="EDGE_LABEL_FONT_SIZE" value="8" type="string"/>
      <att name="EDGE_LABEL_COLOR" value="#000000" type="string"/>
      <att name="EDGE_TARGET_ARROW_UNSELECTED_PAINT" value="#000000" type="string"/>
      <att name="EDGE_VISIBLE" value="true" type="string"/>
      <att name="EDGE_SOURCE_ARROW_UNSELECTED_PAINT" value="#000000" type="string"/>
      <att name="EDGE_STROKE_SELECTED_PAINT" value="#FF0000" type="string"/>
      <att name="EDGE_SOURCE_ARROW_SHAPE" value="NONE" type="string"/>
      <att name="EDGE_LABEL_TRANSPARENCY" value="255" type="string"/>
      <att name="EDGE_TRANSPARENCY" value="200" type="string"/>
    </graphics>
  </edge>
  <edge id="10566" label="ErrorReport (http://purl.uniprot.org/core/source_error) ErrorReportHidden" source="10560" target="10559" cy:directed="1">
    <att name="shared name" value="ErrorReport (http://purl.uniprot.org/core/source_error) ErrorReportHidden" type="string"/>
    <att name="shared interaction" value="http://purl.uniprot.org/core/source_error" type="string"/>
    <att name="name" value="ErrorReport (http://purl.uniprot.org/core/source_error) ErrorReportHidden" type="string"/>
    <att name="selected" value="0" type="boolean"/>
    <att name="interaction" value="http://purl.uniprot.org/core/source_error" type="string"/>
    <att name="full predicate" value="&lt;http://purl.uniprot.org/core/source&gt;" type="string"/>
    <att name="predicate name" value="source" type="string"/>
    <att name="reference count" value="1000000" type="integer"/>
    <att name="type" value="source no type defined" type="string"/>
    <graphics width="1.2999999523162842" fill="#000000">
      <att name="EDGE_TARGET_ARROW_SELECTED_PAINT" value="#FFFF00" type="string"/>
      <att name="EDGE_LABEL" value="source" type="string"/>
      <att name="EDGE_LINE_TYPE" value="SOLID" type="string"/>
      <att name="EDGE_CURVED" value="true" type="string"/>
      <att name="EDGE_TARGET_ARROW_SHAPE" value="NONE" type="string"/>
      <att name="EDGE_TOOLTIP" value="http://purl.uniprot.org/core/source_error" type="string"/>
      <att name="EDGE_LABEL_FONT_FACE" value="SansSerif.plain,plain,8" type="string"/>
      <att name="EDGE_SOURCE_ARROW_SELECTED_PAINT" value="#FFFF00" type="string"/>
      <att name="EDGE_SELECTED" value="false" type="string"/>
      <att name="EDGE_LABEL_FONT_SIZE" value="8" type="string"/>
      <att name="EDGE_LABEL_COLOR" value="#000000" type="string"/>
      <att name="EDGE_TARGET_ARROW_UNSELECTED_PAINT" value="#000000" type="string"/>
      <att name="EDGE_VISIBLE" value="true" type="string"/>
      <att name="EDGE_SOURCE_ARROW_UNSELECTED_PAINT" value="#000000" type="string"/>
      <att name="EDGE_STROKE_SELECTED_PAINT" value="#FF0000" type="string"/>
      <att name="EDGE_SOURCE_ARROW_SHAPE" value="NONE" type="string"/>
      <att name="EDGE_LABEL_TRANSPARENCY" value="255" type="string"/>
      <att name="EDGE_TRANSPARENCY" value="200" type="string"/>
    </graphics>
  </edge>
  <edge id="10565" label="ErrorReport (http://purl.uniprot.org/core/topology_error) ErrorReportHidden" source="10560" target="10559" cy:directed="1">
    <att name="shared name" value="ErrorReport (http://purl.uniprot.org/core/topology_error) ErrorReportHidden" type="string"/>
    <att name="shared interaction" value="http://purl.uniprot.org/core/topology_error" type="string"/>
    <att name="name" value="ErrorReport (http://purl.uniprot.org/core/topology_error) ErrorReportHidden" type="string"/>
    <att name="selected" value="0" type="boolean"/>
    <att name="interaction" value="http://purl.uniprot.org/core/topology_error" type="string"/>
    <att name="full predicate" value="&lt;http://purl.uniprot.org/core/topology&gt;" type="string"/>
    <att name="predicate name" value="topology" type="string"/>
    <att name="reference count" value="1000000" type="integer"/>
    <att name="type" value="source no type defined" type="string"/>
    <graphics width="1.2999999523162842" fill="#000000">
      <att name="EDGE_TARGET_ARROW_SELECTED_PAINT" value="#FFFF00" type="string"/>
      <att name="EDGE_LABEL" value="topology" type="string"/>
      <att name="EDGE_LINE_TYPE" value="SOLID" type="string"/>
      <att name="EDGE_CURVED" value="true" type="string"/>
      <att name="EDGE_TARGET_ARROW_SHAPE" value="NONE" type="string"/>
      <att name="EDGE_TOOLTIP" value="http://purl.uniprot.org/core/topology_error" type="string"/>
      <att name="EDGE_LABEL_FONT_FACE" value="SansSerif.plain,plain,8" type="string"/>
      <att name="EDGE_SOURCE_ARROW_SELECTED_PAINT" value="#FFFF00" type="string"/>
      <att name="EDGE_SELECTED" value="false" type="string"/>
      <att name="EDGE_LABEL_FONT_SIZE" value="8" type="string"/>
      <att name="EDGE_LABEL_COLOR" value="#000000" type="string"/>
      <att name="EDGE_TARGET_ARROW_UNSELECTED_PAINT" value="#000000" type="string"/>
      <att name="EDGE_VISIBLE" value="true" type="string"/>
      <att name="EDGE_SOURCE_ARROW_UNSELECTED_PAINT" value="#000000" type="string"/>
      <att name="EDGE_STROKE_SELECTED_PAINT" value="#FF0000" type="string"/>
      <att name="EDGE_SOURCE_ARROW_SHAPE" value="NONE" type="string"/>
      <att name="EDGE_LABEL_TRANSPARENCY" value="255" type="string"/>
      <att name="EDGE_TRANSPARENCY" value="200" type="string"/>
    </graphics>
  </edge>
  <edge id="10564" label="ErrorReport (http://purl.uniprot.org/core/version_error) ErrorReportHidden" source="10560" target="10559" cy:directed="1">
    <att name="shared name" value="ErrorReport (http://purl.uniprot.org/core/version_error) ErrorReportHidden" type="string"/>
    <att name="shared interaction" value="http://purl.uniprot.org/core/version_error" type="string"/>
    <att name="name" value="ErrorReport (http://purl.uniprot.org/core/version_error) ErrorReportHidden" type="string"/>
    <att name="selected" value="0" type="boolean"/>
    <att name="interaction" value="http://purl.uniprot.org/core/version_error" type="string"/>
    <att name="full predicate" value="&lt;http://purl.uniprot.org/core/version&gt;" type="string"/>
    <att name="predicate name" value="version" type="string"/>
    <att name="reference count" value="506210" type="integer"/>
    <att name="type" value="source no type defined" type="string"/>
    <graphics width="1.2999999523162842" fill="#000000">
      <att name="EDGE_TARGET_ARROW_SELECTED_PAINT" value="#FFFF00" type="string"/>
      <att name="EDGE_LABEL" value="version" type="string"/>
      <att name="EDGE_LINE_TYPE" value="SOLID" type="string"/>
      <att name="EDGE_CURVED" value="true" type="string"/>
      <att name="EDGE_TARGET_ARROW_SHAPE" value="NONE" type="string"/>
      <att name="EDGE_TOOLTIP" value="http://purl.uniprot.org/core/version_error" type="string"/>
      <att name="EDGE_LABEL_FONT_FACE" value="SansSerif.plain,plain,8" type="string"/>
      <att name="EDGE_SOURCE_ARROW_SELECTED_PAINT" value="#FFFF00" type="string"/>
      <att name="EDGE_SELECTED" value="false" type="string"/>
      <att name="EDGE_LABEL_FONT_SIZE" value="8" type="string"/>
      <att name="EDGE_LABEL_COLOR" value="#000000" type="string"/>
      <att name="EDGE_TARGET_ARROW_UNSELECTED_PAINT" value="#000000" type="string"/>
      <att name="EDGE_VISIBLE" value="true" type="string"/>
      <att name="EDGE_SOURCE_ARROW_UNSELECTED_PAINT" value="#000000" type="string"/>
      <att name="EDGE_STROKE_SELECTED_PAINT" value="#FF0000" type="string"/>
      <att name="EDGE_SOURCE_ARROW_SHAPE" value="NONE" type="string"/>
      <att name="EDGE_LABEL_TRANSPARENCY" value="255" type="string"/>
      <att name="EDGE_TRANSPARENCY" value="200" type="string"/>
    </graphics>
  </edge>
  <edge id="10563" label="ErrorReport (http://www.w3.org/2000/01/rdf-schema#label_error) ErrorReportHidden" source="10560" target="10559" cy:directed="1">
    <att name="shared name" value="ErrorReport (http://www.w3.org/2000/01/rdf-schema#label_error) ErrorReportHidden" type="string"/>
    <att name="shared interaction" value="http://www.w3.org/2000/01/rdf-schema#label_error" type="string"/>
    <att name="name" value="ErrorReport (http://www.w3.org/2000/01/rdf-schema#label_error) ErrorReportHidden" type="string"/>
    <att name="selected" value="0" type="boolean"/>
    <att name="interaction" value="http://www.w3.org/2000/01/rdf-schema#label_error" type="string"/>
    <att name="full predicate" value="&lt;http://www.w3.org/2000/01/rdf-schema#label&gt;" type="string"/>
    <att name="predicate name" value="label" type="string"/>
    <att name="reference count" value="217413" type="integer"/>
    <att name="type" value="source no type defined" type="string"/>
    <graphics width="1.2999999523162842" fill="#000000">
      <att name="EDGE_TARGET_ARROW_SELECTED_PAINT" value="#FFFF00" type="string"/>
      <att name="EDGE_LABEL" value="label" type="string"/>
      <att name="EDGE_LINE_TYPE" value="SOLID" type="string"/>
      <att name="EDGE_CURVED" value="true" type="string"/>
      <att name="EDGE_TARGET_ARROW_SHAPE" value="NONE" type="string"/>
      <att name="EDGE_TOOLTIP" value="http://www.w3.org/2000/01/rdf-schema#label_error" type="string"/>
      <att name="EDGE_LABEL_FONT_FACE" value="SansSerif.plain,plain,8" type="string"/>
      <att name="EDGE_SOURCE_ARROW_SELECTED_PAINT" value="#FFFF00" type="string"/>
      <att name="EDGE_SELECTED" value="false" type="string"/>
      <att name="EDGE_LABEL_FONT_SIZE" value="8" type="string"/>
      <att name="EDGE_LABEL_COLOR" value="#000000" type="string"/>
      <att name="EDGE_TARGET_ARROW_UNSELECTED_PAINT" value="#000000" type="string"/>
      <att name="EDGE_VISIBLE" value="true" type="string"/>
      <att name="EDGE_SOURCE_ARROW_UNSELECTED_PAINT" value="#000000" type="string"/>
      <att name="EDGE_STROKE_SELECTED_PAINT" value="#FF0000" type="string"/>
      <att name="EDGE_SOURCE_ARROW_SHAPE" value="NONE" type="string"/>
      <att name="EDGE_LABEL_TRANSPARENCY" value="255" type="string"/>
      <att name="EDGE_TRANSPARENCY" value="200" type="string"/>
    </graphics>
  </edge>
  <edge id="10562" label="ErrorReport (http://www.w3.org/2000/01/rdf-schema#seeAlso_error) ErrorReportHidden" source="10560" target="10559" cy:directed="1">
    <att name="shared name" value="ErrorReport (http://www.w3.org/2000/01/rdf-schema#seeAlso_error) ErrorReportHidden" type="string"/>
    <att name="shared interaction" value="http://www.w3.org/2000/01/rdf-schema#seeAlso_error" type="string"/>
    <att name="name" value="ErrorReport (http://www.w3.org/2000/01/rdf-schema#seeAlso_error) ErrorReportHidden" type="string"/>
    <att name="selected" value="0" type="boolean"/>
    <att name="interaction" value="http://www.w3.org/2000/01/rdf-schema#seeAlso_error" type="string"/>
    <att name="full predicate" value="&lt;http://www.w3.org/2000/01/rdf-schema#seeAlso&gt;" type="string"/>
    <att name="predicate name" value="seeAlso" type="string"/>
    <att name="reference count" value="66222" type="integer"/>
    <att name="type" value="source no type defined" type="string"/>
    <graphics width="1.2999999523162842" fill="#000000">
      <att name="EDGE_TARGET_ARROW_SELECTED_PAINT" value="#FFFF00" type="string"/>
      <att name="EDGE_LABEL" value="seeAlso" type="string"/>
      <att name="EDGE_LINE_TYPE" value="SOLID" type="string"/>
      <att name="EDGE_CURVED" value="true" type="string"/>
      <att name="EDGE_TARGET_ARROW_SHAPE" value="NONE" type="string"/>
      <att name="EDGE_TOOLTIP" value="http://www.w3.org/2000/01/rdf-schema#seeAlso_error" type="string"/>
      <att name="EDGE_LABEL_FONT_FACE" value="SansSerif.plain,plain,8" type="string"/>
      <att name="EDGE_SOURCE_ARROW_SELECTED_PAINT" value="#FFFF00" type="string"/>
      <att name="EDGE_SELECTED" value="false" type="string"/>
      <att name="EDGE_LABEL_FONT_SIZE" value="8" type="string"/>
      <att name="EDGE_LABEL_COLOR" value="#000000" type="string"/>
      <att name="EDGE_TARGET_ARROW_UNSELECTED_PAINT" value="#000000" type="string"/>
      <att name="EDGE_VISIBLE" value="true" type="string"/>
      <att name="EDGE_SOURCE_ARROW_UNSELECTED_PAINT" value="#000000" type="string"/>
      <att name="EDGE_STROKE_SELECTED_PAINT" value="#FF0000" type="string"/>
      <att name="EDGE_SOURCE_ARROW_SHAPE" value="NONE" type="string"/>
      <att name="EDGE_LABEL_TRANSPARENCY" value="255" type="string"/>
      <att name="EDGE_TRANSPARENCY" value="200" type="string"/>
    </graphics>
  </edge>
  <edge id="10561" label="ErrorReport (http://www.w3.org/2001/XMLSchema#minInclusive_error) ErrorReportHidden" source="10560" target="10559" cy:directed="1">
    <att name="shared name" value="ErrorReport (http://www.w3.org/2001/XMLSchema#minInclusive_error) ErrorReportHidden" type="string"/>
    <att name="shared interaction" value="http://www.w3.org/2001/XMLSchema#minInclusive_error" type="string"/>
    <att name="name" value="ErrorReport (http://www.w3.org/2001/XMLSchema#minInclusive_error) ErrorReportHidden" type="string"/>
    <att name="selected" value="0" type="boolean"/>
    <att name="interaction" value="http://www.w3.org/2001/XMLSchema#minInclusive_error" type="string"/>
    <att name="full predicate" value="&lt;http://www.w3.org/2001/XMLSchema#minInclusive&gt;" type="string"/>
    <att name="predicate name" value="minInclusive" type="string"/>
    <att name="reference count" value="1" type="integer"/>
    <att name="type" value="source no type defined" type="string"/>
    <graphics width="1.2999999523162842" fill="#000000">
      <att name="EDGE_TARGET_ARROW_SELECTED_PAINT" value="#FFFF00" type="string"/>
      <att name="EDGE_LABEL" value="minInclusive" type="string"/>
      <att name="EDGE_LINE_TYPE" value="SOLID" type="string"/>
      <att name="EDGE_CURVED" value="true" type="string"/>
      <att name="EDGE_TARGET_ARROW_SHAPE" value="NONE" type="string"/>
      <att name="EDGE_TOOLTIP" value="http://www.w3.org/2001/XMLSchema#minInclusive_error" type="string"/>
      <att name="EDGE_LABEL_FONT_FACE" value="SansSerif.plain,plain,8" type="string"/>
      <att name="EDGE_SOURCE_ARROW_SELECTED_PAINT" value="#FFFF00" type="string"/>
      <att name="EDGE_SELECTED" value="false" type="string"/>
      <att name="EDGE_LABEL_FONT_SIZE" value="8" type="string"/>
      <att name="EDGE_LABEL_COLOR" value="#000000" type="string"/>
      <att name="EDGE_TARGET_ARROW_UNSELECTED_PAINT" value="#000000" type="string"/>
      <att name="EDGE_VISIBLE" value="true" type="string"/>
      <att name="EDGE_SOURCE_ARROW_UNSELECTED_PAINT" value="#000000" type="string"/>
      <att name="EDGE_STROKE_SELECTED_PAINT" value="#FF0000" type="string"/>
      <att name="EDGE_SOURCE_ARROW_SHAPE" value="NONE" type="string"/>
      <att name="EDGE_LABEL_TRANSPARENCY" value="255" type="string"/>
      <att name="EDGE_TRANSPARENCY" value="200" type="string"/>
    </graphics>
  </edge>
</graph>
