# Supplementary material for: RDF2Graph a tool to recover, understand and validate the ontology of an RDF resource
Source: J Biomed Semantics. 2015 Oct 23;6:39. doi: 10.1186/s13326-015-0038-9 (PMC4619317; doi:10.1186/s13326-015-0038-9)
Supplement: Additional file 1 — Output files. Each output format of the following RDF resources: i) the CHEBI database, ii) Reactome (Biopax level 3) database, iii) UniProt database, iv) SAPP. (1,572 kb) [file 13326_2015_38_MOESM1_ESM.gz › owl/reactome.owl]

@prefix rs:    <http://open-services.net/ns/core#> .
@prefix rdf:   <http://www.w3.org/1999/02/22-rdf-syntax-ns#> .
@prefix owl:   <http://www.w3.org/2002/07/owl#> .
@prefix rdfs:  <http://www.w3.org/2000/01/rdf-schema#> .
@prefix RDF2Graph: <http://ssb.wur.nl/RDF2Graph/> .

<http://www.biopax.org/release/biopax-level3.owl#controller>
        a            owl:ObjectProperty ;
        rdfs:domain  <http://www.biopax.org/release/biopax-level3.owl#Control> ;
        rdfs:range   <http://www.biopax.org/release/biopax-level3.owl#PhysicalEntity> .

<http://rdfs.org/ns/void#vocabulary>
        a            owl:DatatypeProperty ;
        rdfs:domain  <http://rdfs.org/ns/void#Dataset> ;
        rdfs:range   <http://www.w3.org/2001/XMLSchema#anyURI> .

_:b0    a                            owl:Restriction ;
        owl:maxQualifiedCardinality  1 ;
        owl:onClass                  <http://www.biopax.org/release/biopax-level3.owl#PhysicalEntity> ;
        owl:onProperty               <http://www.biopax.org/release/biopax-level3.owl#controller> .

_:b1    a                  owl:Restriction ;
        owl:allValuesFrom  <http://www.w3.org/2001/XMLSchema#string> ;
        owl:onProperty     <http://www.biopax.org/release/biopax-level3.owl#term> .

_:b2    a                  owl:Restriction ;
        owl:allValuesFrom  <http://www.biopax.org/release/biopax-level3.owl#EntityReference> ;
        owl:onProperty     <http://www.biopax.org/release/biopax-level3.owl#entityReference> .

<http://purl.org/dc/terms/created>
        a            owl:DatatypeProperty ;
        rdfs:domain  <http://rdfs.org/ns/void#DatasetDescription> ;
        rdfs:range   <http://www.w3.org/2001/XMLSchema#string> .

_:b3    a                  owl:Restriction ;
        owl:allValuesFrom  <http://www.biopax.org/release/biopax-level3.owl#BioSource> ;
        owl:onProperty     <http://www.biopax.org/release/biopax-level3.owl#organism> .

_:b4    a                  owl:Restriction ;
        owl:allValuesFrom  <http://www.biopax.org/release/biopax-level3.owl#RelationshipTypeVocabulary> ;
        owl:onProperty     <http://www.biopax.org/release/biopax-level3.owl#relationshipType> .

_:b5    a                  owl:Restriction ;
        owl:allValuesFrom  <http://www.biopax.org/release/biopax-level3.owl#PhysicalEntity> ;
        owl:onProperty     <http://www.biopax.org/release/biopax-level3.owl#physicalEntity> .

<http://www.biopax.org/release/biopax-level3.owl#Interaction>
        a                owl:Class ;
        rdfs:subClassOf  <http://www.biopax.org/release/biopax-level3.owl#Entity> .

<http://rdfs.org/ns/void#DatasetDescription>
        a                owl:Class ;
        rdfs:subClassOf  [ a                   owl:Class ;
                           owl:intersectionOf  ( _:b6 )
                         ] ;
        rdfs:subClassOf  [ a                   owl:Class ;
                           owl:intersectionOf  ( _:b7 )
                         ] ;
        rdfs:subClassOf  [ a                   owl:Class ;
                           owl:intersectionOf  ( _:b8 )
                         ] ;
        rdfs:subClassOf  [ a                   owl:Class ;
                           owl:intersectionOf  ( _:b9 )
                         ] ;
        rdfs:subClassOf  [ a                   owl:Class ;
                           owl:intersectionOf  ( _:b10 _:b11 )
                         ] .

<http://www.biopax.org/release/biopax-level3.owl#SequenceInterval>
        a                owl:Class ;
        rdfs:subClassOf  <http://www.biopax.org/release/biopax-level3.owl#SequenceLocation> ;
        rdfs:subClassOf  [ a                   owl:Class ;
                           owl:intersectionOf  ( _:b12 _:b13 )
                         ] ;
        rdfs:subClassOf  [ a                   owl:Class ;
                           owl:intersectionOf  ( _:b14 _:b15 )
                         ] .

_:b16   a                  owl:Restriction ;
        owl:allValuesFrom  <http://www.w3.org/2001/XMLSchema#string> ;
        owl:onProperty     <http://www.biopax.org/release/biopax-level3.owl#author> .

_:b17   a                  owl:Restriction ;
        owl:allValuesFrom  <http://www.w3.org/2001/XMLSchema#anyURI> ;
        owl:onProperty     <http://rdfs.org/ns/void#vocabulary> .

<http://purl.org/dc/terms/description>
        a            owl:DatatypeProperty ;
        rdfs:domain  [ a            owl:Class ;
                       owl:unionOf  ( <http://rdfs.org/ns/void#DatasetDescription> <http://rdfs.org/ns/void#Dataset> )
                     ] ;
        rdfs:range   <http://www.w3.org/2001/XMLSchema#string> .

_:b18   a                  owl:Restriction ;
        owl:allValuesFrom  <http://www.biopax.org/release/biopax-level3.owl#BioSource> ;
        owl:onProperty     <http://www.biopax.org/release/biopax-level3.owl#organism> .

_:b19   a                  owl:Restriction ;
        owl:allValuesFrom  <http://www.w3.org/2001/XMLSchema#string> ;
        owl:onProperty     <http://www.biopax.org/release/biopax-level3.owl#displayName> .

<http://www.biopax.org/release/biopax-level3.owl#PublicationXref>
        a                owl:Class ;
        rdfs:subClassOf  <http://www.biopax.org/release/biopax-level3.owl#Xref> ;
        rdfs:subClassOf  [ a                   owl:Class ;
                           owl:intersectionOf  ( _:b16 )
                         ] ;
        rdfs:subClassOf  [ a                   owl:Class ;
                           owl:intersectionOf  ( _:b20 )
                         ] ;
        rdfs:subClassOf  [ a                   owl:Class ;
                           owl:intersectionOf  ( _:b21 )
                         ] ;
        rdfs:subClassOf  [ a                   owl:Class ;
                           owl:intersectionOf  ( _:b22 )
                         ] ;
        rdfs:subClassOf  [ a                   owl:Class ;
                           owl:intersectionOf  ( _:b23 )
                         ] .

_:b24   a                  owl:Restriction ;
        owl:allValuesFrom  <http://www.w3.org/2001/XMLSchema#string> ;
        owl:onProperty     <http://purl.org/dc/terms/description> .

<http://www.biopax.org/release/biopax-level3.owl#component>
        a            owl:ObjectProperty ;
        rdfs:domain  <http://www.biopax.org/release/biopax-level3.owl#Complex> ;
        rdfs:range   <http://www.biopax.org/release/biopax-level3.owl#PhysicalEntity> .

<http://www.biopax.org/release/biopax-level3.owl#left>
        a            owl:ObjectProperty ;
        rdfs:domain  <http://www.biopax.org/release/biopax-level3.owl#Conversion> ;
        rdfs:range   <http://www.biopax.org/release/biopax-level3.owl#PhysicalEntity> .

<http://www.biopax.org/release/biopax-level3.owl#Evidence>
        a                owl:Class ;
        rdfs:subClassOf  <http://www.biopax.org/release/biopax-level3.owl#UtilityClass> ;
        rdfs:subClassOf  [ a                   owl:Class ;
                           owl:intersectionOf  ( _:b25 _:b26 )
                         ] .

_:b27   a                  owl:Restriction ;
        owl:allValuesFrom  <http://www.biopax.org/release/biopax-level3.owl#PhysicalEntity> ;
        owl:onProperty     <http://www.biopax.org/release/biopax-level3.owl#left> .

<http://www.biopax.org/release/biopax-level3.owl#comment>
        a            owl:DatatypeProperty ;
        rdfs:domain  [ a            owl:Class ;
                       owl:unionOf  ( <http://www.biopax.org/release/biopax-level3.owl#Entity> <http://www.biopax.org/release/biopax-level3.owl#UtilityClass> )
                     ] ;
        rdfs:range   <http://www.w3.org/2001/XMLSchema#string> .

<http://www.biopax.org/release/biopax-level3.owl#Stoichiometry>
        a                owl:Class ;
        rdfs:subClassOf  <http://www.biopax.org/release/biopax-level3.owl#UtilityClass> ;
        rdfs:subClassOf  [ a                   owl:Class ;
                           owl:intersectionOf  ( _:b28 _:b5 )
                         ] ;
        rdfs:subClassOf  [ a                   owl:Class ;
                           owl:intersectionOf  ( _:b29 )
                         ] .

<http://purl.org/pav/2.0/importedFrom>
        a            owl:DatatypeProperty ;
        rdfs:domain  <http://rdfs.org/ns/void#Dataset> ;
        rdfs:range   <http://www.w3.org/2001/XMLSchema#anyURI> .

<http://www.biopax.org/release/biopax-level3.owl#SmallMolecule>
        a                owl:Class ;
        rdfs:subClassOf  <http://www.biopax.org/release/biopax-level3.owl#PhysicalEntity> .

<http://rdfs.org/ns/void#sparqlEndPoint>
        a            owl:DatatypeProperty ;
        rdfs:domain  <http://rdfs.org/ns/void#Dataset> ;
        rdfs:range   <http://www.w3.org/2001/XMLSchema#anyURI> .

<http://www.biopax.org/release/biopax-level3.owl#physicalEntity>
        a            owl:ObjectProperty ;
        rdfs:domain  <http://www.biopax.org/release/biopax-level3.owl#Stoichiometry> ;
        rdfs:range   <http://www.biopax.org/release/biopax-level3.owl#PhysicalEntity> .

<http://www.biopax.org/release/biopax-level3.owl#EntityReference>
        a                owl:Class ;
        rdfs:subClassOf  <http://www.biopax.org/release/biopax-level3.owl#UtilityClass> ;
        rdfs:subClassOf  [ a                   owl:Class ;
                           owl:intersectionOf  ( _:b30 _:b18 )
                         ] .

_:b31   a                  owl:Restriction ;
        owl:allValuesFrom  <http://www.w3.org/2001/XMLSchema#string> ;
        owl:onProperty     <http://www.biopax.org/release/biopax-level3.owl#controlType> .

<http://www.biopax.org/release/biopax-level3.owl#Complex>
        a                owl:Class ;
        rdfs:subClassOf  <http://www.biopax.org/release/biopax-level3.owl#PhysicalEntity> ;
        rdfs:subClassOf  [ a                   owl:Class ;
                           owl:intersectionOf  ( _:b32 )
                         ] ;
        rdfs:subClassOf  [ a                   owl:Class ;
                           owl:intersectionOf  ( _:b33 )
                         ] .

<http://www.biopax.org/release/biopax-level3.owl#organism>
        a            owl:ObjectProperty ;
        rdfs:domain  [ a            owl:Class ;
                       owl:unionOf  ( <http://www.biopax.org/release/biopax-level3.owl#Pathway> <http://www.biopax.org/release/biopax-level3.owl#EntityReference> )
                     ] ;
        rdfs:range   <http://www.biopax.org/release/biopax-level3.owl#BioSource> .

_:b34   a                  owl:Restriction ;
        owl:allValuesFrom  <http://www.biopax.org/release/biopax-level3.owl#PathwayStep> ;
        owl:onProperty     <http://www.biopax.org/release/biopax-level3.owl#nextStep> .

_:b35   a                            owl:Restriction ;
        owl:maxQualifiedCardinality  1 ;
        owl:onClass                  <http://www.biopax.org/release/biopax-level3.owl#PhysicalEntity> ;
        owl:onProperty               <http://www.biopax.org/release/biopax-level3.owl#product> .

_:b36   a                  owl:Restriction ;
        owl:allValuesFrom  <http://www.w3.org/2001/XMLSchema#string> ;
        owl:onProperty     <http://www.biopax.org/release/biopax-level3.owl#idVersion> .

<http://www.biopax.org/release/biopax-level3.owl#Control>
        a                owl:Class ;
        rdfs:subClassOf  <http://www.biopax.org/release/biopax-level3.owl#Interaction> ;
        rdfs:subClassOf  [ a                   owl:Class ;
                           owl:intersectionOf  ( _:b37 _:b38 )
                         ] ;
        rdfs:subClassOf  [ a                   owl:Class ;
                           owl:intersectionOf  ( _:b31 )
                         ] ;
        rdfs:subClassOf  [ a                   owl:Class ;
                           owl:intersectionOf  ( _:b39 _:b0 )
                         ] .

_:b40   a                  owl:Restriction ;
        owl:allValuesFrom  <http://www.biopax.org/release/biopax-level3.owl#EntityFeature> ;
        owl:onProperty     <http://www.biopax.org/release/biopax-level3.owl#feature> .

_:b41   a                  owl:Restriction ;
        owl:allValuesFrom  <http://www.biopax.org/release/biopax-level3.owl#PhysicalEntity> ;
        owl:onProperty     <http://www.biopax.org/release/biopax-level3.owl#participant> .

<http://www.biopax.org/release/biopax-level3.owl#author>
        a            owl:DatatypeProperty ;
        rdfs:domain  <http://www.biopax.org/release/biopax-level3.owl#PublicationXref> ;
        rdfs:range   <http://www.w3.org/2001/XMLSchema#string> .

_:b42   a                  owl:Restriction ;
        owl:allValuesFrom  <http://www.w3.org/2001/XMLSchema#string> ;
        owl:onProperty     <http://www.biopax.org/release/biopax-level3.owl#id> .

_:b22   a                  owl:Restriction ;
        owl:allValuesFrom  <http://www.w3.org/2001/XMLSchema#integer> ;
        owl:onProperty     <http://www.biopax.org/release/biopax-level3.owl#year> .

<http://www.biopax.org/release/biopax-level3.owl#conversionDirection>
        a            owl:DatatypeProperty ;
        rdfs:domain  <http://www.biopax.org/release/biopax-level3.owl#BiochemicalReaction> ;
        rdfs:range   <http://www.w3.org/2001/XMLSchema#string> .

<http://www.biopax.org/release/biopax-level3.owl#CellularLocationVocabulary>
        a                owl:Class ;
        rdfs:subClassOf  <http://www.biopax.org/release/biopax-level3.owl#ControlledVocabulary> .

_:b11   a                  owl:Restriction ;
        owl:allValuesFrom  <http://rdfs.org/ns/void#Dataset> ;
        owl:onProperty     <http://xmlns.com/foaf/0.1/primaryTopic> .

_:b43   a                  owl:Restriction ;
        owl:allValuesFrom  <http://www.biopax.org/release/biopax-level3.owl#SequenceLocation> ;
        owl:onProperty     <http://www.biopax.org/release/biopax-level3.owl#featureLocation> .

<http://purl.org/dc/terms/creator>
        a            owl:DatatypeProperty ;
        rdfs:domain  <http://rdfs.org/ns/void#DatasetDescription> ;
        rdfs:range   <http://www.w3.org/2001/XMLSchema#anyURI> .

_:b44   a                  owl:Restriction ;
        owl:allValuesFrom  <http://www.biopax.org/release/biopax-level3.owl#PhysicalEntity> ;
        owl:onProperty     <http://www.biopax.org/release/biopax-level3.owl#product> .

_:b45   a                  owl:Restriction ;
        owl:allValuesFrom  <http://www.biopax.org/release/biopax-level3.owl#Entity> ;
        owl:onProperty     <http://www.biopax.org/release/biopax-level3.owl#pathwayComponent> .

_:b46   a                  owl:Restriction ;
        owl:allValuesFrom  <http://www.biopax.org/release/biopax-level3.owl#Evidence> ;
        owl:onProperty     <http://www.biopax.org/release/biopax-level3.owl#evidence> .

<http://www.biopax.org/release/biopax-level3.owl#Protein>
        a                owl:Class ;
        rdfs:subClassOf  <http://www.biopax.org/release/biopax-level3.owl#PhysicalEntity> .

<http://purl.org/dc/terms/title>
        a            owl:DatatypeProperty ;
        rdfs:domain  [ a            owl:Class ;
                       owl:unionOf  ( <http://rdfs.org/ns/void#DatasetDescription> <http://rdfs.org/ns/void#Dataset> )
                     ] ;
        rdfs:range   <http://www.w3.org/2001/XMLSchema#string> .

_:b47   a                  owl:Restriction ;
        owl:allValuesFrom  <http://www.biopax.org/release/biopax-level3.owl#Stoichiometry> ;
        owl:onProperty     <http://www.biopax.org/release/biopax-level3.owl#participantStoichiometry> .

<http://www.biopax.org/release/biopax-level3.owl#TemplateReaction>
        a                owl:Class ;
        rdfs:subClassOf  <http://www.biopax.org/release/biopax-level3.owl#Interaction> ;
        rdfs:subClassOf  [ a                   owl:Class ;
                           owl:intersectionOf  ( _:b41 _:b48 )
                         ] ;
        rdfs:subClassOf  [ a                   owl:Class ;
                           owl:intersectionOf  ( _:b44 _:b35 )
                         ] .

<http://www.biopax.org/release/biopax-level3.owl#stoichiometricCoefficient>
        a            owl:DatatypeProperty ;
        rdfs:domain  <http://www.biopax.org/release/biopax-level3.owl#Stoichiometry> ;
        rdfs:range   <http://www.w3.org/2001/XMLSchema#float> .

<http://rdfs.org/ns/void#uriSpace>
        a            owl:DatatypeProperty ;
        rdfs:domain  <http://rdfs.org/ns/void#Dataset> ;
        rdfs:range   <http://www.w3.org/2001/XMLSchema#string> .

<http://www.biopax.org/release/biopax-level3.owl#year>
        a            owl:DatatypeProperty ;
        rdfs:domain  <http://www.biopax.org/release/biopax-level3.owl#PublicationXref> ;
        rdfs:range   <http://www.w3.org/2001/XMLSchema#integer> .

_:b49   a                  owl:Restriction ;
        owl:allValuesFrom  <http://www.w3.org/2001/XMLSchema#integer> ;
        owl:onProperty     <http://www.biopax.org/release/biopax-level3.owl#sequencePosition> .

_:b50   a                            owl:Restriction ;
        owl:minQualifiedCardinality  1 ;
        owl:onClass                  <http://www.biopax.org/release/biopax-level3.owl#Provenance> ;
        owl:onProperty               <http://www.biopax.org/release/biopax-level3.owl#dataSource> .

<http://xmlns.com/foaf/0.1/homepage>
        a            owl:DatatypeProperty ;
        rdfs:domain  <http://rdfs.org/ns/void#Dataset> ;
        rdfs:range   <http://www.w3.org/2001/XMLSchema#anyURI> .

<http://www.biopax.org/release/biopax-level3.owl#componentStoichiometry>
        a            owl:ObjectProperty ;
        rdfs:domain  <http://www.biopax.org/release/biopax-level3.owl#Complex> ;
        rdfs:range   <http://www.biopax.org/release/biopax-level3.owl#Stoichiometry> .

<http://www.biopax.org/release/biopax-level3.owl#entityReference>
        a            owl:ObjectProperty ;
        rdfs:domain  <http://www.biopax.org/release/biopax-level3.owl#PhysicalEntity> ;
        rdfs:range   <http://www.biopax.org/release/biopax-level3.owl#EntityReference> .

_:b20   a                  owl:Restriction ;
        owl:allValuesFrom  <http://www.w3.org/2001/XMLSchema#string> ;
        owl:onProperty     <http://www.biopax.org/release/biopax-level3.owl#title> .

<http://www.biopax.org/release/biopax-level3.owl#BioSource>
        a                owl:Class ;
        rdfs:subClassOf  <http://www.biopax.org/release/biopax-level3.owl#UtilityClass> .

<http://www.biopax.org/release/biopax-level3.owl#ProteinReference>
        a                owl:Class ;
        rdfs:subClassOf  <http://www.biopax.org/release/biopax-level3.owl#EntityReference> .

_:b28   a                            owl:Restriction ;
        owl:maxQualifiedCardinality  1 ;
        owl:onClass                  <http://www.biopax.org/release/biopax-level3.owl#PhysicalEntity> ;
        owl:onProperty               <http://www.biopax.org/release/biopax-level3.owl#physicalEntity> .

<http://www.biopax.org/release/biopax-level3.owl#term>
        a            owl:DatatypeProperty ;
        rdfs:domain  <http://www.biopax.org/release/biopax-level3.owl#ControlledVocabulary> ;
        rdfs:range   <http://www.w3.org/2001/XMLSchema#string> .

<http://www.biopax.org/release/biopax-level3.owl#name>
        a            owl:DatatypeProperty ;
        rdfs:domain  [ a            owl:Class ;
                       owl:unionOf  ( <http://www.biopax.org/release/biopax-level3.owl#Entity> <http://www.biopax.org/release/biopax-level3.owl#UtilityClass> )
                     ] ;
        rdfs:range   <http://www.w3.org/2001/XMLSchema#string> .

<http://www.biopax.org/release/biopax-level3.owl#Conversion>
        a                owl:Class ;
        rdfs:subClassOf  <http://www.biopax.org/release/biopax-level3.owl#Interaction> ;
        rdfs:subClassOf  [ a                   owl:Class ;
                           owl:intersectionOf  ( _:b27 )
                         ] .

_:b51   a                  owl:Restriction ;
        owl:allValuesFrom  <http://www.biopax.org/release/biopax-level3.owl#Xref> ;
        owl:onProperty     <http://www.biopax.org/release/biopax-level3.owl#xref> .

<http://purl.org/pav/2.0/previousVersion>
        a            owl:DatatypeProperty ;
        rdfs:domain  <http://rdfs.org/ns/void#Dataset> ;
        rdfs:range   <http://www.w3.org/2001/XMLSchema#anyURI> .

<http://www.biopax.org/release/biopax-level3.owl#idVersion>
        a            owl:DatatypeProperty ;
        rdfs:domain  <http://www.biopax.org/release/biopax-level3.owl#UnificationXref> ;
        rdfs:range   <http://www.w3.org/2001/XMLSchema#string> .

_:b52   a                  owl:Restriction ;
        owl:allValuesFrom  <http://www.w3.org/2001/XMLSchema#anyURI> ;
        owl:onProperty     <http://xmlns.com/foaf/0.1/homepage> .

_:b53   a                  owl:Restriction ;
        owl:allValuesFrom  <http://www.w3.org/2001/XMLSchema#string> ;
        owl:onProperty     <http://www.biopax.org/release/biopax-level3.owl#eCNumber> .

<http://www.biopax.org/release/biopax-level3.owl#PathwayStep>
        a                owl:Class ;
        rdfs:subClassOf  <http://www.biopax.org/release/biopax-level3.owl#UtilityClass> ;
        rdfs:subClassOf  [ a                   owl:Class ;
                           owl:intersectionOf  ( _:b54 )
                         ] ;
        rdfs:subClassOf  [ a                   owl:Class ;
                           owl:intersectionOf  ( _:b34 )
                         ] .

<http://www.biopax.org/release/biopax-level3.owl#EvidenceCodeVocabulary>
        a                owl:Class ;
        rdfs:subClassOf  <http://www.biopax.org/release/biopax-level3.owl#ControlledVocabulary> .

_:b32   a                  owl:Restriction ;
        owl:allValuesFrom  <http://www.biopax.org/release/biopax-level3.owl#Stoichiometry> ;
        owl:onProperty     <http://www.biopax.org/release/biopax-level3.owl#componentStoichiometry> .

<http://www.biopax.org/release/biopax-level3.owl#url>
        a            owl:DatatypeProperty ;
        rdfs:domain  <http://www.biopax.org/release/biopax-level3.owl#PublicationXref> ;
        rdfs:range   <http://www.w3.org/2001/XMLSchema#string> .

<http://www.biopax.org/release/biopax-level3.owl#xref>
        a            owl:ObjectProperty ;
        rdfs:domain  [ a            owl:Class ;
                       owl:unionOf  ( <http://www.biopax.org/release/biopax-level3.owl#Entity> <http://www.biopax.org/release/biopax-level3.owl#UtilityClass> )
                     ] ;
        rdfs:range   <http://www.biopax.org/release/biopax-level3.owl#Xref> .

<http://www.biopax.org/release/biopax-level3.owl#dataSource>
        a            owl:ObjectProperty ;
        rdfs:domain  <http://www.biopax.org/release/biopax-level3.owl#Entity> ;
        rdfs:range   <http://www.biopax.org/release/biopax-level3.owl#Provenance> .

<http://rdfs.org/ns/void#Dataset>
        a                owl:Class ;
        rdfs:subClassOf  [ a                   owl:Class ;
                           owl:intersectionOf  ( _:b55 )
                         ] ;
        rdfs:subClassOf  [ a                   owl:Class ;
                           owl:intersectionOf  ( _:b56 )
                         ] ;
        rdfs:subClassOf  [ a                   owl:Class ;
                           owl:intersectionOf  ( _:b57 )
                         ] ;
        rdfs:subClassOf  [ a                   owl:Class ;
                           owl:intersectionOf  ( _:b24 )
                         ] ;
        rdfs:subClassOf  [ a                   owl:Class ;
                           owl:intersectionOf  ( _:b17 )
                         ] ;
        rdfs:subClassOf  [ a                   owl:Class ;
                           owl:intersectionOf  ( _:b58 )
                         ] ;
        rdfs:subClassOf  [ a                   owl:Class ;
                           owl:intersectionOf  ( _:b59 )
                         ] ;
        rdfs:subClassOf  [ a                   owl:Class ;
                           owl:intersectionOf  ( _:b60 )
                         ] ;
        rdfs:subClassOf  [ a                   owl:Class ;
                           owl:intersectionOf  ( _:b61 )
                         ] ;
        rdfs:subClassOf  [ a                   owl:Class ;
                           owl:intersectionOf  ( _:b62 )
                         ] ;
        rdfs:subClassOf  [ a                   owl:Class ;
                           owl:intersectionOf  ( _:b63 )
                         ] ;
        rdfs:subClassOf  [ a                   owl:Class ;
                           owl:intersectionOf  ( _:b52 )
                         ] ;
        rdfs:subClassOf  [ a                   owl:Class ;
                           owl:intersectionOf  ( _:b64 )
                         ] ;
        rdfs:subClassOf  [ a                   owl:Class ;
                           owl:intersectionOf  ( _:b65 )
                         ] .

_:b59   a                  owl:Restriction ;
        owl:allValuesFrom  <http://www.w3.org/2001/XMLSchema#anyURI> ;
        owl:onProperty     <http://rdfs.org/ns/void#dataDump> .

<http://www.biopax.org/release/biopax-level3.owl#stepProcess>
        a            owl:ObjectProperty ;
        rdfs:domain  <http://www.biopax.org/release/biopax-level3.owl#PathwayStep> ;
        rdfs:range   <http://www.biopax.org/release/biopax-level3.owl#Entity> .

_:b29   a                  owl:Restriction ;
        owl:allValuesFrom  <http://www.w3.org/2001/XMLSchema#float> ;
        owl:onProperty     <http://www.biopax.org/release/biopax-level3.owl#stoichiometricCoefficient> .

<http://www.biopax.org/release/biopax-level3.owl#product>
        a            owl:ObjectProperty ;
        rdfs:domain  <http://www.biopax.org/release/biopax-level3.owl#TemplateReaction> ;
        rdfs:range   <http://www.biopax.org/release/biopax-level3.owl#PhysicalEntity> .

<http://www.biopax.org/release/biopax-level3.owl#eCNumber>
        a            owl:DatatypeProperty ;
        rdfs:domain  <http://www.biopax.org/release/biopax-level3.owl#BiochemicalReaction> ;
        rdfs:range   <http://www.w3.org/2001/XMLSchema#string> .

_:b61   a                  owl:Restriction ;
        owl:allValuesFrom  <http://www.w3.org/2001/XMLSchema#string> ;
        owl:onProperty     <http://purl.org/pav/2.0/importedOn> .

<http://www.biopax.org/release/biopax-level3.owl#FragmentFeature>
        a                owl:Class ;
        rdfs:subClassOf  <http://www.biopax.org/release/biopax-level3.owl#EntityFeature> .

<http://www.biopax.org/release/biopax-level3.owl#participantStoichiometry>
        a            owl:ObjectProperty ;
        rdfs:domain  <http://www.biopax.org/release/biopax-level3.owl#BiochemicalReaction> ;
        rdfs:range   <http://www.biopax.org/release/biopax-level3.owl#Stoichiometry> .

_:b8    a                  owl:Restriction ;
        owl:allValuesFrom  <http://www.w3.org/2001/XMLSchema#string> ;
        owl:onProperty     <http://purl.org/dc/terms/description> .

_:b65   a                  owl:Restriction ;
        owl:allValuesFrom  <http://www.w3.org/2001/XMLSchema#anyURI> ;
        owl:onProperty     <http://rdfs.org/ns/void#sparqlEndPoint> .

_:b25   a                         owl:Restriction ;
        owl:onClass               <http://www.biopax.org/release/biopax-level3.owl#EvidenceCodeVocabulary> ;
        owl:onProperty            <http://www.biopax.org/release/biopax-level3.owl#evidenceCode> ;
        owl:qualifiedCardinality  1 .

_:b66   a                  owl:Restriction ;
        owl:allValuesFrom  <http://www.biopax.org/release/biopax-level3.owl#PhysicalEntity> ;
        owl:onProperty     <http://www.biopax.org/release/biopax-level3.owl#memberPhysicalEntity> .

<http://www.biopax.org/release/biopax-level3.owl#controlled>
        a            owl:ObjectProperty ;
        rdfs:domain  <http://www.biopax.org/release/biopax-level3.owl#Control> ;
        rdfs:range   <http://www.biopax.org/release/biopax-level3.owl#Entity> .

<http://www.biopax.org/release/biopax-level3.owl#relationshipType>
        a            owl:ObjectProperty ;
        rdfs:domain  <http://www.biopax.org/release/biopax-level3.owl#RelationshipXref> ;
        rdfs:range   <http://www.biopax.org/release/biopax-level3.owl#RelationshipTypeVocabulary> .

<http://www.biopax.org/release/biopax-level3.owl#UnificationXref>
        a                owl:Class ;
        rdfs:subClassOf  <http://www.biopax.org/release/biopax-level3.owl#Xref> ;
        rdfs:subClassOf  [ a                   owl:Class ;
                           owl:intersectionOf  ( _:b36 )
                         ] .

_:b62   a                  owl:Restriction ;
        owl:allValuesFrom  <http://www.w3.org/2001/XMLSchema#anyURI> ;
        owl:onProperty     <http://purl.org/dc/terms/publisher> .

_:b12   a                  owl:Restriction ;
        owl:allValuesFrom  <http://www.biopax.org/release/biopax-level3.owl#SequenceSite> ;
        owl:onProperty     <http://www.biopax.org/release/biopax-level3.owl#sequenceIntervalEnd> .

<http://www.biopax.org/release/biopax-level3.owl#DnaReference>
        a                owl:Class ;
        rdfs:subClassOf  <http://www.biopax.org/release/biopax-level3.owl#EntityReference> .

<http://www.biopax.org/release/biopax-level3.owl#featureLocation>
        a            owl:ObjectProperty ;
        rdfs:domain  <http://www.biopax.org/release/biopax-level3.owl#EntityFeature> ;
        rdfs:range   <http://www.biopax.org/release/biopax-level3.owl#SequenceLocation> .

<http://www.biopax.org/release/biopax-level3.owl#evidence>
        a            owl:ObjectProperty ;
        rdfs:domain  <http://www.biopax.org/release/biopax-level3.owl#Entity> ;
        rdfs:range   <http://www.biopax.org/release/biopax-level3.owl#Evidence> .

<http://www.biopax.org/release/biopax-level3.owl#displayName>
        a            owl:DatatypeProperty ;
        rdfs:domain  <http://www.biopax.org/release/biopax-level3.owl#Entity> ;
        rdfs:range   <http://www.w3.org/2001/XMLSchema#string> .

_:b15   a                  owl:Restriction ;
        owl:allValuesFrom  <http://www.biopax.org/release/biopax-level3.owl#SequenceSite> ;
        owl:onProperty     <http://www.biopax.org/release/biopax-level3.owl#sequenceIntervalBegin> .

<http://purl.org/pav/2.0/version>
        a            owl:DatatypeProperty ;
        rdfs:domain  <http://rdfs.org/ns/void#Dataset> ;
        rdfs:range   <http://www.w3.org/2001/XMLSchema#string> .

_:b10   a                         owl:Restriction ;
        owl:onClass               <http://rdfs.org/ns/void#Dataset> ;
        owl:onProperty            <http://xmlns.com/foaf/0.1/primaryTopic> ;
        owl:qualifiedCardinality  1 .

<http://www.biopax.org/release/biopax-level3.owl#modificationType>
        a            owl:ObjectProperty ;
        rdfs:domain  <http://www.biopax.org/release/biopax-level3.owl#ModificationFeature> ;
        rdfs:range   <http://www.biopax.org/release/biopax-level3.owl#SequenceModificationVocabulary> .

<http://www.biopax.org/release/biopax-level3.owl#ModificationFeature>
        a                owl:Class ;
        rdfs:subClassOf  <http://www.biopax.org/release/biopax-level3.owl#EntityFeature> ;
        rdfs:subClassOf  [ a                   owl:Class ;
                           owl:intersectionOf  ( _:b67 _:b68 )
                         ] .

<http://www.biopax.org/release/biopax-level3.owl#controlType>
        a            owl:DatatypeProperty ;
        rdfs:domain  <http://www.biopax.org/release/biopax-level3.owl#Control> ;
        rdfs:range   <http://www.w3.org/2001/XMLSchema#string> .

<http://purl.org/pav/2.0/importedOn>
        a            owl:DatatypeProperty ;
        rdfs:domain  <http://rdfs.org/ns/void#Dataset> ;
        rdfs:range   <http://www.w3.org/2001/XMLSchema#string> .

<http://www.biopax.org/release/biopax-level3.owl#Entity>
        a                owl:Class ;
        rdfs:subClassOf  [ a                   owl:Class ;
                           owl:intersectionOf  ( _:b69 )
                         ] ;
        rdfs:subClassOf  [ a                   owl:Class ;
                           owl:intersectionOf  ( _:b70 )
                         ] ;
        rdfs:subClassOf  [ a                   owl:Class ;
                           owl:intersectionOf  ( _:b51 )
                         ] ;
        rdfs:subClassOf  [ a                   owl:Class ;
                           owl:intersectionOf  ( _:b50 _:b71 )
                         ] ;
        rdfs:subClassOf  [ a                   owl:Class ;
                           owl:intersectionOf  ( _:b19 )
                         ] ;
        rdfs:subClassOf  [ a                   owl:Class ;
                           owl:intersectionOf  ( _:b46 )
                         ] .

_:b72   a                            owl:Restriction ;
        owl:maxQualifiedCardinality  1 ;
        owl:onClass                  <http://www.biopax.org/release/biopax-level3.owl#SequenceLocation> ;
        owl:onProperty               <http://www.biopax.org/release/biopax-level3.owl#featureLocation> .

<http://www.biopax.org/release/biopax-level3.owl#Provenance>
        a                owl:Class ;
        rdfs:subClassOf  <http://www.biopax.org/release/biopax-level3.owl#UtilityClass> .

_:b64   a                  owl:Restriction ;
        owl:allValuesFrom  <http://www.w3.org/2001/XMLSchema#anyURI> ;
        owl:onProperty     <http://purl.org/dc/terms/license> .

<http://www.biopax.org/release/biopax-level3.owl#pathwayComponent>
        a            owl:ObjectProperty ;
        rdfs:domain  <http://www.biopax.org/release/biopax-level3.owl#Pathway> ;
        rdfs:range   <http://www.biopax.org/release/biopax-level3.owl#Entity> .

<http://www.biopax.org/release/biopax-level3.owl#Dna>
        a                owl:Class ;
        rdfs:subClassOf  <http://www.biopax.org/release/biopax-level3.owl#PhysicalEntity> .

<http://www.biopax.org/release/biopax-level3.owl#SmallMoleculeReference>
        a                owl:Class ;
        rdfs:subClassOf  <http://www.biopax.org/release/biopax-level3.owl#EntityReference> .

_:b68   a                  owl:Restriction ;
        owl:allValuesFrom  <http://www.biopax.org/release/biopax-level3.owl#SequenceModificationVocabulary> ;
        owl:onProperty     <http://www.biopax.org/release/biopax-level3.owl#modificationType> .

_:b73   a                            owl:Restriction ;
        owl:maxQualifiedCardinality  1 ;
        owl:onClass                  <http://www.biopax.org/release/biopax-level3.owl#EntityReference> ;
        owl:onProperty               <http://www.biopax.org/release/biopax-level3.owl#entityReference> .

_:b38   a                            owl:Restriction ;
        owl:maxQualifiedCardinality  1 ;
        owl:onClass                  <http://www.biopax.org/release/biopax-level3.owl#Entity> ;
        owl:onProperty               <http://www.biopax.org/release/biopax-level3.owl#controlled> .

<http://www.biopax.org/release/biopax-level3.owl#BiochemicalReaction>
        a                owl:Class ;
        rdfs:subClassOf  <http://www.biopax.org/release/biopax-level3.owl#Conversion> ;
        rdfs:subClassOf  [ a                   owl:Class ;
                           owl:intersectionOf  ( _:b74 )
                         ] ;
        rdfs:subClassOf  [ a                   owl:Class ;
                           owl:intersectionOf  ( _:b47 )
                         ] ;
        rdfs:subClassOf  [ a                   owl:Class ;
                           owl:intersectionOf  ( _:b75 )
                         ] ;
        rdfs:subClassOf  [ a                   owl:Class ;
                           owl:intersectionOf  ( _:b53 )
                         ] .

_:b76   a                         owl:Restriction ;
        owl:onClass               <http://www.biopax.org/release/biopax-level3.owl#BioSource> ;
        owl:onProperty            <http://www.biopax.org/release/biopax-level3.owl#organism> ;
        owl:qualifiedCardinality  1 .

_:b33   a                  owl:Restriction ;
        owl:allValuesFrom  <http://www.biopax.org/release/biopax-level3.owl#PhysicalEntity> ;
        owl:onProperty     <http://www.biopax.org/release/biopax-level3.owl#component> .

<http://www.biopax.org/release/biopax-level3.owl#Rna>
        a                owl:Class ;
        rdfs:subClassOf  <http://www.biopax.org/release/biopax-level3.owl#PhysicalEntity> .

<http://www.biopax.org/release/biopax-level3.owl#title>
        a            owl:DatatypeProperty ;
        rdfs:domain  <http://www.biopax.org/release/biopax-level3.owl#PublicationXref> ;
        rdfs:range   <http://www.w3.org/2001/XMLSchema#string> .

_:b54   a                  owl:Restriction ;
        owl:allValuesFrom  <http://www.biopax.org/release/biopax-level3.owl#Entity> ;
        owl:onProperty     <http://www.biopax.org/release/biopax-level3.owl#stepProcess> .

<http://www.biopax.org/release/biopax-level3.owl#pathwayOrder>
        a            owl:ObjectProperty ;
        rdfs:domain  <http://www.biopax.org/release/biopax-level3.owl#Pathway> ;
        rdfs:range   <http://www.biopax.org/release/biopax-level3.owl#PathwayStep> .

<http://rdfs.org/ns/void#dataDump>
        a            owl:DatatypeProperty ;
        rdfs:domain  <http://rdfs.org/ns/void#Dataset> ;
        rdfs:range   <http://www.w3.org/2001/XMLSchema#anyURI> .

_:b63   a                  owl:Restriction ;
        owl:allValuesFrom  <http://www.w3.org/2001/XMLSchema#anyURI> ;
        owl:onProperty     <http://purl.org/pav/2.0/previousVersion> .

<http://www.biopax.org/release/biopax-level3.owl#id>
        a            owl:DatatypeProperty ;
        rdfs:domain  <http://www.biopax.org/release/biopax-level3.owl#Xref> ;
        rdfs:range   <http://www.w3.org/2001/XMLSchema#string> .

<http://www.biopax.org/release/biopax-level3.owl#Degradation>
        a                owl:Class ;
        rdfs:subClassOf  <http://www.biopax.org/release/biopax-level3.owl#Conversion> .

<http://www.biopax.org/release/biopax-level3.owl#positionStatus>
        a            owl:DatatypeProperty ;
        rdfs:domain  <http://www.biopax.org/release/biopax-level3.owl#SequenceSite> ;
        rdfs:range   <http://www.w3.org/2001/XMLSchema#string> .

_:b37   a                  owl:Restriction ;
        owl:allValuesFrom  <http://www.biopax.org/release/biopax-level3.owl#Entity> ;
        owl:onProperty     <http://www.biopax.org/release/biopax-level3.owl#controlled> .

_:b6    a                  owl:Restriction ;
        owl:allValuesFrom  <http://www.w3.org/2001/XMLSchema#string> ;
        owl:onProperty     <http://purl.org/dc/terms/created> .

<http://www.biopax.org/release/biopax-level3.owl#sequencePosition>
        a            owl:DatatypeProperty ;
        rdfs:domain  <http://www.biopax.org/release/biopax-level3.owl#SequenceSite> ;
        rdfs:range   <http://www.w3.org/2001/XMLSchema#integer> .

<http://www.biopax.org/release/biopax-level3.owl#cellularLocation>
        a            owl:ObjectProperty ;
        rdfs:domain  <http://www.biopax.org/release/biopax-level3.owl#PhysicalEntity> ;
        rdfs:range   <http://www.biopax.org/release/biopax-level3.owl#CellularLocationVocabulary> .

_:b57   a                  owl:Restriction ;
        owl:allValuesFrom  <http://www.w3.org/2001/XMLSchema#string> ;
        owl:onProperty     <http://purl.org/dc/terms/title> .

_:b48   a                            owl:Restriction ;
        owl:maxQualifiedCardinality  1 ;
        owl:onClass                  <http://www.biopax.org/release/biopax-level3.owl#PhysicalEntity> ;
        owl:onProperty               <http://www.biopax.org/release/biopax-level3.owl#participant> .

_:b21   a                  owl:Restriction ;
        owl:allValuesFrom  <http://www.w3.org/2001/XMLSchema#string> ;
        owl:onProperty     <http://www.biopax.org/release/biopax-level3.owl#source> .

<http://www.biopax.org/release/biopax-level3.owl#Xref>
        a                owl:Class ;
        rdfs:subClassOf  <http://www.biopax.org/release/biopax-level3.owl#UtilityClass> ;
        rdfs:subClassOf  [ a                   owl:Class ;
                           owl:intersectionOf  ( _:b42 )
                         ] ;
        rdfs:subClassOf  [ a                   owl:Class ;
                           owl:intersectionOf  ( _:b77 )
                         ] .

<http://www.biopax.org/release/biopax-level3.owl#evidenceCode>
        a            owl:ObjectProperty ;
        rdfs:domain  <http://www.biopax.org/release/biopax-level3.owl#Evidence> ;
        rdfs:range   <http://www.biopax.org/release/biopax-level3.owl#EvidenceCodeVocabulary> .

_:b56   a                  owl:Restriction ;
        owl:allValuesFrom  <http://www.w3.org/2001/XMLSchema#anyURI> ;
        owl:onProperty     <http://purl.org/pav/2.0/importedFrom> .

<http://www.biopax.org/release/biopax-level3.owl#RelationshipXref>
        a                owl:Class ;
        rdfs:subClassOf  <http://www.biopax.org/release/biopax-level3.owl#Xref> ;
        rdfs:subClassOf  [ a                   owl:Class ;
                           owl:intersectionOf  ( _:b4 _:b78 )
                         ] .

_:b79   a                  owl:Restriction ;
        owl:allValuesFrom  <http://www.w3.org/2001/XMLSchema#string> ;
        owl:onProperty     <http://www.biopax.org/release/biopax-level3.owl#positionStatus> .

<http://www.biopax.org/release/biopax-level3.owl#Modulation>
        a                owl:Class ;
        rdfs:subClassOf  <http://www.biopax.org/release/biopax-level3.owl#Control> .

<http://www.biopax.org/release/biopax-level3.owl#right>
        a            owl:ObjectProperty ;
        rdfs:domain  <http://www.biopax.org/release/biopax-level3.owl#BiochemicalReaction> ;
        rdfs:range   <http://www.biopax.org/release/biopax-level3.owl#PhysicalEntity> .

_:b7    a                  owl:Restriction ;
        owl:allValuesFrom  <http://www.w3.org/2001/XMLSchema#anyURI> ;
        owl:onProperty     <http://purl.org/dc/terms/creator> .

<http://www.biopax.org/release/biopax-level3.owl#RnaReference>
        a                owl:Class ;
        rdfs:subClassOf  <http://www.biopax.org/release/biopax-level3.owl#EntityReference> .

_:b58   a                  owl:Restriction ;
        owl:allValuesFrom  <http://www.w3.org/2001/XMLSchema#string> ;
        owl:onProperty     <http://purl.org/pav/2.0/version> .

_:b80   a                  owl:Restriction ;
        owl:allValuesFrom  <http://www.biopax.org/release/biopax-level3.owl#Xref> ;
        owl:onProperty     <http://www.biopax.org/release/biopax-level3.owl#xref> .

_:b26   a                  owl:Restriction ;
        owl:allValuesFrom  <http://www.biopax.org/release/biopax-level3.owl#EvidenceCodeVocabulary> ;
        owl:onProperty     <http://www.biopax.org/release/biopax-level3.owl#evidenceCode> .

_:b13   a                            owl:Restriction ;
        owl:maxQualifiedCardinality  1 ;
        owl:onClass                  <http://www.biopax.org/release/biopax-level3.owl#SequenceSite> ;
        owl:onProperty               <http://www.biopax.org/release/biopax-level3.owl#sequenceIntervalEnd> .

_:b77   a                  owl:Restriction ;
        owl:allValuesFrom  <http://www.w3.org/2001/XMLSchema#string> ;
        owl:onProperty     <http://www.biopax.org/release/biopax-level3.owl#db> .

_:b9    a                  owl:Restriction ;
        owl:allValuesFrom  <http://www.w3.org/2001/XMLSchema#string> ;
        owl:onProperty     <http://purl.org/dc/terms/title> .

_:b75   a                  owl:Restriction ;
        owl:allValuesFrom  <http://www.biopax.org/release/biopax-level3.owl#PhysicalEntity> ;
        owl:onProperty     <http://www.biopax.org/release/biopax-level3.owl#right> .

_:b23   a                  owl:Restriction ;
        owl:allValuesFrom  <http://www.w3.org/2001/XMLSchema#string> ;
        owl:onProperty     <http://www.biopax.org/release/biopax-level3.owl#url> .

<http://www.biopax.org/release/biopax-level3.owl#ControlledVocabulary>
        a                owl:Class ;
        rdfs:subClassOf  <http://www.biopax.org/release/biopax-level3.owl#UtilityClass> ;
        rdfs:subClassOf  [ a                   owl:Class ;
                           owl:intersectionOf  ( _:b1 )
                         ] .

<http://xmlns.com/foaf/0.1/primaryTopic>
        a            owl:ObjectProperty ;
        rdfs:domain  <http://rdfs.org/ns/void#DatasetDescription> ;
        rdfs:range   <http://rdfs.org/ns/void#Dataset> .

<http://www.biopax.org/release/biopax-level3.owl#Catalysis>
        a                owl:Class ;
        rdfs:subClassOf  <http://www.biopax.org/release/biopax-level3.owl#Control> .

_:b39   a                  owl:Restriction ;
        owl:allValuesFrom  <http://www.biopax.org/release/biopax-level3.owl#PhysicalEntity> ;
        owl:onProperty     <http://www.biopax.org/release/biopax-level3.owl#controller> .

<http://purl.org/dc/terms/publisher>
        a            owl:DatatypeProperty ;
        rdfs:domain  <http://rdfs.org/ns/void#Dataset> ;
        rdfs:range   <http://www.w3.org/2001/XMLSchema#anyURI> .

_:b81   a                  owl:Restriction ;
        owl:allValuesFrom  <http://www.biopax.org/release/biopax-level3.owl#CellularLocationVocabulary> ;
        owl:onProperty     <http://www.biopax.org/release/biopax-level3.owl#cellularLocation> .

_:b30   a                         owl:Restriction ;
        owl:onClass               <http://www.biopax.org/release/biopax-level3.owl#BioSource> ;
        owl:onProperty            <http://www.biopax.org/release/biopax-level3.owl#organism> ;
        owl:qualifiedCardinality  1 .

_:b82   a                  owl:Restriction ;
        owl:allValuesFrom  <http://www.w3.org/2001/XMLSchema#string> ;
        owl:onProperty     <http://www.biopax.org/release/biopax-level3.owl#comment> .

_:b71   a                  owl:Restriction ;
        owl:allValuesFrom  <http://www.biopax.org/release/biopax-level3.owl#Provenance> ;
        owl:onProperty     <http://www.biopax.org/release/biopax-level3.owl#dataSource> .

_:b74   a                  owl:Restriction ;
        owl:allValuesFrom  <http://www.w3.org/2001/XMLSchema#string> ;
        owl:onProperty     <http://www.biopax.org/release/biopax-level3.owl#conversionDirection> .

<http://www.biopax.org/release/biopax-level3.owl#sequenceIntervalEnd>
        a            owl:ObjectProperty ;
        rdfs:domain  <http://www.biopax.org/release/biopax-level3.owl#SequenceInterval> ;
        rdfs:range   <http://www.biopax.org/release/biopax-level3.owl#SequenceSite> .

_:b55   a                  owl:Restriction ;
        owl:allValuesFrom  <http://www.w3.org/2001/XMLSchema#anyURI> ;
        owl:onProperty     <http://purl.org/pav/2.0/importedBy> .

<http://www.biopax.org/release/biopax-level3.owl#participant>
        a            owl:ObjectProperty ;
        rdfs:domain  <http://www.biopax.org/release/biopax-level3.owl#TemplateReaction> ;
        rdfs:range   <http://www.biopax.org/release/biopax-level3.owl#PhysicalEntity> .

_:b67   a                            owl:Restriction ;
        owl:maxQualifiedCardinality  1 ;
        owl:onClass                  <http://www.biopax.org/release/biopax-level3.owl#SequenceModificationVocabulary> ;
        owl:onProperty               <http://www.biopax.org/release/biopax-level3.owl#modificationType> .

<http://www.biopax.org/release/biopax-level3.owl#EntityFeature>
        a                owl:Class ;
        rdfs:subClassOf  <http://www.biopax.org/release/biopax-level3.owl#UtilityClass> ;
        rdfs:subClassOf  [ a                   owl:Class ;
                           owl:intersectionOf  ( _:b72 _:b43 )
                         ] .

<http://www.biopax.org/release/biopax-level3.owl#sequenceIntervalBegin>
        a            owl:ObjectProperty ;
        rdfs:domain  <http://www.biopax.org/release/biopax-level3.owl#SequenceInterval> ;
        rdfs:range   <http://www.biopax.org/release/biopax-level3.owl#SequenceSite> .

_:b70   a                  owl:Restriction ;
        owl:allValuesFrom  <http://www.w3.org/2001/XMLSchema#string> ;
        owl:onProperty     <http://www.biopax.org/release/biopax-level3.owl#name> .

<http://www.biopax.org/release/biopax-level3.owl#source>
        a            owl:DatatypeProperty ;
        rdfs:domain  <http://www.biopax.org/release/biopax-level3.owl#PublicationXref> ;
        rdfs:range   <http://www.w3.org/2001/XMLSchema#string> .

_:b83   a                  owl:Restriction ;
        owl:allValuesFrom  <http://www.biopax.org/release/biopax-level3.owl#PathwayStep> ;
        owl:onProperty     <http://www.biopax.org/release/biopax-level3.owl#pathwayOrder> .

<http://purl.org/pav/2.0/importedBy>
        a            owl:DatatypeProperty ;
        rdfs:domain  <http://rdfs.org/ns/void#Dataset> ;
        rdfs:range   <http://www.w3.org/2001/XMLSchema#anyURI> .

<http://www.biopax.org/release/biopax-level3.owl#TemplateReactionRegulation>
        a                owl:Class ;
        rdfs:subClassOf  <http://www.biopax.org/release/biopax-level3.owl#Control> .

<http://www.biopax.org/release/biopax-level3.owl#Pathway>
        a                owl:Class ;
        rdfs:subClassOf  <http://www.biopax.org/release/biopax-level3.owl#Entity> ;
        rdfs:subClassOf  [ a                   owl:Class ;
                           owl:intersectionOf  ( _:b76 _:b3 )
                         ] ;
        rdfs:subClassOf  [ a                   owl:Class ;
                           owl:intersectionOf  ( _:b45 )
                         ] ;
        rdfs:subClassOf  [ a                   owl:Class ;
                           owl:intersectionOf  ( _:b83 )
                         ] .

<http://www.biopax.org/release/biopax-level3.owl#SequenceModificationVocabulary>
        a                owl:Class ;
        rdfs:subClassOf  <http://www.biopax.org/release/biopax-level3.owl#ControlledVocabulary> .

<http://www.biopax.org/release/biopax-level3.owl#memberPhysicalEntity>
        a            owl:ObjectProperty ;
        rdfs:domain  <http://www.biopax.org/release/biopax-level3.owl#PhysicalEntity> ;
        rdfs:range   <http://www.biopax.org/release/biopax-level3.owl#PhysicalEntity> .

<http://www.biopax.org/release/biopax-level3.owl#nextStep>
        a            owl:ObjectProperty ;
        rdfs:domain  <http://www.biopax.org/release/biopax-level3.owl#PathwayStep> ;
        rdfs:range   <http://www.biopax.org/release/biopax-level3.owl#PathwayStep> .

<http://www.biopax.org/release/biopax-level3.owl#SequenceSite>
        a                owl:Class ;
        rdfs:subClassOf  <http://www.biopax.org/release/biopax-level3.owl#SequenceLocation> ;
        rdfs:subClassOf  [ a                   owl:Class ;
                           owl:intersectionOf  ( _:b79 )
                         ] ;
        rdfs:subClassOf  [ a                   owl:Class ;
                           owl:intersectionOf  ( _:b49 )
                         ] .

_:b69   a                  owl:Restriction ;
        owl:allValuesFrom  <http://www.w3.org/2001/XMLSchema#string> ;
        owl:onProperty     <http://www.biopax.org/release/biopax-level3.owl#comment> .

<http://www.biopax.org/release/biopax-level3.owl#SequenceLocation>
        a                owl:Class ;
        rdfs:subClassOf  <http://www.biopax.org/release/biopax-level3.owl#UtilityClass> .

<http://purl.org/dc/terms/license>
        a            owl:DatatypeProperty ;
        rdfs:domain  <http://rdfs.org/ns/void#Dataset> ;
        rdfs:range   <http://www.w3.org/2001/XMLSchema#anyURI> .

<http://www.biopax.org/release/biopax-level3.owl#RelationshipTypeVocabulary>
        a                owl:Class ;
        rdfs:subClassOf  <http://www.biopax.org/release/biopax-level3.owl#ControlledVocabulary> .

_:b84   a                  owl:Restriction ;
        owl:allValuesFrom  <http://www.w3.org/2001/XMLSchema#string> ;
        owl:onProperty     <http://www.biopax.org/release/biopax-level3.owl#name> .

<http://www.biopax.org/release/biopax-level3.owl#UtilityClass>
        a                owl:Class ;
        rdfs:subClassOf  [ a                   owl:Class ;
                           owl:intersectionOf  ( _:b82 )
                         ] ;
        rdfs:subClassOf  [ a                   owl:Class ;
                           owl:intersectionOf  ( _:b84 )
                         ] ;
        rdfs:subClassOf  [ a                   owl:Class ;
                           owl:intersectionOf  ( _:b80 )
                         ] .

<http://www.biopax.org/release/biopax-level3.owl#db>
        a            owl:DatatypeProperty ;
        rdfs:domain  <http://www.biopax.org/release/biopax-level3.owl#Xref> ;
        rdfs:range   <http://www.w3.org/2001/XMLSchema#string> .

_:b60   a                  owl:Restriction ;
        owl:allValuesFrom  <http://www.w3.org/2001/XMLSchema#string> ;
        owl:onProperty     <http://rdfs.org/ns/void#uriSpace> .

<http://www.biopax.org/release/biopax-level3.owl#feature>
        a            owl:ObjectProperty ;
        rdfs:domain  <http://www.biopax.org/release/biopax-level3.owl#PhysicalEntity> ;
        rdfs:range   <http://www.biopax.org/release/biopax-level3.owl#EntityFeature> .

<http://www.biopax.org/release/biopax-level3.owl#PhysicalEntity>
        a                owl:Class ;
        rdfs:subClassOf  <http://www.biopax.org/release/biopax-level3.owl#Entity> ;
        rdfs:subClassOf  [ a                   owl:Class ;
                           owl:intersectionOf  ( _:b81 _:b85 )
                         ] ;
        rdfs:subClassOf  [ a                   owl:Class ;
                           owl:intersectionOf  ( _:b73 _:b2 )
                         ] ;
        rdfs:subClassOf  [ a                   owl:Class ;
                           owl:intersectionOf  ( _:b40 )
                         ] ;
        rdfs:subClassOf  [ a                   owl:Class ;
                           owl:intersectionOf  ( _:b66 )
                         ] .

_:b78   a                         owl:Restriction ;
        owl:onClass               <http://www.biopax.org/release/biopax-level3.owl#RelationshipTypeVocabulary> ;
        owl:onProperty            <http://www.biopax.org/release/biopax-level3.owl#relationshipType> ;
        owl:qualifiedCardinality  1 .

_:b14   a                            owl:Restriction ;
        owl:maxQualifiedCardinality  1 ;
        owl:onClass                  <http://www.biopax.org/release/biopax-level3.owl#SequenceSite> ;
        owl:onProperty               <http://www.biopax.org/release/biopax-level3.owl#sequenceIntervalBegin> .

_:b85   a                         owl:Restriction ;
        owl:onClass               <http://www.biopax.org/release/biopax-level3.owl#CellularLocationVocabulary> ;
        owl:onProperty            <http://www.biopax.org/release/biopax-level3.owl#cellularLocation> ;
        owl:qualifiedCardinality  1 .
