# Supplementary material for: RDF2Graph a tool to recover, understand and validate the ontology of an RDF resource
Source: J Biomed Semantics. 2015 Oct 23;6:39. doi: 10.1186/s13326-015-0038-9 (PMC4619317; doi:10.1186/s13326-015-0038-9)
Supplement: Additional file 1 — Output files. Each output format of the following RDF resources: i) the CHEBI database, ii) Reactome (Biopax level 3) database, iii) UniProt database, iv) SAPP. (1,572 kb) [file 13326_2015_38_MOESM1_ESM.gz › db/chebi/stats.opt]

(stats
  (meta
    (timestamp "2015-07-17T12:01:19.670+02:00"^^<http://www.w3.org/2001/XMLSchema#dateTime>)
    (run@ "2015/07/17 12:01:19 CEST")
    (count 2199))
  ((VAR <http://www.w3.org/1999/02/22-rdf-syntax-ns#type> <http://ssb.wur.nl/RDF2Graph/DataType>)
   4)
  ((VAR <http://www.w3.org/1999/02/22-rdf-syntax-ns#type> <http://ssb.wur.nl/RDF2Graph/SourceNoTypeError>)
   5)
  ((VAR <http://www.w3.org/1999/02/22-rdf-syntax-ns#type> <http://www.w3.org/1999/02/22-rdf-syntax-ns#Property>)
   103)
  ((VAR <http://www.w3.org/1999/02/22-rdf-syntax-ns#type> <http://ssb.wur.nl/RDF2Graph/Status>)
   1)
  ((VAR <http://www.w3.org/1999/02/22-rdf-syntax-ns#type> <http://www.w3.org/2002/07/owl#Class>)
   9)
  ((VAR <http://www.w3.org/1999/02/22-rdf-syntax-ns#type> <http://ssb.wur.nl/RDF2Graph/DestNoTypeError>)
   4)
  ((VAR <http://www.w3.org/1999/02/22-rdf-syntax-ns#type> <http://ssb.wur.nl/RDF2Graph/ExternalReference>)
   1)
  ((VAR <http://www.w3.org/1999/02/22-rdf-syntax-ns#type> <http://ssb.wur.nl/RDF2Graph/ClassProperty>)
   161)
  ((VAR <http://www.w3.org/1999/02/22-rdf-syntax-ns#type> <http://ssb.wur.nl/RDF2Graph/Class>)
   123)
  ((VAR <http://www.w3.org/1999/02/22-rdf-syntax-ns#type> <http://ssb.wur.nl/RDF2Graph/Invalid>)
   1)
  ((VAR <http://www.w3.org/1999/02/22-rdf-syntax-ns#type> <http://ssb.wur.nl/RDF2Graph/TypeLink>)
   187)
  (<http://ssb.wur.nl/RDF2Graph/type> 187)
  (<http://ssb.wur.nl/RDF2Graph/stepDone> 2)
  (<http://ssb.wur.nl/RDF2Graph/reverseMultiplicity> 187)
  (<http://ssb.wur.nl/RDF2Graph/rdfProperty> 161)
  (<http://ssb.wur.nl/RDF2Graph/updatePerformed> 6)
  (<http://ssb.wur.nl/RDF2Graph/forwardMultiplicity> 187)
  (<http://ssb.wur.nl/RDF2Graph/property> 161)
  (<http://ssb.wur.nl/RDF2Graph/error> 13)
  (<http://www.w3.org/2000/01/rdf-schema#subClassOf> 91)
  (<http://ssb.wur.nl/RDF2Graph/linkTo> 187)
  (<http://ssb.wur.nl/RDF2Graph/subClassOfInstanceCount> 13)
  (<http://www.w3.org/1999/02/22-rdf-syntax-ns#type> 599)
  (<http://ssb.wur.nl/RDF2Graph/count> 405)
  (other 0))
