# Supplementary material for: RDF2Graph a tool to recover, understand and validate the ontology of an RDF resource
Source: J Biomed Semantics. 2015 Oct 23;6:39. doi: 10.1186/s13326-015-0038-9 (PMC4619317; doi:10.1186/s13326-015-0038-9)
Supplement: Additional file 1 — Output files. Each output format of the following RDF resources: i) the CHEBI database, ii) Reactome (Biopax level 3) database, iii) UniProt database, iv) SAPP. (1,572 kb) [file 13326_2015_38_MOESM1_ESM.gz › db/uniprot/tdb.lock]

25785
