# Supplementary material for: RDF2Graph a tool to recover, understand and validate the ontology of an RDF resource
Source: J Biomed Semantics. 2015 Oct 23;6:39. doi: 10.1186/s13326-015-0038-9 (PMC4619317; doi:10.1186/s13326-015-0038-9)
Supplement: Additional file 1 — Output files. Each output format of the following RDF resources: i) the CHEBI database, ii) Reactome (Biopax level 3) database, iii) UniProt database, iv) SAPP. (1,572 kb) [file 13326_2015_38_MOESM1_ESM.gz › rdf/sapp.ttl]

@prefix rs:    <http://open-services.net/ns/core#> .
@prefix rdf:   <http://www.w3.org/1999/02/22-rdf-syntax-ns#> .
@prefix owl:   <http://www.w3.org/2002/07/owl#> .
@prefix rdfs:  <http://www.w3.org/2000/01/rdf-schema#> .
@prefix RDF2Graph: <http://ssb.wur.nl/RDF2Graph/> .

<http://csb.wur.nl/genome/ypos>
        a                rdf:Property ;
        RDF2Graph:count  4641 .

<http://csb.wur.nl/genome/Feature/sequence_n/n3>
        a                              RDF2Graph:TypeLink ;
        RDF2Graph:count                8635 ;
        RDF2Graph:forwardMultiplicity  rs:Zero-or-one ;
        RDF2Graph:reverseMultiplicity  RDF2Graph:x_n ;
        RDF2Graph:type                 <http://www.w3.org/2001/XMLSchema#string> .

<http://csb.wur.nl/genome/authors>
        a                rdf:Property ;
        RDF2Graph:count  1 .

<http://csb.wur.nl/genome/Feature/begin_n>
        a                      RDF2Graph:ClassProperty ;
        RDF2Graph:linkTo       <http://csb.wur.nl/genome/Feature/begin_n/n1> ;
        RDF2Graph:rdfProperty  <http://csb.wur.nl/genome/begin> .

<http://csb.wur.nl/genome/Rrna>
        a                   RDF2Graph:Class ;
        rdfs:subClassOf     <http://csb.wur.nl/genome/Rna> ;
        RDF2Graph:count     44 ;
        RDF2Graph:property  <http://csb.wur.nl/genome/Rrna/rrna_score_n> , <http://csb.wur.nl/genome/Rrna/rrna_n> .

<http://csb.wur.nl/genome/DnaObject/gi_n/n1>
        a                              RDF2Graph:TypeLink ;
        RDF2Graph:count                1 ;
        RDF2Graph:forwardMultiplicity  rs:Exactly-one ;
        RDF2Graph:reverseMultiplicity  RDF2Graph:none ;
        RDF2Graph:type                 <http://www.w3.org/2001/XMLSchema#integer> .

<http://csb.wur.nl/genome/Feature/product_n>
        a                      RDF2Graph:ClassProperty ;
        RDF2Graph:linkTo       <http://csb.wur.nl/genome/Feature/product_n/n1> ;
        RDF2Graph:rdfProperty  <http://csb.wur.nl/genome/product> .

<http://csb.wur.nl/genome/Feature/note_n/n1>
        a                              RDF2Graph:TypeLink ;
        RDF2Graph:count                17398 ;
        RDF2Graph:forwardMultiplicity  rs:Zero-or-many ;
        RDF2Graph:reverseMultiplicity  RDF2Graph:x_n ;
        RDF2Graph:type                 <http://www.w3.org/2001/XMLSchema#string> .

<http://csb.wur.nl/genome/Protein/md5_n>
        a                      RDF2Graph:ClassProperty ;
        RDF2Graph:linkTo       <http://csb.wur.nl/genome/Protein/md5_n/n1> ;
        RDF2Graph:rdfProperty  <http://csb.wur.nl/genome/md5> .

<http://csb.wur.nl/genome/Crispr/repeat_n>
        a                      RDF2Graph:ClassProperty ;
        RDF2Graph:linkTo       <http://csb.wur.nl/genome/Crispr/repeat_n/n1> ;
        RDF2Graph:rdfProperty  <http://csb.wur.nl/genome/repeat> .

<http://csb.wur.nl/genome/DnaObject/db_xref_n/n1>
        a                              RDF2Graph:TypeLink ;
        RDF2Graph:count                1 ;
        RDF2Graph:forwardMultiplicity  rs:Exactly-one ;
        RDF2Graph:reverseMultiplicity  RDF2Graph:x_1 ;
        RDF2Graph:type                 <http://www.w3.org/2001/XMLSchema#string> .

<http://csb.wur.nl/genome/Feature/tool_n>
        a                      RDF2Graph:ClassProperty ;
        RDF2Graph:linkTo       <http://csb.wur.nl/genome/Feature/tool_n/n1> ;
        RDF2Graph:rdfProperty  <http://csb.wur.nl/genome/tool> .

<http://csb.wur.nl/genome/Crispr/repeat_n/n1>
        a                              RDF2Graph:TypeLink ;
        RDF2Graph:count                17 ;
        RDF2Graph:forwardMultiplicity  rs:Exactly-one ;
        RDF2Graph:reverseMultiplicity  RDF2Graph:x_n ;
        RDF2Graph:type                 <http://www.w3.org/2001/XMLSchema#string> .

<http://csb.wur.nl/genome/Cds/transl_table_n/n1>
        a                              RDF2Graph:TypeLink ;
        RDF2Graph:count                4153 ;
        RDF2Graph:forwardMultiplicity  rs:Zero-or-one ;
        RDF2Graph:reverseMultiplicity  RDF2Graph:none ;
        RDF2Graph:type                 <http://www.w3.org/2001/XMLSchema#integer> .

<http://csb.wur.nl/genome/DnaObject/date_n>
        a                      RDF2Graph:ClassProperty ;
        RDF2Graph:linkTo       <http://csb.wur.nl/genome/DnaObject/date_n/n1> ;
        RDF2Graph:rdfProperty  <http://csb.wur.nl/genome/date> .

<http://csb.wur.nl/genome/Signalp/spos_n>
        a                      RDF2Graph:ClassProperty ;
        RDF2Graph:linkTo       <http://csb.wur.nl/genome/Signalp/spos_n/n1> ;
        RDF2Graph:rdfProperty  <http://csb.wur.nl/genome/spos> .

<http://csb.wur.nl/genome/Genome/strain_n/n1>
        a                              RDF2Graph:TypeLink ;
        RDF2Graph:count                1 ;
        RDF2Graph:forwardMultiplicity  rs:Exactly-one ;
        RDF2Graph:reverseMultiplicity  RDF2Graph:x_1 ;
        RDF2Graph:type                 <http://www.w3.org/2001/XMLSchema#string> .

<http://csb.wur.nl/genome/Mobile_Element/mobile_element_type_n/n1>
        a                              RDF2Graph:TypeLink ;
        RDF2Graph:count                49 ;
        RDF2Graph:forwardMultiplicity  rs:Exactly-one ;
        RDF2Graph:reverseMultiplicity  RDF2Graph:x_n ;
        RDF2Graph:type                 <http://www.w3.org/2001/XMLSchema#string> .

<http://csb.wur.nl/genome/Crispr/crispr_length_n>
        a                      RDF2Graph:ClassProperty ;
        RDF2Graph:linkTo       <http://csb.wur.nl/genome/Crispr/crispr_length_n/n1> ;
        RDF2Graph:rdfProperty  <http://csb.wur.nl/genome/crispr_length> .

<http://csb.wur.nl/genome/Pubmed/comment_n/n2>
        a                              RDF2Graph:TypeLink ;
        RDF2Graph:count                1 ;
        RDF2Graph:forwardMultiplicity  rs:Exactly-one ;
        RDF2Graph:reverseMultiplicity  RDF2Graph:x_1 ;
        RDF2Graph:type                 <http://www.w3.org/2001/XMLSchema#string> .

<http://csb.wur.nl/genome/Feature>
        a                   RDF2Graph:Class ;
        rdfs:subClassOf     owl:Thing ;
        RDF2Graph:property  <http://csb.wur.nl/genome/Feature/locus_tag_n> , <http://csb.wur.nl/genome/Feature/product_n> , <http://csb.wur.nl/genome/Feature/strand_n> , <http://csb.wur.nl/genome/Feature/sourcedb_n> , <http://csb.wur.nl/genome/Feature/sequence_n> , <http://csb.wur.nl/genome/Feature/tool_n> , <http://csb.wur.nl/genome/Feature/gene_n> , <http://csb.wur.nl/genome/Feature/end_n> , <http://csb.wur.nl/genome/Feature/begin_n> , <http://csb.wur.nl/genome/Feature/version_n> , <http://csb.wur.nl/genome/Feature/note_n> , <http://csb.wur.nl/genome/Feature/db_xref_n> ;
        RDF2Graph:subClassOfInstanceCount
                26789 .

<http://csb.wur.nl/genome/references>
        a                rdf:Property ;
        RDF2Graph:count  1 .

<http://csb.wur.nl/genome/tool>
        a                rdf:Property ;
        RDF2Graph:count  8914 .

<http://csb.wur.nl/genome/note>
        a                rdf:Property ;
        RDF2Graph:count  17398 .

<http://csb.wur.nl/genome/Pubmed/authors_n/n1>
        a                              RDF2Graph:TypeLink ;
        RDF2Graph:count                1 ;
        RDF2Graph:forwardMultiplicity  rs:Exactly-one ;
        RDF2Graph:reverseMultiplicity  RDF2Graph:x_1 ;
        RDF2Graph:type                 <http://www.w3.org/2001/XMLSchema#string> .

<http://csb.wur.nl/genome/rrna_score>
        a                rdf:Property ;
        RDF2Graph:count  22 .

<http://csb.wur.nl/genome/repeat>
        a                rdf:Property ;
        RDF2Graph:count  17 .

<http://csb.wur.nl/genome/DnaObject/data_file_division_n/n1>
        a                              RDF2Graph:TypeLink ;
        RDF2Graph:count                1 ;
        RDF2Graph:forwardMultiplicity  rs:Exactly-one ;
        RDF2Graph:reverseMultiplicity  RDF2Graph:x_1 ;
        RDF2Graph:type                 <http://www.w3.org/2001/XMLSchema#string> .

<http://csb.wur.nl/genome/Protein>
        a                   RDF2Graph:Class ;
        rdfs:subClassOf     owl:Thing ;
        RDF2Graph:count     4641 ;
        RDF2Graph:property  <http://csb.wur.nl/genome/Protein/md5_n> , <http://csb.wur.nl/genome/Protein/sequence_n> , <http://csb.wur.nl/genome/Protein/feature_n> .

<http://csb.wur.nl/genome/spos>
        a                rdf:Property ;
        RDF2Graph:count  4641 .

<http://csb.wur.nl/genome/DnaObject/db_xref_n>
        a                      RDF2Graph:ClassProperty ;
        RDF2Graph:linkTo       <http://csb.wur.nl/genome/DnaObject/db_xref_n/n1> ;
        RDF2Graph:rdfProperty  <http://csb.wur.nl/genome/db_xref> .

<http://csb.wur.nl/genome/DnaObject/gi_n>
        a                      RDF2Graph:ClassProperty ;
        RDF2Graph:linkTo       <http://csb.wur.nl/genome/DnaObject/gi_n/n1> ;
        RDF2Graph:rdfProperty  <http://csb.wur.nl/genome/gi> .

<http://csb.wur.nl/genome/DnaObject/sequence_n/n1>
        a                              RDF2Graph:TypeLink ;
        RDF2Graph:count                1 ;
        RDF2Graph:forwardMultiplicity  rs:Exactly-one ;
        RDF2Graph:reverseMultiplicity  RDF2Graph:x_1 ;
        RDF2Graph:type                 <http://www.w3.org/2001/XMLSchema#string> .

<http://csb.wur.nl/genome/source>
        a                rdf:Property ;
        RDF2Graph:count  1 .

<http://csb.wur.nl/genome/Sts>
        a                   RDF2Graph:Class ;
        rdfs:subClassOf     <http://csb.wur.nl/genome/Feature> ;
        RDF2Graph:count     51 ;
        RDF2Graph:property  <http://csb.wur.nl/genome/Sts/standard_name_n> .

<http://csb.wur.nl/genome/Signalp/ymax_n>
        a                      RDF2Graph:ClassProperty ;
        RDF2Graph:linkTo       <http://csb.wur.nl/genome/Signalp/ymax_n/n1> ;
        RDF2Graph:rdfProperty  <http://csb.wur.nl/genome/ymax> .

<http://csb.wur.nl/genome/Feature/db_xref_n/n2>
        a                              RDF2Graph:TypeLink ;
        RDF2Graph:count                21871 ;
        RDF2Graph:forwardMultiplicity  rs:Zero-or-many ;
        RDF2Graph:reverseMultiplicity  RDF2Graph:x_n ;
        RDF2Graph:type                 <http://www.w3.org/2001/XMLSchema#string> .

<http://csb.wur.nl/genome/smean>
        a                rdf:Property ;
        RDF2Graph:count  4641 .

<http://csb.wur.nl/genome/DnaObject/date_n/n1>
        a                              RDF2Graph:TypeLink ;
        RDF2Graph:count                1 ;
        RDF2Graph:forwardMultiplicity  rs:Exactly-one ;
        RDF2Graph:reverseMultiplicity  RDF2Graph:x_1 ;
        RDF2Graph:type                 <http://www.w3.org/2001/XMLSchema#string> .

<http://csb.wur.nl/genome/Protein/sequence_n/n2>
        a                              RDF2Graph:TypeLink ;
        RDF2Graph:count                4641 ;
        RDF2Graph:forwardMultiplicity  rs:Exactly-one ;
        RDF2Graph:reverseMultiplicity  RDF2Graph:x_1 ;
        RDF2Graph:type                 <http://www.w3.org/2001/XMLSchema#string> .

<http://csb.wur.nl/genome/strand>
        a                rdf:Property ;
        RDF2Graph:count  22021 .

<http://csb.wur.nl/genome/DnaObject/references_n>
        a                      RDF2Graph:ClassProperty ;
        RDF2Graph:linkTo       <http://csb.wur.nl/genome/DnaObject/references_n/n1> ;
        RDF2Graph:rdfProperty  <http://csb.wur.nl/genome/references> .

<http://csb.wur.nl/genome/Signalp>
        a                   RDF2Graph:Class ;
        rdfs:subClassOf     <http://csb.wur.nl/genome/ProteinFeature> ;
        RDF2Graph:count     4641 ;
        RDF2Graph:property  <http://csb.wur.nl/genome/Signalp/spos_n> , <http://csb.wur.nl/genome/Signalp/d_n> , <http://csb.wur.nl/genome/Signalp/cpos_n> , <http://csb.wur.nl/genome/Signalp/smean_n> , <http://csb.wur.nl/genome/Signalp/cmax_n> , <http://csb.wur.nl/genome/Signalp/ypos_n> , <http://csb.wur.nl/genome/Signalp/signal_n> , <http://csb.wur.nl/genome/Signalp/ymax_n> , <http://csb.wur.nl/genome/Signalp/network_n> , <http://csb.wur.nl/genome/Signalp/smax_n> , <http://csb.wur.nl/genome/Signalp/dmaxcut_n> .

<http://csb.wur.nl/genome/DnaObject/source_n/n1>
        a                              RDF2Graph:TypeLink ;
        RDF2Graph:count                1 ;
        RDF2Graph:forwardMultiplicity  rs:Exactly-one ;
        RDF2Graph:reverseMultiplicity  RDF2Graph:x_1 ;
        RDF2Graph:type                 <http://www.w3.org/2001/XMLSchema#string> .

<http://csb.wur.nl/genome/md5>
        a                rdf:Property ;
        RDF2Graph:count  4641 .

<http://csb.wur.nl/genome/Genome>
        a                   RDF2Graph:Class ;
        rdfs:subClassOf     owl:Thing ;
        RDF2Graph:count     1 ;
        RDF2Graph:property  <http://csb.wur.nl/genome/Genome/taxonomy_n> , <http://csb.wur.nl/genome/Genome/strain_n> , <http://csb.wur.nl/genome/Genome/dnaobject_n> .

<http://csb.wur.nl/genome/trna_anti>
        a                rdf:Property ;
        RDF2Graph:count  88 .

<http://csb.wur.nl/genome/Protein/feature_n>
        a                      RDF2Graph:ClassProperty ;
        RDF2Graph:linkTo       <http://csb.wur.nl/genome/Protein/feature_n/n3> ;
        RDF2Graph:rdfProperty  <http://csb.wur.nl/genome/feature> .

<http://csb.wur.nl/genome/Signalp/ypos_n>
        a                      RDF2Graph:ClassProperty ;
        RDF2Graph:linkTo       <http://csb.wur.nl/genome/Signalp/ypos_n/n1> ;
        RDF2Graph:rdfProperty  <http://csb.wur.nl/genome/ypos> .

<http://csb.wur.nl/genome/Cds/codon_start_n>
        a                      RDF2Graph:ClassProperty ;
        RDF2Graph:linkTo       <http://csb.wur.nl/genome/Cds/codon_start_n/n1> ;
        RDF2Graph:rdfProperty  <http://csb.wur.nl/genome/codon_start> .

<http://csb.wur.nl/genome/begin>
        a                rdf:Property ;
        RDF2Graph:count  22148 .

<http://csb.wur.nl/genome/network>
        a                rdf:Property ;
        RDF2Graph:count  4641 .

<http://csb.wur.nl/genome/Rna/trna_anti_n/n1>
        a                              RDF2Graph:TypeLink ;
        RDF2Graph:count                88 ;
        RDF2Graph:forwardMultiplicity  rs:Zero-or-one ;
        RDF2Graph:reverseMultiplicity  RDF2Graph:x_n ;
        RDF2Graph:type                 <http://www.w3.org/2001/XMLSchema#string> .

<http://csb.wur.nl/genome/DnaObject/feature_n>
        a                      RDF2Graph:ClassProperty ;
        RDF2Graph:linkTo       <http://csb.wur.nl/genome/DnaObject/feature_n/n1> ;
        RDF2Graph:rdfProperty  <http://csb.wur.nl/genome/feature> .

<http://csb.wur.nl/genome/Feature/gene_n/n2>
        a                              RDF2Graph:TypeLink ;
        RDF2Graph:count                17056 ;
        RDF2Graph:forwardMultiplicity  rs:Zero-or-one ;
        RDF2Graph:reverseMultiplicity  RDF2Graph:x_n ;
        RDF2Graph:type                 <http://www.w3.org/2001/XMLSchema#string> .

<http://csb.wur.nl/genome/accessions>
        a                rdf:Property ;
        RDF2Graph:count  1 .

<http://csb.wur.nl/genome/Genome/taxonomy_n/n1>
        a                              RDF2Graph:TypeLink ;
        RDF2Graph:count                6 ;
        RDF2Graph:forwardMultiplicity  rs:One-or-many ;
        RDF2Graph:reverseMultiplicity  RDF2Graph:x_1 ;
        RDF2Graph:type                 <http://www.w3.org/2001/XMLSchema#string> .

<http://csb.wur.nl/genome/db_xref>
        a                rdf:Property ;
        RDF2Graph:count  21872 .

<http://csb.wur.nl/genome/Mobile_Element/mobile_element_type_n>
        a                      RDF2Graph:ClassProperty ;
        RDF2Graph:linkTo       <http://csb.wur.nl/genome/Mobile_Element/mobile_element_type_n/n1> ;
        RDF2Graph:rdfProperty  <http://csb.wur.nl/genome/mobile_element_type> .

<http://csb.wur.nl/genome/Cds/feature_n/n2>
        a                              RDF2Graph:TypeLink ;
        RDF2Graph:count                13374 ;
        RDF2Graph:forwardMultiplicity  rs:Zero-or-many ;
        RDF2Graph:reverseMultiplicity  rs:Zero-or-one ;
        RDF2Graph:type                 <http://csb.wur.nl/genome/Feature> .

<http://csb.wur.nl/genome/Rrna/rrna_score_n/n1>
        a                              RDF2Graph:TypeLink ;
        RDF2Graph:count                22 ;
        RDF2Graph:forwardMultiplicity  rs:Zero-or-one ;
        RDF2Graph:reverseMultiplicity  RDF2Graph:x_n ;
        RDF2Graph:type                 <http://www.w3.org/2001/XMLSchema#string> .

<http://csb.wur.nl/genome/Cds/protein_id_n/n1>
        a                              RDF2Graph:TypeLink ;
        RDF2Graph:count                4153 ;
        RDF2Graph:forwardMultiplicity  rs:Zero-or-one ;
        RDF2Graph:reverseMultiplicity  RDF2Graph:x_1 ;
        RDF2Graph:type                 <http://www.w3.org/2001/XMLSchema#string> .

<http://csb.wur.nl/genome/Cds/protein_n/n2>
        a                              RDF2Graph:TypeLink ;
        RDF2Graph:count                2 ;
        RDF2Graph:forwardMultiplicity  rs:Zero-or-one ;
        RDF2Graph:reverseMultiplicity  RDF2Graph:x_1 ;
        RDF2Graph:type                 RDF2Graph:externalref .

<http://csb.wur.nl/genome/cpos>
        a                rdf:Property ;
        RDF2Graph:count  4641 .

<http://csb.wur.nl/genome/taxonomy>
        a                rdf:Property ;
        RDF2Graph:count  6 .

<http://csb.wur.nl/genome/Pubmed/journal_n>
        a                      RDF2Graph:ClassProperty ;
        RDF2Graph:linkTo       <http://csb.wur.nl/genome/Pubmed/journal_n/n1> ;
        RDF2Graph:rdfProperty  <http://csb.wur.nl/genome/journal> .

<http://csb.wur.nl/genome/dnaobject>
        a                rdf:Property ;
        RDF2Graph:count  1 .

<http://csb.wur.nl/genome/Signalp/network_n/n1>
        a                              RDF2Graph:TypeLink ;
        RDF2Graph:count                4641 ;
        RDF2Graph:forwardMultiplicity  rs:Exactly-one ;
        RDF2Graph:reverseMultiplicity  RDF2Graph:x_n ;
        RDF2Graph:type                 <http://www.w3.org/2001/XMLSchema#string> .

<http://csb.wur.nl/genome/DnaObject/sequence_version_n>
        a                      RDF2Graph:ClassProperty ;
        RDF2Graph:linkTo       <http://csb.wur.nl/genome/DnaObject/sequence_version_n/n1> ;
        RDF2Graph:rdfProperty  <http://csb.wur.nl/genome/sequence_version> .

<http://csb.wur.nl/genome/Cds/ec_number_n>
        a                      RDF2Graph:ClassProperty ;
        RDF2Graph:linkTo       <http://csb.wur.nl/genome/Cds/ec_number_n/n1> ;
        RDF2Graph:rdfProperty  <http://csb.wur.nl/genome/ec_number> .

<http://csb.wur.nl/genome/Cds/gc_cont_n>
        a                      RDF2Graph:ClassProperty ;
        RDF2Graph:linkTo       <http://csb.wur.nl/genome/Cds/gc_cont_n/n1> ;
        RDF2Graph:rdfProperty  <http://csb.wur.nl/genome/gc_cont> .

RDF2Graph:status  a                RDF2Graph:Status ;
        RDF2Graph:stepDone         "executeSimplify"^^<http://www.w3.org/2001/XMLSchema#string> , "recoveryDone"^^<http://www.w3.org/2001/XMLSchema#string> ;
        RDF2Graph:updatePerformed  "clean7_removeAllShapeProps2.txt"^^<http://www.w3.org/2001/XMLSchema#string> , "clean6_removeAllShapeProps1.txt"^^<http://www.w3.org/2001/XMLSchema#string> , "clean8_insertConceptClasses2.txt"^^<http://www.w3.org/2001/XMLSchema#string> , "clean8_insertConceptClasses1.txt"^^<http://www.w3.org/2001/XMLSchema#string> , "clean2_project2.txt"^^<http://www.w3.org/2001/XMLSchema#string> , "clean2_project1.txt"^^<http://www.w3.org/2001/XMLSchema#string> .

RDF2Graph:Error  a  owl:Class .

<http://csb.wur.nl/genome/version>
        a                rdf:Property ;
        RDF2Graph:count  8914 .

<http://csb.wur.nl/genome/Feature/version_n/n1>
        a                              RDF2Graph:TypeLink ;
        RDF2Graph:count                8914 ;
        RDF2Graph:forwardMultiplicity  rs:Zero-or-one ;
        RDF2Graph:reverseMultiplicity  RDF2Graph:x_n ;
        RDF2Graph:type                 <http://www.w3.org/2001/XMLSchema#string> .

<http://csb.wur.nl/genome/MiscFeature>
        a                RDF2Graph:Class ;
        rdfs:subClassOf  <http://csb.wur.nl/genome/Feature> ;
        RDF2Graph:count  13386 .

RDF2Graph:Invalid  a     owl:Class ;
        rdfs:subClassOf  RDF2Graph:Type .

<http://csb.wur.nl/genome/Feature/strand_n/n1>
        a                              RDF2Graph:TypeLink ;
        RDF2Graph:count                22021 ;
        RDF2Graph:forwardMultiplicity  rs:Zero-or-one ;
        RDF2Graph:reverseMultiplicity  RDF2Graph:none ;
        RDF2Graph:type                 <http://www.w3.org/2001/XMLSchema#integer> .

<http://www.w3.org/2001/XMLSchema#string>
        a       RDF2Graph:DataType .

<http://csb.wur.nl/genome/date>
        a                rdf:Property ;
        RDF2Graph:count  1 .

<http://csb.wur.nl/genome/Genome/strain_n>
        a                      RDF2Graph:ClassProperty ;
        RDF2Graph:linkTo       <http://csb.wur.nl/genome/Genome/strain_n/n1> ;
        RDF2Graph:rdfProperty  <http://csb.wur.nl/genome/strain> .

RDF2Graph:Class  a       owl:Class ;
        rdfs:subClassOf  RDF2Graph:Type .

<http://csb.wur.nl/genome/Pubmed/consrtm_n/n1>
        a                              RDF2Graph:TypeLink ;
        RDF2Graph:count                1 ;
        RDF2Graph:forwardMultiplicity  rs:Exactly-one ;
        RDF2Graph:reverseMultiplicity  RDF2Graph:x_1 ;
        RDF2Graph:type                 <http://www.w3.org/2001/XMLSchema#string> .

<http://csb.wur.nl/genome/Cds/protein_n>
        a                      RDF2Graph:ClassProperty ;
        RDF2Graph:linkTo       <http://csb.wur.nl/genome/Cds/protein_n/n2> , <http://csb.wur.nl/genome/Cds/protein_n/n1> ;
        RDF2Graph:rdfProperty  <http://csb.wur.nl/genome/protein> .

<http://csb.wur.nl/genome/Feature/db_xref_n>
        a                      RDF2Graph:ClassProperty ;
        RDF2Graph:linkTo       <http://csb.wur.nl/genome/Feature/db_xref_n/n2> ;
        RDF2Graph:rdfProperty  <http://csb.wur.nl/genome/db_xref> .

<http://csb.wur.nl/genome/Cds/rbs_motif_n>
        a                      RDF2Graph:ClassProperty ;
        RDF2Graph:linkTo       <http://csb.wur.nl/genome/Cds/rbs_motif_n/n1> ;
        RDF2Graph:rdfProperty  <http://csb.wur.nl/genome/rbs_motif> .

<http://csb.wur.nl/genome/Feature/end_n/n1>
        a                              RDF2Graph:TypeLink ;
        RDF2Graph:count                22131 ;
        RDF2Graph:forwardMultiplicity  rs:Exactly-one ;
        RDF2Graph:reverseMultiplicity  RDF2Graph:none ;
        RDF2Graph:type                 <http://www.w3.org/2001/XMLSchema#integer> .

<http://csb.wur.nl/genome/Signalp/ypos_n/n1>
        a                              RDF2Graph:TypeLink ;
        RDF2Graph:count                4641 ;
        RDF2Graph:forwardMultiplicity  rs:Exactly-one ;
        RDF2Graph:reverseMultiplicity  RDF2Graph:none ;
        RDF2Graph:type                 <http://www.w3.org/2001/XMLSchema#integer> .

<http://csb.wur.nl/genome/mobile_element_type>
        a                rdf:Property ;
        RDF2Graph:count  49 .

<http://csb.wur.nl/genome/Cds/ec_number_n/n1>
        a                              RDF2Graph:TypeLink ;
        RDF2Graph:count                1062 ;
        RDF2Graph:forwardMultiplicity  rs:Zero-or-many ;
        RDF2Graph:reverseMultiplicity  RDF2Graph:x_n ;
        RDF2Graph:type                 <http://www.w3.org/2001/XMLSchema#string> .

<http://csb.wur.nl/genome/rbs_spacer>
        a                rdf:Property ;
        RDF2Graph:count  3787 .

<http://csb.wur.nl/genome/Cds/feature_n>
        a                      RDF2Graph:ClassProperty ;
        RDF2Graph:linkTo       <http://csb.wur.nl/genome/Cds/feature_n/n2> ;
        RDF2Graph:rdfProperty  <http://csb.wur.nl/genome/feature> .

<http://csb.wur.nl/genome/Protein/sequence_n>
        a                      RDF2Graph:ClassProperty ;
        RDF2Graph:linkTo       <http://csb.wur.nl/genome/Protein/sequence_n/n2> ;
        RDF2Graph:rdfProperty  <http://csb.wur.nl/genome/sequence> .

RDF2Graph:ExternalReference
        a                owl:Class ;
        rdfs:subClassOf  RDF2Graph:Type .

<http://csb.wur.nl/genome/Genome/dnaobject_n>
        a                      RDF2Graph:ClassProperty ;
        RDF2Graph:linkTo       <http://csb.wur.nl/genome/Genome/dnaobject_n/n1> ;
        RDF2Graph:rdfProperty  <http://csb.wur.nl/genome/dnaobject> .

<http://csb.wur.nl/genome/Genome/taxonomy_n>
        a                      RDF2Graph:ClassProperty ;
        RDF2Graph:linkTo       <http://csb.wur.nl/genome/Genome/taxonomy_n/n1> ;
        RDF2Graph:rdfProperty  <http://csb.wur.nl/genome/taxonomy> .

<http://csb.wur.nl/genome/Trna>
        a                RDF2Graph:Class ;
        rdfs:subClassOf  <http://csb.wur.nl/genome/Rna> ;
        RDF2Graph:count  172 .

RDF2Graph:SourceNoTypeError
        a                owl:Class ;
        rdfs:subClassOf  RDF2Graph:Error .

<http://csb.wur.nl/genome/crispr_length>
        a                rdf:Property ;
        RDF2Graph:count  17 .

<http://csb.wur.nl/genome/Signalp/cmax_n/n1>
        a                              RDF2Graph:TypeLink ;
        RDF2Graph:count                4641 ;
        RDF2Graph:forwardMultiplicity  rs:Exactly-one ;
        RDF2Graph:reverseMultiplicity  RDF2Graph:none ;
        RDF2Graph:type                 <http://www.w3.org/2001/XMLSchema#float> .

RDF2Graph:DataType  a    owl:Class ;
        rdfs:subClassOf  RDF2Graph:Type .

RDF2Graph:Type  a  owl:Class .

<http://csb.wur.nl/genome/partial>
        a                rdf:Property ;
        RDF2Graph:count  4273 .

<http://csb.wur.nl/genome/Signalp/smean_n>
        a                      RDF2Graph:ClassProperty ;
        RDF2Graph:linkTo       <http://csb.wur.nl/genome/Signalp/smean_n/n1> ;
        RDF2Graph:rdfProperty  <http://csb.wur.nl/genome/smean> .

<http://csb.wur.nl/genome/data_file_division>
        a                rdf:Property ;
        RDF2Graph:count  1 .

<http://csb.wur.nl/genome/DnaObject/mol_type_n/n1>
        a                              RDF2Graph:TypeLink ;
        RDF2Graph:count                1 ;
        RDF2Graph:forwardMultiplicity  rs:Exactly-one ;
        RDF2Graph:reverseMultiplicity  RDF2Graph:x_1 ;
        RDF2Graph:type                 <http://www.w3.org/2001/XMLSchema#string> .

<http://csb.wur.nl/genome/Genome/dnaobject_n/n1>
        a                              RDF2Graph:TypeLink ;
        RDF2Graph:count                1 ;
        RDF2Graph:forwardMultiplicity  rs:Exactly-one ;
        RDF2Graph:reverseMultiplicity  rs:Exactly-one ;
        RDF2Graph:type                 <http://csb.wur.nl/genome/DnaObject> .

<http://csb.wur.nl/genome/DnaObject/data_file_division_n>
        a                      RDF2Graph:ClassProperty ;
        RDF2Graph:linkTo       <http://csb.wur.nl/genome/DnaObject/data_file_division_n/n1> ;
        RDF2Graph:rdfProperty  <http://csb.wur.nl/genome/data_file_division> .

<http://csb.wur.nl/genome/Signalp/smean_n/n1>
        a                              RDF2Graph:TypeLink ;
        RDF2Graph:count                4641 ;
        RDF2Graph:forwardMultiplicity  rs:Exactly-one ;
        RDF2Graph:reverseMultiplicity  RDF2Graph:none ;
        RDF2Graph:type                 <http://www.w3.org/2001/XMLSchema#float> .

<http://csb.wur.nl/genome/Cds/rbs_spacer_n>
        a                      RDF2Graph:ClassProperty ;
        RDF2Graph:linkTo       <http://csb.wur.nl/genome/Cds/rbs_spacer_n/n1> ;
        RDF2Graph:rdfProperty  <http://csb.wur.nl/genome/rbs_spacer> .

<http://csb.wur.nl/genome/Rna>
        a                   RDF2Graph:Class ;
        rdfs:subClassOf     <http://csb.wur.nl/genome/Feature> ;
        RDF2Graph:property  <http://csb.wur.nl/genome/Rna/trna_type_n> , <http://csb.wur.nl/genome/Rna/trna_anti_n> ;
        RDF2Graph:subClassOfInstanceCount
                217 .

<http://csb.wur.nl/genome/Crispr>
        a                   RDF2Graph:Class ;
        rdfs:subClassOf     <http://csb.wur.nl/genome/Feature> , owl:Thing ;
        RDF2Graph:count     17 ;
        RDF2Graph:property  <http://csb.wur.nl/genome/Crispr/repeat_length_n> , <http://csb.wur.nl/genome/Crispr/repeat_n> , <http://csb.wur.nl/genome/Crispr/crispr_length_n> , <http://csb.wur.nl/genome/Crispr/crispr_n> .

<http://csb.wur.nl/genome/Signalp/dmaxcut_n/n1>
        a                              RDF2Graph:TypeLink ;
        RDF2Graph:count                4641 ;
        RDF2Graph:forwardMultiplicity  rs:Exactly-one ;
        RDF2Graph:reverseMultiplicity  RDF2Graph:none ;
        RDF2Graph:type                 <http://www.w3.org/2001/XMLSchema#float> .

<http://csb.wur.nl/genome/start_type>
        a                rdf:Property ;
        RDF2Graph:count  4273 .

<http://csb.wur.nl/genome/DnaObject/mol_type_n>
        a                      RDF2Graph:ClassProperty ;
        RDF2Graph:linkTo       <http://csb.wur.nl/genome/DnaObject/mol_type_n/n1> ;
        RDF2Graph:rdfProperty  <http://csb.wur.nl/genome/mol_type> .

<http://csb.wur.nl/genome/Cds/transl_except_n/n1>
        a                              RDF2Graph:TypeLink ;
        RDF2Graph:count                3 ;
        RDF2Graph:forwardMultiplicity  rs:Zero-or-one ;
        RDF2Graph:reverseMultiplicity  RDF2Graph:x_1 ;
        RDF2Graph:type                 <http://www.w3.org/2001/XMLSchema#string> .

<http://csb.wur.nl/genome/DnaObject/source_n>
        a                      RDF2Graph:ClassProperty ;
        RDF2Graph:linkTo       <http://csb.wur.nl/genome/DnaObject/source_n/n1> ;
        RDF2Graph:rdfProperty  <http://csb.wur.nl/genome/source> .

<http://csb.wur.nl/genome/Sts/standard_name_n/n1>
        a                              RDF2Graph:TypeLink ;
        RDF2Graph:count                46 ;
        RDF2Graph:forwardMultiplicity  rs:Zero-or-one ;
        RDF2Graph:reverseMultiplicity  RDF2Graph:x_n ;
        RDF2Graph:type                 <http://www.w3.org/2001/XMLSchema#string> .

<http://csb.wur.nl/genome/gene>
        a                rdf:Property ;
        RDF2Graph:count  17058 .

<http://csb.wur.nl/genome/DnaObject/strain_n>
        a                      RDF2Graph:ClassProperty ;
        RDF2Graph:linkTo       <http://csb.wur.nl/genome/DnaObject/strain_n/n2> ;
        RDF2Graph:rdfProperty  <http://csb.wur.nl/genome/strain> .

<http://csb.wur.nl/genome/Cds/codon_start_n/n1>
        a                              RDF2Graph:TypeLink ;
        RDF2Graph:count                4153 ;
        RDF2Graph:forwardMultiplicity  rs:Zero-or-one ;
        RDF2Graph:reverseMultiplicity  RDF2Graph:none ;
        RDF2Graph:type                 <http://www.w3.org/2001/XMLSchema#integer> .

<http://csb.wur.nl/genome/Tmrna>
        a                RDF2Graph:Class ;
        rdfs:subClassOf  <http://csb.wur.nl/genome/Rna> ;
        RDF2Graph:count  1 .

<http://csb.wur.nl/genome/DnaObject/sequence_n>
        a                      RDF2Graph:ClassProperty ;
        RDF2Graph:linkTo       <http://csb.wur.nl/genome/DnaObject/sequence_n/n1> ;
        RDF2Graph:rdfProperty  <http://csb.wur.nl/genome/sequence> .

<http://csb.wur.nl/genome/Signalp/cmax_n>
        a                      RDF2Graph:ClassProperty ;
        RDF2Graph:linkTo       <http://csb.wur.nl/genome/Signalp/cmax_n/n1> ;
        RDF2Graph:rdfProperty  <http://csb.wur.nl/genome/cmax> .

<http://csb.wur.nl/genome/trna_type>
        a                rdf:Property ;
        RDF2Graph:count  88 .

<http://csb.wur.nl/genome/organism>
        a                rdf:Property ;
        RDF2Graph:count  1 .

<http://csb.wur.nl/genome/Crispr/crispr_length_n/n1>
        a                              RDF2Graph:TypeLink ;
        RDF2Graph:count                17 ;
        RDF2Graph:forwardMultiplicity  rs:Exactly-one ;
        RDF2Graph:reverseMultiplicity  RDF2Graph:x_n ;
        RDF2Graph:type                 <http://www.w3.org/2001/XMLSchema#string> .

<http://csb.wur.nl/genome/DnaObject/comment_n/n1>
        a                              RDF2Graph:TypeLink ;
        RDF2Graph:count                1 ;
        RDF2Graph:forwardMultiplicity  rs:Exactly-one ;
        RDF2Graph:reverseMultiplicity  RDF2Graph:x_1 ;
        RDF2Graph:type                 <http://www.w3.org/2001/XMLSchema#string> .

<http://csb.wur.nl/genome/Pubmed/authors_n>
        a                      RDF2Graph:ClassProperty ;
        RDF2Graph:linkTo       <http://csb.wur.nl/genome/Pubmed/authors_n/n1> ;
        RDF2Graph:rdfProperty  <http://csb.wur.nl/genome/authors> .

<http://csb.wur.nl/genome/Cds/partial_n/n1>
        a                              RDF2Graph:TypeLink ;
        RDF2Graph:count                4273 ;
        RDF2Graph:forwardMultiplicity  rs:Zero-or-one ;
        RDF2Graph:reverseMultiplicity  RDF2Graph:x_n ;
        RDF2Graph:type                 <http://www.w3.org/2001/XMLSchema#string> .

<http://csb.wur.nl/genome/Rrna/rrna_n>
        a                      RDF2Graph:ClassProperty ;
        RDF2Graph:linkTo       <http://csb.wur.nl/genome/Rrna/rrna_n/n1> ;
        RDF2Graph:rdfProperty  <http://csb.wur.nl/genome/rrna> .

<http://csb.wur.nl/genome/Pubmed/medline_id_n>
        a                      RDF2Graph:ClassProperty ;
        RDF2Graph:linkTo       <http://csb.wur.nl/genome/Pubmed/medline_id_n/n1> ;
        RDF2Graph:rdfProperty  <http://csb.wur.nl/genome/medline_id> .

<http://csb.wur.nl/genome/comment>
        a                rdf:Property ;
        RDF2Graph:count  2 .

<http://csb.wur.nl/genome/pubmed_id>
        a                rdf:Property ;
        RDF2Graph:count  1 .

<http://csb.wur.nl/genome/Crispr/crispr_n>
        a                      RDF2Graph:ClassProperty ;
        RDF2Graph:linkTo       <http://csb.wur.nl/genome/Crispr/crispr_n/n1> ;
        RDF2Graph:rdfProperty  <http://csb.wur.nl/genome/crispr> .

RDF2Graph:DestNoTypeError
        a                owl:Class ;
        rdfs:subClassOf  RDF2Graph:Error .

<http://csb.wur.nl/genome/Signalp/dmaxcut_n>
        a                      RDF2Graph:ClassProperty ;
        RDF2Graph:linkTo       <http://csb.wur.nl/genome/Signalp/dmaxcut_n/n1> ;
        RDF2Graph:rdfProperty  <http://csb.wur.nl/genome/dmaxcut> .

<http://csb.wur.nl/genome/Signalp/cpos_n/n1>
        a                              RDF2Graph:TypeLink ;
        RDF2Graph:count                4641 ;
        RDF2Graph:forwardMultiplicity  rs:Exactly-one ;
        RDF2Graph:reverseMultiplicity  RDF2Graph:none ;
        RDF2Graph:type                 <http://www.w3.org/2001/XMLSchema#integer> .

<http://csb.wur.nl/genome/Feature/begin_n/n1>
        a                              RDF2Graph:TypeLink ;
        RDF2Graph:count                22148 ;
        RDF2Graph:forwardMultiplicity  rs:Exactly-one ;
        RDF2Graph:reverseMultiplicity  RDF2Graph:none ;
        RDF2Graph:type                 <http://www.w3.org/2001/XMLSchema#integer> .

<http://csb.wur.nl/genome/signal>
        a                rdf:Property ;
        RDF2Graph:count  4641 .

<http://csb.wur.nl/genome/DnaObject/sequence_version_n/n1>
        a                              RDF2Graph:TypeLink ;
        RDF2Graph:count                1 ;
        RDF2Graph:forwardMultiplicity  rs:Exactly-one ;
        RDF2Graph:reverseMultiplicity  RDF2Graph:none ;
        RDF2Graph:type                 <http://www.w3.org/2001/XMLSchema#integer> .

<http://csb.wur.nl/genome/product>
        a                rdf:Property ;
        RDF2Graph:count  4260 .

<http://csb.wur.nl/genome/Pubmed/title_n>
        a                      RDF2Graph:ClassProperty ;
        RDF2Graph:linkTo       <http://csb.wur.nl/genome/Pubmed/title_n/n1> ;
        RDF2Graph:rdfProperty  <http://csb.wur.nl/genome/title> .

<http://csb.wur.nl/genome/locus_tag>
        a                rdf:Property ;
        RDF2Graph:count  17649 .

<http://csb.wur.nl/genome/Signalp/d_n/n1>
        a                              RDF2Graph:TypeLink ;
        RDF2Graph:count                4641 ;
        RDF2Graph:forwardMultiplicity  rs:Exactly-one ;
        RDF2Graph:reverseMultiplicity  RDF2Graph:none ;
        RDF2Graph:type                 <http://www.w3.org/2001/XMLSchema#float> .

<http://csb.wur.nl/genome/Feature/version_n>
        a                      RDF2Graph:ClassProperty ;
        RDF2Graph:linkTo       <http://csb.wur.nl/genome/Feature/version_n/n1> ;
        RDF2Graph:rdfProperty  <http://csb.wur.nl/genome/version> .

<http://csb.wur.nl/genome/DnaObject/references_n/n1>
        a                              RDF2Graph:TypeLink ;
        RDF2Graph:count                1 ;
        RDF2Graph:forwardMultiplicity  rs:Exactly-one ;
        RDF2Graph:reverseMultiplicity  rs:Exactly-one ;
        RDF2Graph:type                 <http://csb.wur.nl/genome/Pubmed> .

<http://csb.wur.nl/genome/Crispr/crispr_n/n1>
        a                              RDF2Graph:TypeLink ;
        RDF2Graph:count                17 ;
        RDF2Graph:forwardMultiplicity  rs:Exactly-one ;
        RDF2Graph:reverseMultiplicity  RDF2Graph:x_1 ;
        RDF2Graph:type                 <http://www.w3.org/2001/XMLSchema#string> .

<http://csb.wur.nl/genome/dmaxcut>
        a                rdf:Property ;
        RDF2Graph:count  4641 .

<http://csb.wur.nl/genome/ymax>
        a                rdf:Property ;
        RDF2Graph:count  4641 .

<http://csb.wur.nl/genome/repeat_length>
        a                rdf:Property ;
        RDF2Graph:count  17 .

<http://csb.wur.nl/genome/Pubmed/title_n/n1>
        a                              RDF2Graph:TypeLink ;
        RDF2Graph:count                1 ;
        RDF2Graph:forwardMultiplicity  rs:Exactly-one ;
        RDF2Graph:reverseMultiplicity  RDF2Graph:x_1 ;
        RDF2Graph:type                 <http://www.w3.org/2001/XMLSchema#string> .

<http://csb.wur.nl/genome/DnaObject/accessions_n/n1>
        a                              RDF2Graph:TypeLink ;
        RDF2Graph:count                1 ;
        RDF2Graph:forwardMultiplicity  rs:Exactly-one ;
        RDF2Graph:reverseMultiplicity  RDF2Graph:x_1 ;
        RDF2Graph:type                 <http://www.w3.org/2001/XMLSchema#string> .

<http://csb.wur.nl/genome/Feature/gene_n>
        a                      RDF2Graph:ClassProperty ;
        RDF2Graph:linkTo       <http://csb.wur.nl/genome/Feature/gene_n/n2> , <http://csb.wur.nl/genome/Feature/gene_n/n1> ;
        RDF2Graph:rdfProperty  <http://csb.wur.nl/genome/gene> .

<http://csb.wur.nl/genome/Signalp/smax_n>
        a                      RDF2Graph:ClassProperty ;
        RDF2Graph:linkTo       <http://csb.wur.nl/genome/Signalp/smax_n/n1> ;
        RDF2Graph:rdfProperty  <http://csb.wur.nl/genome/smax> .

<http://csb.wur.nl/genome/Pubmed/medline_id_n/n1>
        a                              RDF2Graph:TypeLink ;
        RDF2Graph:count                1 ;
        RDF2Graph:forwardMultiplicity  rs:Exactly-one ;
        RDF2Graph:reverseMultiplicity  RDF2Graph:x_1 ;
        RDF2Graph:type                 <http://www.w3.org/2001/XMLSchema#string> .

<http://csb.wur.nl/genome/Rna/trna_anti_n>
        a                      RDF2Graph:ClassProperty ;
        RDF2Graph:linkTo       <http://csb.wur.nl/genome/Rna/trna_anti_n/n1> ;
        RDF2Graph:rdfProperty  <http://csb.wur.nl/genome/trna_anti> .

<http://csb.wur.nl/genome/Pubmed/location_n/n1>
        a                              RDF2Graph:TypeLink ;
        RDF2Graph:count                1 ;
        RDF2Graph:forwardMultiplicity  rs:Exactly-one ;
        RDF2Graph:reverseMultiplicity  RDF2Graph:x_1 ;
        RDF2Graph:type                 <http://www.w3.org/2001/XMLSchema#string> .

<http://csb.wur.nl/genome/Signalp/ymax_n/n1>
        a                              RDF2Graph:TypeLink ;
        RDF2Graph:count                4641 ;
        RDF2Graph:forwardMultiplicity  rs:Exactly-one ;
        RDF2Graph:reverseMultiplicity  RDF2Graph:none ;
        RDF2Graph:type                 <http://www.w3.org/2001/XMLSchema#float> .

<http://csb.wur.nl/genome/Pubmed/location_n>
        a                      RDF2Graph:ClassProperty ;
        RDF2Graph:linkTo       <http://csb.wur.nl/genome/Pubmed/location_n/n1> ;
        RDF2Graph:rdfProperty  <http://csb.wur.nl/genome/location> .

<http://csb.wur.nl/genome/Crispr/repeat_length_n>
        a                      RDF2Graph:ClassProperty ;
        RDF2Graph:linkTo       <http://csb.wur.nl/genome/Crispr/repeat_length_n/n1> ;
        RDF2Graph:rdfProperty  <http://csb.wur.nl/genome/repeat_length> .

<http://csb.wur.nl/genome/rbs_motif>
        a                rdf:Property ;
        RDF2Graph:count  3787 .

<http://csb.wur.nl/genome/ec_number>
        a                rdf:Property ;
        RDF2Graph:count  1062 .

<http://csb.wur.nl/genome/Pubmed>
        a                   RDF2Graph:Class ;
        rdfs:subClassOf     owl:Thing ;
        RDF2Graph:count     1 ;
        RDF2Graph:property  <http://csb.wur.nl/genome/Pubmed/location_n> , <http://csb.wur.nl/genome/Pubmed/title_n> , <http://csb.wur.nl/genome/Pubmed/authors_n> , <http://csb.wur.nl/genome/Pubmed/comment_n> , <http://csb.wur.nl/genome/Pubmed/pubmed_id_n> , <http://csb.wur.nl/genome/Pubmed/medline_id_n> , <http://csb.wur.nl/genome/Pubmed/consrtm_n> , <http://csb.wur.nl/genome/Pubmed/journal_n> .

<http://csb.wur.nl/genome/DnaObject/keywords_n>
        a                      RDF2Graph:ClassProperty ;
        RDF2Graph:linkTo       <http://csb.wur.nl/genome/DnaObject/keywords_n/n1> ;
        RDF2Graph:rdfProperty  <http://csb.wur.nl/genome/keywords> .

<http://csb.wur.nl/genome/feature>
        a                rdf:Property ;
        RDF2Graph:count  26789 .

<http://csb.wur.nl/genome/Rna/trna_type_n/n1>
        a                              RDF2Graph:TypeLink ;
        RDF2Graph:count                88 ;
        RDF2Graph:forwardMultiplicity  rs:Zero-or-one ;
        RDF2Graph:reverseMultiplicity  RDF2Graph:x_n ;
        RDF2Graph:type                 <http://www.w3.org/2001/XMLSchema#string> .

<http://csb.wur.nl/genome/crispr>
        a                rdf:Property ;
        RDF2Graph:count  17 .

<http://csb.wur.nl/genome/ProteinFeature>
        a                RDF2Graph:Class ;
        rdfs:subClassOf  <http://csb.wur.nl/genome/Feature> ;
        RDF2Graph:subClassOfInstanceCount
                4641 .

<http://csb.wur.nl/genome/Feature/strand_n>
        a                      RDF2Graph:ClassProperty ;
        RDF2Graph:linkTo       <http://csb.wur.nl/genome/Feature/strand_n/n1> ;
        RDF2Graph:rdfProperty  <http://csb.wur.nl/genome/strand> .

<http://csb.wur.nl/genome/Feature/note_n>
        a                      RDF2Graph:ClassProperty ;
        RDF2Graph:linkTo       <http://csb.wur.nl/genome/Feature/note_n/n1> ;
        RDF2Graph:rdfProperty  <http://csb.wur.nl/genome/note> .

<http://csb.wur.nl/genome/transl_table>
        a                rdf:Property ;
        RDF2Graph:count  4153 .

<http://csb.wur.nl/genome/Feature/product_n/n1>
        a                              RDF2Graph:TypeLink ;
        RDF2Graph:count                4260 ;
        RDF2Graph:forwardMultiplicity  rs:Zero-or-one ;
        RDF2Graph:reverseMultiplicity  RDF2Graph:x_n ;
        RDF2Graph:type                 <http://www.w3.org/2001/XMLSchema#string> .

<http://csb.wur.nl/genome/protein>
        a                rdf:Property ;
        RDF2Graph:count  8428 .

<http://csb.wur.nl/genome/Signalp/signal_n>
        a                      RDF2Graph:ClassProperty ;
        RDF2Graph:linkTo       <http://csb.wur.nl/genome/Signalp/signal_n/n1> ;
        RDF2Graph:rdfProperty  <http://csb.wur.nl/genome/signal> .

<http://csb.wur.nl/genome/smax>
        a                rdf:Property ;
        RDF2Graph:count  4641 .

<http://csb.wur.nl/genome/mol_type>
        a                rdf:Property ;
        RDF2Graph:count  1 .

<http://csb.wur.nl/genome/Pubmed/comment_n>
        a                      RDF2Graph:ClassProperty ;
        RDF2Graph:linkTo       <http://csb.wur.nl/genome/Pubmed/comment_n/n2> ;
        RDF2Graph:rdfProperty  <http://csb.wur.nl/genome/comment> .

<http://csb.wur.nl/genome/Rrna/rrna_n/n1>
        a                              RDF2Graph:TypeLink ;
        RDF2Graph:count                22 ;
        RDF2Graph:forwardMultiplicity  rs:Zero-or-one ;
        RDF2Graph:reverseMultiplicity  RDF2Graph:x_n ;
        RDF2Graph:type                 <http://www.w3.org/2001/XMLSchema#string> .

<http://www.w3.org/2001/XMLSchema#float>
        a       RDF2Graph:DataType .

<http://csb.wur.nl/genome/Feature/sourcedb_n>
        a                      RDF2Graph:ClassProperty ;
        RDF2Graph:linkTo       <http://csb.wur.nl/genome/Feature/sourcedb_n/n1> ;
        RDF2Graph:rdfProperty  <http://csb.wur.nl/genome/sourcedb> .

<http://csb.wur.nl/genome/DnaObject>
        a                   RDF2Graph:Class ;
        rdfs:subClassOf     owl:Thing ;
        RDF2Graph:count     1 ;
        RDF2Graph:property  <http://csb.wur.nl/genome/DnaObject/keywords_n> , <http://csb.wur.nl/genome/DnaObject/db_xref_n> , <http://csb.wur.nl/genome/DnaObject/date_n> , <http://csb.wur.nl/genome/DnaObject/source_n> , <http://csb.wur.nl/genome/DnaObject/comment_n> , <http://csb.wur.nl/genome/DnaObject/accessions_n> , <http://csb.wur.nl/genome/DnaObject/sequence_n> , <http://csb.wur.nl/genome/DnaObject/data_file_division_n> , <http://csb.wur.nl/genome/DnaObject/mol_type_n> , <http://csb.wur.nl/genome/DnaObject/gi_n> , <http://csb.wur.nl/genome/DnaObject/strain_n> , <http://csb.wur.nl/genome/DnaObject/organism_n> , <http://csb.wur.nl/genome/DnaObject/sequence_version_n> , <http://csb.wur.nl/genome/DnaObject/references_n> , <http://csb.wur.nl/genome/DnaObject/feature_n> .

owl:Thing  a    RDF2Graph:Class .

<http://csb.wur.nl/genome/Signalp/d_n>
        a                      RDF2Graph:ClassProperty ;
        RDF2Graph:linkTo       <http://csb.wur.nl/genome/Signalp/d_n/n1> ;
        RDF2Graph:rdfProperty  <http://csb.wur.nl/genome/d> .

<http://csb.wur.nl/genome/gi>
        a                rdf:Property ;
        RDF2Graph:count  1 .

<http://csb.wur.nl/genome/transl_except>
        a                rdf:Property ;
        RDF2Graph:count  3 .

<http://csb.wur.nl/genome/Feature/sourcedb_n/n1>
        a                              RDF2Graph:TypeLink ;
        RDF2Graph:count                26789 ;
        RDF2Graph:forwardMultiplicity  rs:Exactly-one ;
        RDF2Graph:reverseMultiplicity  RDF2Graph:x_n ;
        RDF2Graph:type                 <http://www.w3.org/2001/XMLSchema#string> .

<http://csb.wur.nl/genome/Cds/partial_n>
        a                      RDF2Graph:ClassProperty ;
        RDF2Graph:linkTo       <http://csb.wur.nl/genome/Cds/partial_n/n1> ;
        RDF2Graph:rdfProperty  <http://csb.wur.nl/genome/partial> .

<http://csb.wur.nl/genome/Cds/ribosomal_slippage_n/n1>
        a                              RDF2Graph:TypeLink ;
        RDF2Graph:count                1 ;
        RDF2Graph:forwardMultiplicity  rs:Zero-or-one ;
        RDF2Graph:reverseMultiplicity  RDF2Graph:x_1 ;
        RDF2Graph:type                 <http://www.w3.org/2001/XMLSchema#string> .

<http://csb.wur.nl/genome/DnaObject/organism_n/n1>
        a                              RDF2Graph:TypeLink ;
        RDF2Graph:count                1 ;
        RDF2Graph:forwardMultiplicity  rs:Exactly-one ;
        RDF2Graph:reverseMultiplicity  RDF2Graph:x_1 ;
        RDF2Graph:type                 <http://www.w3.org/2001/XMLSchema#string> .

<http://csb.wur.nl/genome/sequence>
        a                rdf:Property ;
        RDF2Graph:count  13277 .

<http://csb.wur.nl/genome/Signalp/smax_n/n1>
        a                              RDF2Graph:TypeLink ;
        RDF2Graph:count                4641 ;
        RDF2Graph:forwardMultiplicity  rs:Exactly-one ;
        RDF2Graph:reverseMultiplicity  RDF2Graph:none ;
        RDF2Graph:type                 <http://www.w3.org/2001/XMLSchema#float> .

<http://csb.wur.nl/genome/Pubmed/pubmed_id_n/n1>
        a                              RDF2Graph:TypeLink ;
        RDF2Graph:count                1 ;
        RDF2Graph:forwardMultiplicity  rs:Exactly-one ;
        RDF2Graph:reverseMultiplicity  RDF2Graph:x_1 ;
        RDF2Graph:type                 <http://www.w3.org/2001/XMLSchema#string> .

<http://csb.wur.nl/genome/Protein/md5_n/n1>
        a                              RDF2Graph:TypeLink ;
        RDF2Graph:count                4641 ;
        RDF2Graph:forwardMultiplicity  rs:Exactly-one ;
        RDF2Graph:reverseMultiplicity  RDF2Graph:x_1 ;
        RDF2Graph:type                 <http://www.w3.org/2001/XMLSchema#string> .

<http://csb.wur.nl/genome/sequence_version>
        a                rdf:Property ;
        RDF2Graph:count  1 .

RDF2Graph:ClassAsPredicateError
        a                owl:Class ;
        rdfs:subClassOf  RDF2Graph:Error .

<http://csb.wur.nl/genome/cmax>
        a                rdf:Property ;
        RDF2Graph:count  4641 .

<http://csb.wur.nl/genome/Cds/ribosomal_slippage_n>
        a                      RDF2Graph:ClassProperty ;
        RDF2Graph:linkTo       <http://csb.wur.nl/genome/Cds/ribosomal_slippage_n/n1> ;
        RDF2Graph:rdfProperty  <http://csb.wur.nl/genome/ribosomal_slippage> .

<http://csb.wur.nl/genome/DnaObject/organism_n>
        a                      RDF2Graph:ClassProperty ;
        RDF2Graph:linkTo       <http://csb.wur.nl/genome/DnaObject/organism_n/n1> ;
        RDF2Graph:rdfProperty  <http://csb.wur.nl/genome/organism> .

<http://csb.wur.nl/genome/medline_id>
        a                rdf:Property ;
        RDF2Graph:count  1 .

<http://csb.wur.nl/genome/Cds/gc_cont_n/n1>
        a                              RDF2Graph:TypeLink ;
        RDF2Graph:count                4273 ;
        RDF2Graph:forwardMultiplicity  rs:Zero-or-one ;
        RDF2Graph:reverseMultiplicity  RDF2Graph:x_n ;
        RDF2Graph:type                 <http://www.w3.org/2001/XMLSchema#string> .

<http://csb.wur.nl/genome/protein_id>
        a                rdf:Property ;
        RDF2Graph:count  4153 .

<http://csb.wur.nl/genome/sourcedb>
        a                rdf:Property ;
        RDF2Graph:count  26789 .

<http://csb.wur.nl/genome/Feature/tool_n/n1>
        a                              RDF2Graph:TypeLink ;
        RDF2Graph:count                8914 ;
        RDF2Graph:forwardMultiplicity  rs:Zero-or-one ;
        RDF2Graph:reverseMultiplicity  RDF2Graph:x_n ;
        RDF2Graph:type                 <http://www.w3.org/2001/XMLSchema#string> .

<http://csb.wur.nl/genome/DnaObject/keywords_n/n1>
        a                              RDF2Graph:TypeLink ;
        RDF2Graph:count                1 ;
        RDF2Graph:forwardMultiplicity  rs:Exactly-one ;
        RDF2Graph:reverseMultiplicity  RDF2Graph:x_1 ;
        RDF2Graph:type                 <http://www.w3.org/2001/XMLSchema#string> .

<http://csb.wur.nl/genome/Cds/rbs_spacer_n/n1>
        a                              RDF2Graph:TypeLink ;
        RDF2Graph:count                3787 ;
        RDF2Graph:forwardMultiplicity  rs:Zero-or-one ;
        RDF2Graph:reverseMultiplicity  RDF2Graph:x_n ;
        RDF2Graph:type                 <http://www.w3.org/2001/XMLSchema#string> .

<http://csb.wur.nl/genome/Cds/rbs_motif_n/n1>
        a                              RDF2Graph:TypeLink ;
        RDF2Graph:count                3787 ;
        RDF2Graph:forwardMultiplicity  rs:Zero-or-one ;
        RDF2Graph:reverseMultiplicity  RDF2Graph:x_n ;
        RDF2Graph:type                 <http://www.w3.org/2001/XMLSchema#string> .

RDF2Graph:invalid  a  RDF2Graph:Invalid .

<http://csb.wur.nl/genome/Feature/gene_n/n1>
        a                              RDF2Graph:TypeLink ;
        RDF2Graph:count                2 ;
        RDF2Graph:forwardMultiplicity  rs:Zero-or-one ;
        RDF2Graph:reverseMultiplicity  RDF2Graph:none ;
        RDF2Graph:type                 <http://www.w3.org/2001/XMLSchema#integer> .

<http://csb.wur.nl/genome/Rna/trna_type_n>
        a                      RDF2Graph:ClassProperty ;
        RDF2Graph:linkTo       <http://csb.wur.nl/genome/Rna/trna_type_n/n1> ;
        RDF2Graph:rdfProperty  <http://csb.wur.nl/genome/trna_type> .

<http://csb.wur.nl/genome/Cds/protein_id_n>
        a                      RDF2Graph:ClassProperty ;
        RDF2Graph:linkTo       <http://csb.wur.nl/genome/Cds/protein_id_n/n1> ;
        RDF2Graph:rdfProperty  <http://csb.wur.nl/genome/protein_id> .

<http://csb.wur.nl/genome/gc_cont>
        a                rdf:Property ;
        RDF2Graph:count  4273 .

<http://csb.wur.nl/genome/Pubmed/consrtm_n>
        a                      RDF2Graph:ClassProperty ;
        RDF2Graph:linkTo       <http://csb.wur.nl/genome/Pubmed/consrtm_n/n1> ;
        RDF2Graph:rdfProperty  <http://csb.wur.nl/genome/consrtm> .

<http://csb.wur.nl/genome/Mobile_Element>
        a                   RDF2Graph:Class ;
        rdfs:subClassOf     <http://csb.wur.nl/genome/Feature> ;
        RDF2Graph:count     49 ;
        RDF2Graph:property  <http://csb.wur.nl/genome/Mobile_Element/mobile_element_type_n> .

<http://csb.wur.nl/genome/DnaObject/feature_n/n1>
        a                              RDF2Graph:TypeLink ;
        RDF2Graph:count                8774 ;
        RDF2Graph:forwardMultiplicity  rs:One-or-many ;
        RDF2Graph:reverseMultiplicity  rs:Zero-or-one ;
        RDF2Graph:type                 <http://csb.wur.nl/genome/Feature> .

<http://csb.wur.nl/genome/codon_start>
        a                rdf:Property ;
        RDF2Graph:count  4153 .

RDF2Graph:externalref
        a       RDF2Graph:ExternalReference .

<http://csb.wur.nl/genome/Signalp/network_n>
        a                      RDF2Graph:ClassProperty ;
        RDF2Graph:linkTo       <http://csb.wur.nl/genome/Signalp/network_n/n1> ;
        RDF2Graph:rdfProperty  <http://csb.wur.nl/genome/network> .

<http://csb.wur.nl/genome/d>
        a                rdf:Property ;
        RDF2Graph:count  4641 .

<http://csb.wur.nl/genome/Cds/protein_n/n1>
        a                              RDF2Graph:TypeLink ;
        RDF2Graph:count                8426 ;
        RDF2Graph:forwardMultiplicity  rs:Zero-or-one ;
        RDF2Graph:reverseMultiplicity  rs:One-or-many ;
        RDF2Graph:type                 <http://csb.wur.nl/genome/Protein> .

<http://csb.wur.nl/genome/Protein/feature_n/n3>
        a                              RDF2Graph:TypeLink ;
        RDF2Graph:count                4641 ;
        RDF2Graph:forwardMultiplicity  rs:Exactly-one ;
        RDF2Graph:reverseMultiplicity  rs:Exactly-one ;
        RDF2Graph:type                 <http://csb.wur.nl/genome/Signalp> .

<http://csb.wur.nl/genome/Sts/standard_name_n/n2>
        a                              RDF2Graph:TypeLink ;
        RDF2Graph:count                3 ;
        RDF2Graph:forwardMultiplicity  rs:Zero-or-one ;
        RDF2Graph:reverseMultiplicity  RDF2Graph:none ;
        RDF2Graph:type                 <http://www.w3.org/2001/XMLSchema#integer> .

<http://csb.wur.nl/genome/rrna>
        a                rdf:Property ;
        RDF2Graph:count  22 .

<http://csb.wur.nl/genome/Pubmed/pubmed_id_n>
        a                      RDF2Graph:ClassProperty ;
        RDF2Graph:linkTo       <http://csb.wur.nl/genome/Pubmed/pubmed_id_n/n1> ;
        RDF2Graph:rdfProperty  <http://csb.wur.nl/genome/pubmed_id> .

<http://csb.wur.nl/genome/Sts/standard_name_n>
        a                      RDF2Graph:ClassProperty ;
        RDF2Graph:linkTo       <http://csb.wur.nl/genome/Sts/standard_name_n/n2> , <http://csb.wur.nl/genome/Sts/standard_name_n/n1> ;
        RDF2Graph:rdfProperty  <http://csb.wur.nl/genome/standard_name> .

<http://csb.wur.nl/genome/Crispr/repeat_length_n/n1>
        a                              RDF2Graph:TypeLink ;
        RDF2Graph:count                17 ;
        RDF2Graph:forwardMultiplicity  rs:Exactly-one ;
        RDF2Graph:reverseMultiplicity  RDF2Graph:x_n ;
        RDF2Graph:type                 <http://www.w3.org/2001/XMLSchema#string> .

<http://csb.wur.nl/genome/Feature/end_n>
        a                      RDF2Graph:ClassProperty ;
        RDF2Graph:linkTo       <http://csb.wur.nl/genome/Feature/end_n/n1> ;
        RDF2Graph:rdfProperty  <http://csb.wur.nl/genome/end> .

<http://csb.wur.nl/genome/journal>
        a                rdf:Property ;
        RDF2Graph:count  1 .

<http://csb.wur.nl/genome/Cds>
        a                   RDF2Graph:Class ;
        rdfs:subClassOf     owl:Thing , <http://csb.wur.nl/genome/Feature> ;
        RDF2Graph:count     8428 ;
        RDF2Graph:property  <http://csb.wur.nl/genome/Cds/feature_n> , <http://csb.wur.nl/genome/Cds/codon_start_n> , <http://csb.wur.nl/genome/Cds/ribosomal_slippage_n> , <http://csb.wur.nl/genome/Cds/rbs_spacer_n> , <http://csb.wur.nl/genome/Cds/partial_n> , <http://csb.wur.nl/genome/Cds/transl_except_n> , <http://csb.wur.nl/genome/Cds/transl_table_n> , <http://csb.wur.nl/genome/Cds/start_type_n> , <http://csb.wur.nl/genome/Cds/protein_n> , <http://csb.wur.nl/genome/Cds/ec_number_n> , <http://csb.wur.nl/genome/Cds/rbs_motif_n> , <http://csb.wur.nl/genome/Cds/gc_cont_n> , <http://csb.wur.nl/genome/Cds/protein_id_n> .

<http://csb.wur.nl/genome/standard_name>
        a                rdf:Property ;
        RDF2Graph:count  49 .

<http://csb.wur.nl/genome/location>
        a                rdf:Property ;
        RDF2Graph:count  1 .

<http://csb.wur.nl/genome/Feature/locus_tag_n/n1>
        a                              RDF2Graph:TypeLink ;
        RDF2Graph:count                17649 ;
        RDF2Graph:forwardMultiplicity  rs:Zero-or-one ;
        RDF2Graph:reverseMultiplicity  RDF2Graph:x_n ;
        RDF2Graph:type                 <http://www.w3.org/2001/XMLSchema#string> .

<http://csb.wur.nl/genome/Signalp/spos_n/n1>
        a                              RDF2Graph:TypeLink ;
        RDF2Graph:count                4641 ;
        RDF2Graph:forwardMultiplicity  rs:Exactly-one ;
        RDF2Graph:reverseMultiplicity  RDF2Graph:none ;
        RDF2Graph:type                 <http://www.w3.org/2001/XMLSchema#integer> .

<http://csb.wur.nl/genome/keywords>
        a                rdf:Property ;
        RDF2Graph:count  1 .

<http://csb.wur.nl/genome/strain>
        a                rdf:Property ;
        RDF2Graph:count  2 .

<http://csb.wur.nl/genome/Pubmed/journal_n/n1>
        a                              RDF2Graph:TypeLink ;
        RDF2Graph:count                1 ;
        RDF2Graph:forwardMultiplicity  rs:Exactly-one ;
        RDF2Graph:reverseMultiplicity  RDF2Graph:x_1 ;
        RDF2Graph:type                 <http://www.w3.org/2001/XMLSchema#string> .

<http://csb.wur.nl/genome/DnaObject/comment_n>
        a                      RDF2Graph:ClassProperty ;
        RDF2Graph:linkTo       <http://csb.wur.nl/genome/DnaObject/comment_n/n1> ;
        RDF2Graph:rdfProperty  <http://csb.wur.nl/genome/comment> .

<http://csb.wur.nl/genome/Cds/transl_table_n>
        a                      RDF2Graph:ClassProperty ;
        RDF2Graph:linkTo       <http://csb.wur.nl/genome/Cds/transl_table_n/n1> ;
        RDF2Graph:rdfProperty  <http://csb.wur.nl/genome/transl_table> .

<http://www.w3.org/2001/XMLSchema#integer>
        a       RDF2Graph:DataType .

<http://csb.wur.nl/genome/Signalp/signal_n/n1>
        a                              RDF2Graph:TypeLink ;
        RDF2Graph:count                4641 ;
        RDF2Graph:forwardMultiplicity  rs:Exactly-one ;
        RDF2Graph:reverseMultiplicity  RDF2Graph:x_n ;
        RDF2Graph:type                 <http://www.w3.org/2001/XMLSchema#string> .

<http://csb.wur.nl/genome/Rrna/rrna_score_n>
        a                      RDF2Graph:ClassProperty ;
        RDF2Graph:linkTo       <http://csb.wur.nl/genome/Rrna/rrna_score_n/n1> ;
        RDF2Graph:rdfProperty  <http://csb.wur.nl/genome/rrna_score> .

<http://csb.wur.nl/genome/Feature/locus_tag_n>
        a                      RDF2Graph:ClassProperty ;
        RDF2Graph:linkTo       <http://csb.wur.nl/genome/Feature/locus_tag_n/n1> ;
        RDF2Graph:rdfProperty  <http://csb.wur.nl/genome/locus_tag> .

<http://csb.wur.nl/genome/end>
        a                rdf:Property ;
        RDF2Graph:count  22131 .

<http://csb.wur.nl/genome/Signalp/cpos_n>
        a                      RDF2Graph:ClassProperty ;
        RDF2Graph:linkTo       <http://csb.wur.nl/genome/Signalp/cpos_n/n1> ;
        RDF2Graph:rdfProperty  <http://csb.wur.nl/genome/cpos> .

<http://csb.wur.nl/genome/Ncrna>
        a                RDF2Graph:ConceptClass ;
        rdfs:subClassOf  <http://csb.wur.nl/genome/Rna> .

<http://csb.wur.nl/genome/ribosomal_slippage>
        a                rdf:Property ;
        RDF2Graph:count  1 .

<http://csb.wur.nl/genome/DnaObject/accessions_n>
        a                      RDF2Graph:ClassProperty ;
        RDF2Graph:linkTo       <http://csb.wur.nl/genome/DnaObject/accessions_n/n1> ;
        RDF2Graph:rdfProperty  <http://csb.wur.nl/genome/accessions> .

<http://csb.wur.nl/genome/Cds/transl_except_n>
        a                      RDF2Graph:ClassProperty ;
        RDF2Graph:linkTo       <http://csb.wur.nl/genome/Cds/transl_except_n/n1> ;
        RDF2Graph:rdfProperty  <http://csb.wur.nl/genome/transl_except> .

<http://csb.wur.nl/genome/title>
        a                rdf:Property ;
        RDF2Graph:count  1 .

<http://csb.wur.nl/genome/DnaObject/strain_n/n2>
        a                              RDF2Graph:TypeLink ;
        RDF2Graph:count                1 ;
        RDF2Graph:forwardMultiplicity  rs:Exactly-one ;
        RDF2Graph:reverseMultiplicity  RDF2Graph:x_1 ;
        RDF2Graph:type                 <http://www.w3.org/2001/XMLSchema#string> .

<http://csb.wur.nl/genome/Feature/sequence_n>
        a                      RDF2Graph:ClassProperty ;
        RDF2Graph:linkTo       <http://csb.wur.nl/genome/Feature/sequence_n/n3> ;
        RDF2Graph:rdfProperty  <http://csb.wur.nl/genome/sequence> .

<http://csb.wur.nl/genome/Cds/start_type_n>
        a                      RDF2Graph:ClassProperty ;
        RDF2Graph:linkTo       <http://csb.wur.nl/genome/Cds/start_type_n/n1> ;
        RDF2Graph:rdfProperty  <http://csb.wur.nl/genome/start_type> .

<http://csb.wur.nl/genome/consrtm>
        a                rdf:Property ;
        RDF2Graph:count  1 .

<http://csb.wur.nl/genome/Cds/start_type_n/n1>
        a                              RDF2Graph:TypeLink ;
        RDF2Graph:count                4273 ;
        RDF2Graph:forwardMultiplicity  rs:Zero-or-one ;
        RDF2Graph:reverseMultiplicity  RDF2Graph:x_n ;
        RDF2Graph:type                 <http://www.w3.org/2001/XMLSchema#string> .
