# Supplementary material for: RDF2Graph a tool to recover, understand and validate the ontology of an RDF resource
Source: J Biomed Semantics. 2015 Oct 23;6:39. doi: 10.1186/s13326-015-0038-9 (PMC4619317; doi:10.1186/s13326-015-0038-9)
Supplement: Additional file 1 — Output files. Each output format of the following RDF resources: i) the CHEBI database, ii) Reactome (Biopax level 3) database, iii) UniProt database, iv) SAPP. (1,572 kb) [file 13326_2015_38_MOESM1_ESM.gz › shex/chebi.shex]

PREFIX xsd: <http://www.w3.org/2001/XMLSchema#>
PREFIX rdf: <http://www.w3.org/1999/02/22-rdf-syntax-ns#>

<http://rdf.ebi.ac.uk/terms/chembl#Substance> & <http://rdf.ebi.ac.uk/terms/chembl#ChEMBL> {
  <http://rdf.ebi.ac.uk/terms/chembl#hasChildMolecule> @<http://rdf.ebi.ac.uk/terms/chembl#Substance>*,
  <http://rdf.ebi.ac.uk/terms/chembl#isBiotherapeutic> xsd:boolean?,
  <http://rdf.ebi.ac.uk/terms/chembl#substanceType> xsd:string,
  <http://rdf.ebi.ac.uk/terms/chembl#hasParentMolecule> @<http://rdf.ebi.ac.uk/terms/chembl#Substance>?,
  <http://rdf.ebi.ac.uk/terms/chembl#hasBioComponent> @<http://rdf.ebi.ac.uk/terms/chembl#BioComponent>*,
  <http://xmlns.com/foaf/0.1/depiction> @<http://xmlns.com/foaf/0.1/Image>,
  <http://rdf.ebi.ac.uk/terms/chembl#hasMechanism> @<http://rdf.ebi.ac.uk/terms/chembl#Mechanism>*,
  <http://rdf.ebi.ac.uk/terms/chembl#atcClassification> xsd:string*,
  (
    <http://rdf.ebi.ac.uk/terms/chembl#moleculeXref> @<http://rdf.ebi.ac.uk/terms/chembl#MoleculeDbRef>* |
    <http://rdf.ebi.ac.uk/terms/chembl#moleculeXref> @<http://rdf.ebi.ac.uk/terms/chembl#[:]>* |
    <http://rdf.ebi.ac.uk/terms/chembl#moleculeXref> @<http://rdf.ebi.ac.uk/terms/chembl#DrugbankRef>*
  ),
  <http://www.w3.org/2004/02/skos/core#exactMatch> .?,
  (
    <http://semanticscience.org/resource/SIO_000008> @<http://semanticscience.org/resource/CHEMINF_000300>? |
    <http://semanticscience.org/resource/SIO_000008> @<http://semanticscience.org/resource/CHEMINF_000317>? |
    <http://semanticscience.org/resource/SIO_000008> @<http://semanticscience.org/resource/CHEMINF_000059>? |
    <http://semanticscience.org/resource/SIO_000008> @<http://semanticscience.org/resource/CHEMINF_000381>? |
    <http://semanticscience.org/resource/SIO_000008> @<http://semanticscience.org/resource/CHEMINF_000312>? |
    <http://semanticscience.org/resource/SIO_000008> @<http://semanticscience.org/resource/CHEMINF_000311>? |
    <http://semanticscience.org/resource/SIO_000008> @<http://semanticscience.org/resource/CHEMINF_000319>? |
    <http://semanticscience.org/resource/SIO_000008> @<http://semanticscience.org/resource/CHEMINF_000325>? |
    <http://semanticscience.org/resource/SIO_000008> @<http://semanticscience.org/resource/CHEMINF_000198>? |
    <http://semanticscience.org/resource/SIO_000008> @<http://semanticscience.org/resource/CHEMINF_000326>? |
    <http://semanticscience.org/resource/SIO_000008> @<http://semanticscience.org/resource/CHEMINF_000308>? |
    <http://semanticscience.org/resource/SIO_000008> @<http://semanticscience.org/resource/CHEMINF_000113>? |
    <http://semanticscience.org/resource/SIO_000008> @<http://semanticscience.org/resource/CHEMINF_000310>? |
    <http://semanticscience.org/resource/SIO_000008> @<http://semanticscience.org/resource/CHEMINF_000309>? |
    <http://semanticscience.org/resource/SIO_000008> @<http://semanticscience.org/resource/CHEMINF_000430>? |
    <http://semanticscience.org/resource/SIO_000008> @<http://semanticscience.org/resource/CHEMINF_000305>? |
    <http://semanticscience.org/resource/SIO_000008> @<http://semanticscience.org/resource/CHEMINF_000018>? |
    <http://semanticscience.org/resource/SIO_000008> @<http://semanticscience.org/resource/CHEMINF_000218>? |
    <http://semanticscience.org/resource/SIO_000008> @<http://semanticscience.org/resource/CHEMINF_000042>? |
    <http://semanticscience.org/resource/SIO_000008> @<http://semanticscience.org/resource/CHEMINF_000350>? |
    <http://semanticscience.org/resource/SIO_000008> @<http://semanticscience.org/resource/CHEMINF_000431>? |
    <http://semanticscience.org/resource/SIO_000008> @<http://semanticscience.org/resource/CHEMINF_000323>? |
    <http://semanticscience.org/resource/SIO_000008> @<http://semanticscience.org/resource/CHEMINF_000324>? |
    <http://semanticscience.org/resource/SIO_000008> @<http://semanticscience.org/resource/CHEMINF_000321>?
  ),
  <http://rdf.ebi.ac.uk/terms/chembl#hasDocument> .*, #No multiplicity defined defaulted to * : ref to invalid type
  <http://rdf.ebi.ac.uk/terms/chembl#highestDevelopmentPhase> xsd:integer
}

<http://rdf.ebi.ac.uk/terms/chembl#Target> & <http://rdf.ebi.ac.uk/terms/chembl#ChEMBL> {
  <http://rdf.ebi.ac.uk/terms/chembl#targetType> xsd:string,
  <http://rdf.ebi.ac.uk/terms/chembl#isTargetForMechanism> @<http://rdf.ebi.ac.uk/terms/chembl#Mechanism>*
}

<http://rdf.ebi.ac.uk/terms/chembl#EnzymeClassRef> & <http://rdf.ebi.ac.uk/terms/chembl#TargetCmptDbRef> {
}

<http://rdf.ebi.ac.uk/terms/chembl#TargetCmptDbRef> & <http://rdf.ebi.ac.uk/terms/chembl#DatabaseReference> {
}

<http://rdf.ebi.ac.uk/terms/chembl#UnknownTarget> & <http://rdf.ebi.ac.uk/terms/chembl#UndefinedTarget> {
}

<http://rdf.ebi.ac.uk/terms/chembl#UndefinedTarget> & <http://rdf.ebi.ac.uk/terms/chembl#Target> {
}

<http://rdf.ebi.ac.uk/terms/chembl#ChebiRef> & <http://rdf.ebi.ac.uk/terms/chembl#MoleculeDbRef> {
}

<http://rdf.ebi.ac.uk/terms/chembl#MoleculeDbRef> & <http://rdf.ebi.ac.uk/terms/chembl#DatabaseReference> {
}

<http://rdf.ebi.ac.uk/terms/chembl#UnclassifiedTarget> & <http://rdf.ebi.ac.uk/terms/chembl#UndefinedTarget> {
}

<http://rdf.ebi.ac.uk/terms/chembl#Journal> & <http://rdf.ebi.ac.uk/terms/chembl#ChEMBL> {
  <http://purl.org/ontology/bibo/issn> xsd:string?,
  <http://purl.org/ontology/bibo/eissn> xsd:string?,
  <http://purl.org/ontology/bibo/shortTitle> xsd:string?
}

<http://rdf.ebi.ac.uk/terms/chembl#Oligonucleotide> & <http://rdf.ebi.ac.uk/terms/chembl#Biological> {
}

<http://rdf.ebi.ac.uk/terms/chembl#Biological> & <http://rdf.ebi.ac.uk/terms/chembl#Substance> {
}

<http://rdf.ebi.ac.uk/terms/chembl#Mechanism> & <http://rdf.ebi.ac.uk/terms/chembl#ChEMBL> {
  <http://rdf.ebi.ac.uk/terms/chembl#mechanismDescription> xsd:string,
  <http://rdf.ebi.ac.uk/terms/chembl#mechanismActionType> xsd:string?,
  <http://rdf.ebi.ac.uk/terms/chembl#hasBindingSite> .* #No multiplicity defined defaulted to * : ref to invalid type
}

<http://rdf.ebi.ac.uk/terms/chembl#IntactRef> & <http://rdf.ebi.ac.uk/terms/chembl#TargetCmptDbRef> {
}

<http://www.w3.org/2002/07/owl#Ontology> {
  <http://purl.org/dc/elements/1.1/title> xsd:string,
  <http://purl.org/dc/elements/1.1/description> xsd:string
}

<http://www.w3.org/2002/07/owl#Class> {
  <http://purl.org/dc/elements/1.1/description> xsd:string?,
  <http://www.w3.org/2004/02/skos/core#prefLabel> xsd:string?
}

<http://rdf.ebi.ac.uk/terms/chembl#CansarTargetRef> & <http://rdf.ebi.ac.uk/terms/chembl#TargetCmptDbRef> {
}

<http://rdf.ebi.ac.uk/terms/chembl#ProteinClassification> & <http://rdf.ebi.ac.uk/terms/chembl#ChEMBL> {
  <http://www.w3.org/2004/02/skos/core#narrower> @<http://rdf.ebi.ac.uk/terms/chembl#ProteinClassification>*,
  <http://rdf.ebi.ac.uk/terms/chembl#hasTargetComponentDescendant> @<http://rdf.ebi.ac.uk/terms/chembl#TargetComponent>+,
  <http://www.w3.org/2000/01/rdf-schema#subClassOf> @<http://rdf.ebi.ac.uk/terms/chembl#ProteinClassification>?,
  <http://rdf.ebi.ac.uk/terms/chembl#hasTargetDescendant> @<http://rdf.ebi.ac.uk/terms/chembl#Molecular>*,
  <http://rdf.ebi.ac.uk/terms/chembl#classPath> xsd:string,
  <http://www.w3.org/2004/02/skos/core#broader> @<http://rdf.ebi.ac.uk/terms/chembl#ProteinClassification>?,
  <http://rdf.ebi.ac.uk/terms/chembl#classLevel> xsd:string
}

<http://rdf.ebi.ac.uk/terms/chembl#MculeRef> & <http://rdf.ebi.ac.uk/terms/chembl#MoleculeDbRef> {
}

<http://rdf.ebi.ac.uk/terms/chembl#ProteinTarget> & <http://rdf.ebi.ac.uk/terms/chembl#Molecular> {
  <http://rdf.ebi.ac.uk/terms/chembl#relOverlapsWith> @<http://rdf.ebi.ac.uk/terms/chembl#ProteinTarget>*,
  <http://rdf.ebi.ac.uk/terms/chembl#relSubsetOf> @<http://rdf.ebi.ac.uk/terms/chembl#ProteinTarget>*,
  <http://rdf.ebi.ac.uk/terms/chembl#relEquivalentTo> @<http://rdf.ebi.ac.uk/terms/chembl#ProteinTarget>?,
  <http://rdf.ebi.ac.uk/terms/chembl#relHasSubset> @<http://rdf.ebi.ac.uk/terms/chembl#ProteinTarget>*
}

<http://rdf.ebi.ac.uk/terms/chembl#Oligosaccharide> & <http://rdf.ebi.ac.uk/terms/chembl#Biological> {
}

<http://rdf.ebi.ac.uk/terms/chembl#Antibody> & <http://rdf.ebi.ac.uk/terms/chembl#Biological> {
}

<http://rdf.ebi.ac.uk/terms/chembl#ZincRef> & <http://rdf.ebi.ac.uk/terms/chembl#MoleculeDbRef> {
}

<http://semanticscience.org/resource/CHEMINF_000300> {
  <http://www.w3.org/2000/01/rdf-schema#label> xsd:string,
  <http://semanticscience.org/resource/SIO_000300> xsd:double
}

<http://semanticscience.org/resource/CHEMINF_000317> {
  <http://semanticscience.org/resource/SIO_000300> xsd:string,
  <http://www.w3.org/2000/01/rdf-schema#label> xsd:string
}

<http://semanticscience.org/resource/CHEMINF_000059> {
  <http://semanticscience.org/resource/SIO_000300> xsd:string,
  <http://www.w3.org/2000/01/rdf-schema#label> xsd:string
}

<http://semanticscience.org/resource/CHEMINF_000381> {
  <http://semanticscience.org/resource/SIO_000300> xsd:double,
  <http://www.w3.org/2000/01/rdf-schema#label> xsd:string
}

<http://semanticscience.org/resource/CHEMINF_000312> {
  <http://semanticscience.org/resource/SIO_000300> xsd:double,
  <http://www.w3.org/2000/01/rdf-schema#label> xsd:string
}

<http://semanticscience.org/resource/CHEMINF_000311> {
  <http://www.w3.org/2000/01/rdf-schema#label> xsd:string,
  <http://semanticscience.org/resource/SIO_000300> xsd:double
}

<http://semanticscience.org/resource/CHEMINF_000319> {
  <http://semanticscience.org/resource/SIO_000300> xsd:string,
  <http://www.w3.org/2000/01/rdf-schema#label> xsd:string
}

<http://semanticscience.org/resource/CHEMINF_000325> {
  <http://www.w3.org/2000/01/rdf-schema#label> xsd:string,
  <http://semanticscience.org/resource/SIO_000300> xsd:double
}

<http://semanticscience.org/resource/CHEMINF_000198> {
  <http://semanticscience.org/resource/SIO_000300> xsd:double,
  <http://www.w3.org/2000/01/rdf-schema#label> xsd:string
}

<http://semanticscience.org/resource/CHEMINF_000326> {
  <http://semanticscience.org/resource/SIO_000300> xsd:string,
  <http://www.w3.org/2000/01/rdf-schema#label> xsd:string
}

<http://rdf.ebi.ac.uk/terms/chembl#[:]> {
  <http://www.w3.org/2000/01/rdf-schema#label> xsd:string
}

<http://rdf.ebi.ac.uk/terms/chembl#ChEMBL> {
  <http://rdf.ebi.ac.uk/terms/chembl#hasTarget> @<http://rdf.ebi.ac.uk/terms/chembl#Target>*,
  <http://rdf.ebi.ac.uk/terms/chembl#hasProteinClassification> @<http://rdf.ebi.ac.uk/terms/chembl#ProteinClassification>*,
  <http://rdf.ebi.ac.uk/terms/chembl#hasMolecule> @<http://rdf.ebi.ac.uk/terms/chembl#Substance>*,
  <http://rdf.ebi.ac.uk/terms/chembl#hasActivity> @<http://rdf.ebi.ac.uk/terms/chembl#Activity>*,
  <http://rdf.ebi.ac.uk/terms/chembl#chemblId> xsd:string,
  <http://rdf.ebi.ac.uk/terms/chembl#organismName> xsd:string?,
  <http://rdf.ebi.ac.uk/terms/chembl#componentType> xsd:string,
  <http://www.w3.org/2000/01/rdf-schema#label> xsd:string*,
  <http://rdf.ebi.ac.uk/terms/chembl#hasDocument> @<http://rdf.ebi.ac.uk/terms/chembl#Document>*,
  <http://www.w3.org/2000/01/rdf-schema#subClassOf> @<http://www.w3.org/2002/07/owl#Class>,
  <http://purl.org/dc/terms/description> xsd:string?,
  <http://purl.org/dc/terms/title> xsd:string?,
  <http://www.w3.org/2004/02/skos/core#prefLabel> xsd:string,
  <http://www.w3.org/2004/02/skos/core#altLabel> xsd:string*,
  <http://rdf.ebi.ac.uk/terms/chembl#taxonomy> .*, #No multiplicity defined defaulted to * : ref to invalid type
  <http://rdf.ebi.ac.uk/terms/chembl#hasAssay> @<http://rdf.ebi.ac.uk/terms/chembl#Assay>*,
  <http://rdf.ebi.ac.uk/terms/chembl#proteinSequence> xsd:string
}

<http://semanticscience.org/resource/CHEMINF_000308> {
  <http://semanticscience.org/resource/SIO_000300> xsd:double,
  <http://www.w3.org/2000/01/rdf-schema#label> xsd:string
}

<http://semanticscience.org/resource/CHEMINF_000113> {
  <http://www.w3.org/2000/01/rdf-schema#label> xsd:string,
  <http://semanticscience.org/resource/SIO_000300> xsd:string
}

<http://semanticscience.org/resource/CHEMINF_000310> {
  <http://www.w3.org/2000/01/rdf-schema#label> xsd:string,
  <http://semanticscience.org/resource/SIO_000300> xsd:double
}

<http://semanticscience.org/resource/CHEMINF_000309> {
  <http://semanticscience.org/resource/SIO_000300> xsd:double,
  <http://www.w3.org/2000/01/rdf-schema#label> xsd:string
}

<http://semanticscience.org/resource/CHEMINF_000430> {
  <http://semanticscience.org/resource/SIO_000300> xsd:double,
  <http://www.w3.org/2000/01/rdf-schema#label> xsd:string
}

<http://rdf.ebi.ac.uk/terms/chembl#PharmGkbRef> & <http://rdf.ebi.ac.uk/terms/chembl#MoleculeDbRef> {
}

<http://rdf.ebi.ac.uk/terms/chembl#DatabaseReference> & <http://rdf.ebi.ac.uk/terms/chembl#ChEMBL> {
}

<http://rdf.ebi.ac.uk/terms/chembl#PharmgkbRef> & <http://rdf.ebi.ac.uk/terms/chembl#TargetCmptDbRef> {
}

<http://rdf.ebi.ac.uk/terms/chembl#ChimericProtein> & <http://rdf.ebi.ac.uk/terms/chembl#ProteinTarget> {
}

<http://rdf.ebi.ac.uk/terms/chembl#PubchemRef> & <http://rdf.ebi.ac.uk/terms/chembl#MoleculeDbRef> {
}

<http://semanticscience.org/resource/CHEMINF_000018> {
  <http://semanticscience.org/resource/SIO_000300> xsd:string,
  <http://www.w3.org/2000/01/rdf-schema#label> xsd:string
}

<http://rdf.ebi.ac.uk/terms/chembl#FdaSrsRef> & <http://rdf.ebi.ac.uk/terms/chembl#MoleculeDbRef> {
}

<http://semanticscience.org/resource/CHEMINF_000431> {
  <http://semanticscience.org/resource/SIO_000300> xsd:double,
  <http://www.w3.org/2000/01/rdf-schema#label> xsd:string
}

<http://rdf.ebi.ac.uk/terms/chembl#TargetComponent> & <http://rdf.ebi.ac.uk/terms/chembl#ChEMBL> {
  <http://rdf.ebi.ac.uk/terms/chembl#targetCmptXref> @<http://rdf.ebi.ac.uk/terms/chembl#TargetCmptDbRef>*,
  <http://www.w3.org/2004/02/skos/core#exactMatch> @<http://rdf.ebi.ac.uk/terms/chembl#UniprotRef>?
}

<http://rdf.ebi.ac.uk/terms/chembl#ProteinDataBankRef> & <http://rdf.ebi.ac.uk/terms/chembl#TargetCmptDbRef> {
}

<http://rdf.ebi.ac.uk/terms/chembl#Macromolecule> & <http://rdf.ebi.ac.uk/terms/chembl#Molecular> {
}

<http://rdf.ebi.ac.uk/terms/chembl#Molecular> & <http://rdf.ebi.ac.uk/terms/chembl#Target> {
  <http://rdf.ebi.ac.uk/terms/chembl#hasBindingSite> @<http://rdf.ebi.ac.uk/terms/chembl#BindingSite>*,
  <http://www.w3.org/2004/02/skos/core#relatedMatch> @<http://rdf.ebi.ac.uk/terms/chembl#TargetComponent>*,
  <http://rdf.ebi.ac.uk/terms/chembl#isSpeciesGroup> xsd:boolean?,
  <http://rdf.ebi.ac.uk/terms/chembl#hasTargetComponent> @<http://rdf.ebi.ac.uk/terms/chembl#TargetComponent>*
}

<http://rdf.ebi.ac.uk/terms/chembl#ProteinFamily> & <http://rdf.ebi.ac.uk/terms/chembl#ProteinTarget> {
}

<http://semanticscience.org/resource/CHEMINF_000042> {
  <http://semanticscience.org/resource/SIO_000300> xsd:string,
  <http://www.w3.org/2000/01/rdf-schema#label> xsd:string
}

<http://rdf.ebi.ac.uk/terms/chembl#InterproRef> & <http://rdf.ebi.ac.uk/terms/chembl#TargetCmptDbRef> {
}

<http://xmlns.com/foaf/0.1/Image> {
  <http://www.w3.org/2000/01/rdf-schema#label> xsd:string
}

<http://rdf.ebi.ac.uk/terms/chembl#TimbalRef> & <http://rdf.ebi.ac.uk/terms/chembl#TargetCmptDbRef> {
}

<http://rdf.ebi.ac.uk/terms/chembl#SingleProtein> & <http://rdf.ebi.ac.uk/terms/chembl#ProteinTarget> {
}

<http://rdf.ebi.ac.uk/terms/chembl#Document> & <http://rdf.ebi.ac.uk/terms/chembl#ChEMBL> {
  <http://purl.org/ontology/bibo/pageStart> xsd:string?,
  <http://purl.org/dc/terms/date> xsd:integer?,
  <http://purl.org/ontology/bibo/issue> xsd:string?,
  <http://rdf.ebi.ac.uk/terms/chembl#documentType> xsd:string,
  <http://purl.org/ontology/bibo/doi> xsd:string?,
  (
    <http://rdf.ebi.ac.uk/terms/chembl#hasJournal> .* | #No multiplicity defined defaulted to * : ref to invalid type
    <http://rdf.ebi.ac.uk/terms/chembl#hasJournal> @<http://rdf.ebi.ac.uk/terms/chembl#Journal>?
  ),
  <http://purl.org/ontology/bibo/pageEnd> xsd:string?,
  <http://purl.org/ontology/bibo/volume> xsd:string?,
  <http://purl.org/ontology/bibo/pmid> .?
}

<http://rdf.ebi.ac.uk/terms/chembl#EmoleculesRef> & <http://rdf.ebi.ac.uk/terms/chembl#MoleculeDbRef> {
}

<http://rdf.ebi.ac.uk/terms/chembl#ProteinMolecule> & <http://rdf.ebi.ac.uk/terms/chembl#Biological> {
}

<http://rdf.ebi.ac.uk/terms/chembl#BioComponent> & <http://rdf.ebi.ac.uk/terms/chembl#ChEMBL> {
}

<http://rdf.ebi.ac.uk/terms/chembl#NonMolecular> & <http://rdf.ebi.ac.uk/terms/chembl#Target> {
}

<http://rdf.ebi.ac.uk/terms/chembl#SmallMolecule> & <http://rdf.ebi.ac.uk/terms/chembl#Substance> {
}

<http://rdf.ebi.ac.uk/terms/chembl#EnsemblGeneRef> & <http://rdf.ebi.ac.uk/terms/chembl#TargetCmptDbRef> {
}

<http://rdf.ebi.ac.uk/terms/chembl#BindingSite> & <http://rdf.ebi.ac.uk/terms/chembl#ChEMBL> {
  <http://rdf.ebi.ac.uk/terms/chembl#bindingSiteName> xsd:string
}

<http://semanticscience.org/resource/CHEMINF_000305> {
  <http://semanticscience.org/resource/SIO_000300> xsd:double,
  <http://www.w3.org/2000/01/rdf-schema#label> xsd:string
}

<http://rdf.ebi.ac.uk/terms/chembl#ProteinNucleicAcidComplex> & <http://rdf.ebi.ac.uk/terms/chembl#Molecular> {
}

<http://rdf.ebi.ac.uk/terms/chembl#IupharTargetRef> & <http://rdf.ebi.ac.uk/terms/chembl#TargetCmptDbRef> {
}

<http://rdf.ebi.ac.uk/terms/chembl#ProteinComplex> & <http://rdf.ebi.ac.uk/terms/chembl#ProteinTarget> {
}

<http://rdf.ebi.ac.uk/terms/chembl#SelleckRef> & <http://rdf.ebi.ac.uk/terms/chembl#MoleculeDbRef> {
}

<http://semanticscience.org/resource/CHEMINF_000321> {
  <http://www.w3.org/2000/01/rdf-schema#label> xsd:string,
  <http://semanticscience.org/resource/SIO_000300> xsd:double
}

<http://semanticscience.org/resource/CHEMINF_000323> {
  <http://semanticscience.org/resource/SIO_000300> xsd:double,
  <http://www.w3.org/2000/01/rdf-schema#label> xsd:string
}

<http://semanticscience.org/resource/CHEMINF_000324> {
  <http://www.w3.org/2000/01/rdf-schema#label> xsd:string,
  <http://semanticscience.org/resource/SIO_000300> xsd:double
}

<http://rdf.ebi.ac.uk/terms/chembl#SureChemRef> & <http://rdf.ebi.ac.uk/terms/chembl#MoleculeDbRef> {
}

<http://rdf.ebi.ac.uk/terms/chembl#UniprotRef> & <http://rdf.ebi.ac.uk/terms/chembl#TargetCmptDbRef> {
}

<http://rdf.ebi.ac.uk/terms/chembl#PdbeRef> & <http://rdf.ebi.ac.uk/terms/chembl#MoleculeDbRef> {
}

<http://rdf.ebi.ac.uk/terms/chembl#Source> & <http://rdf.ebi.ac.uk/terms/chembl#ChEMBL> {
}

<http://rdf.ebi.ac.uk/terms/chembl#PubchemThomPharmRef> & <http://rdf.ebi.ac.uk/terms/chembl#MoleculeDbRef> {
}

<http://semanticscience.org/resource/CHEMINF_000350> {
  <http://semanticscience.org/resource/SIO_000300> xsd:double,
  <http://www.w3.org/2000/01/rdf-schema#label> xsd:string
}

<http://rdf.ebi.ac.uk/terms/chembl#ProteinProteinInteraction> & <http://rdf.ebi.ac.uk/terms/chembl#ProteinTarget> {
}

<http://semanticscience.org/resource/CHEMINF_000218> {
  <http://www.w3.org/2000/01/rdf-schema#label> xsd:string,
  <http://semanticscience.org/resource/SIO_000300> xsd:double
}

<http://rdf.ebi.ac.uk/terms/chembl#IbmPatentStructureRef> & <http://rdf.ebi.ac.uk/terms/chembl#MoleculeDbRef> {
}

<http://rdf.ebi.ac.uk/terms/chembl#PubchemBioassayRef> & <http://rdf.ebi.ac.uk/terms/chembl#AssayDbRef> {
}

<http://rdf.ebi.ac.uk/terms/chembl#UndefinedSubstance> & <http://rdf.ebi.ac.uk/terms/chembl#Substance> {
}

<http://rdf.ebi.ac.uk/terms/chembl#DrugbankRef> {
  <http://www.w3.org/2000/01/rdf-schema#label> xsd:string
}

<http://rdf.ebi.ac.uk/terms/chembl#IbmPatentRef> & <http://rdf.ebi.ac.uk/terms/chembl#MoleculeDbRef> {
}

<http://rdf.ebi.ac.uk/terms/chembl#WikipediaTargetCmptRef> & <http://rdf.ebi.ac.uk/terms/chembl#TargetCmptDbRef> {
}

<http://rdf.ebi.ac.uk/terms/chembl#UnclassifiedSubstance> & <http://rdf.ebi.ac.uk/terms/chembl#UndefinedSubstance> {
}

<http://rdf.ebi.ac.uk/terms/chembl#OligosaccharideTarget> & <http://rdf.ebi.ac.uk/terms/chembl#Molecular> {
}

<http://rdf.ebi.ac.uk/terms/chembl#Activity> & <http://rdf.ebi.ac.uk/terms/chembl#ChEMBL> {
  <http://rdf.ebi.ac.uk/terms/chembl#standardUnits> xsd:string?,
  <http://rdf.ebi.ac.uk/terms/chembl#publishedUnits> xsd:string?,
  <http://rdf.ebi.ac.uk/terms/chembl#standardValue> xsd:double?,
  <http://rdf.ebi.ac.uk/terms/chembl#dataValidityIssue> xsd:boolean?,
  <http://rdf.ebi.ac.uk/terms/chembl#standardRelation> xsd:string?,
  <http://www.bioassayontology.org/bao#BAO_0000208> .,
  <http://rdf.ebi.ac.uk/terms/chembl#potentialDuplicate> xsd:boolean?,
  <http://rdf.ebi.ac.uk/terms/chembl#activityComment> xsd:string?,
  <http://rdf.ebi.ac.uk/terms/chembl#dataValidityComment> xsd:string?,
  <http://rdf.ebi.ac.uk/terms/chembl#publishedRelation> xsd:string?,
  <http://rdf.ebi.ac.uk/terms/chembl#pChembl> xsd:double?,
  <http://rdf.ebi.ac.uk/terms/chembl#publishedValue> xsd:double?,
  <http://rdf.ebi.ac.uk/terms/chembl#hasQUDT> .?,
  <http://rdf.ebi.ac.uk/terms/chembl#publishedType> xsd:string?,
  <http://rdf.ebi.ac.uk/terms/chembl#standardType> xsd:string?,
  <http://rdf.ebi.ac.uk/terms/chembl#hasUnitOnto> .?
}

<http://rdf.ebi.ac.uk/terms/chembl#ADMET> & <http://rdf.ebi.ac.uk/terms/chembl#UndefinedTarget> {
}

<http://rdf.ebi.ac.uk/terms/chembl#IupharRef> & <http://rdf.ebi.ac.uk/terms/chembl#MoleculeDbRef> {
}

<http://rdf.ebi.ac.uk/terms/chembl#UnknownSubstance> & <http://rdf.ebi.ac.uk/terms/chembl#UndefinedSubstance> {
}

<http://rdf.ebi.ac.uk/terms/chembl#Assay> & <http://rdf.ebi.ac.uk/terms/chembl#ChEMBL> {
  <http://rdf.ebi.ac.uk/terms/chembl#hasCellLine> @<http://rdf.ebi.ac.uk/terms/chembl#CellLine>?,
  <http://rdf.ebi.ac.uk/terms/chembl#assayCellType> xsd:string?,
  <http://rdf.ebi.ac.uk/terms/chembl#targetConfDesc> xsd:string,
  <http://rdf.ebi.ac.uk/terms/chembl#targetConfScore> xsd:integer?,
  <http://rdf.ebi.ac.uk/terms/chembl#assayType> xsd:string,
  <http://rdf.ebi.ac.uk/terms/chembl#assayCategory> xsd:string?,
  <http://rdf.ebi.ac.uk/terms/chembl#assaySubCellFrac> xsd:string?,
  <http://rdf.ebi.ac.uk/terms/chembl#assayXref> @<http://rdf.ebi.ac.uk/terms/chembl#PubchemBioassayRef>?,
  <http://rdf.ebi.ac.uk/terms/chembl#hasSource> @<http://rdf.ebi.ac.uk/terms/chembl#Source>,
  <http://rdf.ebi.ac.uk/terms/chembl#assayTestType> xsd:string?,
  <http://www.bioassayontology.org/bao#BAO_0000205> .,
  <http://rdf.ebi.ac.uk/terms/chembl#targetRelDesc> xsd:string,
  <http://rdf.ebi.ac.uk/terms/chembl#targetRelType> xsd:string,
  <http://rdf.ebi.ac.uk/terms/chembl#assayTissue> xsd:string?,
  <http://rdf.ebi.ac.uk/terms/chembl#assayStrain> xsd:string?
}

<http://rdf.ebi.ac.uk/terms/chembl#Organism> & <http://rdf.ebi.ac.uk/terms/chembl#NonMolecular> {
}

<http://rdf.ebi.ac.uk/terms/chembl#ProteinSelectivityGroup> & <http://rdf.ebi.ac.uk/terms/chembl#ProteinTarget> {
}

<http://rdf.ebi.ac.uk/terms/chembl#GoFunctionRef> & <http://rdf.ebi.ac.uk/terms/chembl#TargetCmptDbRef> {
}

<http://rdf.ebi.ac.uk/terms/chembl#NucleicAcid> & <http://rdf.ebi.ac.uk/terms/chembl#Molecular> {
}

<http://rdf.ebi.ac.uk/terms/chembl#CellLine> & <http://rdf.ebi.ac.uk/terms/chembl#ChEMBL> {
  <http://rdf.ebi.ac.uk/terms/chembl#hasCLO> .?,
  <http://rdf.ebi.ac.uk/terms/chembl#cellosaurusId> xsd:string?,
  <http://rdf.ebi.ac.uk/terms/chembl#isCellLineForAssay> @<http://rdf.ebi.ac.uk/terms/chembl#Assay>*,
  <http://rdf.ebi.ac.uk/terms/chembl#isCellLineForTarget> @<http://rdf.ebi.ac.uk/terms/chembl#CellLineTarget>*,
  <http://rdf.ebi.ac.uk/terms/chembl#hasEFO> .?
}

<http://rdf.ebi.ac.uk/terms/chembl#GoProcessRef> & <http://rdf.ebi.ac.uk/terms/chembl#TargetCmptDbRef> {
}

<http://rdf.ebi.ac.uk/terms/chembl#ReactomeRef> & <http://rdf.ebi.ac.uk/terms/chembl#TargetCmptDbRef> {
}

<http://rdf.ebi.ac.uk/terms/chembl#WikipediaMolRef> & <http://rdf.ebi.ac.uk/terms/chembl#MoleculeDbRef> {
}

<http://rdf.ebi.ac.uk/terms/chembl#MicadRef> & <http://rdf.ebi.ac.uk/terms/chembl#TargetCmptDbRef> {
}

<http://rdf.ebi.ac.uk/terms/chembl#SmallMoleculeTarget> & <http://rdf.ebi.ac.uk/terms/chembl#Molecular> {
}

<http://rdf.ebi.ac.uk/terms/chembl#AtlasRef> & <http://rdf.ebi.ac.uk/terms/chembl#MoleculeDbRef> {
}

<http://rdf.ebi.ac.uk/terms/chembl#HmdbRef> & <http://rdf.ebi.ac.uk/terms/chembl#MoleculeDbRef> {
}

<http://www.w3.org/2002/07/owl#ObjectProperty> {
  <http://www.w3.org/2004/02/skos/core#prefLabel> xsd:string,
  <http://purl.org/dc/elements/1.1/description> xsd:string
}

<http://rdf.ebi.ac.uk/terms/chembl#CellTherapy> & <http://rdf.ebi.ac.uk/terms/chembl#Biological> {
}

<http://rdf.ebi.ac.uk/terms/chembl#Phenotype> & <http://rdf.ebi.ac.uk/terms/chembl#NonMolecular> {
}

<http://rdf.ebi.ac.uk/terms/chembl#PubchemDotfRef> & <http://rdf.ebi.ac.uk/terms/chembl#MoleculeDbRef> {
}

<http://rdf.ebi.ac.uk/terms/chembl#GoComponentRef> & <http://rdf.ebi.ac.uk/terms/chembl#TargetCmptDbRef> {
}

<http://rdf.ebi.ac.uk/terms/chembl#ProteinComplexGroup> & <http://rdf.ebi.ac.uk/terms/chembl#ProteinTarget> {
}

<http://rdf.ebi.ac.uk/terms/chembl#Metal> & <http://rdf.ebi.ac.uk/terms/chembl#Molecular> {
}

<http://rdf.ebi.ac.uk/terms/chembl#CellLineTarget> & <http://rdf.ebi.ac.uk/terms/chembl#NonMolecular> {
  <http://rdf.ebi.ac.uk/terms/chembl#isTargetForCellLine> @<http://rdf.ebi.ac.uk/terms/chembl#CellLine>?
}

<http://rdf.ebi.ac.uk/terms/chembl#KeggLigandRef> & <http://rdf.ebi.ac.uk/terms/chembl#MoleculeDbRef> {
}

<http://rdf.ebi.ac.uk/terms/chembl#Tissue> & <http://rdf.ebi.ac.uk/terms/chembl#NonMolecular> {
}

<http://rdf.ebi.ac.uk/terms/chembl#CGDRef> & <http://rdf.ebi.ac.uk/terms/chembl#TargetCmptDbRef> {
}

<http://rdf.ebi.ac.uk/terms/chembl#AssayDbRef> & <http://rdf.ebi.ac.uk/terms/chembl#DatabaseReference> {
}

<http://www.w3.org/2002/07/owl#DatatypeProperty> {
  <http://purl.org/dc/elements/1.1/description> xsd:string?,
  <http://www.w3.org/2004/02/skos/core#prefLabel> xsd:string
}

<http://rdf.ebi.ac.uk/terms/chembl#Enzyme> & <http://rdf.ebi.ac.uk/terms/chembl#Biological> {
}

<http://rdf.ebi.ac.uk/terms/chembl#SubCellular> & <http://rdf.ebi.ac.uk/terms/chembl#NonMolecular> {
}

<http://rdf.ebi.ac.uk/terms/chembl#PfamRef> & <http://rdf.ebi.ac.uk/terms/chembl#TargetCmptDbRef> {
}
