# Supplementary material for: RDF2Graph a tool to recover, understand and validate the ontology of an RDF resource
Source: J Biomed Semantics. 2015 Oct 23;6:39. doi: 10.1186/s13326-015-0038-9 (PMC4619317; doi:10.1186/s13326-015-0038-9)
Supplement: Additional file 1 — Output files. Each output format of the following RDF resources: i) the CHEBI database, ii) Reactome (Biopax level 3) database, iii) UniProt database, iv) SAPP. (1,572 kb) [file 13326_2015_38_MOESM1_ESM.gz › shex/uniprot.shex]

PREFIX xsd: <http://www.w3.org/2001/XMLSchema#>
PREFIX rdf: <http://www.w3.org/1999/02/22-rdf-syntax-ns#>

<http://purl.uniprot.org/core/Status> {
  <http://www.w3.org/2000/01/rdf-schema#label> xsd:string,
  <http://www.w3.org/2000/01/rdf-schema#comment> xsd:string?
}

<http://purl.uniprot.org/core/Function_Annotation> & <http://purl.uniprot.org/core/Annotation> {
}

<http://purl.uniprot.org/core/Annotation> {
  <http://purl.uniprot.org/core/sequence> @<http://purl.uniprot.org/core/Sequence>*,
  <http://www.w3.org/2000/01/rdf-schema#comment> xsd:string*
}

<http://www.w3.org/2002/07/owl#Thing> {
}

<http://purl.uniprot.org/core/Cluster> {
  <http://purl.uniprot.org/core/modified> xsd:date,
  <http://purl.uniprot.org/core/commonTaxon> @<http://purl.uniprot.org/core/Taxon>?,
  <http://purl.uniprot.org/core/identity> xsd:float,
  <http://purl.uniprot.org/core/member> @<http://purl.uniprot.org/core/Sequence>+,
  <http://www.w3.org/2000/01/rdf-schema#label> xsd:string
}

<http://purl.uniprot.org/core/Experimental_Information_Annotation> & <http://purl.uniprot.org/core/Sequence_Annotation> {
}

<http://purl.uniprot.org/core/Sequence_Annotation> & <http://purl.uniprot.org/core/Annotation> {
  <http://purl.uniprot.org/core/substitution> xsd:string+,
  <http://purl.uniprot.org/core/conflictingSequence> @<http://purl.uniprot.org/core/External_Sequence>,
  <http://purl.uniprot.org/core/range> @<http://biohackathon.org/resource/faldo#Region>*
}

<http://purl.uniprot.org/core/Disulfide_Bond_Annotation> & <http://purl.uniprot.org/core/Modification_Annotation> {
}

<http://purl.uniprot.org/core/Modification_Annotation> & <http://purl.uniprot.org/core/Sequence_Annotation> {
}

<http://purl.uniprot.org/core/Database> & <http://www.w3.org/2002/07/owl#Class> {
  <http://purl.uniprot.org/core/urlTemplate> xsd:string,
  <http://purl.uniprot.org/core/linkIsExplicit> xsd:boolean?,
  <http://purl.uniprot.org/core/category> xsd:string,
  <http://purl.uniprot.org/core/abbreviation> xsd:string,
  (
    <http://purl.uniprot.org/core/citation> @<http://purl.uniprot.org/core/Citation>? |
    <http://purl.uniprot.org/core/citation> @<http://www.w3.org/1999/02/22-rdf-syntax-ns#Statement>? |
    <http://purl.uniprot.org/core/citation> @<http://purl.uniprot.org/core/Strain>?
  ),
  <http://purl.org/dc/terms/identifier> xsd:string
}

<http://www.w3.org/2002/07/owl#Class> {
  <http://purl.uniprot.org/core/obsolete> xsd:boolean?,
  <http://www.w3.org/2004/02/skos/core#narrower> @<http://www.w3.org/2002/07/owl#Class>*,
  <http://purl.uniprot.org/core/replacedBy> @<http://www.w3.org/2002/07/owl#Class>*,
  <http://www.w3.org/2004/02/skos/core#narrowerTransitive> @<http://www.w3.org/2002/07/owl#Class>*,
  <http://www.w3.org/2004/02/skos/core#altLabel> xsd:string*,
  <http://purl.uniprot.org/core/replaces> @<http://www.w3.org/2002/07/owl#Class>*,
  <http://www.w3.org/2004/02/skos/core#prefLabel> xsd:string?
}

<http://purl.uniprot.org/core/Taxon> & <http://www.w3.org/2002/07/owl#Class> {
  <http://purl.uniprot.org/core/referenceProteome> xsd:boolean?,
  <http://xmlns.com/foaf/0.1/depiction> @<http://xmlns.com/foaf/0.1/Image>*,
  <http://www.w3.org/2000/01/rdf-schema#seeAlso> @<http://purl.uniprot.org/core/Resource>?,
  <http://purl.uniprot.org/core/reviewed> xsd:boolean?,
  <http://purl.uniprot.org/core/otherName> xsd:string*,
  <http://purl.uniprot.org/core/scientificName> xsd:string?,
  (
    <http://purl.uniprot.org/core/rank> @<http://purl.uniprot.org/core/Rank>? |
    <http://purl.uniprot.org/core/rank> @<http://www.w3.org/2002/07/owl#Thing>?
  ),
  <http://purl.uniprot.org/core/synonym> xsd:string?,
  <http://purl.uniprot.org/core/host> @<http://purl.uniprot.org/core/Taxon>*,
  <http://purl.uniprot.org/core/mnemonic> xsd:string?,
  <http://purl.uniprot.org/core/commonName> xsd:string?,
  <http://purl.uniprot.org/core/complete> xsd:boolean?,
  <http://purl.uniprot.org/core/representativeProteome> xsd:boolean?,
  (
    <http://purl.uniprot.org/core/strain> @<http://www.w3.org/1999/02/22-rdf-syntax-ns#Statement>* |
    <http://purl.uniprot.org/core/strain> @<http://purl.uniprot.org/core/Citation>? |
    <http://purl.uniprot.org/core/strain> @<http://purl.uniprot.org/core/Strain>*
  ),
  <http://purl.uniprot.org/core/partOfLineage> xsd:boolean
}

<http://purl.uniprot.org/core/Binding_Site_Annotation> & <http://purl.uniprot.org/core/Site_Annotation> {
}

<http://purl.uniprot.org/core/Site_Annotation> & <http://purl.uniprot.org/core/Sequence_Annotation> {
}

<http://xmlns.com/foaf/0.1/Image> {
  <http://purl.uniprot.org/core/height> xsd:integer,
  <http://purl.uniprot.org/core/width> xsd:integer
}

<http://purl.uniprot.org/core/Unassigned_RNA> & <http://purl.uniprot.org/core/RNA> {
}

<http://purl.uniprot.org/core/RNA> & <http://purl.uniprot.org/core/Molecule> {
}

<http://purl.uniprot.org/core/Protein> {
  <http://purl.uniprot.org/core/complete> xsd:boolean?,
  <http://purl.uniprot.org/core/citation> @<http://purl.uniprot.org/core/Citation>*,
  <http://purl.uniprot.org/core/annotation> @<http://purl.uniprot.org/core/Annotation>*,
  <http://purl.uniprot.org/core/replacedBy> @<http://purl.uniprot.org/core/Protein>*,
  <http://purl.uniprot.org/core/representativeFor> @<http://purl.uniprot.org/core/Cluster>*,
  <http://purl.uniprot.org/core/version> xsd:integer?,
  <http://purl.uniprot.org/core/sequence> @<http://purl.uniprot.org/core/Sequence>*,
  <http://purl.uniprot.org/core/isolatedFrom> @<http://purl.uniprot.org/core/Tissue>*,
  <http://purl.uniprot.org/core/created> xsd:date?,
  <http://purl.uniprot.org/core/organism> @<http://purl.uniprot.org/core/Taxon>?,
  <http://www.w3.org/2000/01/rdf-schema#seeAlso> @<http://purl.uniprot.org/core/Resource>*,
  <http://purl.uniprot.org/core/interaction> @<http://purl.uniprot.org/core/Interaction>*,
  <http://purl.uniprot.org/core/replaces> @<http://purl.uniprot.org/core/Protein>*,
  <http://purl.uniprot.org/core/classifiedWith> @<http://purl.uniprot.org/core/Concept>*,
  <http://purl.uniprot.org/core/domain> @<http://purl.uniprot.org/core/Part>*,
  (
    <http://purl.uniprot.org/core/enzyme> @<http://purl.uniprot.org/core/Enzyme>* |
    <http://purl.uniprot.org/core/enzyme> .?
  ),
  (
    <http://purl.uniprot.org/core/existence> @<http://purl.uniprot.org/core/Protein_Existence>? |
    <http://purl.uniprot.org/core/existence> @<http://www.w3.org/2002/07/owl#Thing>?
  ),
  (
    <http://purl.uniprot.org/core/proteome> @<http://purl.uniprot.org/core/Proteome_Component>* |
    <http://purl.uniprot.org/core/proteome> .*
  ),
  <http://www.w3.org/2000/01/rdf-schema#label> xsd:string*,
  <http://purl.uniprot.org/core/conflictingSequence> @<http://purl.uniprot.org/core/External_Sequence>*,
  <http://purl.uniprot.org/core/seedFor> @<http://purl.uniprot.org/core/Cluster>*,
  <http://purl.uniprot.org/core/attribution> .*, #No multiplicity defined defaulted to * : ref to invalid type
  (
    <http://purl.uniprot.org/core/encodedIn> @<http://purl.uniprot.org/core/Plasmid>* |
    <http://purl.uniprot.org/core/encodedIn> @<http://www.w3.org/2002/07/owl#Thing>? |
    <http://purl.uniprot.org/core/encodedIn> @<http://purl.uniprot.org/core/Organelle>?
  ),
  <http://purl.uniprot.org/core/obsolete> xsd:boolean?,
  <http://purl.uniprot.org/core/alternativeName> @<http://purl.uniprot.org/core/Structured_Name>*,
  <http://purl.uniprot.org/core/encodedBy> @<http://purl.uniprot.org/core/Gene>*,
  <http://purl.uniprot.org/core/component> @<http://purl.uniprot.org/core/Part>*,
  <http://purl.uniprot.org/core/recommendedName> @<http://purl.uniprot.org/core/Structured_Name>?,
  <http://purl.uniprot.org/core/modified> xsd:date?,
  <http://purl.uniprot.org/core/submittedName> @<http://purl.uniprot.org/core/Structured_Name>*,
  <http://purl.uniprot.org/core/oldMnemonic> xsd:string*,
  <http://purl.uniprot.org/core/withdrawnFromINSDC> xsd:string?,
  <http://purl.uniprot.org/core/mnemonic> xsd:string?,
  <http://purl.uniprot.org/core/reviewed> xsd:boolean
}

<http://purl.uniprot.org/core/Region_Annotation> & <http://purl.uniprot.org/core/Sequence_Annotation> {
}

<http://purl.uniprot.org/core/Domain_Assignment_Statement> & <http://www.w3.org/1999/02/22-rdf-syntax-ns#Statement> {
  <http://purl.uniprot.org/core/hits> xsd:integer
}

<http://www.w3.org/1999/02/22-rdf-syntax-ns#Statement> {
  <http://purl.org/dc/terms/identifier> xsd:string?,
  <http://purl.uniprot.org/core/citation> @<http://purl.uniprot.org/core/Citation>*,
  <http://purl.uniprot.org/core/sequence> @<http://purl.uniprot.org/core/Known_Sequence>?,
  (
    <http://purl.uniprot.org/core/status> @<http://purl.uniprot.org/core/Status>? |
    <http://purl.uniprot.org/core/status> @<http://www.w3.org/2002/07/owl#Thing>?
  ),
  (
    <http://purl.uniprot.org/core/source> @<http://purl.uniprot.org/core/Resource>* |
    <http://purl.uniprot.org/core/source> .*
  ),
  <http://purl.uniprot.org/core/name> xsd:string*
}

<http://purl.uniprot.org/core/Proteome_Component> {
  <http://purl.uniprot.org/core/proteinsInProteome> xsd:string+,
  <http://www.w3.org/2000/01/rdf-schema#seeAlso> .+,
  <http://www.w3.org/2000/01/rdf-schema#comment> xsd:string+
}

<http://biohackathon.org/resource/faldo#ExactPosition> & <http://biohackathon.org/resource/faldo#Position> {
  <http://biohackathon.org/resource/faldo#position> xsd:integer?
}

<http://purl.uniprot.org/core/Structured_Name> {
  <http://purl.uniprot.org/core/fullName> xsd:string?,
  <http://purl.uniprot.org/core/allergenName> xsd:string?,
  <http://purl.uniprot.org/core/shortName> xsd:string*,
  <http://purl.uniprot.org/core/ecName> xsd:string*,
  <http://purl.uniprot.org/core/cdAntigenName> xsd:string?,
  <http://purl.uniprot.org/core/internationalNonproprietaryName> xsd:string?
}

<http://purl.uniprot.org/core/Nucleotide_Mapping_Statement> & <http://www.w3.org/1999/02/22-rdf-syntax-ns#Statement> {
  <http://www.w3.org/2000/01/rdf-schema#comment> xsd:string?
}

<http://purl.uniprot.org/core/Known_Sequence> & <http://purl.uniprot.org/core/Sequence> {
  <http://purl.uniprot.org/core/version> xsd:integer*,
  <http://purl.uniprot.org/core/basedOn> @<http://purl.uniprot.org/core/Known_Sequence>?,
  <http://purl.uniprot.org/core/seedFor> @<http://purl.uniprot.org/core/Cluster>*,
  <http://purl.uniprot.org/core/replaces> .?,
  <http://purl.uniprot.org/core/modification> @<http://purl.uniprot.org/core/Alternative_Sequence_Annotation>*,
  <http://purl.uniprot.org/core/reviewed> xsd:boolean?,
  <http://www.w3.org/2000/01/rdf-schema#label> xsd:string?,
  <http://purl.uniprot.org/core/crc64Checksum> xsd:token?,
  <http://purl.uniprot.org/core/modified> xsd:date*,
  <http://purl.uniprot.org/core/organism> @<http://purl.uniprot.org/core/Taxon>?,
  <http://purl.uniprot.org/core/created> xsd:date?,
  <http://purl.uniprot.org/core/mass> xsd:integer?,
  <http://purl.uniprot.org/core/fragment> xsd:string?,
  <http://purl.uniprot.org/core/representativeFor> @<http://purl.uniprot.org/core/Cluster>*,
  <http://purl.uniprot.org/core/precursor> xsd:boolean?
}

<http://purl.uniprot.org/core/Absorption_Annotation> & <http://purl.uniprot.org/core/Biophysicochemical_Annotation> {
  <http://purl.uniprot.org/core/certain> xsd:boolean?,
  <http://purl.uniprot.org/core/maximum> xsd:integer
}

<http://purl.uniprot.org/core/Biophysicochemical_Annotation> & <http://purl.uniprot.org/core/Annotation> {
}

<http://purl.uniprot.org/core/Journal_Citation> & <http://purl.uniprot.org/core/Published_Citation> {
  <http://purl.uniprot.org/core/authorsIncomplete> xsd:boolean?,
  <http://www.w3.org/2000/01/rdf-schema#comment> xsd:string?,
  <http://xmlns.com/foaf/0.1/primaryTopicOf> .?,
  <http://purl.uniprot.org/core/erratum> @<http://purl.uniprot.org/core/Journal_Citation>*
}

<http://purl.uniprot.org/core/Citation> {
  <http://purl.uniprot.org/core/title> xsd:string*,
  <http://purl.uniprot.org/core/group> xsd:string*,
  <http://purl.uniprot.org/core/source> .?,
  <http://purl.uniprot.org/core/scope> xsd:string?,
  <http://purl.uniprot.org/core/date> xsd:gYearMonth,
  <http://purl.uniprot.org/core/author> xsd:string*
}

<http://purl.uniprot.org/core/MRNA> & <http://purl.uniprot.org/core/RNA> {
}

<http://purl.uniprot.org/core/Pathway_Annotation> & <http://purl.uniprot.org/core/Annotation> {
  <http://www.w3.org/2000/01/rdf-schema#seeAlso> @<http://purl.uniprot.org/core/Pathway>+
}

<http://purl.uniprot.org/core/Gene> & <http://www.w3.org/2004/02/skos/core#Concept> {
  <http://purl.uniprot.org/core/locusName> xsd:string*,
  <http://purl.uniprot.org/core/orfName> xsd:string*,
  <http://www.w3.org/2004/02/skos/core#altLabel> xsd:string*,
  <http://www.w3.org/2004/02/skos/core#prefLabel> xsd:string?
}

<http://www.w3.org/2004/02/skos/core#Concept> {
}

<http://purl.uniprot.org/core/Published_Citation> & <http://purl.uniprot.org/core/Citation> {
  <http://purl.org/dc/terms/identifier> xsd:string*,
  <http://purl.uniprot.org/core/date> xsd:gYear*,
  <http://purl.uniprot.org/core/name> xsd:string*,
  <http://purl.uniprot.org/core/volume> xsd:string*,
  <http://www.w3.org/2004/02/skos/core#exactMatch> .*,
  <http://purl.uniprot.org/core/place> xsd:string?,
  <http://purl.uniprot.org/core/pages> xsd:string*
}

<http://purl.uniprot.org/core/Molecule> {
}

<http://purl.uniprot.org/core/Part> {
  <http://purl.uniprot.org/core/enzyme> @<http://purl.uniprot.org/core/Enzyme>*,
  <http://purl.uniprot.org/core/alternativeName> @<http://purl.uniprot.org/core/Structured_Name>*,
  <http://purl.uniprot.org/core/recommendedName> @<http://purl.uniprot.org/core/Structured_Name>
}

<http://purl.uniprot.org/core/Ribosomal_Frameshifting> & <http://purl.uniprot.org/core/Alternative_Products_Annotation> {
}

<http://purl.uniprot.org/core/Alternative_Products_Annotation> & <http://purl.uniprot.org/core/Annotation> {
}

<http://purl.uniprot.org/core/Metal_Binding_Annotation> & <http://purl.uniprot.org/core/Site_Annotation> {
}

<http://purl.uniprot.org/core/Kinetics_Annotation> & <http://purl.uniprot.org/core/Biophysicochemical_Annotation> {
  <http://purl.uniprot.org/core/measuredAffinity> xsd:string*,
  <http://purl.uniprot.org/core/measuredActivity> xsd:string*
}

<http://purl.uniprot.org/core/Mutagenesis_Annotation> & <http://purl.uniprot.org/core/Experimental_Information_Annotation> {
}

<http://purl.uniprot.org/core/Molecule_Processing_Annotation> & <http://purl.uniprot.org/core/Sequence_Annotation> {
}

<http://purl.uniprot.org/core/Chain_Annotation> & <http://purl.uniprot.org/core/Molecule_Processing_Annotation> {
}

<http://purl.uniprot.org/core/Compositional_Bias_Annotation> & <http://purl.uniprot.org/core/Region_Annotation> {
}

<http://purl.uniprot.org/core/Biotechnology_Annotation> & <http://purl.uniprot.org/core/Annotation> {
}

<http://purl.uniprot.org/core/Natural_Variation_Annotation> & <http://purl.uniprot.org/core/Sequence_Annotation> {
}

<http://www.w3.org/2002/07/owl#Ontology> {
  <http://spinrdf.org/spin#imports> .*,
  <http://purl.org/dc/terms/license> .?
}

<http://purl.uniprot.org/core/Plasmid> {
  <http://www.w3.org/2000/01/rdf-schema#label> xsd:string*
}

<http://purl.uniprot.org/core/Strain> {
  <http://purl.uniprot.org/core/name> xsd:string*,
  (
    <http://purl.uniprot.org/core/source> .* |
    <http://purl.uniprot.org/core/source> @<http://purl.uniprot.org/core/Resource>?
  ),
  <http://purl.uniprot.org/core/scope> xsd:string*,
  <http://purl.org/dc/terms/identifier> xsd:string?,
  <http://www.w3.org/2000/01/rdf-schema#label> xsd:string?
}

<http://purl.uniprot.org/core/Alternative_Initiation_Annotation> & <http://purl.uniprot.org/core/Alternative_Products_Annotation> {
}

<http://biohackathon.org/resource/faldo#Region> {
  <http://biohackathon.org/resource/faldo#begin> @<http://biohackathon.org/resource/faldo#Position>?,
  <http://biohackathon.org/resource/faldo#end> @<http://biohackathon.org/resource/faldo#Position>?
}

<http://biohackathon.org/resource/faldo#Position> {
  <http://biohackathon.org/resource/faldo#reference> @<http://purl.uniprot.org/core/Known_Sequence>?
}

<http://purl.uniprot.org/core/Unassigned_DNA> & <http://purl.uniprot.org/core/DNA> {
}

<http://purl.uniprot.org/core/DNA> & <http://purl.uniprot.org/core/Molecule> {
}

<http://purl.uniprot.org/core/Tissue_Specificity_Annotation> & <http://purl.uniprot.org/core/Annotation> {
}

<http://purl.uniprot.org/core/Method> {
  <http://www.w3.org/2000/01/rdf-schema#comment> xsd:string?,
  <http://www.w3.org/2000/01/rdf-schema#label> xsd:string,
  <http://www.w3.org/2000/01/rdf-schema#seeAlso> xsd:anyURI?
}

<http://purl.uniprot.org/core/Nucleotide_Binding_Annotation> & <http://purl.uniprot.org/core/Region_Annotation> {
}

<http://purl.uniprot.org/core/Structure_Determination_Method> & <http://purl.uniprot.org/core/Method> {
}

<http://purl.uniprot.org/core/Modified_Sequence> & <http://purl.uniprot.org/core/Known_Sequence> {
}

<http://purl.uniprot.org/core/Citation_Mapping> {
  <http://purl.uniprot.org/core/protein> @<http://purl.uniprot.org/core/Protein>,
  <http://purl.uniprot.org/core/citation> @<http://purl.uniprot.org/core/Citation>?
}

<http://purl.uniprot.org/core/Concept> & <http://www.w3.org/2002/07/owl#Class> {
  <http://www.w3.org/2000/01/rdf-schema#seeAlso> @<http://purl.uniprot.org/core/Concept>*,
  <http://www.w3.org/2004/02/skos/core#exactMatch> .?,
  <http://purl.uniprot.org/core/category> @<http://purl.uniprot.org/core/Concept>?,
  <http://purl.uniprot.org/core/database> .?
}

<http://purl.uniprot.org/core/Nucleotide_Resource> & <http://purl.uniprot.org/core/Resource> {
  <http://purl.uniprot.org/core/locatedOn> @<http://purl.uniprot.org/core/Molecule>*,
  <http://purl.uniprot.org/core/version> xsd:integer?,
  <http://www.w3.org/2000/01/rdf-schema#seeAlso> .?,
  <http://purl.uniprot.org/core/modified> xsd:date?,
  <http://purl.uniprot.org/core/created> xsd:date?,
  (
    <http://purl.uniprot.org/core/organism> @<http://purl.uniprot.org/core/Taxon>? |
    <http://purl.uniprot.org/core/organism> .?
  ),
  <http://purl.uniprot.org/core/citation> @<http://purl.uniprot.org/core/Published_Citation>?
}

<http://purl.uniprot.org/core/Resource> {
  <http://purl.uniprot.org/core/database> @<http://purl.uniprot.org/core/Database>?
}

<http://purl.uniprot.org/core/Intramembrane_Annotation> & <http://purl.uniprot.org/core/Region_Annotation> {
}

<http://purl.uniprot.org/core/Sequence_Caution_Annotation> & <http://purl.uniprot.org/core/Sequence_Annotation> {
}

<http://purl.uniprot.org/core/Rank> {
  <http://www.w3.org/2000/01/rdf-schema#label> xsd:string
}

<http://purl.uniprot.org/core/Unknown_Sequence> & <http://purl.uniprot.org/core/Sequence> {
}

<http://purl.uniprot.org/core/Sequence> {
  <http://purl.uniprot.org/core/memberOf> @<http://purl.uniprot.org/core/Cluster>*,
  <http://purl.uniprot.org/core/name> xsd:string*,
  <http://purl.uniprot.org/core/length> xsd:integer?,
  <http://purl.uniprot.org/core/md5Checksum> xsd:token,
  (
    <http://purl.uniprot.org/core/sequenceFor> @<http://purl.uniprot.org/core/Protein>* |
    <http://purl.uniprot.org/core/sequenceFor> @<http://purl.uniprot.org/core/Nucleotide_Resource>* |
    <http://purl.uniprot.org/core/sequenceFor> .* #No multiplicity defined defaulted to * : ref to invalid type
  ),
  <http://purl.uniprot.org/core/organism> .?
}

<http://purl.uniprot.org/core/Zinc_Finger_Annotation> & <http://purl.uniprot.org/core/Region_Annotation> {
}

<http://purl.uniprot.org/core/Cross-link_Annotation> & <http://purl.uniprot.org/core/Modification_Annotation> {
}

<http://purl.uniprot.org/core/External_Sequence> & <http://purl.uniprot.org/core/Known_Sequence> {
  <http://purl.uniprot.org/core/translatedFrom> @<http://purl.uniprot.org/core/Nucleotide_Resource>*,
  <http://purl.uniprot.org/core/citation> @<http://purl.uniprot.org/core/Citation>?,
  <http://www.w3.org/2000/01/rdf-schema#comment> xsd:string?
}

<http://purl.uniprot.org/core/Orientation> & <http://purl.uniprot.org/core/Subcellular_Location> {
}

<http://purl.uniprot.org/core/Subcellular_Location> {
  <http://purl.uniprot.org/core/alias> xsd:string,
  <http://www.w3.org/2004/02/skos/core#altLabel> xsd:string*,
  <http://www.w3.org/2000/01/rdf-schema#comment> xsd:string,
  <http://purl.uniprot.org/core/relatedLocation> @<http://purl.uniprot.org/core/Subcellular_Location>*,
  <http://www.w3.org/2000/01/rdf-schema#subClassOf> @<http://purl.uniprot.org/core/Subcellular_Location>*,
  <http://www.w3.org/2004/02/skos/core#prefLabel> xsd:string,
  <http://www.w3.org/2002/07/owl#sameAs> @<http://purl.uniprot.org/core/Concept>?
}

<http://purl.uniprot.org/core/Sequence_Conflict_Annotation> & <http://purl.uniprot.org/core/Experimental_Information_Annotation> {
}

<http://purl.uniprot.org/core/Erroneous_Translation_Annotation> & <http://purl.uniprot.org/core/Sequence_Caution_Annotation> {
}

<http://purl.uniprot.org/core/Developmental_Stage_Annotation> & <http://purl.uniprot.org/core/Annotation> {
}

<http://purl.uniprot.org/core/Calcium_Binding_Annotation> & <http://purl.uniprot.org/core/Region_Annotation> {
}

<http://purl.uniprot.org/core/Book_Citation> & <http://purl.uniprot.org/core/Published_Citation> {
  <http://purl.uniprot.org/core/publisher> xsd:string?,
  <http://purl.uniprot.org/core/editor> xsd:string*
}

<http://purl.uniprot.org/core/Mass_Measurement_Method> & <http://purl.uniprot.org/core/Method> {
}

<http://purl.uniprot.org/core/Allergen_Annotation> & <http://purl.uniprot.org/core/Annotation> {
}

<http://purl.uniprot.org/core/Coiled_Coil_Annotation> & <http://purl.uniprot.org/core/Region_Annotation> {
}

<http://purl.uniprot.org/core/Glycosylation_Annotation> & <http://purl.uniprot.org/core/Modification_Annotation> {
}

<http://purl.uniprot.org/core/Pathway> & <http://www.w3.org/2002/07/owl#Class> {
}

<http://purl.uniprot.org/core/Beta_Strand_Annotation> & <http://purl.uniprot.org/core/Secondary_Structure_Annotation> {
}

<http://purl.uniprot.org/core/Secondary_Structure_Annotation> & <http://purl.uniprot.org/core/Sequence_Annotation> {
}

<http://purl.uniprot.org/core/Thesis_Citation> & <http://purl.uniprot.org/core/Published_Citation> {
  <http://purl.uniprot.org/core/institution> xsd:string
}

<http://purl.uniprot.org/core/Patent_Citation> & <http://purl.uniprot.org/core/Published_Citation> {
  <http://purl.uniprot.org/core/date> xsd:date
}

<http://purl.uniprot.org/core/Structure_Mapping_Statement> & <http://www.w3.org/1999/02/22-rdf-syntax-ns#Statement> {
  <http://purl.uniprot.org/core/chain> xsd:string+
}

<http://purl.uniprot.org/core/Observation_Citation> & <http://purl.uniprot.org/core/Unpublished_Citation> {
}

<http://purl.uniprot.org/core/Unpublished_Citation> & <http://purl.uniprot.org/core/Citation> {
}

<http://purl.uniprot.org/core/Transposon> {
  <http://www.w3.org/2000/01/rdf-schema#label> xsd:string
}

<http://purl.uniprot.org/core/Induction_Annotation> & <http://purl.uniprot.org/core/Annotation> {
}

<http://purl.uniprot.org/core/Tissue> {
  <http://www.w3.org/2000/01/rdf-schema#label> xsd:string?,
  <http://www.w3.org/2004/02/skos/core#altLabel> xsd:string*,
  <http://www.w3.org/2000/01/rdf-schema#seeAlso> .*, #No multiplicity defined defaulted to * : ref to invalid type
  <http://www.w3.org/2004/02/skos/core#prefLabel> xsd:string?
}

<http://purl.uniprot.org/core/Transit_Peptide_Annotation> & <http://purl.uniprot.org/core/Molecule_Processing_Annotation> {
}

<http://purl.uniprot.org/core/Enzyme> & <http://www.w3.org/2002/07/owl#Class> {
  <http://purl.uniprot.org/core/cofactor> xsd:string*,
  <http://www.w3.org/2004/02/skos/core#broaderTransitive> @<http://purl.uniprot.org/core/Enzyme>?,
  <http://purl.uniprot.org/core/activity> xsd:string*
}

<http://purl.uniprot.org/core/Non-terminal_Residue_Annotation> & <http://purl.uniprot.org/core/Experimental_Information_Annotation> {
}

<http://purl.uniprot.org/core/Submission_Citation> & <http://purl.uniprot.org/core/Published_Citation> {
  <http://purl.uniprot.org/core/submittedTo> xsd:string
}

<http://purl.uniprot.org/core/PTM_Annotation> & <http://purl.uniprot.org/core/Annotation> {
}

<http://purl.uniprot.org/core/Non-standard_Residue_Annotation> & <http://purl.uniprot.org/core/Modification_Annotation> {
}

<http://purl.uniprot.org/core/Proteome> {
  <http://www.w3.org/2000/01/rdf-schema#label> xsd:string,
  <http://www.w3.org/2000/01/rdf-schema#comment> xsd:string*,
  (
    <http://purl.uniprot.org/core/strain> @<http://purl.uniprot.org/core/Citation>? |
    <http://purl.uniprot.org/core/strain> @<http://purl.uniprot.org/core/Strain> |
    <http://purl.uniprot.org/core/strain> @<http://www.w3.org/1999/02/22-rdf-syntax-ns#Statement>?
  ),
  <http://www.w3.org/2000/01/rdf-schema#seeAlso> .?,
  <http://purl.uniprot.org/core/citation> @<http://purl.uniprot.org/core/Published_Citation>*,
  <http://purl.org/dc/terms/modified> xsd:date,
  (
    <http://purl.uniprot.org/core/organism> @<http://purl.uniprot.org/core/Taxon>? |
    <http://purl.uniprot.org/core/organism> .?
  ),
  <http://www.w3.org/2004/02/skos/core#narrower> @<http://purl.uniprot.org/core/Proteome_Component>+
}

<http://purl.uniprot.org/core/Natural_Variant_Annotation> & <http://purl.uniprot.org/core/Natural_Variation_Annotation> {
  <http://www.w3.org/2000/01/rdf-schema#seeAlso> .*
}

<http://purl.uniprot.org/core/Active_Site_Annotation> & <http://purl.uniprot.org/core/Site_Annotation> {
}

<http://purl.uniprot.org/core/Transcript_Resource> & <http://purl.uniprot.org/core/Resource> {
  <http://www.w3.org/2000/01/rdf-schema#comment> xsd:string?,
  (
    <http://purl.uniprot.org/core/transcribedFrom> @<http://purl.uniprot.org/core/Transcript_Resource>? |
    <http://purl.uniprot.org/core/transcribedFrom> .?
  ),
  (
    <http://purl.uniprot.org/core/translatedTo> .? |
    <http://purl.uniprot.org/core/translatedTo> @<http://purl.uniprot.org/core/Transcript_Resource>?
  )
}

<http://biohackathon.org/resource/faldo#FuzzyPosition> & <http://biohackathon.org/resource/faldo#Position> {
}

<http://purl.uniprot.org/core/NP_Binding_Annotation> & <http://purl.uniprot.org/core/Region_Annotation> {
}

<http://purl.uniprot.org/core/Cofactor_Annotation> & <http://purl.uniprot.org/core/Annotation> {
}

<http://purl.uniprot.org/core/Modified_Residue_Annotation> & <http://purl.uniprot.org/core/Modification_Annotation> {
}

<http://purl.uniprot.org/core/Interaction> {
  (
    <http://purl.uniprot.org/core/participant> .? |
    <http://purl.uniprot.org/core/participant> @<http://purl.uniprot.org/core/Participant>+
  ),
  <http://purl.uniprot.org/core/experiments> xsd:integer,
  <http://purl.uniprot.org/core/xeno> xsd:boolean
}

<http://purl.uniprot.org/core/Subunit_Annotation> & <http://purl.uniprot.org/core/Annotation> {
}

<http://purl.uniprot.org/core/Organelle> {
  <http://www.w3.org/2000/01/rdf-schema#label> xsd:string
}

<http://purl.uniprot.org/core/Cellular_Component> & <http://purl.uniprot.org/core/Subcellular_Location> {
  <http://www.w3.org/2000/01/rdf-schema#seeAlso> .?,
  <http://www.w3.org/2004/02/skos/core#exactMatch> @<http://purl.uniprot.org/core/Concept>?,
  <http://purl.uniprot.org/core/partOf> @<http://purl.uniprot.org/core/Cellular_Component>*,
  <http://purl.uniprot.org/core/citation> @<http://purl.uniprot.org/core/Citation>?
}

<http://purl.uniprot.org/core/Alternative_Splicing_Annotation> & <http://purl.uniprot.org/core/Alternative_Products_Annotation> {
}

<http://purl.uniprot.org/core/Family_Membership_Statement> & <http://www.w3.org/1999/02/22-rdf-syntax-ns#Statement> {
  <http://purl.uniprot.org/core/domains> xsd:integer
}

<http://purl.uniprot.org/core/Topology> & <http://purl.uniprot.org/core/Subcellular_Location> {
}

<http://purl.uniprot.org/core/Frameshift_Annotation> & <http://purl.uniprot.org/core/Sequence_Caution_Annotation> {
}

<http://purl.uniprot.org/core/Similarity_Annotation> & <http://purl.uniprot.org/core/Annotation> {
}

<http://purl.uniprot.org/core/Genomic_RNA> & <http://purl.uniprot.org/core/RNA> {
}

<http://purl.uniprot.org/core/Other_RNA> & <http://purl.uniprot.org/core/RNA> {
}

<http://purl.uniprot.org/core/Temperature_Dependence_Annotation> & <http://purl.uniprot.org/core/Biophysicochemical_Annotation> {
}

<http://purl.uniprot.org/core/Reference_Proteome> {
  <http://www.w3.org/2000/01/rdf-schema#comment> xsd:string*,
  <http://www.w3.org/2000/01/rdf-schema#seeAlso> .?,
  <http://www.w3.org/2000/01/rdf-schema#label> xsd:string,
  <http://purl.uniprot.org/core/organism> @<http://purl.uniprot.org/core/Taxon>,
  <http://purl.org/dc/terms/modified> xsd:date,
  <http://www.w3.org/2004/02/skos/core#narrower> @<http://purl.uniprot.org/core/Proteome_Component>+,
  (
    <http://purl.uniprot.org/core/strain> @<http://www.w3.org/1999/02/22-rdf-syntax-ns#Statement> |
    <http://purl.uniprot.org/core/strain> @<http://purl.uniprot.org/core/Strain>
  ),
  <http://purl.uniprot.org/core/citation> @<http://purl.uniprot.org/core/Published_Citation>*
}

<http://purl.uniprot.org/core/Turn_Annotation> & <http://purl.uniprot.org/core/Secondary_Structure_Annotation> {
}

<http://purl.uniprot.org/core/Propeptide_Annotation> & <http://purl.uniprot.org/core/Molecule_Processing_Annotation> {
}

<http://purl.uniprot.org/core/Topological_Domain_Annotation> & <http://purl.uniprot.org/core/Region_Annotation> {
}

<http://purl.uniprot.org/core/Participant> {
  <http://www.w3.org/2000/01/rdf-schema#label> xsd:string*,
  (
    <http://www.w3.org/2002/07/owl#sameAs> @<http://purl.uniprot.org/core/Protein>* |
    <http://www.w3.org/2002/07/owl#sameAs> @<http://purl.uniprot.org/core/Known_Sequence>?
  )
}

<http://purl.org/ontology/bibo/Journal> {
  <http://purl.org/ontology/bibo/coden> xsd:string?,
  <http://www.w3.org/2002/07/owl#sameAs> .?,
  <http://purl.org/ontology/bibo/shortTitle> xsd:string,
  <http://www.w3.org/2000/01/rdf-schema#comment> xsd:string?,
  <http://purl.org/ontology/bibo/title> xsd:string,
  <http://www.w3.org/2000/01/rdf-schema#seeAlso> .*,
  <http://purl.org/ontology/bibo/issn> xsd:string?,
  <http://purl.org/dc/terms/publisher> xsd:string?,
  <http://purl.uniprot.org/core/shortCoden> xsd:string?,
  <http://purl.org/ontology/bibo/eissn> xsd:string?
}

<http://purl.uniprot.org/core/Redox_Potential_Annotation> & <http://purl.uniprot.org/core/Biophysicochemical_Annotation> {
}

<http://biohackathon.org/resource/faldo#OneOfPosition> & <http://biohackathon.org/resource/faldo#FuzzyPosition> {
  <http://biohackathon.org/resource/faldo#possiblePosition> @<http://biohackathon.org/resource/faldo#Position>
}

<http://purl.uniprot.org/core/Repeat_Annotation> & <http://purl.uniprot.org/core/Region_Annotation> {
}

<http://purl.uniprot.org/core/Structure_Resource> & <http://purl.uniprot.org/core/Resource> {
  <http://purl.uniprot.org/core/resolution> xsd:float*,
  (
    <http://purl.uniprot.org/core/method> @<http://purl.uniprot.org/core/Structure_Determination_Method>* |
    <http://purl.uniprot.org/core/method> @<http://www.w3.org/2002/07/owl#Thing>*
  )
}

<http://purl.uniprot.org/core/Domain_Annotation> & <http://purl.uniprot.org/core/Annotation> {
}

<http://purl.uniprot.org/core/Signal_Peptide_Annotation> & <http://purl.uniprot.org/core/Molecule_Processing_Annotation> {
}

<http://purl.uniprot.org/core/Disease> {
  <http://purl.uniprot.org/core/mnemonic> xsd:string,
  <http://www.w3.org/2004/02/skos/core#altLabel> xsd:string*,
  <http://www.w3.org/2004/02/skos/core#prefLabel> xsd:string,
  (
    <http://www.w3.org/2000/01/rdf-schema#seeAlso> @<http://purl.uniprot.org/core/Resource>? |
    <http://www.w3.org/2000/01/rdf-schema#seeAlso> @<http://purl.uniprot.org/core/Concept>* |
    <http://www.w3.org/2000/01/rdf-schema#seeAlso> .* #No multiplicity defined defaulted to * : ref to invalid type
  ),
  <http://www.w3.org/2000/01/rdf-schema#comment> xsd:string
}

<http://purl.uniprot.org/core/Polymorphism_Annotation> & <http://purl.uniprot.org/core/Annotation> {
}

<http://purl.uniprot.org/core/Toxic_Dose_Annotation> & <http://purl.uniprot.org/core/Annotation> {
}

<http://purl.uniprot.org/core/Alternative_Sequence_Annotation> & <http://purl.uniprot.org/core/Natural_Variation_Annotation> {
}

<http://purl.uniprot.org/core/Pharmaceutical_Annotation> & <http://purl.uniprot.org/core/Annotation> {
}

<http://purl.uniprot.org/core/Non-adjacent_Residues_Annotation> & <http://purl.uniprot.org/core/Experimental_Information_Annotation> {
}

<http://purl.uniprot.org/core/Domain_Extent_Annotation> & <http://purl.uniprot.org/core/Region_Annotation> {
}

<http://purl.uniprot.org/core/Disruption_Phenotype_Annotation> & <http://purl.uniprot.org/core/Annotation> {
}

<http://purl.uniprot.org/core/Citation_Statement> & <http://www.w3.org/1999/02/22-rdf-syntax-ns#Statement> {
  (
    <http://purl.uniprot.org/core/context> @<http://purl.uniprot.org/core/Strain>* |
    <http://purl.uniprot.org/core/context> @<http://purl.uniprot.org/core/Transposon>? |
    <http://purl.uniprot.org/core/context> @<http://purl.uniprot.org/core/Plasmid>* |
    <http://purl.uniprot.org/core/context> @<http://purl.uniprot.org/core/Tissue>*
  ),
  <http://purl.uniprot.org/core/scope> xsd:string*,
  <http://purl.uniprot.org/core/attribution> .* #No multiplicity defined defaulted to * : ref to invalid type
}

<http://purl.uniprot.org/core/Mass_Spectrometry_Annotation> & <http://purl.uniprot.org/core/Experimental_Information_Annotation> {
  (
    <http://purl.uniprot.org/core/method> @<http://www.w3.org/2002/07/owl#Thing>? |
    <http://purl.uniprot.org/core/method> @<http://purl.uniprot.org/core/Mass_Measurement_Method>?
  ),
  <http://purl.uniprot.org/core/measuredValue> xsd:float,
  <http://purl.uniprot.org/core/measuredError> xsd:float?
}

<http://purl.uniprot.org/core/Transcribed_RNA> & <http://purl.uniprot.org/core/RNA> {
}

<http://purl.uniprot.org/core/Erroneous_Initiation_Annotation> & <http://purl.uniprot.org/core/Sequence_Caution_Annotation> {
}

<http://purl.uniprot.org/core/Peptide_Annotation> & <http://purl.uniprot.org/core/Molecule_Processing_Annotation> {
}

<http://purl.uniprot.org/core/Catalytic_Activity_Annotation> & <http://purl.uniprot.org/core/Annotation> {
}

<http://purl.uniprot.org/core/Genomic_DNA> & <http://purl.uniprot.org/core/DNA> {
}

<http://purl.uniprot.org/core/Erroneous_Gene_Model_Prediction_Annotation> & <http://purl.uniprot.org/core/Sequence_Caution_Annotation> {
}

<http://purl.uniprot.org/core/Other_DNA> & <http://purl.uniprot.org/core/DNA> {
}

<http://purl.uniprot.org/core/Motif_Annotation> & <http://purl.uniprot.org/core/Region_Annotation> {
}

<http://purl.uniprot.org/core/Viral_cRNA> & <http://purl.uniprot.org/core/RNA> {
}

<http://purl.uniprot.org/core/Representative_Proteome> {
  <http://purl.uniprot.org/core/organism> @<http://purl.uniprot.org/core/Taxon>,
  <http://www.w3.org/2004/02/skos/core#narrower> @<http://purl.uniprot.org/core/Proteome_Component>+,
  <http://purl.org/dc/terms/modified> xsd:date,
  <http://purl.uniprot.org/core/citation> @<http://purl.uniprot.org/core/Published_Citation>*,
  (
    <http://purl.uniprot.org/core/strain> @<http://www.w3.org/1999/02/22-rdf-syntax-ns#Statement>? |
    <http://purl.uniprot.org/core/strain> @<http://purl.uniprot.org/core/Strain>
  ),
  <http://www.w3.org/2000/01/rdf-schema#comment> xsd:string*,
  <http://www.w3.org/2000/01/rdf-schema#label> xsd:string,
  <http://www.w3.org/2000/01/rdf-schema#seeAlso> .?
}

<http://purl.uniprot.org/core/Helix_Annotation> & <http://purl.uniprot.org/core/Secondary_Structure_Annotation> {
}

<http://purl.uniprot.org/core/Electronic_Citation> & <http://purl.uniprot.org/core/Published_Citation> {
  <http://purl.uniprot.org/core/locator> xsd:string
}

<http://purl.uniprot.org/core/Caution_Annotation> & <http://purl.uniprot.org/core/Annotation> {
}

<http://purl.uniprot.org/core/Lipidation_Annotation> & <http://purl.uniprot.org/core/Modification_Annotation> {
}

<http://purl.uniprot.org/core/RNA_Editing_Annotation> & <http://purl.uniprot.org/core/Annotation> {
  <http://purl.uniprot.org/core/frameshift> xsd:boolean?,
  <http://biohackathon.org/resource/faldo#location> @<http://biohackathon.org/resource/faldo#Position>*
}

<http://purl.uniprot.org/core/Erroneous_Termination_Annotation> & <http://purl.uniprot.org/core/Sequence_Caution_Annotation> {
}

<http://biohackathon.org/resource/faldo#InRangePosition> & <http://biohackathon.org/resource/faldo#FuzzyPosition> {
  <http://biohackathon.org/resource/faldo#begin> @<http://biohackathon.org/resource/faldo#Position>?,
  <http://biohackathon.org/resource/faldo#end> @<http://biohackathon.org/resource/faldo#Position>?
}

<http://purl.uniprot.org/core/Subcellular_Location_Annotation> & <http://purl.uniprot.org/core/Annotation> {
  <http://purl.uniprot.org/core/locatedIn> .*, #No multiplicity defined defaulted to * : ref to invalid type
  <http://purl.uniprot.org/core/sequence> @<http://purl.uniprot.org/core/Molecule_Processing_Annotation>?
}

<http://purl.uniprot.org/core/Transmembrane_Annotation> & <http://purl.uniprot.org/core/Region_Annotation> {
}

<http://purl.uniprot.org/core/Disease_Annotation> & <http://purl.uniprot.org/core/Annotation> {
  <http://purl.uniprot.org/core/disease> @<http://purl.uniprot.org/core/Disease>?
}

<http://purl.uniprot.org/core/Sequence_Uncertainty_Annotation> & <http://purl.uniprot.org/core/Experimental_Information_Annotation> {
}

<http://purl.uniprot.org/core/Initiator_Methionine_Annotation> & <http://purl.uniprot.org/core/Molecule_Processing_Annotation> {
}

<http://purl.uniprot.org/core/Enzyme_Regulation_Annotation> & <http://purl.uniprot.org/core/Annotation> {
}

<http://purl.uniprot.org/core/Simple_Sequence> & <http://purl.uniprot.org/core/Known_Sequence> {
}

<http://purl.uniprot.org/core/Protein_Existence> {
  <http://www.w3.org/2000/01/rdf-schema#label> xsd:string,
  <http://www.w3.org/2000/01/rdf-schema#comment> xsd:string?
}

<http://purl.uniprot.org/core/PH_Dependence_Annotation> & <http://purl.uniprot.org/core/Biophysicochemical_Annotation> {
}

<http://purl.uniprot.org/core/Alternative_Promoter_Usage_Annotation> & <http://purl.uniprot.org/core/Alternative_Products_Annotation> {
}
