# Supplementary material for: RDF2Graph a tool to recover, understand and validate the ontology of an RDF resource
Source: J Biomed Semantics. 2015 Oct 23;6:39. doi: 10.1186/s13326-015-0038-9 (PMC4619317; doi:10.1186/s13326-015-0038-9)
Supplement: Additional file 1 — Output files. Each output format of the following RDF resources: i) the CHEBI database, ii) Reactome (Biopax level 3) database, iii) UniProt database, iv) SAPP. (1,572 kb) [file 13326_2015_38_MOESM1_ESM.gz › owl/sapp.owl]

@prefix rs:    <http://open-services.net/ns/core#> .
@prefix rdf:   <http://www.w3.org/1999/02/22-rdf-syntax-ns#> .
@prefix owl:   <http://www.w3.org/2002/07/owl#> .
@prefix rdfs:  <http://www.w3.org/2000/01/rdf-schema#> .
@prefix RDF2Graph: <http://ssb.wur.nl/RDF2Graph/> .

_:b0    a                  owl:Restriction ;
        owl:allValuesFrom  <http://www.w3.org/2001/XMLSchema#string> ;
        owl:onProperty     <http://csb.wur.nl/genome/medline_id> .

_:b1    a                  owl:Restriction ;
        owl:allValuesFrom  <http://www.w3.org/2001/XMLSchema#string> ;
        owl:onProperty     <http://csb.wur.nl/genome/journal> .

<http://csb.wur.nl/genome/smean>
        a            owl:DatatypeProperty ;
        rdfs:domain  <http://csb.wur.nl/genome/Signalp> ;
        rdfs:range   <http://www.w3.org/2001/XMLSchema#float> .

<http://csb.wur.nl/genome/cpos>
        a            owl:DatatypeProperty ;
        rdfs:domain  <http://csb.wur.nl/genome/Signalp> ;
        rdfs:range   <http://www.w3.org/2001/XMLSchema#integer> .

<http://csb.wur.nl/genome/data_file_division>
        a            owl:DatatypeProperty ;
        rdfs:domain  <http://csb.wur.nl/genome/DnaObject> ;
        rdfs:range   <http://www.w3.org/2001/XMLSchema#string> .

<http://csb.wur.nl/genome/Rrna>
        a                owl:Class ;
        rdfs:subClassOf  <http://csb.wur.nl/genome/Rna> ;
        rdfs:subClassOf  [ a                   owl:Class ;
                           owl:intersectionOf  ( _:b2 )
                         ] ;
        rdfs:subClassOf  [ a                   owl:Class ;
                           owl:intersectionOf  ( _:b3 )
                         ] .

<http://csb.wur.nl/genome/gi>
        a            owl:DatatypeProperty ;
        rdfs:domain  <http://csb.wur.nl/genome/DnaObject> ;
        rdfs:range   <http://www.w3.org/2001/XMLSchema#integer> .

_:b4    a                  owl:Restriction ;
        owl:allValuesFrom  <http://www.w3.org/2001/XMLSchema#string> ;
        owl:onProperty     <http://csb.wur.nl/genome/sequence> .

<http://csb.wur.nl/genome/crispr_length>
        a            owl:DatatypeProperty ;
        rdfs:domain  <http://csb.wur.nl/genome/Crispr> ;
        rdfs:range   <http://www.w3.org/2001/XMLSchema#string> .

_:b5    a                  owl:Restriction ;
        owl:allValuesFrom  <http://www.w3.org/2001/XMLSchema#string> ;
        owl:onProperty     <http://csb.wur.nl/genome/consrtm> .

_:b6    a                  owl:Restriction ;
        owl:allValuesFrom  <http://csb.wur.nl/genome/Protein> ;
        owl:onProperty     <http://csb.wur.nl/genome/protein> .

<http://csb.wur.nl/genome/dmaxcut>
        a            owl:DatatypeProperty ;
        rdfs:domain  <http://csb.wur.nl/genome/Signalp> ;
        rdfs:range   <http://www.w3.org/2001/XMLSchema#float> .

_:b7    a                  owl:Restriction ;
        owl:allValuesFrom  <http://www.w3.org/2001/XMLSchema#float> ;
        owl:onProperty     <http://csb.wur.nl/genome/cmax> .

_:b8    a                  owl:Restriction ;
        owl:allValuesFrom  <http://www.w3.org/2001/XMLSchema#integer> ;
        owl:onProperty     <http://csb.wur.nl/genome/begin> .

<http://csb.wur.nl/genome/Signalp>
        a                owl:Class ;
        rdfs:subClassOf  <http://csb.wur.nl/genome/ProteinFeature> ;
        rdfs:subClassOf  [ a                   owl:Class ;
                           owl:intersectionOf  ( _:b9 )
                         ] ;
        rdfs:subClassOf  [ a                   owl:Class ;
                           owl:intersectionOf  ( _:b10 )
                         ] ;
        rdfs:subClassOf  [ a                   owl:Class ;
                           owl:intersectionOf  ( _:b11 )
                         ] ;
        rdfs:subClassOf  [ a                   owl:Class ;
                           owl:intersectionOf  ( _:b12 )
                         ] ;
        rdfs:subClassOf  [ a                   owl:Class ;
                           owl:intersectionOf  ( _:b13 )
                         ] ;
        rdfs:subClassOf  [ a                   owl:Class ;
                           owl:intersectionOf  ( _:b14 )
                         ] ;
        rdfs:subClassOf  [ a                   owl:Class ;
                           owl:intersectionOf  ( _:b15 )
                         ] ;
        rdfs:subClassOf  [ a                   owl:Class ;
                           owl:intersectionOf  ( _:b16 )
                         ] ;
        rdfs:subClassOf  [ a                   owl:Class ;
                           owl:intersectionOf  ( _:b17 )
                         ] ;
        rdfs:subClassOf  [ a                   owl:Class ;
                           owl:intersectionOf  ( _:b7 )
                         ] ;
        rdfs:subClassOf  [ a                   owl:Class ;
                           owl:intersectionOf  ( _:b18 )
                         ] .

_:b19   a                  owl:Restriction ;
        owl:allValuesFrom  <http://www.w3.org/2001/XMLSchema#string> ;
        owl:onProperty     <http://csb.wur.nl/genome/taxonomy> .

<http://csb.wur.nl/genome/trna_type>
        a            owl:DatatypeProperty ;
        rdfs:domain  <http://csb.wur.nl/genome/Rna> ;
        rdfs:range   <http://www.w3.org/2001/XMLSchema#string> .

<http://csb.wur.nl/genome/signal>
        a            owl:DatatypeProperty ;
        rdfs:domain  <http://csb.wur.nl/genome/Signalp> ;
        rdfs:range   <http://www.w3.org/2001/XMLSchema#string> .

<http://csb.wur.nl/genome/db_xref>
        a            owl:DatatypeProperty ;
        rdfs:domain  [ a            owl:Class ;
                       owl:unionOf  ( <http://csb.wur.nl/genome/DnaObject> <http://csb.wur.nl/genome/Feature> )
                     ] ;
        rdfs:range   <http://www.w3.org/2001/XMLSchema#string> .

<http://csb.wur.nl/genome/sourcedb>
        a            owl:DatatypeProperty ;
        rdfs:domain  <http://csb.wur.nl/genome/Feature> ;
        rdfs:range   <http://www.w3.org/2001/XMLSchema#string> .

<http://csb.wur.nl/genome/codon_start>
        a            owl:DatatypeProperty ;
        rdfs:domain  <http://csb.wur.nl/genome/Cds> ;
        rdfs:range   <http://www.w3.org/2001/XMLSchema#integer> .

_:b11   a                  owl:Restriction ;
        owl:allValuesFrom  <http://www.w3.org/2001/XMLSchema#integer> ;
        owl:onProperty     <http://csb.wur.nl/genome/ypos> .

_:b20   a                  owl:Restriction ;
        owl:allValuesFrom  <http://www.w3.org/2001/XMLSchema#integer> ;
        owl:onProperty     <http://csb.wur.nl/genome/gi> .

_:b21   a                  owl:Restriction ;
        owl:allValuesFrom  <http://www.w3.org/2001/XMLSchema#integer> ;
        owl:onProperty     <http://csb.wur.nl/genome/sequence_version> .

_:b22   a                  owl:Restriction ;
        owl:allValuesFrom  <http://www.w3.org/2001/XMLSchema#string> ;
        owl:onProperty     <http://csb.wur.nl/genome/sequence> .

<http://csb.wur.nl/genome/ymax>
        a            owl:DatatypeProperty ;
        rdfs:domain  <http://csb.wur.nl/genome/Signalp> ;
        rdfs:range   <http://www.w3.org/2001/XMLSchema#float> .

_:b23   a                  owl:Restriction ;
        owl:allValuesFrom  <http://www.w3.org/2001/XMLSchema#integer> ;
        owl:onProperty     <http://csb.wur.nl/genome/transl_table> .

_:b24   a                  owl:Restriction ;
        owl:allValuesFrom  <http://www.w3.org/2001/XMLSchema#string> ;
        owl:onProperty     <http://csb.wur.nl/genome/md5> .

_:b25   a                  owl:Restriction ;
        owl:allValuesFrom  <http://www.w3.org/2001/XMLSchema#string> ;
        owl:onProperty     <http://csb.wur.nl/genome/start_type> .

_:b26   a                  owl:Restriction ;
        owl:allValuesFrom  <http://www.w3.org/2001/XMLSchema#string> ;
        owl:onProperty     <http://csb.wur.nl/genome/version> .

<http://csb.wur.nl/genome/medline_id>
        a            owl:DatatypeProperty ;
        rdfs:domain  <http://csb.wur.nl/genome/Pubmed> ;
        rdfs:range   <http://www.w3.org/2001/XMLSchema#string> .

<http://csb.wur.nl/genome/note>
        a            owl:DatatypeProperty ;
        rdfs:domain  <http://csb.wur.nl/genome/Feature> ;
        rdfs:range   <http://www.w3.org/2001/XMLSchema#string> .

_:b27   a                  owl:Restriction ;
        owl:allValuesFrom  <http://www.w3.org/2001/XMLSchema#string> ;
        owl:onProperty     <http://csb.wur.nl/genome/repeat> .

_:b28   a                  owl:Restriction ;
        owl:allValuesFrom  <http://www.w3.org/2001/XMLSchema#integer> ;
        owl:onProperty     <http://csb.wur.nl/genome/gene> .

<http://csb.wur.nl/genome/Feature>
        a                owl:Class ;
        rdfs:subClassOf  [ a            owl:Class ;
                           owl:unionOf  ( _:b29 _:b30 )
                         ] ;
        rdfs:subClassOf  [ a                   owl:Class ;
                           owl:intersectionOf  ( _:b31 )
                         ] ;
        rdfs:subClassOf  [ a                   owl:Class ;
                           owl:intersectionOf  ( _:b32 )
                         ] ;
        rdfs:subClassOf  [ a                   owl:Class ;
                           owl:intersectionOf  ( _:b33 )
                         ] ;
        rdfs:subClassOf  [ a                   owl:Class ;
                           owl:intersectionOf  ( _:b34 )
                         ] ;
        rdfs:subClassOf  [ a                   owl:Class ;
                           owl:intersectionOf  ( _:b35 )
                         ] ;
        rdfs:subClassOf  [ a                   owl:Class ;
                           owl:intersectionOf  ( _:b26 )
                         ] ;
        rdfs:subClassOf  [ a                   owl:Class ;
                           owl:intersectionOf  ( _:b8 )
                         ] ;
        rdfs:subClassOf  [ a                   owl:Class ;
                           owl:intersectionOf  ( _:b36 )
                         ] ;
        rdfs:subClassOf  [ a                   owl:Class ;
                           owl:intersectionOf  ( _:b37 )
                         ] ;
        rdfs:subClassOf  [ a                   owl:Class ;
                           owl:intersectionOf  ( _:b38 )
                         ] ;
        rdfs:subClassOf  [ a                   owl:Class ;
                           owl:intersectionOf  ( _:b39 )
                         ] .

<http://csb.wur.nl/genome/journal>
        a            owl:DatatypeProperty ;
        rdfs:domain  <http://csb.wur.nl/genome/Pubmed> ;
        rdfs:range   <http://www.w3.org/2001/XMLSchema#string> .

<http://csb.wur.nl/genome/smax>
        a            owl:DatatypeProperty ;
        rdfs:domain  <http://csb.wur.nl/genome/Signalp> ;
        rdfs:range   <http://www.w3.org/2001/XMLSchema#float> .

_:b16   a                  owl:Restriction ;
        owl:allValuesFrom  <http://www.w3.org/2001/XMLSchema#integer> ;
        owl:onProperty     <http://csb.wur.nl/genome/cpos> .

<http://csb.wur.nl/genome/taxonomy>
        a            owl:DatatypeProperty ;
        rdfs:domain  <http://csb.wur.nl/genome/Genome> ;
        rdfs:range   <http://www.w3.org/2001/XMLSchema#string> .

<http://csb.wur.nl/genome/ypos>
        a            owl:DatatypeProperty ;
        rdfs:domain  <http://csb.wur.nl/genome/Signalp> ;
        rdfs:range   <http://www.w3.org/2001/XMLSchema#integer> .

_:b40   a                   owl:Class ;
        owl:intersectionOf  ( _:b41 _:b6 ) .

_:b42   a                  owl:Restriction ;
        owl:allValuesFrom  <http://www.w3.org/2001/XMLSchema#string> ;
        owl:onProperty     <http://csb.wur.nl/genome/mol_type> .

_:b43   a                  owl:Restriction ;
        owl:allValuesFrom  <http://www.w3.org/2001/XMLSchema#string> ;
        owl:onProperty     <http://csb.wur.nl/genome/trna_type> .

_:b44   a                         owl:Restriction ;
        owl:onClass               <http://csb.wur.nl/genome/Signalp> ;
        owl:onProperty            <http://csb.wur.nl/genome/feature> ;
        owl:qualifiedCardinality  1 .

<http://csb.wur.nl/genome/tool>
        a            owl:DatatypeProperty ;
        rdfs:domain  <http://csb.wur.nl/genome/Feature> ;
        rdfs:range   <http://www.w3.org/2001/XMLSchema#string> .

<http://csb.wur.nl/genome/ec_number>
        a            owl:DatatypeProperty ;
        rdfs:domain  <http://csb.wur.nl/genome/Cds> ;
        rdfs:range   <http://www.w3.org/2001/XMLSchema#string> .

<http://csb.wur.nl/genome/pubmed_id>
        a            owl:DatatypeProperty ;
        rdfs:domain  <http://csb.wur.nl/genome/Pubmed> ;
        rdfs:range   <http://www.w3.org/2001/XMLSchema#string> .

_:b45   a                  owl:Restriction ;
        owl:allValuesFrom  <http://www.w3.org/2001/XMLSchema#string> ;
        owl:onProperty     <http://csb.wur.nl/genome/source> .

_:b37   a                  owl:Restriction ;
        owl:allValuesFrom  <http://www.w3.org/2001/XMLSchema#integer> ;
        owl:onProperty     <http://csb.wur.nl/genome/end> .

_:b46   a                  owl:Restriction ;
        owl:allValuesFrom  <http://www.w3.org/2001/XMLSchema#string> ;
        owl:onProperty     <http://csb.wur.nl/genome/crispr_length> .

_:b10   a                  owl:Restriction ;
        owl:allValuesFrom  <http://www.w3.org/2001/XMLSchema#float> ;
        owl:onProperty     <http://csb.wur.nl/genome/dmaxcut> .

<http://csb.wur.nl/genome/spos>
        a            owl:DatatypeProperty ;
        rdfs:domain  <http://csb.wur.nl/genome/Signalp> ;
        rdfs:range   <http://www.w3.org/2001/XMLSchema#integer> .

_:b47   a                  owl:Restriction ;
        owl:allValuesFrom  <http://csb.wur.nl/genome/Pubmed> ;
        owl:onProperty     <http://csb.wur.nl/genome/references> .

_:b17   a                  owl:Restriction ;
        owl:allValuesFrom  <http://www.w3.org/2001/XMLSchema#string> ;
        owl:onProperty     <http://csb.wur.nl/genome/network> .

_:b48   a                  owl:Restriction ;
        owl:allValuesFrom  <http://www.w3.org/2001/XMLSchema#string> ;
        owl:onProperty     <http://csb.wur.nl/genome/authors> .

_:b49   a                  owl:Restriction ;
        owl:allValuesFrom  <http://csb.wur.nl/genome/Signalp> ;
        owl:onProperty     <http://csb.wur.nl/genome/feature> .

_:b3    a                  owl:Restriction ;
        owl:allValuesFrom  <http://www.w3.org/2001/XMLSchema#string> ;
        owl:onProperty     <http://csb.wur.nl/genome/rrna_score> .

owl:Thing  a    owl:Class .

<http://csb.wur.nl/genome/trna_anti>
        a            owl:DatatypeProperty ;
        rdfs:domain  <http://csb.wur.nl/genome/Rna> ;
        rdfs:range   <http://www.w3.org/2001/XMLSchema#string> .

<http://csb.wur.nl/genome/end>
        a            owl:DatatypeProperty ;
        rdfs:domain  <http://csb.wur.nl/genome/Feature> ;
        rdfs:range   <http://www.w3.org/2001/XMLSchema#integer> .

<http://csb.wur.nl/genome/feature>
        a            owl:ObjectProperty ;
        rdfs:domain  [ a            owl:Class ;
                       owl:unionOf  ( <http://csb.wur.nl/genome/DnaObject> <http://csb.wur.nl/genome/Protein> <http://csb.wur.nl/genome/Cds> )
                     ] ;
        rdfs:range   [ a            owl:Class ;
                       owl:unionOf  ( <http://csb.wur.nl/genome/Feature> <http://csb.wur.nl/genome/Signalp> )
                     ] .

_:b50   a                  owl:Restriction ;
        owl:allValuesFrom  <http://www.w3.org/2001/XMLSchema#string> ;
        owl:onProperty     <http://csb.wur.nl/genome/repeat_length> .

<http://csb.wur.nl/genome/Tmrna>
        a                owl:Class ;
        rdfs:subClassOf  <http://csb.wur.nl/genome/Rna> .

<http://csb.wur.nl/genome/Pubmed>
        a                owl:Class ;
        rdfs:subClassOf  [ a                   owl:Class ;
                           owl:intersectionOf  ( _:b51 )
                         ] ;
        rdfs:subClassOf  [ a                   owl:Class ;
                           owl:intersectionOf  ( _:b48 )
                         ] ;
        rdfs:subClassOf  [ a                   owl:Class ;
                           owl:intersectionOf  ( _:b5 )
                         ] ;
        rdfs:subClassOf  [ a                   owl:Class ;
                           owl:intersectionOf  ( _:b1 )
                         ] ;
        rdfs:subClassOf  [ a                   owl:Class ;
                           owl:intersectionOf  ( _:b52 )
                         ] ;
        rdfs:subClassOf  [ a                   owl:Class ;
                           owl:intersectionOf  ( _:b0 )
                         ] ;
        rdfs:subClassOf  [ a                   owl:Class ;
                           owl:intersectionOf  ( _:b53 )
                         ] ;
        rdfs:subClassOf  [ a                   owl:Class ;
                           owl:intersectionOf  ( _:b54 )
                         ] .

_:b55   a                   owl:Class ;
        owl:intersectionOf  ( _:b56 ) .

_:b57   a                  owl:Restriction ;
        owl:allValuesFrom  <http://www.w3.org/2001/XMLSchema#string> ;
        owl:onProperty     <http://csb.wur.nl/genome/date> .

_:b58   a                  owl:Restriction ;
        owl:allValuesFrom  <http://www.w3.org/2001/XMLSchema#string> ;
        owl:onProperty     <http://csb.wur.nl/genome/strain> .

<http://csb.wur.nl/genome/network>
        a            owl:DatatypeProperty ;
        rdfs:domain  <http://csb.wur.nl/genome/Signalp> ;
        rdfs:range   <http://www.w3.org/2001/XMLSchema#string> .

<http://csb.wur.nl/genome/consrtm>
        a            owl:DatatypeProperty ;
        rdfs:domain  <http://csb.wur.nl/genome/Pubmed> ;
        rdfs:range   <http://www.w3.org/2001/XMLSchema#string> .

_:b59   a                  owl:Restriction ;
        owl:allValuesFrom  <http://www.w3.org/2001/XMLSchema#string> ;
        owl:onProperty     <http://csb.wur.nl/genome/ribosomal_slippage> .

<http://csb.wur.nl/genome/strand>
        a            owl:DatatypeProperty ;
        rdfs:domain  <http://csb.wur.nl/genome/Feature> ;
        rdfs:range   <http://www.w3.org/2001/XMLSchema#integer> .

_:b60   a                  owl:Restriction ;
        owl:allValuesFrom  <http://www.w3.org/2001/XMLSchema#string> ;
        owl:onProperty     <http://csb.wur.nl/genome/ec_number> .

_:b61   a                  owl:Restriction ;
        owl:allValuesFrom  <http://www.w3.org/2001/XMLSchema#string> ;
        owl:onProperty     <http://csb.wur.nl/genome/gc_cont> .

<http://csb.wur.nl/genome/references>
        a            owl:ObjectProperty ;
        rdfs:domain  <http://csb.wur.nl/genome/DnaObject> ;
        rdfs:range   <http://csb.wur.nl/genome/Pubmed> .

<http://csb.wur.nl/genome/comment>
        a            owl:DatatypeProperty ;
        rdfs:domain  [ a            owl:Class ;
                       owl:unionOf  ( <http://csb.wur.nl/genome/DnaObject> <http://csb.wur.nl/genome/Pubmed> )
                     ] ;
        rdfs:range   <http://www.w3.org/2001/XMLSchema#string> .

<http://csb.wur.nl/genome/repeat>
        a            owl:DatatypeProperty ;
        rdfs:domain  <http://csb.wur.nl/genome/Crispr> ;
        rdfs:range   <http://www.w3.org/2001/XMLSchema#string> .

_:b62   a                  owl:Restriction ;
        owl:allValuesFrom  <http://www.w3.org/2001/XMLSchema#string> ;
        owl:onProperty     <http://csb.wur.nl/genome/rbs_spacer> .

<http://csb.wur.nl/genome/transl_except>
        a            owl:DatatypeProperty ;
        rdfs:domain  <http://csb.wur.nl/genome/Cds> ;
        rdfs:range   <http://www.w3.org/2001/XMLSchema#string> .

_:b63   a                  owl:Restriction ;
        owl:allValuesFrom  <http://www.w3.org/2001/XMLSchema#string> ;
        owl:onProperty     <http://csb.wur.nl/genome/comment> .

_:b64   a                         owl:Restriction ;
        owl:onClass               <http://csb.wur.nl/genome/Pubmed> ;
        owl:onProperty            <http://csb.wur.nl/genome/references> ;
        owl:qualifiedCardinality  1 .

<http://csb.wur.nl/genome/locus_tag>
        a            owl:DatatypeProperty ;
        rdfs:domain  <http://csb.wur.nl/genome/Feature> ;
        rdfs:range   <http://www.w3.org/2001/XMLSchema#string> .

<http://csb.wur.nl/genome/authors>
        a            owl:DatatypeProperty ;
        rdfs:domain  <http://csb.wur.nl/genome/Pubmed> ;
        rdfs:range   <http://www.w3.org/2001/XMLSchema#string> .

<http://csb.wur.nl/genome/sequence_version>
        a            owl:DatatypeProperty ;
        rdfs:domain  <http://csb.wur.nl/genome/DnaObject> ;
        rdfs:range   <http://www.w3.org/2001/XMLSchema#integer> .

<http://csb.wur.nl/genome/protein_id>
        a            owl:DatatypeProperty ;
        rdfs:domain  <http://csb.wur.nl/genome/Cds> ;
        rdfs:range   <http://www.w3.org/2001/XMLSchema#string> .

_:b65   a                  owl:Restriction ;
        owl:allValuesFrom  <http://www.w3.org/2001/XMLSchema#string> ;
        owl:onProperty     <http://csb.wur.nl/genome/protein_id> .

_:b66   a                  owl:Restriction ;
        owl:allValuesFrom  <http://www.w3.org/2001/XMLSchema#string> ;
        owl:onProperty     <http://csb.wur.nl/genome/strain> .

_:b30   a                   owl:Class ;
        owl:intersectionOf  ( _:b28 ) .

_:b32   a                  owl:Restriction ;
        owl:allValuesFrom  <http://www.w3.org/2001/XMLSchema#string> ;
        owl:onProperty     <http://csb.wur.nl/genome/product> .

_:b67   a                  owl:Restriction ;
        owl:allValuesFrom  <http://www.w3.org/2001/XMLSchema#string> ;
        owl:onProperty     <http://csb.wur.nl/genome/keywords> .

<http://csb.wur.nl/genome/ProteinFeature>
        a                owl:Class ;
        rdfs:subClassOf  <http://csb.wur.nl/genome/Feature> .

<http://csb.wur.nl/genome/begin>
        a            owl:DatatypeProperty ;
        rdfs:domain  <http://csb.wur.nl/genome/Feature> ;
        rdfs:range   <http://www.w3.org/2001/XMLSchema#integer> .

<http://csb.wur.nl/genome/start_type>
        a            owl:DatatypeProperty ;
        rdfs:domain  <http://csb.wur.nl/genome/Cds> ;
        rdfs:range   <http://www.w3.org/2001/XMLSchema#string> .

<http://csb.wur.nl/genome/title>
        a            owl:DatatypeProperty ;
        rdfs:domain  <http://csb.wur.nl/genome/Pubmed> ;
        rdfs:range   <http://www.w3.org/2001/XMLSchema#string> .

<http://csb.wur.nl/genome/Mobile_Element>
        a                owl:Class ;
        rdfs:subClassOf  <http://csb.wur.nl/genome/Feature> ;
        rdfs:subClassOf  [ a                   owl:Class ;
                           owl:intersectionOf  ( _:b68 )
                         ] .

_:b52   a                  owl:Restriction ;
        owl:allValuesFrom  <http://www.w3.org/2001/XMLSchema#string> ;
        owl:onProperty     <http://csb.wur.nl/genome/location> .

_:b69   a                  owl:Restriction ;
        owl:allValuesFrom  <http://www.w3.org/2001/XMLSchema#integer> ;
        owl:onProperty     <http://csb.wur.nl/genome/standard_name> .

_:b70   a                  owl:Restriction ;
        owl:allValuesFrom  <http://www.w3.org/2001/XMLSchema#string> ;
        owl:onProperty     <http://csb.wur.nl/genome/crispr> .

_:b35   a                  owl:Restriction ;
        owl:allValuesFrom  <http://www.w3.org/2001/XMLSchema#string> ;
        owl:onProperty     <http://csb.wur.nl/genome/sequence> .

_:b54   a                  owl:Restriction ;
        owl:allValuesFrom  <http://www.w3.org/2001/XMLSchema#string> ;
        owl:onProperty     <http://csb.wur.nl/genome/title> .

_:b18   a                  owl:Restriction ;
        owl:allValuesFrom  <http://www.w3.org/2001/XMLSchema#float> ;
        owl:onProperty     <http://csb.wur.nl/genome/ymax> .

_:b14   a                  owl:Restriction ;
        owl:allValuesFrom  <http://www.w3.org/2001/XMLSchema#float> ;
        owl:onProperty     <http://csb.wur.nl/genome/smean> .

<http://csb.wur.nl/genome/Protein>
        a                owl:Class ;
        rdfs:subClassOf  [ a                   owl:Class ;
                           owl:intersectionOf  ( _:b49 _:b44 )
                         ] ;
        rdfs:subClassOf  [ a                   owl:Class ;
                           owl:intersectionOf  ( _:b22 )
                         ] ;
        rdfs:subClassOf  [ a                   owl:Class ;
                           owl:intersectionOf  ( _:b24 )
                         ] .

_:b71   a                  owl:Restriction ;
        owl:allValuesFrom  <http://www.w3.org/2001/XMLSchema#string> ;
        owl:onProperty     <http://csb.wur.nl/genome/standard_name> .

<http://csb.wur.nl/genome/transl_table>
        a            owl:DatatypeProperty ;
        rdfs:domain  <http://csb.wur.nl/genome/Cds> ;
        rdfs:range   <http://www.w3.org/2001/XMLSchema#integer> .

<http://csb.wur.nl/genome/Trna>
        a                owl:Class ;
        rdfs:subClassOf  <http://csb.wur.nl/genome/Rna> .

_:b39   a                  owl:Restriction ;
        owl:allValuesFrom  <http://www.w3.org/2001/XMLSchema#integer> ;
        owl:onProperty     <http://csb.wur.nl/genome/strand> .

<http://csb.wur.nl/genome/DnaObject>
        a                owl:Class ;
        rdfs:subClassOf  [ a                   owl:Class ;
                           owl:intersectionOf  ( _:b67 )
                         ] ;
        rdfs:subClassOf  [ a                   owl:Class ;
                           owl:intersectionOf  ( _:b42 )
                         ] ;
        rdfs:subClassOf  [ a                   owl:Class ;
                           owl:intersectionOf  ( _:b4 )
                         ] ;
        rdfs:subClassOf  [ a                   owl:Class ;
                           owl:intersectionOf  ( _:b72 )
                         ] ;
        rdfs:subClassOf  [ a                   owl:Class ;
                           owl:intersectionOf  ( _:b45 )
                         ] ;
        rdfs:subClassOf  [ a                   owl:Class ;
                           owl:intersectionOf  ( _:b57 )
                         ] ;
        rdfs:subClassOf  [ a                   owl:Class ;
                           owl:intersectionOf  ( _:b64 _:b47 )
                         ] ;
        rdfs:subClassOf  [ a                   owl:Class ;
                           owl:intersectionOf  ( _:b63 )
                         ] ;
        rdfs:subClassOf  [ a                   owl:Class ;
                           owl:intersectionOf  ( _:b21 )
                         ] ;
        rdfs:subClassOf  [ a                   owl:Class ;
                           owl:intersectionOf  ( _:b73 )
                         ] ;
        rdfs:subClassOf  [ a                   owl:Class ;
                           owl:intersectionOf  ( _:b74 )
                         ] ;
        rdfs:subClassOf  [ a                   owl:Class ;
                           owl:intersectionOf  ( _:b75 _:b76 )
                         ] ;
        rdfs:subClassOf  [ a                   owl:Class ;
                           owl:intersectionOf  ( _:b66 )
                         ] ;
        rdfs:subClassOf  [ a                   owl:Class ;
                           owl:intersectionOf  ( _:b77 )
                         ] ;
        rdfs:subClassOf  [ a                   owl:Class ;
                           owl:intersectionOf  ( _:b20 )
                         ] .

_:b53   a                  owl:Restriction ;
        owl:allValuesFrom  <http://www.w3.org/2001/XMLSchema#string> ;
        owl:onProperty     <http://csb.wur.nl/genome/pubmed_id> .

_:b2    a                  owl:Restriction ;
        owl:allValuesFrom  <http://www.w3.org/2001/XMLSchema#string> ;
        owl:onProperty     <http://csb.wur.nl/genome/rrna> .

_:b72   a                  owl:Restriction ;
        owl:allValuesFrom  <http://www.w3.org/2001/XMLSchema#string> ;
        owl:onProperty     <http://csb.wur.nl/genome/data_file_division> .

_:b75   a                            owl:Restriction ;
        owl:minQualifiedCardinality  1 ;
        owl:onClass                  <http://csb.wur.nl/genome/Feature> ;
        owl:onProperty               <http://csb.wur.nl/genome/feature> .

<http://csb.wur.nl/genome/partial>
        a            owl:DatatypeProperty ;
        rdfs:domain  <http://csb.wur.nl/genome/Cds> ;
        rdfs:range   <http://www.w3.org/2001/XMLSchema#string> .

<http://csb.wur.nl/genome/standard_name>
        a            owl:DatatypeProperty ;
        rdfs:domain  <http://csb.wur.nl/genome/Sts> ;
        rdfs:range   [ a            rdfs:Datatype ;
                       owl:unionOf  ( <http://www.w3.org/2001/XMLSchema#string> <http://www.w3.org/2001/XMLSchema#integer> )
                     ] .

<http://csb.wur.nl/genome/rrna>
        a            owl:DatatypeProperty ;
        rdfs:domain  <http://csb.wur.nl/genome/Rrna> ;
        rdfs:range   <http://www.w3.org/2001/XMLSchema#string> .

<http://csb.wur.nl/genome/sequence>
        a            owl:DatatypeProperty ;
        rdfs:domain  [ a            owl:Class ;
                       owl:unionOf  ( <http://csb.wur.nl/genome/DnaObject> <http://csb.wur.nl/genome/Protein> <http://csb.wur.nl/genome/Feature> )
                     ] ;
        rdfs:range   <http://www.w3.org/2001/XMLSchema#string> .

<http://csb.wur.nl/genome/mol_type>
        a            owl:DatatypeProperty ;
        rdfs:domain  <http://csb.wur.nl/genome/DnaObject> ;
        rdfs:range   <http://www.w3.org/2001/XMLSchema#string> .

<http://csb.wur.nl/genome/rbs_spacer>
        a            owl:DatatypeProperty ;
        rdfs:domain  <http://csb.wur.nl/genome/Cds> ;
        rdfs:range   <http://www.w3.org/2001/XMLSchema#string> .

<http://csb.wur.nl/genome/gene>
        a            owl:DatatypeProperty ;
        rdfs:domain  <http://csb.wur.nl/genome/Feature> ;
        rdfs:range   [ a            rdfs:Datatype ;
                       owl:unionOf  ( <http://www.w3.org/2001/XMLSchema#string> <http://www.w3.org/2001/XMLSchema#integer> )
                     ] .

_:b34   a                  owl:Restriction ;
        owl:allValuesFrom  <http://www.w3.org/2001/XMLSchema#string> ;
        owl:onProperty     <http://csb.wur.nl/genome/db_xref> .

<http://csb.wur.nl/genome/accessions>
        a            owl:DatatypeProperty ;
        rdfs:domain  <http://csb.wur.nl/genome/DnaObject> ;
        rdfs:range   <http://www.w3.org/2001/XMLSchema#string> .

<http://csb.wur.nl/genome/version>
        a            owl:DatatypeProperty ;
        rdfs:domain  <http://csb.wur.nl/genome/Feature> ;
        rdfs:range   <http://www.w3.org/2001/XMLSchema#string> .

_:b78   a                  owl:Restriction ;
        owl:allValuesFrom  <http://www.w3.org/2001/XMLSchema#string> ;
        owl:onProperty     <http://csb.wur.nl/genome/partial> .

<http://csb.wur.nl/genome/md5>
        a            owl:DatatypeProperty ;
        rdfs:domain  <http://csb.wur.nl/genome/Protein> ;
        rdfs:range   <http://www.w3.org/2001/XMLSchema#string> .

<http://csb.wur.nl/genome/Sts>
        a                owl:Class ;
        rdfs:subClassOf  <http://csb.wur.nl/genome/Feature> ;
        rdfs:subClassOf  [ a            owl:Class ;
                           owl:unionOf  ( _:b79 _:b80 )
                         ] .

_:b29   a                   owl:Class ;
        owl:intersectionOf  ( _:b81 ) .

_:b9    a                  owl:Restriction ;
        owl:allValuesFrom  <http://www.w3.org/2001/XMLSchema#float> ;
        owl:onProperty     <http://csb.wur.nl/genome/smax> .

_:b56   a                  owl:Restriction ;
        owl:allValuesFrom  <http://www.w3.org/2001/XMLSchema#anyURI> ;
        owl:onProperty     <http://csb.wur.nl/genome/protein> .

<http://csb.wur.nl/genome/gc_cont>
        a            owl:DatatypeProperty ;
        rdfs:domain  <http://csb.wur.nl/genome/Cds> ;
        rdfs:range   <http://www.w3.org/2001/XMLSchema#string> .

_:b82   a                  owl:Restriction ;
        owl:allValuesFrom  <http://csb.wur.nl/genome/DnaObject> ;
        owl:onProperty     <http://csb.wur.nl/genome/dnaobject> .

<http://csb.wur.nl/genome/source>
        a            owl:DatatypeProperty ;
        rdfs:domain  <http://csb.wur.nl/genome/DnaObject> ;
        rdfs:range   <http://www.w3.org/2001/XMLSchema#string> .

<http://csb.wur.nl/genome/Crispr>
        a                owl:Class ;
        rdfs:subClassOf  <http://csb.wur.nl/genome/Feature> ;
        rdfs:subClassOf  [ a                   owl:Class ;
                           owl:intersectionOf  ( _:b70 )
                         ] ;
        rdfs:subClassOf  [ a                   owl:Class ;
                           owl:intersectionOf  ( _:b46 )
                         ] ;
        rdfs:subClassOf  [ a                   owl:Class ;
                           owl:intersectionOf  ( _:b27 )
                         ] ;
        rdfs:subClassOf  [ a                   owl:Class ;
                           owl:intersectionOf  ( _:b50 )
                         ] .

<http://csb.wur.nl/genome/keywords>
        a            owl:DatatypeProperty ;
        rdfs:domain  <http://csb.wur.nl/genome/DnaObject> ;
        rdfs:range   <http://www.w3.org/2001/XMLSchema#string> .

_:b80   a                   owl:Class ;
        owl:intersectionOf  ( _:b71 ) .

_:b83   a                  owl:Restriction ;
        owl:allValuesFrom  <http://www.w3.org/2001/XMLSchema#integer> ;
        owl:onProperty     <http://csb.wur.nl/genome/codon_start> .

_:b12   a                  owl:Restriction ;
        owl:allValuesFrom  <http://www.w3.org/2001/XMLSchema#float> ;
        owl:onProperty     <http://csb.wur.nl/genome/d> .

<http://csb.wur.nl/genome/mobile_element_type>
        a            owl:DatatypeProperty ;
        rdfs:domain  <http://csb.wur.nl/genome/Mobile_Element> ;
        rdfs:range   <http://www.w3.org/2001/XMLSchema#string> .

_:b31   a                  owl:Restriction ;
        owl:allValuesFrom  <http://www.w3.org/2001/XMLSchema#string> ;
        owl:onProperty     <http://csb.wur.nl/genome/sourcedb> .

_:b68   a                  owl:Restriction ;
        owl:allValuesFrom  <http://www.w3.org/2001/XMLSchema#string> ;
        owl:onProperty     <http://csb.wur.nl/genome/mobile_element_type> .

_:b41   a                            owl:Restriction ;
        owl:maxQualifiedCardinality  1 ;
        owl:onClass                  <http://csb.wur.nl/genome/Protein> ;
        owl:onProperty               <http://csb.wur.nl/genome/protein> .

_:b84   a                  owl:Restriction ;
        owl:allValuesFrom  <http://www.w3.org/2001/XMLSchema#string> ;
        owl:onProperty     <http://csb.wur.nl/genome/trna_anti> .

_:b36   a                  owl:Restriction ;
        owl:allValuesFrom  <http://www.w3.org/2001/XMLSchema#string> ;
        owl:onProperty     <http://csb.wur.nl/genome/tool> .

<http://csb.wur.nl/genome/d>
        a            owl:DatatypeProperty ;
        rdfs:domain  <http://csb.wur.nl/genome/Signalp> ;
        rdfs:range   <http://www.w3.org/2001/XMLSchema#float> .

<http://csb.wur.nl/genome/product>
        a            owl:DatatypeProperty ;
        rdfs:domain  <http://csb.wur.nl/genome/Feature> ;
        rdfs:range   <http://www.w3.org/2001/XMLSchema#string> .

_:b74   a                  owl:Restriction ;
        owl:allValuesFrom  <http://www.w3.org/2001/XMLSchema#string> ;
        owl:onProperty     <http://csb.wur.nl/genome/db_xref> .

<http://csb.wur.nl/genome/organism>
        a            owl:DatatypeProperty ;
        rdfs:domain  <http://csb.wur.nl/genome/DnaObject> ;
        rdfs:range   <http://www.w3.org/2001/XMLSchema#string> .

<http://csb.wur.nl/genome/ribosomal_slippage>
        a            owl:DatatypeProperty ;
        rdfs:domain  <http://csb.wur.nl/genome/Cds> ;
        rdfs:range   <http://www.w3.org/2001/XMLSchema#string> .

<http://csb.wur.nl/genome/Genome>
        a                owl:Class ;
        rdfs:subClassOf  [ a                   owl:Class ;
                           owl:intersectionOf  ( _:b82 _:b85 )
                         ] ;
        rdfs:subClassOf  [ a                   owl:Class ;
                           owl:intersectionOf  ( _:b58 )
                         ] ;
        rdfs:subClassOf  [ a                   owl:Class ;
                           owl:intersectionOf  ( _:b19 )
                         ] .

<http://csb.wur.nl/genome/crispr>
        a            owl:DatatypeProperty ;
        rdfs:domain  <http://csb.wur.nl/genome/Crispr> ;
        rdfs:range   <http://www.w3.org/2001/XMLSchema#string> .

<http://csb.wur.nl/genome/protein>
        a            owl:DatatypeProperty , owl:ObjectProperty ;
        rdfs:domain  <http://csb.wur.nl/genome/Cds> ;
        rdfs:range   <http://www.w3.org/2001/XMLSchema#anyURI> , <http://csb.wur.nl/genome/Protein> .

_:b15   a                  owl:Restriction ;
        owl:allValuesFrom  <http://www.w3.org/2001/XMLSchema#string> ;
        owl:onProperty     <http://csb.wur.nl/genome/signal> .

_:b77   a                  owl:Restriction ;
        owl:allValuesFrom  <http://www.w3.org/2001/XMLSchema#string> ;
        owl:onProperty     <http://csb.wur.nl/genome/accessions> .

_:b76   a                  owl:Restriction ;
        owl:allValuesFrom  <http://csb.wur.nl/genome/Feature> ;
        owl:onProperty     <http://csb.wur.nl/genome/feature> .

<http://csb.wur.nl/genome/dnaobject>
        a            owl:ObjectProperty ;
        rdfs:domain  <http://csb.wur.nl/genome/Genome> ;
        rdfs:range   <http://csb.wur.nl/genome/DnaObject> .

_:b85   a                         owl:Restriction ;
        owl:onClass               <http://csb.wur.nl/genome/DnaObject> ;
        owl:onProperty            <http://csb.wur.nl/genome/dnaobject> ;
        owl:qualifiedCardinality  1 .

_:b51   a                  owl:Restriction ;
        owl:allValuesFrom  <http://www.w3.org/2001/XMLSchema#string> ;
        owl:onProperty     <http://csb.wur.nl/genome/comment> .

<http://csb.wur.nl/genome/rbs_motif>
        a            owl:DatatypeProperty ;
        rdfs:domain  <http://csb.wur.nl/genome/Cds> ;
        rdfs:range   <http://www.w3.org/2001/XMLSchema#string> .

<http://csb.wur.nl/genome/cmax>
        a            owl:DatatypeProperty ;
        rdfs:domain  <http://csb.wur.nl/genome/Signalp> ;
        rdfs:range   <http://www.w3.org/2001/XMLSchema#float> .

_:b33   a                  owl:Restriction ;
        owl:allValuesFrom  <http://www.w3.org/2001/XMLSchema#string> ;
        owl:onProperty     <http://csb.wur.nl/genome/locus_tag> .

<http://csb.wur.nl/genome/Rna>
        a                owl:Class ;
        rdfs:subClassOf  <http://csb.wur.nl/genome/Feature> ;
        rdfs:subClassOf  [ a                   owl:Class ;
                           owl:intersectionOf  ( _:b84 )
                         ] ;
        rdfs:subClassOf  [ a                   owl:Class ;
                           owl:intersectionOf  ( _:b43 )
                         ] .

<http://csb.wur.nl/genome/repeat_length>
        a            owl:DatatypeProperty ;
        rdfs:domain  <http://csb.wur.nl/genome/Crispr> ;
        rdfs:range   <http://www.w3.org/2001/XMLSchema#string> .

_:b13   a                  owl:Restriction ;
        owl:allValuesFrom  <http://www.w3.org/2001/XMLSchema#integer> ;
        owl:onProperty     <http://csb.wur.nl/genome/spos> .

_:b86   a                  owl:Restriction ;
        owl:allValuesFrom  <http://www.w3.org/2001/XMLSchema#string> ;
        owl:onProperty     <http://csb.wur.nl/genome/rbs_motif> .

_:b38   a                  owl:Restriction ;
        owl:allValuesFrom  <http://www.w3.org/2001/XMLSchema#string> ;
        owl:onProperty     <http://csb.wur.nl/genome/note> .

<http://csb.wur.nl/genome/location>
        a            owl:DatatypeProperty ;
        rdfs:domain  <http://csb.wur.nl/genome/Pubmed> ;
        rdfs:range   <http://www.w3.org/2001/XMLSchema#string> .

<http://csb.wur.nl/genome/Cds>
        a                owl:Class ;
        rdfs:subClassOf  <http://csb.wur.nl/genome/Feature> ;
        rdfs:subClassOf  [ a                   owl:Class ;
                           owl:intersectionOf  ( _:b86 )
                         ] ;
        rdfs:subClassOf  [ a                   owl:Class ;
                           owl:intersectionOf  ( _:b61 )
                         ] ;
        rdfs:subClassOf  [ a                   owl:Class ;
                           owl:intersectionOf  ( _:b62 )
                         ] ;
        rdfs:subClassOf  [ a                   owl:Class ;
                           owl:intersectionOf  ( _:b83 )
                         ] ;
        rdfs:subClassOf  [ a                   owl:Class ;
                           owl:intersectionOf  ( _:b59 )
                         ] ;
        rdfs:subClassOf  [ a                   owl:Class ;
                           owl:intersectionOf  ( _:b87 )
                         ] ;
        rdfs:subClassOf  [ a                   owl:Class ;
                           owl:intersectionOf  ( _:b60 )
                         ] ;
        rdfs:subClassOf  [ a                   owl:Class ;
                           owl:intersectionOf  ( _:b25 )
                         ] ;
        rdfs:subClassOf  [ a                   owl:Class ;
                           owl:intersectionOf  ( _:b23 )
                         ] ;
        rdfs:subClassOf  [ a                   owl:Class ;
                           owl:intersectionOf  ( _:b78 )
                         ] ;
        rdfs:subClassOf  [ a            owl:Class ;
                           owl:unionOf  ( _:b55 _:b40 )
                         ] ;
        rdfs:subClassOf  [ a                   owl:Class ;
                           owl:intersectionOf  ( _:b65 )
                         ] ;
        rdfs:subClassOf  [ a                   owl:Class ;
                           owl:intersectionOf  ( _:b88 )
                         ] .

<http://csb.wur.nl/genome/date>
        a            owl:DatatypeProperty ;
        rdfs:domain  <http://csb.wur.nl/genome/DnaObject> ;
        rdfs:range   <http://www.w3.org/2001/XMLSchema#string> .

<http://csb.wur.nl/genome/MiscFeature>
        a                owl:Class ;
        rdfs:subClassOf  <http://csb.wur.nl/genome/Feature> .

_:b88   a                  owl:Restriction ;
        owl:allValuesFrom  <http://www.w3.org/2001/XMLSchema#string> ;
        owl:onProperty     <http://csb.wur.nl/genome/transl_except> .

_:b81   a                  owl:Restriction ;
        owl:allValuesFrom  <http://www.w3.org/2001/XMLSchema#string> ;
        owl:onProperty     <http://csb.wur.nl/genome/gene> .

<http://csb.wur.nl/genome/rrna_score>
        a            owl:DatatypeProperty ;
        rdfs:domain  <http://csb.wur.nl/genome/Rrna> ;
        rdfs:range   <http://www.w3.org/2001/XMLSchema#string> .

_:b87   a                  owl:Restriction ;
        owl:allValuesFrom  <http://csb.wur.nl/genome/Feature> ;
        owl:onProperty     <http://csb.wur.nl/genome/feature> .

<http://csb.wur.nl/genome/strain>
        a            owl:DatatypeProperty ;
        rdfs:domain  [ a            owl:Class ;
                       owl:unionOf  ( <http://csb.wur.nl/genome/DnaObject> <http://csb.wur.nl/genome/Genome> )
                     ] ;
        rdfs:range   <http://www.w3.org/2001/XMLSchema#string> .

_:b79   a                   owl:Class ;
        owl:intersectionOf  ( _:b69 ) .

_:b73   a                  owl:Restriction ;
        owl:allValuesFrom  <http://www.w3.org/2001/XMLSchema#string> ;
        owl:onProperty     <http://csb.wur.nl/genome/organism> .
