# Supplementary material for: RDF2Graph a tool to recover, understand and validate the ontology of an RDF resource
Source: J Biomed Semantics. 2015 Oct 23;6:39. doi: 10.1186/s13326-015-0038-9 (PMC4619317; doi:10.1186/s13326-015-0038-9)
Supplement: Additional file 1 — Output files. Each output format of the following RDF resources: i) the CHEBI database, ii) Reactome (Biopax level 3) database, iii) UniProt database, iv) SAPP. (1,572 kb) [file 13326_2015_38_MOESM1_ESM.gz › owl/uniprot.owl]

@prefix rs:    <http://open-services.net/ns/core#> .
@prefix rdf:   <http://www.w3.org/1999/02/22-rdf-syntax-ns#> .
@prefix owl:   <http://www.w3.org/2002/07/owl#> .
@prefix rdfs:  <http://www.w3.org/2000/01/rdf-schema#> .
@prefix RDF2Graph: <http://ssb.wur.nl/RDF2Graph/> .

_:b0    a                  owl:Restriction ;
        owl:allValuesFrom  <http://www.w3.org/2001/XMLSchema#boolean> ;
        owl:onProperty     <http://purl.uniprot.org/core/partOfLineage> .

_:b1    a                  owl:Restriction ;
        owl:allValuesFrom  <http://www.w3.org/2001/XMLSchema#string> ;
        owl:onProperty     <http://purl.uniprot.org/core/scope> .

<http://purl.uniprot.org/core/Citation_Statement>
        a                owl:Class ;
        rdfs:subClassOf  rdf:Statement ;
        rdfs:subClassOf  [ a            owl:Class ;
                           owl:unionOf  ( _:b2 _:b3 _:b4 _:b5 )
                         ] ;
        rdfs:subClassOf  [ a                   owl:Class ;
                           owl:intersectionOf  ( _:b6 )
                         ] .

_:b7    a                  owl:Restriction ;
        owl:allValuesFrom  <http://www.w3.org/2001/XMLSchema#date> ;
        owl:onProperty     <http://purl.uniprot.org/core/modified> .

_:b8    a                   owl:Class ;
        owl:intersectionOf  ( _:b9 ) .

<http://purl.uniprot.org/core/representativeProteome>
        a            owl:DatatypeProperty ;
        rdfs:domain  <http://purl.uniprot.org/core/Taxon> ;
        rdfs:range   <http://www.w3.org/2001/XMLSchema#boolean> .

<http://purl.uniprot.org/core/Part>
        a                owl:Class ;
        rdfs:subClassOf  [ a                   owl:Class ;
                           owl:intersectionOf  ( _:b10 _:b11 )
                         ] ;
        rdfs:subClassOf  [ a                   owl:Class ;
                           owl:intersectionOf  ( _:b12 )
                         ] ;
        rdfs:subClassOf  [ a                   owl:Class ;
                           owl:intersectionOf  ( _:b13 )
                         ] .

_:b14   a                  owl:Restriction ;
        owl:allValuesFrom  <http://www.w3.org/2001/XMLSchema#string> ;
        owl:onProperty     <http://purl.org/ontology/bibo/issn> .

<http://purl.uniprot.org/core/Family_Membership_Statement>
        a                owl:Class ;
        rdfs:subClassOf  rdf:Statement ;
        rdfs:subClassOf  [ a                   owl:Class ;
                           owl:intersectionOf  ( _:b15 )
                         ] .

_:b16   a                  owl:Restriction ;
        owl:allValuesFrom  <http://www.w3.org/2001/XMLSchema#date> ;
        owl:onProperty     <http://purl.uniprot.org/core/modified> .

<http://purl.uniprot.org/core/Structure_Determination_Method>
        a                owl:Class ;
        rdfs:subClassOf  <http://purl.uniprot.org/core/Method> .

_:b17   a                  owl:Restriction ;
        owl:allValuesFrom  <http://www.w3.org/2001/XMLSchema#string> ;
        owl:onProperty     rdfs:label .

<http://spinrdf.org/spin#imports>
        a            owl:DatatypeProperty ;
        rdfs:domain  owl:Ontology ;
        rdfs:range   <http://www.w3.org/2001/XMLSchema#anyURI> .

_:b18   a                  owl:Restriction ;
        owl:allValuesFrom  <http://www.w3.org/2001/XMLSchema#string> ;
        owl:onProperty     <http://purl.uniprot.org/core/author> .

_:b19   a                  owl:Restriction ;
        owl:allValuesFrom  <http://purl.uniprot.org/core/Published_Citation> ;
        owl:onProperty     <http://purl.uniprot.org/core/citation> .

_:b20   a                            owl:Restriction ;
        owl:minQualifiedCardinality  1 ;
        owl:onClass                  <http://purl.uniprot.org/core/Proteome_Component> ;
        owl:onProperty               <http://www.w3.org/2004/02/skos/core#narrower> .

_:b21   a                  owl:Restriction ;
        owl:allValuesFrom  <http://www.w3.org/2001/XMLSchema#string> ;
        owl:onProperty     <http://purl.uniprot.org/core/shortName> .

_:b22   a                  owl:Restriction ;
        owl:allValuesFrom  <http://www.w3.org/2001/XMLSchema#boolean> ;
        owl:onProperty     <http://purl.uniprot.org/core/representativeProteome> .

_:b23   a                  owl:Restriction ;
        owl:allValuesFrom  <http://purl.uniprot.org/core/Concept> ;
        owl:onProperty     rdfs:seeAlso .

_:b24   a                  owl:Restriction ;
        owl:allValuesFrom  <http://www.w3.org/2001/XMLSchema#boolean> ;
        owl:onProperty     <http://purl.uniprot.org/core/linkIsExplicit> .

<http://purl.uniprot.org/core/volume>
        a            owl:DatatypeProperty ;
        rdfs:domain  <http://purl.uniprot.org/core/Published_Citation> ;
        rdfs:range   <http://www.w3.org/2001/XMLSchema#string> .

_:b3    a                   owl:Class ;
        owl:intersectionOf  ( _:b25 ) .

_:b26   a                  owl:Restriction ;
        owl:allValuesFrom  <http://www.w3.org/2001/XMLSchema#anyURI> ;
        owl:onProperty     <http://purl.uniprot.org/core/source> .

<http://purl.uniprot.org/core/Temperature_Dependence_Annotation>
        a                owl:Class ;
        rdfs:subClassOf  <http://purl.uniprot.org/core/Biophysicochemical_Annotation> .

_:b27   a                  owl:Restriction ;
        owl:allValuesFrom  <http://www.w3.org/2001/XMLSchema#string> ;
        owl:onProperty     <http://purl.uniprot.org/core/internationalNonproprietaryName> .

_:b28   a                  owl:Restriction ;
        owl:allValuesFrom  <http://purl.uniprot.org/core/Strain> ;
        owl:onProperty     <http://purl.uniprot.org/core/context> .

_:b29   a                   owl:Class ;
        owl:intersectionOf  ( _:b30 _:b31 ) .

<http://purl.uniprot.org/core/Erroneous_Gene_Model_Prediction_Annotation>
        a                owl:Class ;
        rdfs:subClassOf  <http://purl.uniprot.org/core/Sequence_Caution_Annotation> .

<http://purl.uniprot.org/core/Initiator_Methionine_Annotation>
        a                owl:Class ;
        rdfs:subClassOf  <http://purl.uniprot.org/core/Molecule_Processing_Annotation> .

_:b32   a                  owl:Restriction ;
        owl:allValuesFrom  <http://purl.uniprot.org/core/Taxon> ;
        owl:onProperty     <http://purl.uniprot.org/core/commonTaxon> .

<http://purl.uniprot.org/core/Molecule>
        a       owl:Class .

_:b33   a                  owl:Restriction ;
        owl:allValuesFrom  <http://www.w3.org/2001/XMLSchema#anyURI> ;
        owl:onProperty     rdfs:seeAlso .

<http://purl.uniprot.org/core/proteinsInProteome>
        a            owl:DatatypeProperty ;
        rdfs:domain  <http://purl.uniprot.org/core/Proteome_Component> ;
        rdfs:range   <http://www.w3.org/2001/XMLSchema#string> .

<http://purl.uniprot.org/core/Reference_Proteome>
        a                owl:Class ;
        rdfs:subClassOf  [ a            owl:Class ;
                           owl:unionOf  ( _:b34 _:b35 )
                         ] ;
        rdfs:subClassOf  [ a                   owl:Class ;
                           owl:intersectionOf  ( _:b36 )
                         ] ;
        rdfs:subClassOf  [ a                   owl:Class ;
                           owl:intersectionOf  ( _:b37 )
                         ] ;
        rdfs:subClassOf  [ a                   owl:Class ;
                           owl:intersectionOf  ( _:b38 )
                         ] ;
        rdfs:subClassOf  [ a                   owl:Class ;
                           owl:intersectionOf  ( _:b39 )
                         ] ;
        rdfs:subClassOf  [ a                   owl:Class ;
                           owl:intersectionOf  ( _:b40 _:b41 )
                         ] ;
        rdfs:subClassOf  [ a                   owl:Class ;
                           owl:intersectionOf  ( _:b42 _:b43 )
                         ] ;
        rdfs:subClassOf  [ a                   owl:Class ;
                           owl:intersectionOf  ( _:b44 )
                         ] .

<http://purl.uniprot.org/core/publisher>
        a            owl:DatatypeProperty ;
        rdfs:domain  <http://purl.uniprot.org/core/Book_Citation> ;
        rdfs:range   <http://www.w3.org/2001/XMLSchema#string> .

<http://purl.uniprot.org/core/Unpublished_Citation>
        a                owl:Class ;
        rdfs:subClassOf  <http://purl.uniprot.org/core/Citation> .

<http://purl.uniprot.org/core/activity>
        a            owl:DatatypeProperty ;
        rdfs:domain  <http://purl.uniprot.org/core/Enzyme> ;
        rdfs:range   <http://www.w3.org/2001/XMLSchema#string> .

_:b45   a                  owl:Restriction ;
        owl:allValuesFrom  <http://www.w3.org/2001/XMLSchema#anyURI> ;
        owl:onProperty     rdfs:seeAlso .

<http://purl.uniprot.org/core/width>
        a            owl:DatatypeProperty ;
        rdfs:domain  <http://xmlns.com/foaf/0.1/Image> ;
        rdfs:range   <http://www.w3.org/2001/XMLSchema#integer> .

<http://biohackathon.org/resource/faldo#position>
        a            owl:DatatypeProperty ;
        rdfs:domain  <http://biohackathon.org/resource/faldo#ExactPosition> ;
        rdfs:range   <http://www.w3.org/2001/XMLSchema#integer> .

<http://purl.uniprot.org/core/Genomic_DNA>
        a                owl:Class ;
        rdfs:subClassOf  <http://purl.uniprot.org/core/DNA> .

<http://purl.uniprot.org/core/Structured_Name>
        a                owl:Class ;
        rdfs:subClassOf  [ a                   owl:Class ;
                           owl:intersectionOf  ( _:b46 )
                         ] ;
        rdfs:subClassOf  [ a                   owl:Class ;
                           owl:intersectionOf  ( _:b21 )
                         ] ;
        rdfs:subClassOf  [ a                   owl:Class ;
                           owl:intersectionOf  ( _:b47 )
                         ] ;
        rdfs:subClassOf  [ a                   owl:Class ;
                           owl:intersectionOf  ( _:b48 )
                         ] ;
        rdfs:subClassOf  [ a                   owl:Class ;
                           owl:intersectionOf  ( _:b49 )
                         ] ;
        rdfs:subClassOf  [ a                   owl:Class ;
                           owl:intersectionOf  ( _:b27 )
                         ] .

_:b50   a                  owl:Restriction ;
        owl:allValuesFrom  <http://www.w3.org/2001/XMLSchema#anyURI> ;
        owl:onProperty     <http://purl.uniprot.org/core/database> .

_:b51   a                   owl:Class ;
        owl:intersectionOf  ( _:b52 _:b53 ) .

_:b54   a                  owl:Restriction ;
        owl:allValuesFrom  <http://www.w3.org/2001/XMLSchema#string> ;
        owl:onProperty     <http://purl.org/dc/terms/identifier> .

_:b55   a                            owl:Restriction ;
        owl:maxQualifiedCardinality  1 ;
        owl:onClass                  owl:Thing ;
        owl:onProperty               <http://purl.uniprot.org/core/rank> .

_:b56   a                   owl:Class ;
        owl:intersectionOf  ( _:b57 ) .

<http://purl.uniprot.org/core/Non-standard_Residue_Annotation>
        a                owl:Class ;
        rdfs:subClassOf  <http://purl.uniprot.org/core/Modification_Annotation> .

_:b58   a                  owl:Restriction ;
        owl:allValuesFrom  <http://www.w3.org/2001/XMLSchema#anyURI> ;
        owl:onProperty     rdfs:seeAlso .

_:b59   a                   owl:Class ;
        owl:intersectionOf  ( _:b60 _:b61 ) .

<http://purl.uniprot.org/core/group>
        a            owl:DatatypeProperty ;
        rdfs:domain  <http://purl.uniprot.org/core/Citation> ;
        rdfs:range   <http://www.w3.org/2001/XMLSchema#string> .

_:b62   a                  owl:Restriction ;
        owl:allValuesFrom  <http://www.w3.org/2001/XMLSchema#string> ;
        owl:onProperty     <http://www.w3.org/2004/02/skos/core#prefLabel> .

_:b63   a                  owl:Restriction ;
        owl:allValuesFrom  <http://www.w3.org/2001/XMLSchema#date> ;
        owl:onProperty     <http://purl.uniprot.org/core/created> .

<http://purl.uniprot.org/core/citation>
        a            owl:ObjectProperty ;
        rdfs:domain  [ a            owl:Class ;
                       owl:unionOf  ( <http://purl.uniprot.org/core/External_Sequence> <http://purl.uniprot.org/core/Cellular_Component> <http://purl.uniprot.org/core/Citation_Mapping> <http://purl.uniprot.org/core/Database> <http://purl.uniprot.org/core/Protein> <http://purl.uniprot.org/core/Nucleotide_Resource> rdf:Statement <http://purl.uniprot.org/core/Representative_Proteome> <http://purl.uniprot.org/core/Proteome> <http://purl.uniprot.org/core/Reference_Proteome> )
                     ] ;
        rdfs:range   [ a            owl:Class ;
                       owl:unionOf  ( <http://purl.uniprot.org/core/Citation> <http://purl.uniprot.org/core/Published_Citation> <http://purl.uniprot.org/core/Strain> rdf:Statement )
                     ] .

<http://purl.uniprot.org/core/Enzyme>
        a                owl:Class ;
        rdfs:subClassOf  owl:Class ;
        rdfs:subClassOf  [ a                   owl:Class ;
                           owl:intersectionOf  ( _:b64 )
                         ] ;
        rdfs:subClassOf  [ a                   owl:Class ;
                           owl:intersectionOf  ( _:b65 _:b66 )
                         ] ;
        rdfs:subClassOf  [ a                   owl:Class ;
                           owl:intersectionOf  ( _:b67 )
                         ] .

_:b38   a                  owl:Restriction ;
        owl:allValuesFrom  <http://www.w3.org/2001/XMLSchema#string> ;
        owl:onProperty     rdfs:label .

<http://purl.uniprot.org/core/precursor>
        a            owl:DatatypeProperty ;
        rdfs:domain  <http://purl.uniprot.org/core/Known_Sequence> ;
        rdfs:range   <http://www.w3.org/2001/XMLSchema#boolean> .

_:b68   a                            owl:Restriction ;
        owl:maxQualifiedCardinality  1 ;
        owl:onClass                  <http://biohackathon.org/resource/faldo#Position> ;
        owl:onProperty               <http://biohackathon.org/resource/faldo#end> .

<http://purl.uniprot.org/core/basedOn>
        a            owl:ObjectProperty ;
        rdfs:domain  <http://purl.uniprot.org/core/Known_Sequence> ;
        rdfs:range   <http://purl.uniprot.org/core/Known_Sequence> .

_:b69   a                  owl:Restriction ;
        owl:allValuesFrom  <http://www.w3.org/2001/XMLSchema#string> ;
        owl:onProperty     rdfs:comment .

_:b70   a                  owl:Restriction ;
        owl:allValuesFrom  <http://purl.uniprot.org/core/Known_Sequence> ;
        owl:onProperty     <http://purl.uniprot.org/core/sequence> .

<http://purl.uniprot.org/core/Catalytic_Activity_Annotation>
        a                owl:Class ;
        rdfs:subClassOf  <http://purl.uniprot.org/core/Annotation> .

<http://purl.uniprot.org/core/sequence>
        a            owl:ObjectProperty ;
        rdfs:domain  [ a            owl:Class ;
                       owl:unionOf  ( <http://purl.uniprot.org/core/Annotation> <http://purl.uniprot.org/core/Subcellular_Location_Annotation> <http://purl.uniprot.org/core/Protein> rdf:Statement )
                     ] ;
        rdfs:range   [ a            owl:Class ;
                       owl:unionOf  ( <http://purl.uniprot.org/core/Molecule_Processing_Annotation> <http://purl.uniprot.org/core/Sequence> <http://purl.uniprot.org/core/Known_Sequence> )
                     ] .

<http://purl.uniprot.org/core/experiments>
        a            owl:DatatypeProperty ;
        rdfs:domain  <http://purl.uniprot.org/core/Interaction> ;
        rdfs:range   <http://www.w3.org/2001/XMLSchema#integer> .

<http://purl.uniprot.org/core/Subcellular_Location>
        a                owl:Class ;
        rdfs:subClassOf  [ a                   owl:Class ;
                           owl:intersectionOf  ( _:b71 )
                         ] ;
        rdfs:subClassOf  [ a                   owl:Class ;
                           owl:intersectionOf  ( _:b72 )
                         ] ;
        rdfs:subClassOf  [ a                   owl:Class ;
                           owl:intersectionOf  ( _:b73 )
                         ] ;
        rdfs:subClassOf  [ a                   owl:Class ;
                           owl:intersectionOf  ( _:b74 )
                         ] ;
        rdfs:subClassOf  [ a                   owl:Class ;
                           owl:intersectionOf  ( _:b75 _:b76 )
                         ] ;
        rdfs:subClassOf  [ a                   owl:Class ;
                           owl:intersectionOf  ( _:b77 )
                         ] ;
        rdfs:subClassOf  [ a                   owl:Class ;
                           owl:intersectionOf  ( _:b78 )
                         ] .

<http://purl.uniprot.org/core/Participant>
        a                owl:Class ;
        rdfs:subClassOf  [ a            owl:Class ;
                           owl:unionOf  ( _:b79 _:b80 )
                         ] ;
        rdfs:subClassOf  [ a                   owl:Class ;
                           owl:intersectionOf  ( _:b81 )
                         ] .

_:b11   a                         owl:Restriction ;
        owl:onClass               <http://purl.uniprot.org/core/Structured_Name> ;
        owl:onProperty            <http://purl.uniprot.org/core/recommendedName> ;
        owl:qualifiedCardinality  1 .

<http://purl.uniprot.org/core/Domain_Extent_Annotation>
        a                owl:Class ;
        rdfs:subClassOf  <http://purl.uniprot.org/core/Region_Annotation> .

_:b39   a                  owl:Restriction ;
        owl:allValuesFrom  <http://purl.uniprot.org/core/Published_Citation> ;
        owl:onProperty     <http://purl.uniprot.org/core/citation> .

<http://purl.org/dc/terms/identifier>
        a            owl:DatatypeProperty ;
        rdfs:domain  [ a            owl:Class ;
                       owl:unionOf  ( <http://purl.uniprot.org/core/Published_Citation> <http://purl.uniprot.org/core/Database> <http://purl.uniprot.org/core/Strain> rdf:Statement )
                     ] ;
        rdfs:range   <http://www.w3.org/2001/XMLSchema#string> .

_:b82   a                  owl:Restriction ;
        owl:allValuesFrom  <http://purl.uniprot.org/core/Protein> ;
        owl:onProperty     <http://purl.uniprot.org/core/replaces> .

_:b83   a                  owl:Restriction ;
        owl:allValuesFrom  <http://www.w3.org/2001/XMLSchema#gYear> ;
        owl:onProperty     <http://purl.uniprot.org/core/date> .

_:b84   a                  owl:Restriction ;
        owl:allValuesFrom  <http://www.w3.org/2001/XMLSchema#anyURI> ;
        owl:onProperty     <http://purl.uniprot.org/core/translatedTo> .

<http://purl.uniprot.org/core/oldMnemonic>
        a            owl:DatatypeProperty ;
        rdfs:domain  <http://purl.uniprot.org/core/Protein> ;
        rdfs:range   <http://www.w3.org/2001/XMLSchema#string> .

_:b85   a                  owl:Restriction ;
        owl:allValuesFrom  <http://www.w3.org/2001/XMLSchema#anyURI> ;
        owl:onProperty     <http://purl.uniprot.org/core/source> .

_:b13   a                  owl:Restriction ;
        owl:allValuesFrom  <http://purl.uniprot.org/core/Structured_Name> ;
        owl:onProperty     <http://purl.uniprot.org/core/alternativeName> .

_:b86   a                  owl:Restriction ;
        owl:allValuesFrom  <http://www.w3.org/2001/XMLSchema#integer> ;
        owl:onProperty     <http://purl.uniprot.org/core/hits> .

_:b87   a                  owl:Restriction ;
        owl:allValuesFrom  <http://www.w3.org/2001/XMLSchema#boolean> ;
        owl:onProperty     <http://purl.uniprot.org/core/reviewed> .

_:b88   a                  owl:Restriction ;
        owl:allValuesFrom  <http://www.w3.org/2001/XMLSchema#string> ;
        owl:onProperty     rdfs:label .

<http://purl.uniprot.org/core/interaction>
        a            owl:ObjectProperty ;
        rdfs:domain  <http://purl.uniprot.org/core/Protein> ;
        rdfs:range   <http://purl.uniprot.org/core/Interaction> .

_:b89   a                  owl:Restriction ;
        owl:allValuesFrom  <http://purl.uniprot.org/core/Transposon> ;
        owl:onProperty     <http://purl.uniprot.org/core/context> .

<http://purl.uniprot.org/core/submittedTo>
        a            owl:DatatypeProperty ;
        rdfs:domain  <http://purl.uniprot.org/core/Submission_Citation> ;
        rdfs:range   <http://www.w3.org/2001/XMLSchema#string> .

_:b90   a                  owl:Restriction ;
        owl:allValuesFrom  <http://www.w3.org/2001/XMLSchema#anyURI> ;
        owl:onProperty     <http://xmlns.com/foaf/0.1/primaryTopicOf> .

_:b34   a                   owl:Class ;
        owl:intersectionOf  ( _:b91 _:b92 ) .

_:b93   a                  owl:Restriction ;
        owl:allValuesFrom  <http://www.w3.org/2001/XMLSchema#anyURI> ;
        owl:onProperty     <http://purl.uniprot.org/core/organism> .

_:b94   a                   owl:Class ;
        owl:intersectionOf  ( _:b95 _:b96 ) .

<http://purl.uniprot.org/core/Modification_Annotation>
        a                owl:Class ;
        rdfs:subClassOf  <http://purl.uniprot.org/core/Sequence_Annotation> .

_:b97   a                  owl:Restriction ;
        owl:allValuesFrom  <http://www.w3.org/2001/XMLSchema#string> ;
        owl:onProperty     rdfs:comment .

_:b60   a                  owl:Restriction ;
        owl:allValuesFrom  rdf:Statement ;
        owl:onProperty     <http://purl.uniprot.org/core/strain> .

_:b98   a                  owl:Restriction ;
        owl:allValuesFrom  <http://www.w3.org/2001/XMLSchema#string> ;
        owl:onProperty     rdfs:label .

<http://purl.uniprot.org/core/frameshift>
        a            owl:DatatypeProperty ;
        rdfs:domain  <http://purl.uniprot.org/core/RNA_Editing_Annotation> ;
        rdfs:range   <http://www.w3.org/2001/XMLSchema#boolean> .

_:b99   a                  owl:Restriction ;
        owl:allValuesFrom  <http://purl.uniprot.org/core/Status> ;
        owl:onProperty     <http://purl.uniprot.org/core/status> .

<http://purl.uniprot.org/core/Transcript_Resource>
        a                owl:Class ;
        rdfs:subClassOf  <http://purl.uniprot.org/core/Resource> ;
        rdfs:subClassOf  [ a            owl:Class ;
                           owl:unionOf  ( _:b100 _:b29 )
                         ] ;
        rdfs:subClassOf  [ a            owl:Class ;
                           owl:unionOf  ( _:b101 _:b102 )
                         ] ;
        rdfs:subClassOf  [ a                   owl:Class ;
                           owl:intersectionOf  ( _:b103 )
                         ] .

<http://purl.uniprot.org/core/cdAntigenName>
        a            owl:DatatypeProperty ;
        rdfs:domain  <http://purl.uniprot.org/core/Structured_Name> ;
        rdfs:range   <http://www.w3.org/2001/XMLSchema#string> .

<http://purl.uniprot.org/core/Allergen_Annotation>
        a                owl:Class ;
        rdfs:subClassOf  <http://purl.uniprot.org/core/Annotation> .

<http://purl.uniprot.org/core/Sequence_Conflict_Annotation>
        a                owl:Class ;
        rdfs:subClassOf  <http://purl.uniprot.org/core/Experimental_Information_Annotation> .

rdfs:seeAlso  a      owl:DatatypeProperty , owl:ObjectProperty ;
        rdfs:domain  [ a            owl:Class ;
                       owl:unionOf  ( <http://purl.uniprot.org/core/Method> <http://purl.org/ontology/bibo/Journal> <http://purl.uniprot.org/core/Protein> <http://purl.uniprot.org/core/Concept> <http://purl.uniprot.org/core/Proteome> <http://purl.uniprot.org/core/Tissue> <http://purl.uniprot.org/core/Reference_Proteome> <http://purl.uniprot.org/core/Taxon> <http://purl.uniprot.org/core/Cellular_Component> <http://purl.uniprot.org/core/Disease> <http://purl.uniprot.org/core/Nucleotide_Resource> <http://purl.uniprot.org/core/Proteome_Component> <http://purl.uniprot.org/core/Natural_Variant_Annotation> <http://purl.uniprot.org/core/Representative_Proteome> <http://purl.uniprot.org/core/Pathway_Annotation> )
                     ] ;
        rdfs:range   [ a            rdfs:Datatype ;
                       owl:unionOf  ( <http://www.w3.org/2001/XMLSchema#anyURI> )
                     ] ;
        rdfs:range   [ a            owl:Class ;
                       owl:unionOf  ( <http://purl.uniprot.org/core/Pathway> <http://purl.uniprot.org/core/Resource> <http://purl.uniprot.org/core/Concept> )
                     ] .

<http://purl.uniprot.org/core/Erroneous_Initiation_Annotation>
        a                owl:Class ;
        rdfs:subClassOf  <http://purl.uniprot.org/core/Sequence_Caution_Annotation> .

<http://purl.uniprot.org/core/PH_Dependence_Annotation>
        a                owl:Class ;
        rdfs:subClassOf  <http://purl.uniprot.org/core/Biophysicochemical_Annotation> .

<http://purl.uniprot.org/core/maximum>
        a            owl:DatatypeProperty ;
        rdfs:domain  <http://purl.uniprot.org/core/Absorption_Annotation> ;
        rdfs:range   <http://www.w3.org/2001/XMLSchema#integer> .

_:b104  a                            owl:Restriction ;
        owl:maxQualifiedCardinality  1 ;
        owl:onClass                  <http://purl.uniprot.org/core/Concept> ;
        owl:onProperty               <http://www.w3.org/2004/02/skos/core#exactMatch> .

<http://purl.uniprot.org/core/Annotation>
        a                owl:Class ;
        rdfs:subClassOf  [ a                   owl:Class ;
                           owl:intersectionOf  ( _:b105 )
                         ] ;
        rdfs:subClassOf  [ a                   owl:Class ;
                           owl:intersectionOf  ( _:b106 )
                         ] .

<http://purl.uniprot.org/core/isolatedFrom>
        a            owl:ObjectProperty ;
        rdfs:domain  <http://purl.uniprot.org/core/Protein> ;
        rdfs:range   <http://purl.uniprot.org/core/Tissue> .

_:b107  a                   owl:Class ;
        owl:intersectionOf  ( _:b108 _:b109 ) .

_:b110  a                  owl:Restriction ;
        owl:allValuesFrom  <http://purl.uniprot.org/core/Published_Citation> ;
        owl:onProperty     <http://purl.uniprot.org/core/citation> .

_:b111  a                   owl:Class ;
        owl:intersectionOf  ( _:b112 _:b113 ) .

_:b114  a                  owl:Restriction ;
        owl:allValuesFrom  <http://www.w3.org/2001/XMLSchema#date> ;
        owl:onProperty     <http://purl.uniprot.org/core/date> .

<http://purl.uniprot.org/core/Erroneous_Termination_Annotation>
        a                owl:Class ;
        rdfs:subClassOf  <http://purl.uniprot.org/core/Sequence_Caution_Annotation> .

_:b115  a                  owl:Restriction ;
        owl:allValuesFrom  <http://purl.uniprot.org/core/Concept> ;
        owl:onProperty     rdfs:seeAlso .

_:b116  a                   owl:Class ;
        owl:intersectionOf  ( _:b117 ) .

_:b118  a                  owl:Restriction ;
        owl:allValuesFrom  <http://www.w3.org/2001/XMLSchema#string> ;
        owl:onProperty     <http://purl.uniprot.org/core/submittedTo> .

<http://purl.uniprot.org/core/Pathway>
        a                owl:Class ;
        rdfs:subClassOf  owl:Class .

_:b25   a                  owl:Restriction ;
        owl:allValuesFrom  <http://purl.uniprot.org/core/Plasmid> ;
        owl:onProperty     <http://purl.uniprot.org/core/context> .

_:b119  a                            owl:Restriction ;
        owl:maxQualifiedCardinality  1 ;
        owl:onClass                  <http://purl.uniprot.org/core/Transposon> ;
        owl:onProperty               <http://purl.uniprot.org/core/context> .

_:b120  a                  owl:Restriction ;
        owl:allValuesFrom  <http://www.w3.org/2001/XMLSchema#anyURI> ;
        owl:onProperty     <http://www.w3.org/2004/02/skos/core#exactMatch> .

<http://purl.uniprot.org/core/Subcellular_Location_Annotation>
        a                owl:Class ;
        rdfs:subClassOf  <http://purl.uniprot.org/core/Annotation> ;
        rdfs:subClassOf  [ a                   owl:Class ;
                           owl:intersectionOf  ( _:b121 _:b122 )
                         ] .

<http://purl.uniprot.org/core/Orientation>
        a                owl:Class ;
        rdfs:subClassOf  <http://purl.uniprot.org/core/Subcellular_Location> .

_:b123  a                  owl:Restriction ;
        owl:allValuesFrom  <http://www.w3.org/2001/XMLSchema#string> ;
        owl:onProperty     <http://purl.uniprot.org/core/abbreviation> .

<http://purl.uniprot.org/core/pages>
        a            owl:DatatypeProperty ;
        rdfs:domain  <http://purl.uniprot.org/core/Published_Citation> ;
        rdfs:range   <http://www.w3.org/2001/XMLSchema#string> .

_:b124  a                  owl:Restriction ;
        owl:allValuesFrom  <http://purl.uniprot.org/core/Sequence> ;
        owl:onProperty     <http://purl.uniprot.org/core/sequence> .

_:b125  a                  owl:Restriction ;
        owl:allValuesFrom  <http://www.w3.org/2001/XMLSchema#string> ;
        owl:onProperty     rdfs:label .

_:b126  a                  owl:Restriction ;
        owl:allValuesFrom  <http://www.w3.org/2001/XMLSchema#anyURI> ;
        owl:onProperty     <http://spinrdf.org/spin#imports> .

_:b127  a                  owl:Restriction ;
        owl:allValuesFrom  <http://purl.uniprot.org/core/Known_Sequence> ;
        owl:onProperty     <http://biohackathon.org/resource/faldo#reference> .

<http://purl.uniprot.org/core/certain>
        a            owl:DatatypeProperty ;
        rdfs:domain  <http://purl.uniprot.org/core/Absorption_Annotation> ;
        rdfs:range   <http://www.w3.org/2001/XMLSchema#boolean> .

_:b128  a                  owl:Restriction ;
        owl:allValuesFrom  <http://purl.uniprot.org/core/Structured_Name> ;
        owl:onProperty     <http://purl.uniprot.org/core/recommendedName> .

<http://www.w3.org/2004/02/skos/core#altLabel>
        a            owl:DatatypeProperty ;
        rdfs:domain  [ a            owl:Class ;
                       owl:unionOf  ( <http://purl.uniprot.org/core/Disease> owl:Class <http://purl.uniprot.org/core/Gene> <http://purl.uniprot.org/core/Subcellular_Location> <http://purl.uniprot.org/core/Tissue> )
                     ] ;
        rdfs:range   <http://www.w3.org/2001/XMLSchema#string> .

<http://purl.uniprot.org/core/erratum>
        a            owl:ObjectProperty ;
        rdfs:domain  <http://purl.uniprot.org/core/Journal_Citation> ;
        rdfs:range   <http://purl.uniprot.org/core/Journal_Citation> .

<http://purl.uniprot.org/core/shortCoden>
        a            owl:DatatypeProperty ;
        rdfs:domain  <http://purl.org/ontology/bibo/Journal> ;
        rdfs:range   <http://www.w3.org/2001/XMLSchema#string> .

_:b129  a                  owl:Restriction ;
        owl:allValuesFrom  <http://www.w3.org/2001/XMLSchema#string> ;
        owl:onProperty     <http://purl.uniprot.org/core/volume> .

<http://purl.uniprot.org/core/Alternative_Sequence_Annotation>
        a                owl:Class ;
        rdfs:subClassOf  <http://purl.uniprot.org/core/Natural_Variation_Annotation> .

_:b130  a                  owl:Restriction ;
        owl:allValuesFrom  <http://www.w3.org/2001/XMLSchema#string> ;
        owl:onProperty     rdfs:comment .

_:b131  a                  owl:Restriction ;
        owl:allValuesFrom  <http://www.w3.org/2001/XMLSchema#integer> ;
        owl:onProperty     <http://purl.uniprot.org/core/maximum> .

<http://purl.uniprot.org/core/md5Checksum>
        a            owl:DatatypeProperty ;
        rdfs:domain  <http://purl.uniprot.org/core/Sequence> ;
        rdfs:range   <http://www.w3.org/2001/XMLSchema#token> .

<http://purl.uniprot.org/core/recommendedName>
        a            owl:ObjectProperty ;
        rdfs:domain  [ a            owl:Class ;
                       owl:unionOf  ( <http://purl.uniprot.org/core/Part> <http://purl.uniprot.org/core/Protein> )
                     ] ;
        rdfs:range   <http://purl.uniprot.org/core/Structured_Name> .

_:b132  a                  owl:Restriction ;
        owl:allValuesFrom  <http://www.w3.org/2001/XMLSchema#boolean> ;
        owl:onProperty     <http://purl.uniprot.org/core/precursor> .

<http://purl.uniprot.org/core/Observation_Citation>
        a                owl:Class ;
        rdfs:subClassOf  <http://purl.uniprot.org/core/Unpublished_Citation> .

<http://purl.uniprot.org/core/Nucleotide_Resource>
        a                owl:Class ;
        rdfs:subClassOf  <http://purl.uniprot.org/core/Resource> ;
        rdfs:subClassOf  [ a            owl:Class ;
                           owl:unionOf  ( _:b133 _:b134 )
                         ] ;
        rdfs:subClassOf  [ a                   owl:Class ;
                           owl:intersectionOf  ( _:b135 )
                         ] ;
        rdfs:subClassOf  [ a                   owl:Class ;
                           owl:intersectionOf  ( _:b136 )
                         ] ;
        rdfs:subClassOf  [ a                   owl:Class ;
                           owl:intersectionOf  ( _:b7 )
                         ] ;
        rdfs:subClassOf  [ a                   owl:Class ;
                           owl:intersectionOf  ( _:b137 )
                         ] ;
        rdfs:subClassOf  [ a                   owl:Class ;
                           owl:intersectionOf  ( _:b138 )
                         ] ;
        rdfs:subClassOf  [ a                   owl:Class ;
                           owl:intersectionOf  ( _:b139 _:b140 )
                         ] .

<http://purl.uniprot.org/core/Other_DNA>
        a                owl:Class ;
        rdfs:subClassOf  <http://purl.uniprot.org/core/DNA> .

_:b141  a                  owl:Restriction ;
        owl:allValuesFrom  rdf:Statement ;
        owl:onProperty     <http://purl.uniprot.org/core/strain> .

<http://purl.org/ontology/bibo/coden>
        a            owl:DatatypeProperty ;
        rdfs:domain  <http://purl.org/ontology/bibo/Journal> ;
        rdfs:range   <http://www.w3.org/2001/XMLSchema#string> .

<http://purl.uniprot.org/core/Transit_Peptide_Annotation>
        a                owl:Class ;
        rdfs:subClassOf  <http://purl.uniprot.org/core/Molecule_Processing_Annotation> .

<http://purl.uniprot.org/core/alternativeName>
        a            owl:ObjectProperty ;
        rdfs:domain  [ a            owl:Class ;
                       owl:unionOf  ( <http://purl.uniprot.org/core/Part> <http://purl.uniprot.org/core/Protein> )
                     ] ;
        rdfs:range   <http://purl.uniprot.org/core/Structured_Name> .

<http://purl.uniprot.org/core/encodedBy>
        a            owl:ObjectProperty ;
        rdfs:domain  <http://purl.uniprot.org/core/Protein> ;
        rdfs:range   <http://purl.uniprot.org/core/Gene> .

_:b74   a                  owl:Restriction ;
        owl:allValuesFrom  <http://www.w3.org/2001/XMLSchema#string> ;
        owl:onProperty     <http://www.w3.org/2004/02/skos/core#altLabel> .

_:b31   a                            owl:Restriction ;
        owl:maxQualifiedCardinality  1 ;
        owl:onClass                  <http://purl.uniprot.org/core/Transcript_Resource> ;
        owl:onProperty               <http://purl.uniprot.org/core/translatedTo> .

_:b142  a                  owl:Restriction ;
        owl:allValuesFrom  <http://www.w3.org/2001/XMLSchema#string> ;
        owl:onProperty     rdfs:label .

<http://purl.uniprot.org/core/Domain_Annotation>
        a                owl:Class ;
        rdfs:subClassOf  <http://purl.uniprot.org/core/Annotation> .

_:b143  a                            owl:Restriction ;
        owl:minQualifiedCardinality  1 ;
        owl:onClass                  <http://purl.uniprot.org/core/Pathway> ;
        owl:onProperty               rdfs:seeAlso .

_:b144  a                  owl:Restriction ;
        owl:allValuesFrom  <http://www.w3.org/2001/XMLSchema#boolean> ;
        owl:onProperty     <http://purl.uniprot.org/core/complete> .

_:b145  a                            owl:Restriction ;
        owl:maxQualifiedCardinality  1 ;
        owl:onClass                  <http://purl.uniprot.org/core/Known_Sequence> ;
        owl:onProperty               <http://purl.uniprot.org/core/basedOn> .

_:b146  a                   owl:Class ;
        owl:intersectionOf  ( _:b147 ) .

<http://purl.uniprot.org/core/abbreviation>
        a            owl:DatatypeProperty ;
        rdfs:domain  <http://purl.uniprot.org/core/Database> ;
        rdfs:range   <http://www.w3.org/2001/XMLSchema#string> .

_:b148  a                  owl:Restriction ;
        owl:allValuesFrom  <http://www.w3.org/2001/XMLSchema#string> ;
        owl:onProperty     <http://purl.org/ontology/bibo/title> .

<http://purl.uniprot.org/core/Unassigned_RNA>
        a                owl:Class ;
        rdfs:subClassOf  <http://purl.uniprot.org/core/RNA> .

_:b149  a                   owl:Class ;
        owl:intersectionOf  ( _:b85 ) .

<http://purl.uniprot.org/core/Frameshift_Annotation>
        a                owl:Class ;
        rdfs:subClassOf  <http://purl.uniprot.org/core/Sequence_Caution_Annotation> .

_:b150  a                  owl:Restriction ;
        owl:allValuesFrom  <http://www.w3.org/2001/XMLSchema#string> ;
        owl:onProperty     rdfs:label .

_:b151  a                  owl:Restriction ;
        owl:allValuesFrom  owl:Class ;
        owl:onProperty     <http://www.w3.org/2004/02/skos/core#narrowerTransitive> .

<http://purl.uniprot.org/core/protein>
        a            owl:ObjectProperty ;
        rdfs:domain  <http://purl.uniprot.org/core/Citation_Mapping> ;
        rdfs:range   <http://purl.uniprot.org/core/Protein> .

<http://purl.uniprot.org/core/Natural_Variation_Annotation>
        a                owl:Class ;
        rdfs:subClassOf  <http://purl.uniprot.org/core/Sequence_Annotation> .

<http://purl.uniprot.org/core/Transcribed_RNA>
        a                owl:Class ;
        rdfs:subClassOf  <http://purl.uniprot.org/core/RNA> .

<http://purl.uniprot.org/core/strain>
        a            owl:ObjectProperty ;
        rdfs:domain  [ a            owl:Class ;
                       owl:unionOf  ( <http://purl.uniprot.org/core/Taxon> <http://purl.uniprot.org/core/Representative_Proteome> <http://purl.uniprot.org/core/Proteome> <http://purl.uniprot.org/core/Reference_Proteome> )
                     ] ;
        rdfs:range   [ a            owl:Class ;
                       owl:unionOf  ( <http://purl.uniprot.org/core/Citation> <http://purl.uniprot.org/core/Strain> rdf:Statement )
                     ] .

_:b152  a                  owl:Restriction ;
        owl:allValuesFrom  <http://purl.uniprot.org/core/Interaction> ;
        owl:onProperty     <http://purl.uniprot.org/core/interaction> .

<http://purl.uniprot.org/core/withdrawnFromINSDC>
        a            owl:DatatypeProperty ;
        rdfs:domain  <http://purl.uniprot.org/core/Protein> ;
        rdfs:range   <http://www.w3.org/2001/XMLSchema#string> .

_:b153  a                  owl:Restriction ;
        owl:allValuesFrom  <http://www.w3.org/2001/XMLSchema#string> ;
        owl:onProperty     <http://purl.uniprot.org/core/pages> .

_:b154  a                  owl:Restriction ;
        owl:allValuesFrom  owl:Class ;
        owl:onProperty     <http://www.w3.org/2004/02/skos/core#narrower> .

_:b155  a                  owl:Restriction ;
        owl:allValuesFrom  <http://www.w3.org/2001/XMLSchema#string> ;
        owl:onProperty     rdfs:comment .

_:b156  a                  owl:Restriction ;
        owl:allValuesFrom  <http://www.w3.org/2001/XMLSchema#integer> ;
        owl:onProperty     <http://purl.uniprot.org/core/version> .

_:b2    a                   owl:Class ;
        owl:intersectionOf  ( _:b157 ) .

_:b158  a                            owl:Restriction ;
        owl:maxQualifiedCardinality  1 ;
        owl:onClass                  <http://purl.uniprot.org/core/Resource> ;
        owl:onProperty               rdfs:seeAlso .

<http://purl.uniprot.org/core/Experimental_Information_Annotation>
        a                owl:Class ;
        rdfs:subClassOf  <http://purl.uniprot.org/core/Sequence_Annotation> .

_:b159  a                   owl:Class ;
        owl:intersectionOf  ( _:b160 _:b161 ) .

_:b162  a                  owl:Restriction ;
        owl:allValuesFrom  owl:Thing ;
        owl:onProperty     <http://purl.uniprot.org/core/method> .

_:b12   a                  owl:Restriction ;
        owl:allValuesFrom  <http://purl.uniprot.org/core/Enzyme> ;
        owl:onProperty     <http://purl.uniprot.org/core/enzyme> .

_:b163  a                   owl:Class ;
        owl:intersectionOf  ( _:b164 _:b165 ) .

<http://purl.uniprot.org/core/Known_Sequence>
        a                owl:Class ;
        rdfs:subClassOf  <http://purl.uniprot.org/core/Sequence> ;
        rdfs:subClassOf  [ a                   owl:Class ;
                           owl:intersectionOf  ( _:b145 _:b166 )
                         ] ;
        rdfs:subClassOf  [ a                   owl:Class ;
                           owl:intersectionOf  ( _:b167 )
                         ] ;
        rdfs:subClassOf  [ a                   owl:Class ;
                           owl:intersectionOf  ( _:b168 )
                         ] ;
        rdfs:subClassOf  [ a                   owl:Class ;
                           owl:intersectionOf  ( _:b169 )
                         ] ;
        rdfs:subClassOf  [ a                   owl:Class ;
                           owl:intersectionOf  ( _:b170 _:b171 )
                         ] ;
        rdfs:subClassOf  [ a                   owl:Class ;
                           owl:intersectionOf  ( _:b172 )
                         ] ;
        rdfs:subClassOf  [ a                   owl:Class ;
                           owl:intersectionOf  ( _:b142 )
                         ] ;
        rdfs:subClassOf  [ a                   owl:Class ;
                           owl:intersectionOf  ( _:b132 )
                         ] ;
        rdfs:subClassOf  [ a                   owl:Class ;
                           owl:intersectionOf  ( _:b156 )
                         ] ;
        rdfs:subClassOf  [ a                   owl:Class ;
                           owl:intersectionOf  ( _:b173 )
                         ] ;
        rdfs:subClassOf  [ a                   owl:Class ;
                           owl:intersectionOf  ( _:b174 )
                         ] ;
        rdfs:subClassOf  [ a                   owl:Class ;
                           owl:intersectionOf  ( _:b175 )
                         ] ;
        rdfs:subClassOf  [ a                   owl:Class ;
                           owl:intersectionOf  ( _:b176 )
                         ] ;
        rdfs:subClassOf  [ a                   owl:Class ;
                           owl:intersectionOf  ( _:b177 )
                         ] ;
        rdfs:subClassOf  [ a                   owl:Class ;
                           owl:intersectionOf  ( _:b178 )
                         ] .

<http://purl.uniprot.org/core/RNA_Editing_Annotation>
        a                owl:Class ;
        rdfs:subClassOf  <http://purl.uniprot.org/core/Annotation> ;
        rdfs:subClassOf  [ a                   owl:Class ;
                           owl:intersectionOf  ( _:b179 )
                         ] ;
        rdfs:subClassOf  [ a                   owl:Class ;
                           owl:intersectionOf  ( _:b180 )
                         ] .

_:b181  a                            owl:Restriction ;
        owl:maxQualifiedCardinality  1 ;
        owl:onClass                  <http://purl.uniprot.org/core/Taxon> ;
        owl:onProperty               <http://purl.uniprot.org/core/organism> .

_:b182  a                  owl:Restriction ;
        owl:allValuesFrom  <http://www.w3.org/2001/XMLSchema#anyURI> ;
        owl:onProperty     <http://purl.uniprot.org/core/participant> .

_:b41   a                  owl:Restriction ;
        owl:allValuesFrom  <http://purl.uniprot.org/core/Taxon> ;
        owl:onProperty     <http://purl.uniprot.org/core/organism> .

_:b106  a                  owl:Restriction ;
        owl:allValuesFrom  <http://purl.uniprot.org/core/Sequence> ;
        owl:onProperty     <http://purl.uniprot.org/core/sequence> .

<http://purl.uniprot.org/core/source>
        a            owl:DatatypeProperty , owl:ObjectProperty ;
        rdfs:domain  [ a            owl:Class ;
                       owl:unionOf  ( <http://purl.uniprot.org/core/Citation> <http://purl.uniprot.org/core/Strain> rdf:Statement )
                     ] ;
        rdfs:range   <http://www.w3.org/2001/XMLSchema#anyURI> , <http://purl.uniprot.org/core/Resource> .

<http://purl.uniprot.org/core/classifiedWith>
        a            owl:ObjectProperty ;
        rdfs:domain  <http://purl.uniprot.org/core/Protein> ;
        rdfs:range   <http://purl.uniprot.org/core/Concept> .

_:b183  a                  owl:Restriction ;
        owl:allValuesFrom  <http://www.w3.org/2001/XMLSchema#date> ;
        owl:onProperty     <http://purl.org/dc/terms/modified> .

_:b6    a                  owl:Restriction ;
        owl:allValuesFrom  <http://www.w3.org/2001/XMLSchema#string> ;
        owl:onProperty     <http://purl.uniprot.org/core/scope> .

_:b40   a                         owl:Restriction ;
        owl:onClass               <http://purl.uniprot.org/core/Taxon> ;
        owl:onProperty            <http://purl.uniprot.org/core/organism> ;
        owl:qualifiedCardinality  1 .

_:b37   a                  owl:Restriction ;
        owl:allValuesFrom  <http://www.w3.org/2001/XMLSchema#anyURI> ;
        owl:onProperty     rdfs:seeAlso .

_:b184  a                            owl:Restriction ;
        owl:maxQualifiedCardinality  1 ;
        owl:onClass                  <http://purl.uniprot.org/core/Taxon> ;
        owl:onProperty               <http://purl.uniprot.org/core/commonTaxon> .

_:b108  a                  owl:Restriction ;
        owl:allValuesFrom  <http://purl.uniprot.org/core/Rank> ;
        owl:onProperty     <http://purl.uniprot.org/core/rank> .

<http://purl.uniprot.org/core/editor>
        a            owl:DatatypeProperty ;
        rdfs:domain  <http://purl.uniprot.org/core/Book_Citation> ;
        rdfs:range   <http://www.w3.org/2001/XMLSchema#string> .

<http://purl.uniprot.org/core/resolution>
        a            owl:DatatypeProperty ;
        rdfs:domain  <http://purl.uniprot.org/core/Structure_Resource> ;
        rdfs:range   <http://www.w3.org/2001/XMLSchema#float> .

_:b185  a                  owl:Restriction ;
        owl:allValuesFrom  <http://www.w3.org/2001/XMLSchema#string> ;
        owl:onProperty     <http://www.w3.org/2004/02/skos/core#prefLabel> .

<http://purl.uniprot.org/core/Non-adjacent_Residues_Annotation>
        a                owl:Class ;
        rdfs:subClassOf  <http://purl.uniprot.org/core/Experimental_Information_Annotation> .

<http://purl.uniprot.org/core/Zinc_Finger_Annotation>
        a                owl:Class ;
        rdfs:subClassOf  <http://purl.uniprot.org/core/Region_Annotation> .

_:b186  a                  owl:Restriction ;
        owl:allValuesFrom  <http://www.w3.org/2001/XMLSchema#string> ;
        owl:onProperty     <http://purl.uniprot.org/core/institution> .

_:b187  a                  owl:Restriction ;
        owl:allValuesFrom  <http://www.w3.org/2001/XMLSchema#string> ;
        owl:onProperty     <http://purl.org/ontology/bibo/coden> .

_:b188  a                   owl:Class ;
        owl:intersectionOf  ( _:b189 _:b190 ) .

<http://www.w3.org/2004/02/skos/core#prefLabel>
        a            owl:DatatypeProperty ;
        rdfs:domain  [ a            owl:Class ;
                       owl:unionOf  ( <http://purl.uniprot.org/core/Disease> owl:Class <http://purl.uniprot.org/core/Gene> <http://purl.uniprot.org/core/Subcellular_Location> <http://purl.uniprot.org/core/Tissue> )
                     ] ;
        rdfs:range   <http://www.w3.org/2001/XMLSchema#string> .

<http://purl.uniprot.org/core/transcribedFrom>
        a            owl:DatatypeProperty , owl:ObjectProperty ;
        rdfs:domain  <http://purl.uniprot.org/core/Transcript_Resource> ;
        rdfs:range   <http://www.w3.org/2001/XMLSchema#anyURI> , <http://purl.uniprot.org/core/Transcript_Resource> .

_:b76   a                  owl:Restriction ;
        owl:allValuesFrom  <http://purl.uniprot.org/core/Concept> ;
        owl:onProperty     owl:sameAs .

<http://purl.uniprot.org/core/Simple_Sequence>
        a                owl:Class ;
        rdfs:subClassOf  <http://purl.uniprot.org/core/Known_Sequence> .

_:b191  a                  owl:Restriction ;
        owl:allValuesFrom  <http://purl.uniprot.org/core/Organelle> ;
        owl:onProperty     <http://purl.uniprot.org/core/encodedIn> .

<http://purl.uniprot.org/core/version>
        a            owl:DatatypeProperty ;
        rdfs:domain  [ a            owl:Class ;
                       owl:unionOf  ( <http://purl.uniprot.org/core/Protein> <http://purl.uniprot.org/core/Nucleotide_Resource> <http://purl.uniprot.org/core/Known_Sequence> )
                     ] ;
        rdfs:range   <http://www.w3.org/2001/XMLSchema#integer> .

<http://purl.uniprot.org/core/RNA>
        a                owl:Class ;
        rdfs:subClassOf  <http://purl.uniprot.org/core/Molecule> .

_:b192  a                  owl:Restriction ;
        owl:allValuesFrom  <http://biohackathon.org/resource/faldo#Position> ;
        owl:onProperty     <http://biohackathon.org/resource/faldo#end> .

_:b193  a                  owl:Restriction ;
        owl:allValuesFrom  <http://purl.uniprot.org/core/Protein> ;
        owl:onProperty     <http://purl.uniprot.org/core/protein> .

<http://purl.uniprot.org/core/Subunit_Annotation>
        a                owl:Class ;
        rdfs:subClassOf  <http://purl.uniprot.org/core/Annotation> .

_:b78   a                  owl:Restriction ;
        owl:allValuesFrom  <http://purl.uniprot.org/core/Subcellular_Location> ;
        owl:onProperty     <http://purl.uniprot.org/core/relatedLocation> .

_:b194  a                  owl:Restriction ;
        owl:allValuesFrom  <http://www.w3.org/2001/XMLSchema#string> ;
        owl:onProperty     <http://purl.uniprot.org/core/scientificName> .

_:b195  a                  owl:Restriction ;
        owl:allValuesFrom  <http://purl.uniprot.org/core/Plasmid> ;
        owl:onProperty     <http://purl.uniprot.org/core/encodedIn> .

_:b196  a                  owl:Restriction ;
        owl:allValuesFrom  <http://purl.uniprot.org/core/Proteome_Component> ;
        owl:onProperty     <http://www.w3.org/2004/02/skos/core#narrower> .

<http://purl.uniprot.org/core/sequenceFor>
        a            owl:ObjectProperty ;
        rdfs:domain  <http://purl.uniprot.org/core/Sequence> ;
        rdfs:range   [ a            owl:Class ;
                       owl:unionOf  ( <http://purl.uniprot.org/core/Protein> <http://purl.uniprot.org/core/Nucleotide_Resource> )
                     ] .

<http://purl.uniprot.org/core/Site_Annotation>
        a                owl:Class ;
        rdfs:subClassOf  <http://purl.uniprot.org/core/Sequence_Annotation> .

<http://biohackathon.org/resource/faldo#possiblePosition>
        a            owl:ObjectProperty ;
        rdfs:domain  <http://biohackathon.org/resource/faldo#OneOfPosition> ;
        rdfs:range   <http://biohackathon.org/resource/faldo#Position> .

<http://purl.uniprot.org/core/Transposon>
        a                owl:Class ;
        rdfs:subClassOf  [ a                   owl:Class ;
                           owl:intersectionOf  ( _:b150 )
                         ] .

_:b197  a                  owl:Restriction ;
        owl:allValuesFrom  <http://purl.uniprot.org/core/External_Sequence> ;
        owl:onProperty     <http://purl.uniprot.org/core/conflictingSequence> .

_:b109  a                            owl:Restriction ;
        owl:maxQualifiedCardinality  1 ;
        owl:onClass                  <http://purl.uniprot.org/core/Rank> ;
        owl:onProperty               <http://purl.uniprot.org/core/rank> .

_:b198  a                   owl:Class ;
        owl:intersectionOf  ( _:b199 _:b200 ) .

_:b201  a                  owl:Restriction ;
        owl:allValuesFrom  <http://purl.uniprot.org/core/Protein> ;
        owl:onProperty     <http://purl.uniprot.org/core/replacedBy> .

<http://purl.uniprot.org/core/Proteome_Component>
        a                owl:Class ;
        rdfs:subClassOf  [ a                   owl:Class ;
                           owl:intersectionOf  ( _:b202 )
                         ] ;
        rdfs:subClassOf  [ a                   owl:Class ;
                           owl:intersectionOf  ( _:b58 )
                         ] ;
        rdfs:subClassOf  [ a                   owl:Class ;
                           owl:intersectionOf  ( _:b203 )
                         ] .

_:b204  a                            owl:Restriction ;
        owl:maxQualifiedCardinality  1 ;
        owl:onClass                  <http://purl.uniprot.org/core/Citation> ;
        owl:onProperty               <http://purl.uniprot.org/core/citation> .

_:b205  a                  owl:Restriction ;
        owl:allValuesFrom  owl:Thing ;
        owl:onProperty     <http://purl.uniprot.org/core/rank> .

<http://purl.uniprot.org/core/Proteome>
        a                owl:Class ;
        rdfs:subClassOf  [ a            owl:Class ;
                           owl:unionOf  ( _:b206 _:b207 )
                         ] ;
        rdfs:subClassOf  [ a            owl:Class ;
                           owl:unionOf  ( _:b59 _:b188 _:b208 )
                         ] ;
        rdfs:subClassOf  [ a                   owl:Class ;
                           owl:intersectionOf  ( _:b69 )
                         ] ;
        rdfs:subClassOf  [ a                   owl:Class ;
                           owl:intersectionOf  ( _:b209 )
                         ] ;
        rdfs:subClassOf  [ a                   owl:Class ;
                           owl:intersectionOf  ( _:b88 )
                         ] ;
        rdfs:subClassOf  [ a                   owl:Class ;
                           owl:intersectionOf  ( _:b110 )
                         ] ;
        rdfs:subClassOf  [ a                   owl:Class ;
                           owl:intersectionOf  ( _:b210 _:b196 )
                         ] ;
        rdfs:subClassOf  [ a                   owl:Class ;
                           owl:intersectionOf  ( _:b211 )
                         ] .

<http://purl.uniprot.org/core/Beta_Strand_Annotation>
        a                owl:Class ;
        rdfs:subClassOf  <http://purl.uniprot.org/core/Secondary_Structure_Annotation> .

_:b167  a                  owl:Restriction ;
        owl:allValuesFrom  <http://purl.uniprot.org/core/Cluster> ;
        owl:onProperty     <http://purl.uniprot.org/core/representativeFor> .

<http://biohackathon.org/resource/faldo#begin>
        a            owl:ObjectProperty ;
        rdfs:domain  [ a            owl:Class ;
                       owl:unionOf  ( <http://biohackathon.org/resource/faldo#Region> <http://biohackathon.org/resource/faldo#InRangePosition> )
                     ] ;
        rdfs:range   <http://biohackathon.org/resource/faldo#Position> .

owl:sameAs  a        owl:DatatypeProperty , owl:ObjectProperty ;
        rdfs:domain  [ a            owl:Class ;
                       owl:unionOf  ( <http://purl.org/ontology/bibo/Journal> <http://purl.uniprot.org/core/Participant> <http://purl.uniprot.org/core/Subcellular_Location> )
                     ] ;
        rdfs:range   <http://www.w3.org/2001/XMLSchema#anyURI> ;
        rdfs:range   [ a            owl:Class ;
                       owl:unionOf  ( <http://purl.uniprot.org/core/Protein> <http://purl.uniprot.org/core/Concept> <http://purl.uniprot.org/core/Known_Sequence> )
                     ] .

_:b212  a                  owl:Restriction ;
        owl:allValuesFrom  <http://www.w3.org/2001/XMLSchema#string> ;
        owl:onProperty     rdfs:label .

<http://purl.uniprot.org/core/author>
        a            owl:DatatypeProperty ;
        rdfs:domain  <http://purl.uniprot.org/core/Citation> ;
        rdfs:range   <http://www.w3.org/2001/XMLSchema#string> .

<http://purl.uniprot.org/core/Pharmaceutical_Annotation>
        a                owl:Class ;
        rdfs:subClassOf  <http://purl.uniprot.org/core/Annotation> .

<http://www.w3.org/2004/02/skos/core#broaderTransitive>
        a            owl:ObjectProperty ;
        rdfs:domain  <http://purl.uniprot.org/core/Enzyme> ;
        rdfs:range   <http://purl.uniprot.org/core/Enzyme> .

_:b213  a                         owl:Restriction ;
        owl:onClass               rdf:Statement ;
        owl:onProperty            <http://purl.uniprot.org/core/strain> ;
        owl:qualifiedCardinality  1 .

_:b214  a                  owl:Restriction ;
        owl:allValuesFrom  <http://www.w3.org/2001/XMLSchema#string> ;
        owl:onProperty     <http://purl.uniprot.org/core/mnemonic> .

_:b199  a                            owl:Restriction ;
        owl:maxQualifiedCardinality  1 ;
        owl:onClass                  rdf:Statement ;
        owl:onProperty               <http://purl.uniprot.org/core/citation> .

<http://purl.uniprot.org/core/Protein_Existence>
        a                owl:Class ;
        rdfs:subClassOf  [ a                   owl:Class ;
                           owl:intersectionOf  ( _:b155 )
                         ] ;
        rdfs:subClassOf  [ a                   owl:Class ;
                           owl:intersectionOf  ( _:b125 )
                         ] .

_:b215  a                  owl:Restriction ;
        owl:allValuesFrom  <http://www.w3.org/2001/XMLSchema#boolean> ;
        owl:onProperty     <http://purl.uniprot.org/core/reviewed> .

_:b216  a                            owl:Restriction ;
        owl:maxQualifiedCardinality  1 ;
        owl:onClass                  <http://biohackathon.org/resource/faldo#Position> ;
        owl:onProperty               <http://biohackathon.org/resource/faldo#begin> .

<http://purl.uniprot.org/core/reviewed>
        a            owl:DatatypeProperty ;
        rdfs:domain  [ a            owl:Class ;
                       owl:unionOf  ( <http://purl.uniprot.org/core/Taxon> <http://purl.uniprot.org/core/Protein> <http://purl.uniprot.org/core/Known_Sequence> )
                     ] ;
        rdfs:range   <http://www.w3.org/2001/XMLSchema#boolean> .

_:b217  a                   owl:Class ;
        owl:intersectionOf  ( _:b218 _:b219 ) .

<http://purl.uniprot.org/core/Region_Annotation>
        a                owl:Class ;
        rdfs:subClassOf  <http://purl.uniprot.org/core/Sequence_Annotation> .

_:b220  a                  owl:Restriction ;
        owl:allValuesFrom  <http://purl.uniprot.org/core/Disease> ;
        owl:onProperty     <http://purl.uniprot.org/core/disease> .

<http://purl.uniprot.org/core/Lipidation_Annotation>
        a                owl:Class ;
        rdfs:subClassOf  <http://purl.uniprot.org/core/Modification_Annotation> .

_:b221  a                  owl:Restriction ;
        owl:allValuesFrom  <http://purl.uniprot.org/core/Taxon> ;
        owl:onProperty     <http://purl.uniprot.org/core/organism> .

_:b222  a                   owl:Class ;
        owl:intersectionOf  ( _:b191 _:b223 ) .

<http://purl.uniprot.org/core/host>
        a            owl:ObjectProperty ;
        rdfs:domain  <http://purl.uniprot.org/core/Taxon> ;
        rdfs:range   <http://purl.uniprot.org/core/Taxon> .

_:b224  a                  owl:Restriction ;
        owl:allValuesFrom  <http://www.w3.org/2001/XMLSchema#string> ;
        owl:onProperty     <http://purl.uniprot.org/core/measuredActivity> .

<http://purl.uniprot.org/core/Compositional_Bias_Annotation>
        a                owl:Class ;
        rdfs:subClassOf  <http://purl.uniprot.org/core/Region_Annotation> .

_:b225  a                  owl:Restriction ;
        owl:allValuesFrom  <http://www.w3.org/2001/XMLSchema#string> ;
        owl:onProperty     rdfs:label .

_:b226  a                  owl:Restriction ;
        owl:allValuesFrom  <http://www.w3.org/2001/XMLSchema#string> ;
        owl:onProperty     <http://purl.uniprot.org/core/editor> .

_:b227  a                  owl:Restriction ;
        owl:allValuesFrom  <http://www.w3.org/2001/XMLSchema#string> ;
        owl:onProperty     <http://www.w3.org/2004/02/skos/core#altLabel> .

<http://purl.uniprot.org/core/Alternative_Promoter_Usage_Annotation>
        a                owl:Class ;
        rdfs:subClassOf  <http://purl.uniprot.org/core/Alternative_Products_Annotation> .

<http://purl.uniprot.org/core/conflictingSequence>
        a            owl:ObjectProperty ;
        rdfs:domain  [ a            owl:Class ;
                       owl:unionOf  ( <http://purl.uniprot.org/core/Protein> <http://purl.uniprot.org/core/Sequence_Annotation> )
                     ] ;
        rdfs:range   <http://purl.uniprot.org/core/External_Sequence> .

_:b228  a                  owl:Restriction ;
        owl:allValuesFrom  <http://xmlns.com/foaf/0.1/Image> ;
        owl:onProperty     <http://xmlns.com/foaf/0.1/depiction> .

_:b229  a                  owl:Restriction ;
        owl:allValuesFrom  <http://www.w3.org/2001/XMLSchema#anyURI> ;
        owl:onProperty     <http://purl.uniprot.org/core/organism> .

_:b230  a                  owl:Restriction ;
        owl:allValuesFrom  <http://purl.uniprot.org/core/Proteome_Component> ;
        owl:onProperty     <http://purl.uniprot.org/core/proteome> .

_:b231  a                            owl:Restriction ;
        owl:maxQualifiedCardinality  1 ;
        owl:onClass                  <http://purl.uniprot.org/core/Citation> ;
        owl:onProperty               <http://purl.uniprot.org/core/citation> .

_:b232  a                  owl:Restriction ;
        owl:allValuesFrom  <http://biohackathon.org/resource/faldo#Position> ;
        owl:onProperty     <http://biohackathon.org/resource/faldo#end> .

<http://purl.uniprot.org/core/Strain>
        a                owl:Class ;
        rdfs:subClassOf  [ a            owl:Class ;
                           owl:unionOf  ( _:b233 _:b234 )
                         ] ;
        rdfs:subClassOf  [ a                   owl:Class ;
                           owl:intersectionOf  ( _:b98 )
                         ] ;
        rdfs:subClassOf  [ a                   owl:Class ;
                           owl:intersectionOf  ( _:b235 )
                         ] ;
        rdfs:subClassOf  [ a                   owl:Class ;
                           owl:intersectionOf  ( _:b236 )
                         ] ;
        rdfs:subClassOf  [ a                   owl:Class ;
                           owl:intersectionOf  ( _:b1 )
                         ] .

_:b237  a                  owl:Restriction ;
        owl:allValuesFrom  <http://purl.uniprot.org/core/Structured_Name> ;
        owl:onProperty     <http://purl.uniprot.org/core/alternativeName> .

<http://purl.org/dc/terms/modified>
        a            owl:DatatypeProperty ;
        rdfs:domain  [ a            owl:Class ;
                       owl:unionOf  ( <http://purl.uniprot.org/core/Representative_Proteome> <http://purl.uniprot.org/core/Proteome> <http://purl.uniprot.org/core/Reference_Proteome> )
                     ] ;
        rdfs:range   <http://www.w3.org/2001/XMLSchema#date> .

_:b202  a                  owl:Restriction ;
        owl:allValuesFrom  <http://www.w3.org/2001/XMLSchema#string> ;
        owl:onProperty     rdfs:comment .

<http://biohackathon.org/resource/faldo#OneOfPosition>
        a                owl:Class ;
        rdfs:subClassOf  <http://biohackathon.org/resource/faldo#FuzzyPosition> ;
        rdfs:subClassOf  [ a                   owl:Class ;
                           owl:intersectionOf  ( _:b238 _:b239 )
                         ] .

<http://purl.uniprot.org/core/Repeat_Annotation>
        a                owl:Class ;
        rdfs:subClassOf  <http://purl.uniprot.org/core/Region_Annotation> .

<http://purl.uniprot.org/core/Nucleotide_Mapping_Statement>
        a                owl:Class ;
        rdfs:subClassOf  rdf:Statement ;
        rdfs:subClassOf  [ a                   owl:Class ;
                           owl:intersectionOf  ( _:b240 )
                         ] .

_:b241  a                            owl:Restriction ;
        owl:minQualifiedCardinality  1 ;
        owl:onClass                  <http://purl.uniprot.org/core/Sequence> ;
        owl:onProperty               <http://purl.uniprot.org/core/member> .

<http://purl.uniprot.org/core/status>
        a            owl:ObjectProperty ;
        rdfs:domain  rdf:Statement ;
        rdfs:range   [ a            owl:Class ;
                       owl:unionOf  ( owl:Thing <http://purl.uniprot.org/core/Status> )
                     ] .

<http://purl.uniprot.org/core/relatedLocation>
        a            owl:ObjectProperty ;
        rdfs:domain  <http://purl.uniprot.org/core/Subcellular_Location> ;
        rdfs:range   <http://purl.uniprot.org/core/Subcellular_Location> .

_:b79   a                   owl:Class ;
        owl:intersectionOf  ( _:b242 _:b243 ) .

<http://purl.uniprot.org/core/place>
        a            owl:DatatypeProperty ;
        rdfs:domain  <http://purl.uniprot.org/core/Published_Citation> ;
        rdfs:range   <http://www.w3.org/2001/XMLSchema#string> .

_:b57   a                  owl:Restriction ;
        owl:allValuesFrom  <http://purl.uniprot.org/core/Structure_Determination_Method> ;
        owl:onProperty     <http://purl.uniprot.org/core/method> .

_:b244  a                  owl:Restriction ;
        owl:allValuesFrom  <http://www.w3.org/2001/XMLSchema#string> ;
        owl:onProperty     <http://purl.uniprot.org/core/commonName> .

_:b245  a                  owl:Restriction ;
        owl:allValuesFrom  <http://biohackathon.org/resource/faldo#Region> ;
        owl:onProperty     <http://purl.uniprot.org/core/range> .

_:b246  a                  owl:Restriction ;
        owl:allValuesFrom  <http://www.w3.org/2001/XMLSchema#string> ;
        owl:onProperty     rdfs:label .

_:b247  a                   owl:Class ;
        owl:intersectionOf  ( _:b248 _:b249 ) .

_:b140  a                  owl:Restriction ;
        owl:allValuesFrom  <http://purl.uniprot.org/core/Published_Citation> ;
        owl:onProperty     <http://purl.uniprot.org/core/citation> .

<http://purl.uniprot.org/core/replacedBy>
        a            owl:ObjectProperty ;
        rdfs:domain  [ a            owl:Class ;
                       owl:unionOf  ( owl:Class <http://purl.uniprot.org/core/Protein> )
                     ] ;
        rdfs:range   [ a            owl:Class ;
                       owl:unionOf  ( owl:Class <http://purl.uniprot.org/core/Protein> )
                     ] .

_:b250  a                  owl:Restriction ;
        owl:allValuesFrom  <http://www.w3.org/2001/XMLSchema#anyURI> ;
        owl:onProperty     <http://purl.uniprot.org/core/proteome> .

_:b176  a                  owl:Restriction ;
        owl:allValuesFrom  <http://purl.uniprot.org/core/Alternative_Sequence_Annotation> ;
        owl:onProperty     <http://purl.uniprot.org/core/modification> .

<http://purl.uniprot.org/core/partOfLineage>
        a            owl:DatatypeProperty ;
        rdfs:domain  <http://purl.uniprot.org/core/Taxon> ;
        rdfs:range   <http://www.w3.org/2001/XMLSchema#boolean> .

_:b251  a                  owl:Restriction ;
        owl:allValuesFrom  <http://www.w3.org/2001/XMLSchema#string> ;
        owl:onProperty     <http://purl.uniprot.org/core/orfName> .

_:b252  a                  owl:Restriction ;
        owl:allValuesFrom  <http://www.w3.org/2001/XMLSchema#string> ;
        owl:onProperty     <http://purl.uniprot.org/core/group> .

<http://purl.uniprot.org/core/Gene>
        a                owl:Class ;
        rdfs:subClassOf  <http://www.w3.org/2004/02/skos/core#Concept> ;
        rdfs:subClassOf  [ a                   owl:Class ;
                           owl:intersectionOf  ( _:b185 )
                         ] ;
        rdfs:subClassOf  [ a                   owl:Class ;
                           owl:intersectionOf  ( _:b253 )
                         ] ;
        rdfs:subClassOf  [ a                   owl:Class ;
                           owl:intersectionOf  ( _:b251 )
                         ] ;
        rdfs:subClassOf  [ a                   owl:Class ;
                           owl:intersectionOf  ( _:b254 )
                         ] .

rdfs:subClassOf  a   owl:ObjectProperty ;
        rdfs:domain  <http://purl.uniprot.org/core/Subcellular_Location> ;
        rdfs:range   <http://purl.uniprot.org/core/Subcellular_Location> .

_:b255  a                  owl:Restriction ;
        owl:allValuesFrom  <http://www.w3.org/2001/XMLSchema#anyURI> ;
        owl:onProperty     <http://purl.org/dc/terms/license> .

_:b256  a                  owl:Restriction ;
        owl:allValuesFrom  <http://purl.uniprot.org/core/Gene> ;
        owl:onProperty     <http://purl.uniprot.org/core/encodedBy> .

<http://purl.uniprot.org/core/Disruption_Phenotype_Annotation>
        a                owl:Class ;
        rdfs:subClassOf  <http://purl.uniprot.org/core/Annotation> .

_:b135  a                  owl:Restriction ;
        owl:allValuesFrom  <http://www.w3.org/2001/XMLSchema#anyURI> ;
        owl:onProperty     rdfs:seeAlso .

<http://biohackathon.org/resource/faldo#location>
        a            owl:ObjectProperty ;
        rdfs:domain  <http://purl.uniprot.org/core/RNA_Editing_Annotation> ;
        rdfs:range   <http://biohackathon.org/resource/faldo#Position> .

_:b177  a                  owl:Restriction ;
        owl:allValuesFrom  <http://www.w3.org/2001/XMLSchema#anyURI> ;
        owl:onProperty     <http://purl.uniprot.org/core/replaces> .

_:b257  a                   owl:Class ;
        owl:intersectionOf  ( _:b23 ) .

_:b258  a                         owl:Restriction ;
        owl:onClass               <http://purl.uniprot.org/core/External_Sequence> ;
        owl:onProperty            <http://purl.uniprot.org/core/conflictingSequence> ;
        owl:qualifiedCardinality  1 .

rdf:Statement  a         owl:Class ;
        rdfs:subClassOf  [ a            owl:Class ;
                           owl:unionOf  ( _:b259 _:b159 )
                         ] ;
        rdfs:subClassOf  [ a            owl:Class ;
                           owl:unionOf  ( _:b8 _:b149 )
                         ] ;
        rdfs:subClassOf  [ a                   owl:Class ;
                           owl:intersectionOf  ( _:b260 )
                         ] ;
        rdfs:subClassOf  [ a                   owl:Class ;
                           owl:intersectionOf  ( _:b261 )
                         ] ;
        rdfs:subClassOf  [ a                   owl:Class ;
                           owl:intersectionOf  ( _:b70 _:b262 )
                         ] ;
        rdfs:subClassOf  [ a                   owl:Class ;
                           owl:intersectionOf  ( _:b263 )
                         ] .

<http://purl.uniprot.org/core/Cofactor_Annotation>
        a                owl:Class ;
        rdfs:subClassOf  <http://purl.uniprot.org/core/Annotation> .

<http://purl.uniprot.org/core/Induction_Annotation>
        a                owl:Class ;
        rdfs:subClassOf  <http://purl.uniprot.org/core/Annotation> .

<http://purl.uniprot.org/core/disease>
        a            owl:ObjectProperty ;
        rdfs:domain  <http://purl.uniprot.org/core/Disease_Annotation> ;
        rdfs:range   <http://purl.uniprot.org/core/Disease> .

<http://purl.uniprot.org/core/context>
        a            owl:ObjectProperty ;
        rdfs:domain  <http://purl.uniprot.org/core/Citation_Statement> ;
        rdfs:range   [ a            owl:Class ;
                       owl:unionOf  ( <http://purl.uniprot.org/core/Plasmid> <http://purl.uniprot.org/core/Transposon> <http://purl.uniprot.org/core/Strain> <http://purl.uniprot.org/core/Tissue> )
                     ] .

<http://purl.uniprot.org/core/measuredError>
        a            owl:DatatypeProperty ;
        rdfs:domain  <http://purl.uniprot.org/core/Mass_Spectrometry_Annotation> ;
        rdfs:range   <http://www.w3.org/2001/XMLSchema#float> .

_:b264  a                  owl:Restriction ;
        owl:allValuesFrom  <http://www.w3.org/2001/XMLSchema#string> ;
        owl:onProperty     <http://purl.uniprot.org/core/publisher> .

_:b265  a                  owl:Restriction ;
        owl:allValuesFrom  rdf:Statement ;
        owl:onProperty     <http://purl.uniprot.org/core/strain> .

_:b266  a                  owl:Restriction ;
        owl:allValuesFrom  <http://www.w3.org/2001/XMLSchema#boolean> ;
        owl:onProperty     <http://purl.uniprot.org/core/referenceProteome> .

<http://purl.uniprot.org/core/Sequence_Annotation>
        a                owl:Class ;
        rdfs:subClassOf  <http://purl.uniprot.org/core/Annotation> ;
        rdfs:subClassOf  [ a                   owl:Class ;
                           owl:intersectionOf  ( _:b245 )
                         ] ;
        rdfs:subClassOf  [ a                   owl:Class ;
                           owl:intersectionOf  ( _:b258 _:b267 )
                         ] ;
        rdfs:subClassOf  [ a                   owl:Class ;
                           owl:intersectionOf  ( _:b268 )
                         ] .

_:b269  a                  owl:Restriction ;
        owl:allValuesFrom  <http://www.w3.org/2001/XMLSchema#string> ;
        owl:onProperty     <http://purl.uniprot.org/core/oldMnemonic> .

<http://purl.uniprot.org/core/Ribosomal_Frameshifting>
        a                owl:Class ;
        rdfs:subClassOf  <http://purl.uniprot.org/core/Alternative_Products_Annotation> .

_:b270  a                  owl:Restriction ;
        owl:allValuesFrom  <http://purl.uniprot.org/core/Taxon> ;
        owl:onProperty     <http://purl.uniprot.org/core/host> .

_:b271  a                   owl:Class ;
        owl:intersectionOf  ( _:b272 ) .

<http://purl.uniprot.org/core/measuredActivity>
        a            owl:DatatypeProperty ;
        rdfs:domain  <http://purl.uniprot.org/core/Kinetics_Annotation> ;
        rdfs:range   <http://www.w3.org/2001/XMLSchema#string> .

<http://purl.uniprot.org/core/substitution>
        a            owl:DatatypeProperty ;
        rdfs:domain  <http://purl.uniprot.org/core/Sequence_Annotation> ;
        rdfs:range   <http://www.w3.org/2001/XMLSchema#string> .

_:b137  a                  owl:Restriction ;
        owl:allValuesFrom  <http://www.w3.org/2001/XMLSchema#integer> ;
        owl:onProperty     <http://purl.uniprot.org/core/version> .

_:b273  a                  owl:Restriction ;
        owl:allValuesFrom  <http://purl.uniprot.org/core/Strain> ;
        owl:onProperty     <http://purl.uniprot.org/core/strain> .

_:b274  a                  owl:Restriction ;
        owl:allValuesFrom  <http://www.w3.org/2001/XMLSchema#anyURI> ;
        owl:onProperty     <http://purl.uniprot.org/core/organism> .

<http://purl.org/ontology/bibo/Journal>
        a                owl:Class ;
        rdfs:subClassOf  [ a                   owl:Class ;
                           owl:intersectionOf  ( _:b275 )
                         ] ;
        rdfs:subClassOf  [ a                   owl:Class ;
                           owl:intersectionOf  ( _:b276 )
                         ] ;
        rdfs:subClassOf  [ a                   owl:Class ;
                           owl:intersectionOf  ( _:b148 )
                         ] ;
        rdfs:subClassOf  [ a                   owl:Class ;
                           owl:intersectionOf  ( _:b277 )
                         ] ;
        rdfs:subClassOf  [ a                   owl:Class ;
                           owl:intersectionOf  ( _:b278 )
                         ] ;
        rdfs:subClassOf  [ a                   owl:Class ;
                           owl:intersectionOf  ( _:b279 )
                         ] ;
        rdfs:subClassOf  [ a                   owl:Class ;
                           owl:intersectionOf  ( _:b14 )
                         ] ;
        rdfs:subClassOf  [ a                   owl:Class ;
                           owl:intersectionOf  ( _:b280 )
                         ] ;
        rdfs:subClassOf  [ a                   owl:Class ;
                           owl:intersectionOf  ( _:b187 )
                         ] ;
        rdfs:subClassOf  [ a                   owl:Class ;
                           owl:intersectionOf  ( _:b281 )
                         ] .

_:b282  a                  owl:Restriction ;
        owl:allValuesFrom  <http://www.w3.org/2001/XMLSchema#boolean> ;
        owl:onProperty     <http://purl.uniprot.org/core/complete> .

_:b280  a                  owl:Restriction ;
        owl:allValuesFrom  <http://www.w3.org/2001/XMLSchema#string> ;
        owl:onProperty     <http://purl.org/dc/terms/publisher> .

<http://purl.uniprot.org/core/linkIsExplicit>
        a            owl:DatatypeProperty ;
        rdfs:domain  <http://purl.uniprot.org/core/Database> ;
        rdfs:range   <http://www.w3.org/2001/XMLSchema#boolean> .

_:b283  a                  owl:Restriction ;
        owl:allValuesFrom  <http://www.w3.org/2001/XMLSchema#string> ;
        owl:onProperty     rdfs:label .

rdfs:comment  a      owl:DatatypeProperty ;
        rdfs:domain  [ a            owl:Class ;
                       owl:unionOf  ( <http://purl.uniprot.org/core/Method> <http://purl.uniprot.org/core/Annotation> <http://purl.org/ontology/bibo/Journal> <http://purl.uniprot.org/core/Proteome> <http://purl.uniprot.org/core/Reference_Proteome> <http://purl.uniprot.org/core/Protein_Existence> <http://purl.uniprot.org/core/External_Sequence> <http://purl.uniprot.org/core/Nucleotide_Mapping_Statement> <http://purl.uniprot.org/core/Disease> <http://purl.uniprot.org/core/Journal_Citation> <http://purl.uniprot.org/core/Transcript_Resource> <http://purl.uniprot.org/core/Proteome_Component> <http://purl.uniprot.org/core/Status> <http://purl.uniprot.org/core/Representative_Proteome> <http://purl.uniprot.org/core/Subcellular_Location> )
                     ] ;
        rdfs:range   <http://www.w3.org/2001/XMLSchema#string> .

_:b239  a                         owl:Restriction ;
        owl:onClass               <http://biohackathon.org/resource/faldo#Position> ;
        owl:onProperty            <http://biohackathon.org/resource/faldo#possiblePosition> ;
        owl:qualifiedCardinality  1 .

_:b284  a                         owl:Restriction ;
        owl:onClass               <http://purl.uniprot.org/core/Taxon> ;
        owl:onProperty            <http://purl.uniprot.org/core/organism> ;
        owl:qualifiedCardinality  1 .

_:b203  a                  owl:Restriction ;
        owl:allValuesFrom  <http://www.w3.org/2001/XMLSchema#string> ;
        owl:onProperty     <http://purl.uniprot.org/core/proteinsInProteome> .

_:b285  a                  owl:Restriction ;
        owl:allValuesFrom  <http://www.w3.org/2001/XMLSchema#string> ;
        owl:onProperty     <http://www.w3.org/2004/02/skos/core#prefLabel> .

<http://purl.uniprot.org/core/database>
        a            owl:DatatypeProperty , owl:ObjectProperty ;
        rdfs:domain  [ a            owl:Class ;
                       owl:unionOf  ( <http://purl.uniprot.org/core/Resource> <http://purl.uniprot.org/core/Concept> )
                     ] ;
        rdfs:range   <http://www.w3.org/2001/XMLSchema#anyURI> , <http://purl.uniprot.org/core/Database> .

<http://www.w3.org/2004/02/skos/core#narrower>
        a            owl:ObjectProperty ;
        rdfs:domain  [ a            owl:Class ;
                       owl:unionOf  ( owl:Class <http://purl.uniprot.org/core/Representative_Proteome> <http://purl.uniprot.org/core/Proteome> <http://purl.uniprot.org/core/Reference_Proteome> )
                     ] ;
        rdfs:range   [ a            owl:Class ;
                       owl:unionOf  ( owl:Class <http://purl.uniprot.org/core/Proteome_Component> )
                     ] .

<http://purl.uniprot.org/core/annotation>
        a            owl:ObjectProperty ;
        rdfs:domain  <http://purl.uniprot.org/core/Protein> ;
        rdfs:range   <http://purl.uniprot.org/core/Annotation> .

_:b286  a                  owl:Restriction ;
        owl:allValuesFrom  <http://www.w3.org/2001/XMLSchema#string> ;
        owl:onProperty     <http://purl.org/dc/terms/identifier> .

<http://purl.uniprot.org/core/Structure_Mapping_Statement>
        a                owl:Class ;
        rdfs:subClassOf  rdf:Statement ;
        rdfs:subClassOf  [ a                   owl:Class ;
                           owl:intersectionOf  ( _:b287 )
                         ] .

<http://biohackathon.org/resource/faldo#end>
        a            owl:ObjectProperty ;
        rdfs:domain  [ a            owl:Class ;
                       owl:unionOf  ( <http://biohackathon.org/resource/faldo#Region> <http://biohackathon.org/resource/faldo#InRangePosition> )
                     ] ;
        rdfs:range   <http://biohackathon.org/resource/faldo#Position> .

<http://purl.uniprot.org/core/attribution>
        rdfs:domain  [ a            owl:Class ;
                       owl:unionOf  ( <http://purl.uniprot.org/core/Protein> <http://purl.uniprot.org/core/Citation_Statement> )
                     ] .

_:b288  a                  owl:Restriction ;
        owl:allValuesFrom  <http://www.w3.org/2001/XMLSchema#boolean> ;
        owl:onProperty     <http://purl.uniprot.org/core/authorsIncomplete> .

<http://purl.uniprot.org/core/Toxic_Dose_Annotation>
        a                owl:Class ;
        rdfs:subClassOf  <http://purl.uniprot.org/core/Annotation> .

_:b289  a                            owl:Restriction ;
        owl:maxQualifiedCardinality  1 ;
        owl:onClass                  <http://purl.uniprot.org/core/Taxon> ;
        owl:onProperty               <http://purl.uniprot.org/core/organism> .

_:b290  a                  owl:Restriction ;
        owl:allValuesFrom  <http://www.w3.org/2001/XMLSchema#boolean> ;
        owl:onProperty     <http://purl.uniprot.org/core/xeno> .

_:b278  a                  owl:Restriction ;
        owl:allValuesFrom  <http://www.w3.org/2001/XMLSchema#string> ;
        owl:onProperty     <http://purl.org/ontology/bibo/eissn> .

_:b259  a                   owl:Class ;
        owl:intersectionOf  ( _:b99 _:b291 ) .

_:b168  a                  owl:Restriction ;
        owl:allValuesFrom  <http://www.w3.org/2001/XMLSchema#date> ;
        owl:onProperty     <http://purl.uniprot.org/core/modified> .

<http://purl.uniprot.org/core/Citation_Mapping>
        a                owl:Class ;
        rdfs:subClassOf  [ a                   owl:Class ;
                           owl:intersectionOf  ( _:b204 _:b292 )
                         ] ;
        rdfs:subClassOf  [ a                   owl:Class ;
                           owl:intersectionOf  ( _:b193 _:b293 )
                         ] .

_:b294  a                   owl:Class ;
        owl:intersectionOf  ( _:b295 _:b296 ) .

_:b267  a                  owl:Restriction ;
        owl:allValuesFrom  <http://purl.uniprot.org/core/External_Sequence> ;
        owl:onProperty     <http://purl.uniprot.org/core/conflictingSequence> .

_:b297  a                  owl:Restriction ;
        owl:allValuesFrom  <http://purl.uniprot.org/core/Part> ;
        owl:onProperty     <http://purl.uniprot.org/core/domain> .

_:b170  a                            owl:Restriction ;
        owl:maxQualifiedCardinality  1 ;
        owl:onClass                  <http://purl.uniprot.org/core/Taxon> ;
        owl:onProperty               <http://purl.uniprot.org/core/organism> .

_:b298  a                  owl:Restriction ;
        owl:allValuesFrom  owl:Thing ;
        owl:onProperty     <http://purl.uniprot.org/core/existence> .

<http://purl.uniprot.org/core/orfName>
        a            owl:DatatypeProperty ;
        rdfs:domain  <http://purl.uniprot.org/core/Gene> ;
        rdfs:range   <http://www.w3.org/2001/XMLSchema#string> .

_:b299  a                  owl:Restriction ;
        owl:allValuesFrom  <http://www.w3.org/2001/XMLSchema#float> ;
        owl:onProperty     <http://purl.uniprot.org/core/resolution> .

<http://purl.uniprot.org/core/Coiled_Coil_Annotation>
        a                owl:Class ;
        rdfs:subClassOf  <http://purl.uniprot.org/core/Region_Annotation> .

_:b61   a                            owl:Restriction ;
        owl:maxQualifiedCardinality  1 ;
        owl:onClass                  rdf:Statement ;
        owl:onProperty               <http://purl.uniprot.org/core/strain> .

<http://purl.uniprot.org/core/Mutagenesis_Annotation>
        a                owl:Class ;
        rdfs:subClassOf  <http://purl.uniprot.org/core/Experimental_Information_Annotation> .

<http://purl.uniprot.org/core/submittedName>
        a            owl:ObjectProperty ;
        rdfs:domain  <http://purl.uniprot.org/core/Protein> ;
        rdfs:range   <http://purl.uniprot.org/core/Structured_Name> .

<http://purl.uniprot.org/core/Caution_Annotation>
        a                owl:Class ;
        rdfs:subClassOf  <http://purl.uniprot.org/core/Annotation> .

_:b300  a                  owl:Restriction ;
        owl:allValuesFrom  <http://www.w3.org/2001/XMLSchema#float> ;
        owl:onProperty     <http://purl.uniprot.org/core/identity> .

_:b301  a                  owl:Restriction ;
        owl:allValuesFrom  <http://purl.uniprot.org/core/Proteome_Component> ;
        owl:onProperty     <http://www.w3.org/2004/02/skos/core#narrower> .

_:b302  a                  owl:Restriction ;
        owl:allValuesFrom  <http://purl.uniprot.org/core/Protein> ;
        owl:onProperty     owl:sameAs .

_:b303  a                  owl:Restriction ;
        owl:allValuesFrom  <http://www.w3.org/2001/XMLSchema#string> ;
        owl:onProperty     rdfs:comment .

<http://purl.uniprot.org/core/Propeptide_Annotation>
        a                owl:Class ;
        rdfs:subClassOf  <http://purl.uniprot.org/core/Molecule_Processing_Annotation> .

<http://purl.uniprot.org/core/Status>
        a                owl:Class ;
        rdfs:subClassOf  [ a                   owl:Class ;
                           owl:intersectionOf  ( _:b304 )
                         ] ;
        rdfs:subClassOf  [ a                   owl:Class ;
                           owl:intersectionOf  ( _:b305 )
                         ] .

_:b306  a                  owl:Restriction ;
        owl:allValuesFrom  <http://www.w3.org/2001/XMLSchema#token> ;
        owl:onProperty     <http://purl.uniprot.org/core/md5Checksum> .

<http://purl.uniprot.org/core/Enzyme_Regulation_Annotation>
        a                owl:Class ;
        rdfs:subClassOf  <http://purl.uniprot.org/core/Annotation> .

owl:Thing  a    owl:Class .

_:b307  a                  owl:Restriction ;
        owl:allValuesFrom  <http://purl.uniprot.org/core/Tissue> ;
        owl:onProperty     <http://purl.uniprot.org/core/isolatedFrom> .

<http://purl.org/dc/terms/license>
        a            owl:DatatypeProperty ;
        rdfs:domain  owl:Ontology ;
        rdfs:range   <http://www.w3.org/2001/XMLSchema#anyURI> .

_:b101  a                   owl:Class ;
        owl:intersectionOf  ( _:b308 _:b309 ) .

<http://biohackathon.org/resource/faldo#FuzzyPosition>
        a                owl:Class ;
        rdfs:subClassOf  <http://biohackathon.org/resource/faldo#Position> .

_:b208  a                   owl:Class ;
        owl:intersectionOf  ( _:b310 _:b311 ) .

<http://purl.uniprot.org/core/Natural_Variant_Annotation>
        a                owl:Class ;
        rdfs:subClassOf  <http://purl.uniprot.org/core/Natural_Variation_Annotation> ;
        rdfs:subClassOf  [ a                   owl:Class ;
                           owl:intersectionOf  ( _:b312 )
                         ] .

<http://purl.uniprot.org/core/translatedFrom>
        a            owl:ObjectProperty ;
        rdfs:domain  <http://purl.uniprot.org/core/External_Sequence> ;
        rdfs:range   <http://purl.uniprot.org/core/Nucleotide_Resource> .

_:b287  a                  owl:Restriction ;
        owl:allValuesFrom  <http://www.w3.org/2001/XMLSchema#string> ;
        owl:onProperty     <http://purl.uniprot.org/core/chain> .

<http://purl.uniprot.org/core/Journal_Citation>
        a                owl:Class ;
        rdfs:subClassOf  <http://purl.uniprot.org/core/Published_Citation> ;
        rdfs:subClassOf  [ a                   owl:Class ;
                           owl:intersectionOf  ( _:b303 )
                         ] ;
        rdfs:subClassOf  [ a                   owl:Class ;
                           owl:intersectionOf  ( _:b90 )
                         ] ;
        rdfs:subClassOf  [ a                   owl:Class ;
                           owl:intersectionOf  ( _:b313 )
                         ] ;
        rdfs:subClassOf  [ a                   owl:Class ;
                           owl:intersectionOf  ( _:b288 )
                         ] .

<http://purl.uniprot.org/core/Topological_Domain_Annotation>
        a                owl:Class ;
        rdfs:subClassOf  <http://purl.uniprot.org/core/Region_Annotation> .

<http://purl.uniprot.org/core/Calcium_Binding_Annotation>
        a                owl:Class ;
        rdfs:subClassOf  <http://purl.uniprot.org/core/Region_Annotation> .

_:b308  a                  owl:Restriction ;
        owl:allValuesFrom  <http://purl.uniprot.org/core/Transcript_Resource> ;
        owl:onProperty     <http://purl.uniprot.org/core/transcribedFrom> .

<http://purl.uniprot.org/core/Cluster>
        a                owl:Class ;
        rdfs:subClassOf  [ a                   owl:Class ;
                           owl:intersectionOf  ( _:b246 )
                         ] ;
        rdfs:subClassOf  [ a                   owl:Class ;
                           owl:intersectionOf  ( _:b16 )
                         ] ;
        rdfs:subClassOf  [ a                   owl:Class ;
                           owl:intersectionOf  ( _:b300 )
                         ] ;
        rdfs:subClassOf  [ a                   owl:Class ;
                           owl:intersectionOf  ( _:b32 _:b184 )
                         ] ;
        rdfs:subClassOf  [ a                   owl:Class ;
                           owl:intersectionOf  ( _:b241 _:b314 )
                         ] .

_:b172  a                  owl:Restriction ;
        owl:allValuesFrom  <http://www.w3.org/2001/XMLSchema#string> ;
        owl:onProperty     <http://purl.uniprot.org/core/fragment> .

_:b296  a                            owl:Restriction ;
        owl:maxQualifiedCardinality  1 ;
        owl:onClass                  <http://purl.uniprot.org/core/Mass_Measurement_Method> ;
        owl:onProperty               <http://purl.uniprot.org/core/method> .

owl:Ontology  a          owl:Class ;
        rdfs:subClassOf  [ a                   owl:Class ;
                           owl:intersectionOf  ( _:b255 )
                         ] ;
        rdfs:subClassOf  [ a                   owl:Class ;
                           owl:intersectionOf  ( _:b126 )
                         ] .

_:b157  a                  owl:Restriction ;
        owl:allValuesFrom  <http://purl.uniprot.org/core/Tissue> ;
        owl:onProperty     <http://purl.uniprot.org/core/context> .

<http://purl.uniprot.org/core/component>
        a            owl:ObjectProperty ;
        rdfs:domain  <http://purl.uniprot.org/core/Protein> ;
        rdfs:range   <http://purl.uniprot.org/core/Part> .

<http://www.w3.org/2004/02/skos/core#Concept>
        a       owl:Class .

_:b263  a                  owl:Restriction ;
        owl:allValuesFrom  <http://purl.uniprot.org/core/Citation> ;
        owl:onProperty     <http://purl.uniprot.org/core/citation> .

<http://purl.uniprot.org/core/Interaction>
        a                owl:Class ;
        rdfs:subClassOf  [ a            owl:Class ;
                           owl:unionOf  ( _:b111 _:b315 )
                         ] ;
        rdfs:subClassOf  [ a                   owl:Class ;
                           owl:intersectionOf  ( _:b290 )
                         ] ;
        rdfs:subClassOf  [ a                   owl:Class ;
                           owl:intersectionOf  ( _:b316 )
                         ] .

_:b317  a                   owl:Class ;
        owl:intersectionOf  ( _:b318 _:b231 ) .

<http://purl.uniprot.org/core/Tissue_Specificity_Annotation>
        a                owl:Class ;
        rdfs:subClassOf  <http://purl.uniprot.org/core/Annotation> .

_:b319  a                  owl:Restriction ;
        owl:allValuesFrom  <http://biohackathon.org/resource/faldo#Position> ;
        owl:onProperty     <http://biohackathon.org/resource/faldo#begin> .

_:b122  a                  owl:Restriction ;
        owl:allValuesFrom  <http://purl.uniprot.org/core/Molecule_Processing_Annotation> ;
        owl:onProperty     <http://purl.uniprot.org/core/sequence> .

_:b320  a                            owl:Restriction ;
        owl:maxQualifiedCardinality  1 ;
        owl:onClass                  rdf:Statement ;
        owl:onProperty               <http://purl.uniprot.org/core/strain> .

<http://purl.uniprot.org/core/domain>
        a            owl:ObjectProperty ;
        rdfs:domain  <http://purl.uniprot.org/core/Protein> ;
        rdfs:range   <http://purl.uniprot.org/core/Part> .

<http://purl.uniprot.org/core/created>
        a            owl:DatatypeProperty ;
        rdfs:domain  [ a            owl:Class ;
                       owl:unionOf  ( <http://purl.uniprot.org/core/Protein> <http://purl.uniprot.org/core/Nucleotide_Resource> <http://purl.uniprot.org/core/Known_Sequence> )
                     ] ;
        rdfs:range   <http://www.w3.org/2001/XMLSchema#date> .

<http://purl.uniprot.org/core/Book_Citation>
        a                owl:Class ;
        rdfs:subClassOf  <http://purl.uniprot.org/core/Published_Citation> ;
        rdfs:subClassOf  [ a                   owl:Class ;
                           owl:intersectionOf  ( _:b226 )
                         ] ;
        rdfs:subClassOf  [ a                   owl:Class ;
                           owl:intersectionOf  ( _:b264 )
                         ] .

<http://purl.uniprot.org/core/translatedTo>
        a            owl:DatatypeProperty , owl:ObjectProperty ;
        rdfs:domain  <http://purl.uniprot.org/core/Transcript_Resource> ;
        rdfs:range   <http://www.w3.org/2001/XMLSchema#anyURI> , <http://purl.uniprot.org/core/Transcript_Resource> .

_:b309  a                            owl:Restriction ;
        owl:maxQualifiedCardinality  1 ;
        owl:onClass                  <http://purl.uniprot.org/core/Transcript_Resource> ;
        owl:onProperty               <http://purl.uniprot.org/core/transcribedFrom> .

_:b318  a                  owl:Restriction ;
        owl:allValuesFrom  <http://purl.uniprot.org/core/Citation> ;
        owl:onProperty     <http://purl.uniprot.org/core/citation> .

_:b240  a                  owl:Restriction ;
        owl:allValuesFrom  <http://www.w3.org/2001/XMLSchema#string> ;
        owl:onProperty     rdfs:comment .

<http://purl.uniprot.org/core/Erroneous_Translation_Annotation>
        a                owl:Class ;
        rdfs:subClassOf  <http://purl.uniprot.org/core/Sequence_Caution_Annotation> .

<http://purl.uniprot.org/core/fullName>
        a            owl:DatatypeProperty ;
        rdfs:domain  <http://purl.uniprot.org/core/Structured_Name> ;
        rdfs:range   <http://www.w3.org/2001/XMLSchema#string> .

_:b321  a                  owl:Restriction ;
        owl:allValuesFrom  <http://purl.uniprot.org/core/Nucleotide_Resource> ;
        owl:onProperty     <http://purl.uniprot.org/core/translatedFrom> .

_:b322  a                            owl:Restriction ;
        owl:maxQualifiedCardinality  1 ;
        owl:onClass                  <http://purl.uniprot.org/core/Concept> ;
        owl:onProperty               <http://purl.uniprot.org/core/category> .

_:b254  a                  owl:Restriction ;
        owl:allValuesFrom  <http://www.w3.org/2001/XMLSchema#string> ;
        owl:onProperty     <http://purl.uniprot.org/core/locusName> .

_:b323  a                  owl:Restriction ;
        owl:allValuesFrom  <http://purl.uniprot.org/core/Cluster> ;
        owl:onProperty     <http://purl.uniprot.org/core/memberOf> .

<http://purl.uniprot.org/core/PTM_Annotation>
        a                owl:Class ;
        rdfs:subClassOf  <http://purl.uniprot.org/core/Annotation> .

_:b324  a                   owl:Class ;
        owl:intersectionOf  ( _:b325 _:b298 ) .

_:b233  a                   owl:Class ;
        owl:intersectionOf  ( _:b326 _:b327 ) .

<http://purl.uniprot.org/core/proteome>
        a            owl:DatatypeProperty , owl:ObjectProperty ;
        rdfs:domain  <http://purl.uniprot.org/core/Protein> ;
        rdfs:range   <http://www.w3.org/2001/XMLSchema#anyURI> , <http://purl.uniprot.org/core/Proteome_Component> .

<http://purl.uniprot.org/core/cofactor>
        a            owl:DatatypeProperty ;
        rdfs:domain  <http://purl.uniprot.org/core/Enzyme> ;
        rdfs:range   <http://www.w3.org/2001/XMLSchema#string> .

_:b138  a                  owl:Restriction ;
        owl:allValuesFrom  <http://www.w3.org/2001/XMLSchema#date> ;
        owl:onProperty     <http://purl.uniprot.org/core/created> .

_:b328  a                  owl:Restriction ;
        owl:allValuesFrom  <http://www.w3.org/2001/XMLSchema#string> ;
        owl:onProperty     rdfs:comment .

<http://purl.org/ontology/bibo/title>
        a            owl:DatatypeProperty ;
        rdfs:domain  <http://purl.org/ontology/bibo/Journal> ;
        rdfs:range   <http://www.w3.org/2001/XMLSchema#string> .

<http://purl.uniprot.org/core/mass>
        a            owl:DatatypeProperty ;
        rdfs:domain  <http://purl.uniprot.org/core/Known_Sequence> ;
        rdfs:range   <http://www.w3.org/2001/XMLSchema#integer> .

_:b261  a                  owl:Restriction ;
        owl:allValuesFrom  <http://www.w3.org/2001/XMLSchema#string> ;
        owl:onProperty     <http://purl.uniprot.org/core/name> .

_:b260  a                  owl:Restriction ;
        owl:allValuesFrom  <http://www.w3.org/2001/XMLSchema#string> ;
        owl:onProperty     <http://purl.org/dc/terms/identifier> .

_:b139  a                            owl:Restriction ;
        owl:maxQualifiedCardinality  1 ;
        owl:onClass                  <http://purl.uniprot.org/core/Published_Citation> ;
        owl:onProperty               <http://purl.uniprot.org/core/citation> .

_:b329  a                  owl:Restriction ;
        owl:allValuesFrom  <http://www.w3.org/2001/XMLSchema#string> ;
        owl:onProperty     <http://purl.uniprot.org/core/mnemonic> .

_:b330  a                  owl:Restriction ;
        owl:allValuesFrom  <http://www.w3.org/2001/XMLSchema#string> ;
        owl:onProperty     <http://purl.uniprot.org/core/urlTemplate> .

_:b238  a                  owl:Restriction ;
        owl:allValuesFrom  <http://biohackathon.org/resource/faldo#Position> ;
        owl:onProperty     <http://biohackathon.org/resource/faldo#possiblePosition> .

<http://purl.uniprot.org/core/MRNA>
        a                owl:Class ;
        rdfs:subClassOf  <http://purl.uniprot.org/core/RNA> .

<http://purl.uniprot.org/core/Viral_cRNA>
        a                owl:Class ;
        rdfs:subClassOf  <http://purl.uniprot.org/core/RNA> .

_:b326  a                  owl:Restriction ;
        owl:allValuesFrom  <http://purl.uniprot.org/core/Resource> ;
        owl:onProperty     <http://purl.uniprot.org/core/source> .

_:b80   a                   owl:Class ;
        owl:intersectionOf  ( _:b302 ) .

_:b164  a                  owl:Restriction ;
        owl:allValuesFrom  owl:Thing ;
        owl:onProperty     <http://purl.uniprot.org/core/method> .

<http://purl.uniprot.org/core/Similarity_Annotation>
        a                owl:Class ;
        rdfs:subClassOf  <http://purl.uniprot.org/core/Annotation> .

_:b331  a                   owl:Class ;
        owl:intersectionOf  ( _:b332 ) .

<http://purl.uniprot.org/core/commonName>
        a            owl:DatatypeProperty ;
        rdfs:domain  <http://purl.uniprot.org/core/Taxon> ;
        rdfs:range   <http://www.w3.org/2001/XMLSchema#string> .

<http://purl.uniprot.org/core/Helix_Annotation>
        a                owl:Class ;
        rdfs:subClassOf  <http://purl.uniprot.org/core/Secondary_Structure_Annotation> .

<http://biohackathon.org/resource/faldo#Region>
        a                owl:Class ;
        rdfs:subClassOf  [ a                   owl:Class ;
                           owl:intersectionOf  ( _:b333 _:b216 )
                         ] ;
        rdfs:subClassOf  [ a                   owl:Class ;
                           owl:intersectionOf  ( _:b192 _:b68 )
                         ] .

<http://purl.uniprot.org/core/Glycosylation_Annotation>
        a                owl:Class ;
        rdfs:subClassOf  <http://purl.uniprot.org/core/Modification_Annotation> .

_:b334  a                  owl:Restriction ;
        owl:allValuesFrom  <http://purl.uniprot.org/core/Taxon> ;
        owl:onProperty     <http://purl.uniprot.org/core/organism> .

_:b335  a                  owl:Restriction ;
        owl:allValuesFrom  <http://www.w3.org/2001/XMLSchema#string> ;
        owl:onProperty     <http://purl.uniprot.org/core/place> .

<http://purl.uniprot.org/core/Mass_Measurement_Method>
        a                owl:Class ;
        rdfs:subClassOf  <http://purl.uniprot.org/core/Method> .

<http://purl.uniprot.org/core/Turn_Annotation>
        a                owl:Class ;
        rdfs:subClassOf  <http://purl.uniprot.org/core/Secondary_Structure_Annotation> .

_:b65   a                  owl:Restriction ;
        owl:allValuesFrom  <http://purl.uniprot.org/core/Enzyme> ;
        owl:onProperty     <http://www.w3.org/2004/02/skos/core#broaderTransitive> .

_:b81   a                  owl:Restriction ;
        owl:allValuesFrom  <http://www.w3.org/2001/XMLSchema#string> ;
        owl:onProperty     rdfs:label .

<http://purl.uniprot.org/core/shortName>
        a            owl:DatatypeProperty ;
        rdfs:domain  <http://purl.uniprot.org/core/Structured_Name> ;
        rdfs:range   <http://www.w3.org/2001/XMLSchema#string> .

_:b268  a                  owl:Restriction ;
        owl:allValuesFrom  <http://www.w3.org/2001/XMLSchema#string> ;
        owl:onProperty     <http://purl.uniprot.org/core/substitution> .

_:b336  a                   owl:Class ;
        owl:intersectionOf  ( _:b158 _:b337 ) .

_:b338  a                  owl:Restriction ;
        owl:allValuesFrom  <http://www.w3.org/2001/XMLSchema#string> ;
        owl:onProperty     <http://purl.uniprot.org/core/name> .

_:b339  a                   owl:Class ;
        owl:intersectionOf  ( _:b230 ) .

<http://purl.uniprot.org/core/Pathway_Annotation>
        a                owl:Class ;
        rdfs:subClassOf  <http://purl.uniprot.org/core/Annotation> ;
        rdfs:subClassOf  [ a                   owl:Class ;
                           owl:intersectionOf  ( _:b340 _:b143 )
                         ] .

<http://biohackathon.org/resource/faldo#InRangePosition>
        a                owl:Class ;
        rdfs:subClassOf  <http://biohackathon.org/resource/faldo#FuzzyPosition> ;
        rdfs:subClassOf  [ a                   owl:Class ;
                           owl:intersectionOf  ( _:b341 _:b319 )
                         ] ;
        rdfs:subClassOf  [ a                   owl:Class ;
                           owl:intersectionOf  ( _:b232 _:b342 )
                         ] .

_:b343  a                  owl:Restriction ;
        owl:allValuesFrom  <http://purl.uniprot.org/core/Resource> ;
        owl:onProperty     rdfs:seeAlso .

<http://purl.uniprot.org/core/Published_Citation>
        a                owl:Class ;
        rdfs:subClassOf  <http://purl.uniprot.org/core/Citation> ;
        rdfs:subClassOf  [ a                   owl:Class ;
                           owl:intersectionOf  ( _:b344 )
                         ] ;
        rdfs:subClassOf  [ a                   owl:Class ;
                           owl:intersectionOf  ( _:b54 )
                         ] ;
        rdfs:subClassOf  [ a                   owl:Class ;
                           owl:intersectionOf  ( _:b83 )
                         ] ;
        rdfs:subClassOf  [ a                   owl:Class ;
                           owl:intersectionOf  ( _:b345 )
                         ] ;
        rdfs:subClassOf  [ a                   owl:Class ;
                           owl:intersectionOf  ( _:b129 )
                         ] ;
        rdfs:subClassOf  [ a                   owl:Class ;
                           owl:intersectionOf  ( _:b153 )
                         ] ;
        rdfs:subClassOf  [ a                   owl:Class ;
                           owl:intersectionOf  ( _:b335 )
                         ] .

_:b346  a                  owl:Restriction ;
        owl:allValuesFrom  <http://www.w3.org/2001/XMLSchema#anyURI> ;
        owl:onProperty     <http://purl.uniprot.org/core/source> .

_:b347  a                  owl:Restriction ;
        owl:allValuesFrom  <http://purl.uniprot.org/core/Nucleotide_Resource> ;
        owl:onProperty     <http://purl.uniprot.org/core/sequenceFor> .

_:b72   a                  owl:Restriction ;
        owl:allValuesFrom  <http://purl.uniprot.org/core/Subcellular_Location> ;
        owl:onProperty     rdfs:subClassOf .

_:b105  a                  owl:Restriction ;
        owl:allValuesFrom  <http://www.w3.org/2001/XMLSchema#string> ;
        owl:onProperty     rdfs:comment .

_:b96   a                  owl:Restriction ;
        owl:allValuesFrom  owl:Thing ;
        owl:onProperty     <http://purl.uniprot.org/core/encodedIn> .

<http://purl.uniprot.org/core/locatedOn>
        a            owl:ObjectProperty ;
        rdfs:domain  <http://purl.uniprot.org/core/Nucleotide_Resource> ;
        rdfs:range   <http://purl.uniprot.org/core/Molecule> .

<http://purl.uniprot.org/core/Domain_Assignment_Statement>
        a                owl:Class ;
        rdfs:subClassOf  rdf:Statement ;
        rdfs:subClassOf  [ a                   owl:Class ;
                           owl:intersectionOf  ( _:b86 )
                         ] .

_:b348  a                  owl:Restriction ;
        owl:allValuesFrom  <http://www.w3.org/2001/XMLSchema#integer> ;
        owl:onProperty     <http://purl.uniprot.org/core/length> .

_:b327  a                            owl:Restriction ;
        owl:maxQualifiedCardinality  1 ;
        owl:onClass                  <http://purl.uniprot.org/core/Resource> ;
        owl:onProperty               <http://purl.uniprot.org/core/source> .

<http://purl.uniprot.org/core/Method>
        a                owl:Class ;
        rdfs:subClassOf  [ a                   owl:Class ;
                           owl:intersectionOf  ( _:b328 )
                         ] ;
        rdfs:subClassOf  [ a                   owl:Class ;
                           owl:intersectionOf  ( _:b349 )
                         ] ;
        rdfs:subClassOf  [ a                   owl:Class ;
                           owl:intersectionOf  ( _:b350 )
                         ] .

_:b345  a                  owl:Restriction ;
        owl:allValuesFrom  <http://www.w3.org/2001/XMLSchema#string> ;
        owl:onProperty     <http://purl.uniprot.org/core/name> .

<http://purl.uniprot.org/core/internationalNonproprietaryName>
        a            owl:DatatypeProperty ;
        rdfs:domain  <http://purl.uniprot.org/core/Structured_Name> ;
        rdfs:range   <http://www.w3.org/2001/XMLSchema#string> .

<http://purl.uniprot.org/core/range>
        a            owl:ObjectProperty ;
        rdfs:domain  <http://purl.uniprot.org/core/Sequence_Annotation> ;
        rdfs:range   <http://biohackathon.org/resource/faldo#Region> .

_:b5    a                   owl:Class ;
        owl:intersectionOf  ( _:b28 ) .

<http://purl.uniprot.org/core/name>
        a            owl:DatatypeProperty ;
        rdfs:domain  [ a            owl:Class ;
                       owl:unionOf  ( <http://purl.uniprot.org/core/Published_Citation> <http://purl.uniprot.org/core/Strain> <http://purl.uniprot.org/core/Sequence> rdf:Statement )
                     ] ;
        rdfs:range   <http://www.w3.org/2001/XMLSchema#string> .

<http://purl.uniprot.org/core/Patent_Citation>
        a                owl:Class ;
        rdfs:subClassOf  <http://purl.uniprot.org/core/Published_Citation> ;
        rdfs:subClassOf  [ a                   owl:Class ;
                           owl:intersectionOf  ( _:b114 )
                         ] .

_:b310  a                            owl:Restriction ;
        owl:maxQualifiedCardinality  1 ;
        owl:onClass                  <http://purl.uniprot.org/core/Citation> ;
        owl:onProperty               <http://purl.uniprot.org/core/strain> .

<http://purl.uniprot.org/core/Database>
        a                owl:Class ;
        rdfs:subClassOf  owl:Class ;
        rdfs:subClassOf  [ a            owl:Class ;
                           owl:unionOf  ( _:b51 _:b198 _:b317 )
                         ] ;
        rdfs:subClassOf  [ a                   owl:Class ;
                           owl:intersectionOf  ( _:b286 )
                         ] ;
        rdfs:subClassOf  [ a                   owl:Class ;
                           owl:intersectionOf  ( _:b123 )
                         ] ;
        rdfs:subClassOf  [ a                   owl:Class ;
                           owl:intersectionOf  ( _:b351 )
                         ] ;
        rdfs:subClassOf  [ a                   owl:Class ;
                           owl:intersectionOf  ( _:b24 )
                         ] ;
        rdfs:subClassOf  [ a                   owl:Class ;
                           owl:intersectionOf  ( _:b330 )
                         ] .

<http://purl.uniprot.org/core/hits>
        a            owl:DatatypeProperty ;
        rdfs:domain  <http://purl.uniprot.org/core/Domain_Assignment_Statement> ;
        rdfs:range   <http://www.w3.org/2001/XMLSchema#integer> .

<http://purl.uniprot.org/core/Sequence_Uncertainty_Annotation>
        a                owl:Class ;
        rdfs:subClassOf  <http://purl.uniprot.org/core/Experimental_Information_Annotation> .

<http://purl.uniprot.org/core/Organelle>
        a                owl:Class ;
        rdfs:subClassOf  [ a                   owl:Class ;
                           owl:intersectionOf  ( _:b352 )
                         ] .

_:b178  a                  owl:Restriction ;
        owl:allValuesFrom  <http://purl.uniprot.org/core/Cluster> ;
        owl:onProperty     <http://purl.uniprot.org/core/seedFor> .

_:b353  a                  owl:Restriction ;
        owl:allValuesFrom  <http://www.w3.org/2001/XMLSchema#integer> ;
        owl:onProperty     <http://biohackathon.org/resource/faldo#position> .

_:b262  a                            owl:Restriction ;
        owl:maxQualifiedCardinality  1 ;
        owl:onClass                  <http://purl.uniprot.org/core/Known_Sequence> ;
        owl:onProperty               <http://purl.uniprot.org/core/sequence> .

<http://purl.uniprot.org/core/chain>
        a            owl:DatatypeProperty ;
        rdfs:domain  <http://purl.uniprot.org/core/Structure_Mapping_Statement> ;
        rdfs:range   <http://www.w3.org/2001/XMLSchema#string> .

<http://purl.uniprot.org/core/Genomic_RNA>
        a                owl:Class ;
        rdfs:subClassOf  <http://purl.uniprot.org/core/RNA> .

_:b64   a                  owl:Restriction ;
        owl:allValuesFrom  <http://www.w3.org/2001/XMLSchema#string> ;
        owl:onProperty     <http://purl.uniprot.org/core/activity> .

<http://www.w3.org/2004/02/skos/core#exactMatch>
        a            owl:DatatypeProperty , owl:ObjectProperty ;
        rdfs:domain  [ a            owl:Class ;
                       owl:unionOf  ( <http://purl.uniprot.org/core/Cellular_Component> <http://purl.uniprot.org/core/Published_Citation> <http://purl.uniprot.org/core/Concept> )
                     ] ;
        rdfs:range   <http://www.w3.org/2001/XMLSchema#anyURI> , <http://purl.uniprot.org/core/Concept> .

<http://purl.uniprot.org/core/Unassigned_DNA>
        a                owl:Class ;
        rdfs:subClassOf  <http://purl.uniprot.org/core/DNA> .

_:b249  a                            owl:Restriction ;
        owl:maxQualifiedCardinality  1 ;
        owl:onClass                  <http://purl.uniprot.org/core/Citation> ;
        owl:onProperty               <http://purl.uniprot.org/core/strain> .

_:b354  a                            owl:Restriction ;
        owl:maxQualifiedCardinality  1 ;
        owl:onClass                  <http://purl.uniprot.org/core/Citation> ;
        owl:onProperty               <http://purl.uniprot.org/core/citation> .

_:b355  a                  owl:Restriction ;
        owl:allValuesFrom  <http://purl.uniprot.org/core/Database> ;
        owl:onProperty     <http://purl.uniprot.org/core/database> .

_:b243  a                            owl:Restriction ;
        owl:maxQualifiedCardinality  1 ;
        owl:onClass                  <http://purl.uniprot.org/core/Known_Sequence> ;
        owl:onProperty               owl:sameAs .

<http://purl.uniprot.org/core/Non-terminal_Residue_Annotation>
        a                owl:Class ;
        rdfs:subClassOf  <http://purl.uniprot.org/core/Experimental_Information_Annotation> .

<http://purl.uniprot.org/core/NP_Binding_Annotation>
        a                owl:Class ;
        rdfs:subClassOf  <http://purl.uniprot.org/core/Region_Annotation> .

_:b356  a                  owl:Restriction ;
        owl:allValuesFrom  <http://www.w3.org/2001/XMLSchema#string> ;
        owl:onProperty     <http://purl.uniprot.org/core/measuredAffinity> .

_:b95   a                            owl:Restriction ;
        owl:maxQualifiedCardinality  1 ;
        owl:onClass                  owl:Thing ;
        owl:onProperty               <http://purl.uniprot.org/core/encodedIn> .

_:b357  a                  owl:Restriction ;
        owl:allValuesFrom  <http://purl.uniprot.org/core/Taxon> ;
        owl:onProperty     <http://purl.uniprot.org/core/organism> .

_:b358  a                  owl:Restriction ;
        owl:allValuesFrom  <http://purl.uniprot.org/core/Structured_Name> ;
        owl:onProperty     <http://purl.uniprot.org/core/submittedName> .

<http://purl.uniprot.org/core/referenceProteome>
        a            owl:DatatypeProperty ;
        rdfs:domain  <http://purl.uniprot.org/core/Taxon> ;
        rdfs:range   <http://www.w3.org/2001/XMLSchema#boolean> .

_:b173  a                  owl:Restriction ;
        owl:allValuesFrom  <http://www.w3.org/2001/XMLSchema#boolean> ;
        owl:onProperty     <http://purl.uniprot.org/core/reviewed> .

_:b133  a                   owl:Class ;
        owl:intersectionOf  ( _:b221 _:b289 ) .

<http://purl.uniprot.org/core/Alternative_Initiation_Annotation>
        a                owl:Class ;
        rdfs:subClassOf  <http://purl.uniprot.org/core/Alternative_Products_Annotation> .

_:b359  a                   owl:Class ;
        owl:intersectionOf  ( _:b347 ) .

_:b44   a                  owl:Restriction ;
        owl:allValuesFrom  <http://www.w3.org/2001/XMLSchema#date> ;
        owl:onProperty     <http://purl.org/dc/terms/modified> .

<http://purl.uniprot.org/core/Protein>
        a                owl:Class ;
        rdfs:subClassOf  [ a                   owl:Class ;
                           owl:intersectionOf  ( _:b282 )
                         ] ;
        rdfs:subClassOf  [ a                   owl:Class ;
                           owl:intersectionOf  ( _:b181 _:b360 )
                         ] ;
        rdfs:subClassOf  [ a            owl:Class ;
                           owl:unionOf  ( _:b324 _:b217 )
                         ] ;
        rdfs:subClassOf  [ a            owl:Class ;
                           owl:unionOf  ( _:b339 _:b361 )
                         ] ;
        rdfs:subClassOf  [ a                   owl:Class ;
                           owl:intersectionOf  ( _:b362 )
                         ] ;
        rdfs:subClassOf  [ a                   owl:Class ;
                           owl:intersectionOf  ( _:b297 )
                         ] ;
        rdfs:subClassOf  [ a                   owl:Class ;
                           owl:intersectionOf  ( _:b363 )
                         ] ;
        rdfs:subClassOf  [ a                   owl:Class ;
                           owl:intersectionOf  ( _:b364 )
                         ] ;
        rdfs:subClassOf  [ a                   owl:Class ;
                           owl:intersectionOf  ( _:b237 )
                         ] ;
        rdfs:subClassOf  [ a                   owl:Class ;
                           owl:intersectionOf  ( _:b343 )
                         ] ;
        rdfs:subClassOf  [ a                   owl:Class ;
                           owl:intersectionOf  ( _:b365 )
                         ] ;
        rdfs:subClassOf  [ a                   owl:Class ;
                           owl:intersectionOf  ( _:b358 )
                         ] ;
        rdfs:subClassOf  [ a            owl:Class ;
                           owl:unionOf  ( _:b271 _:b146 )
                         ] ;
        rdfs:subClassOf  [ a                   owl:Class ;
                           owl:intersectionOf  ( _:b197 )
                         ] ;
        rdfs:subClassOf  [ a                   owl:Class ;
                           owl:intersectionOf  ( _:b63 )
                         ] ;
        rdfs:subClassOf  [ a                   owl:Class ;
                           owl:intersectionOf  ( _:b201 )
                         ] ;
        rdfs:subClassOf  [ a                   owl:Class ;
                           owl:intersectionOf  ( _:b212 )
                         ] ;
        rdfs:subClassOf  [ a                   owl:Class ;
                           owl:intersectionOf  ( _:b329 )
                         ] ;
        rdfs:subClassOf  [ a                   owl:Class ;
                           owl:intersectionOf  ( _:b366 )
                         ] ;
        rdfs:subClassOf  [ a                   owl:Class ;
                           owl:intersectionOf  ( _:b256 )
                         ] ;
        rdfs:subClassOf  [ a                   owl:Class ;
                           owl:intersectionOf  ( _:b124 )
                         ] ;
        rdfs:subClassOf  [ a                   owl:Class ;
                           owl:intersectionOf  ( _:b367 )
                         ] ;
        rdfs:subClassOf  [ a                   owl:Class ;
                           owl:intersectionOf  ( _:b152 )
                         ] ;
        rdfs:subClassOf  [ a                   owl:Class ;
                           owl:intersectionOf  ( _:b368 )
                         ] ;
        rdfs:subClassOf  [ a                   owl:Class ;
                           owl:intersectionOf  ( _:b128 _:b369 )
                         ] ;
        rdfs:subClassOf  [ a                   owl:Class ;
                           owl:intersectionOf  ( _:b87 )
                         ] ;
        rdfs:subClassOf  [ a                   owl:Class ;
                           owl:intersectionOf  ( _:b269 )
                         ] ;
        rdfs:subClassOf  [ a                   owl:Class ;
                           owl:intersectionOf  ( _:b370 )
                         ] ;
        rdfs:subClassOf  [ a                   owl:Class ;
                           owl:intersectionOf  ( _:b307 )
                         ] ;
        rdfs:subClassOf  [ a                   owl:Class ;
                           owl:intersectionOf  ( _:b371 )
                         ] ;
        rdfs:subClassOf  [ a                   owl:Class ;
                           owl:intersectionOf  ( _:b82 )
                         ] ;
        rdfs:subClassOf  [ a            owl:Class ;
                           owl:unionOf  ( _:b372 _:b222 _:b94 )
                         ] ;
        rdfs:subClassOf  [ a                   owl:Class ;
                           owl:intersectionOf  ( _:b373 )
                         ] .

_:b30   a                  owl:Restriction ;
        owl:allValuesFrom  <http://purl.uniprot.org/core/Transcript_Resource> ;
        owl:onProperty     <http://purl.uniprot.org/core/translatedTo> .

_:b136  a                  owl:Restriction ;
        owl:allValuesFrom  <http://purl.uniprot.org/core/Molecule> ;
        owl:onProperty     <http://purl.uniprot.org/core/locatedOn> .

_:b147  a                  owl:Restriction ;
        owl:allValuesFrom  <http://purl.uniprot.org/core/Enzyme> ;
        owl:onProperty     <http://purl.uniprot.org/core/enzyme> .

_:b366  a                  owl:Restriction ;
        owl:allValuesFrom  <http://purl.uniprot.org/core/Concept> ;
        owl:onProperty     <http://purl.uniprot.org/core/classifiedWith> .

<http://purl.uniprot.org/core/Developmental_Stage_Annotation>
        a                owl:Class ;
        rdfs:subClassOf  <http://purl.uniprot.org/core/Annotation> .

<http://purl.uniprot.org/core/measuredAffinity>
        a            owl:DatatypeProperty ;
        rdfs:domain  <http://purl.uniprot.org/core/Kinetics_Annotation> ;
        rdfs:range   <http://www.w3.org/2001/XMLSchema#string> .

_:b219  a                            owl:Restriction ;
        owl:maxQualifiedCardinality  1 ;
        owl:onClass                  <http://purl.uniprot.org/core/Protein_Existence> ;
        owl:onProperty               <http://purl.uniprot.org/core/existence> .

<http://purl.org/ontology/bibo/shortTitle>
        a            owl:DatatypeProperty ;
        rdfs:domain  <http://purl.org/ontology/bibo/Journal> ;
        rdfs:range   <http://www.w3.org/2001/XMLSchema#string> .

<http://purl.uniprot.org/core/urlTemplate>
        a            owl:DatatypeProperty ;
        rdfs:domain  <http://purl.uniprot.org/core/Database> ;
        rdfs:range   <http://www.w3.org/2001/XMLSchema#string> .

_:b281  a                  owl:Restriction ;
        owl:allValuesFrom  <http://www.w3.org/2001/XMLSchema#anyURI> ;
        owl:onProperty     owl:sameAs .

<http://purl.uniprot.org/core/locator>
        a            owl:DatatypeProperty ;
        rdfs:domain  <http://purl.uniprot.org/core/Electronic_Citation> ;
        rdfs:range   <http://www.w3.org/2001/XMLSchema#string> .

<http://purl.uniprot.org/core/locusName>
        a            owl:DatatypeProperty ;
        rdfs:domain  <http://purl.uniprot.org/core/Gene> ;
        rdfs:range   <http://www.w3.org/2001/XMLSchema#string> .

<http://purl.uniprot.org/core/authorsIncomplete>
        a            owl:DatatypeProperty ;
        rdfs:domain  <http://purl.uniprot.org/core/Journal_Citation> ;
        rdfs:range   <http://www.w3.org/2001/XMLSchema#boolean> .

<http://purl.uniprot.org/core/rank>
        a            owl:ObjectProperty ;
        rdfs:domain  <http://purl.uniprot.org/core/Taxon> ;
        rdfs:range   [ a            owl:Class ;
                       owl:unionOf  ( owl:Thing <http://purl.uniprot.org/core/Rank> )
                     ] .

<http://purl.uniprot.org/core/fragment>
        a            owl:DatatypeProperty ;
        rdfs:domain  <http://purl.uniprot.org/core/Known_Sequence> ;
        rdfs:range   <http://www.w3.org/2001/XMLSchema#string> .

_:b210  a                            owl:Restriction ;
        owl:minQualifiedCardinality  1 ;
        owl:onClass                  <http://purl.uniprot.org/core/Proteome_Component> ;
        owl:onProperty               <http://www.w3.org/2004/02/skos/core#narrower> .

_:b341  a                            owl:Restriction ;
        owl:maxQualifiedCardinality  1 ;
        owl:onClass                  <http://biohackathon.org/resource/faldo#Position> ;
        owl:onProperty               <http://biohackathon.org/resource/faldo#begin> .

<http://purl.uniprot.org/core/Absorption_Annotation>
        a                owl:Class ;
        rdfs:subClassOf  <http://purl.uniprot.org/core/Biophysicochemical_Annotation> ;
        rdfs:subClassOf  [ a                   owl:Class ;
                           owl:intersectionOf  ( _:b131 )
                         ] ;
        rdfs:subClassOf  [ a                   owl:Class ;
                           owl:intersectionOf  ( _:b374 )
                         ] .

<http://purl.uniprot.org/core/Disease_Annotation>
        a                owl:Class ;
        rdfs:subClassOf  <http://purl.uniprot.org/core/Annotation> ;
        rdfs:subClassOf  [ a                   owl:Class ;
                           owl:intersectionOf  ( _:b220 _:b375 )
                         ] .

_:b376  a                  owl:Restriction ;
        owl:allValuesFrom  <http://www.w3.org/2001/XMLSchema#string> ;
        owl:onProperty     <http://www.w3.org/2004/02/skos/core#prefLabel> .

_:b73   a                  owl:Restriction ;
        owl:allValuesFrom  <http://www.w3.org/2001/XMLSchema#string> ;
        owl:onProperty     <http://www.w3.org/2004/02/skos/core#prefLabel> .

_:b218  a                  owl:Restriction ;
        owl:allValuesFrom  <http://purl.uniprot.org/core/Protein_Existence> ;
        owl:onProperty     <http://purl.uniprot.org/core/existence> .

_:b364  a                  owl:Restriction ;
        owl:allValuesFrom  <http://www.w3.org/2001/XMLSchema#string> ;
        owl:onProperty     <http://purl.uniprot.org/core/withdrawnFromINSDC> .

<http://purl.uniprot.org/core/Molecule_Processing_Annotation>
        a                owl:Class ;
        rdfs:subClassOf  <http://purl.uniprot.org/core/Sequence_Annotation> .

<http://purl.uniprot.org/core/otherName>
        a            owl:DatatypeProperty ;
        rdfs:domain  <http://purl.uniprot.org/core/Taxon> ;
        rdfs:range   <http://www.w3.org/2001/XMLSchema#string> .

_:b272  a                  owl:Restriction ;
        owl:allValuesFrom  <http://www.w3.org/2001/XMLSchema#anyURI> ;
        owl:onProperty     <http://purl.uniprot.org/core/enzyme> .

<http://purl.uniprot.org/core/Cellular_Component>
        a                owl:Class ;
        rdfs:subClassOf  <http://purl.uniprot.org/core/Subcellular_Location> ;
        rdfs:subClassOf  [ a                   owl:Class ;
                           owl:intersectionOf  ( _:b45 )
                         ] ;
        rdfs:subClassOf  [ a                   owl:Class ;
                           owl:intersectionOf  ( _:b104 _:b377 )
                         ] ;
        rdfs:subClassOf  [ a                   owl:Class ;
                           owl:intersectionOf  ( _:b354 _:b378 )
                         ] ;
        rdfs:subClassOf  [ a                   owl:Class ;
                           owl:intersectionOf  ( _:b379 )
                         ] .

<http://purl.uniprot.org/core/Binding_Site_Annotation>
        a                owl:Class ;
        rdfs:subClassOf  <http://purl.uniprot.org/core/Site_Annotation> .

_:b46   a                  owl:Restriction ;
        owl:allValuesFrom  <http://www.w3.org/2001/XMLSchema#string> ;
        owl:onProperty     <http://purl.uniprot.org/core/fullName> .

_:b380  a                  owl:Restriction ;
        owl:allValuesFrom  <http://www.w3.org/2001/XMLSchema#integer> ;
        owl:onProperty     <http://purl.uniprot.org/core/width> .

<http://purl.uniprot.org/core/Function_Annotation>
        a                owl:Class ;
        rdfs:subClassOf  <http://purl.uniprot.org/core/Annotation> .

<http://purl.uniprot.org/core/measuredValue>
        a            owl:DatatypeProperty ;
        rdfs:domain  <http://purl.uniprot.org/core/Mass_Spectrometry_Annotation> ;
        rdfs:range   <http://www.w3.org/2001/XMLSchema#float> .

<http://purl.uniprot.org/core/title>
        a            owl:DatatypeProperty ;
        rdfs:domain  <http://purl.uniprot.org/core/Citation> ;
        rdfs:range   <http://www.w3.org/2001/XMLSchema#string> .

_:b112  a                  owl:Restriction ;
        owl:allValuesFrom  <http://purl.uniprot.org/core/Participant> ;
        owl:onProperty     <http://purl.uniprot.org/core/participant> .

<http://purl.uniprot.org/core/Plasmid>
        a                owl:Class ;
        rdfs:subClassOf  [ a                   owl:Class ;
                           owl:intersectionOf  ( _:b17 )
                         ] .

_:b312  a                  owl:Restriction ;
        owl:allValuesFrom  <http://www.w3.org/2001/XMLSchema#anyURI> ;
        owl:onProperty     rdfs:seeAlso .

<http://purl.uniprot.org/core/domains>
        a            owl:DatatypeProperty ;
        rdfs:domain  <http://purl.uniprot.org/core/Family_Membership_Statement> ;
        rdfs:range   <http://www.w3.org/2001/XMLSchema#integer> .

<http://purl.uniprot.org/core/Redox_Potential_Annotation>
        a                owl:Class ;
        rdfs:subClassOf  <http://purl.uniprot.org/core/Biophysicochemical_Annotation> .

<http://purl.uniprot.org/core/DNA>
        a                owl:Class ;
        rdfs:subClassOf  <http://purl.uniprot.org/core/Molecule> .

_:b381  a                  owl:Restriction ;
        owl:allValuesFrom  <http://www.w3.org/2001/XMLSchema#string> ;
        owl:onProperty     <http://www.w3.org/2004/02/skos/core#altLabel> .

_:b382  a                         owl:Restriction ;
        owl:onClass               <http://purl.uniprot.org/core/Strain> ;
        owl:onProperty            <http://purl.uniprot.org/core/strain> ;
        owl:qualifiedCardinality  1 .

<http://purl.uniprot.org/core/obsolete>
        a            owl:DatatypeProperty ;
        rdfs:domain  [ a            owl:Class ;
                       owl:unionOf  ( owl:Class <http://purl.uniprot.org/core/Protein> )
                     ] ;
        rdfs:range   <http://www.w3.org/2001/XMLSchema#boolean> .

_:b383  a                   owl:Class ;
        owl:intersectionOf  ( _:b273 _:b382 ) .

_:b384  a                            owl:Restriction ;
        owl:maxQualifiedCardinality  1 ;
        owl:onClass                  <http://purl.uniprot.org/core/Database> ;
        owl:onProperty               <http://purl.uniprot.org/core/database> .

_:b291  a                            owl:Restriction ;
        owl:maxQualifiedCardinality  1 ;
        owl:onClass                  <http://purl.uniprot.org/core/Status> ;
        owl:onProperty               <http://purl.uniprot.org/core/status> .

_:b377  a                  owl:Restriction ;
        owl:allValuesFrom  <http://purl.uniprot.org/core/Concept> ;
        owl:onProperty     <http://www.w3.org/2004/02/skos/core#exactMatch> .

<http://purl.uniprot.org/core/Concept>
        a                owl:Class ;
        rdfs:subClassOf  owl:Class ;
        rdfs:subClassOf  [ a                   owl:Class ;
                           owl:intersectionOf  ( _:b115 )
                         ] ;
        rdfs:subClassOf  [ a                   owl:Class ;
                           owl:intersectionOf  ( _:b50 )
                         ] ;
        rdfs:subClassOf  [ a                   owl:Class ;
                           owl:intersectionOf  ( _:b120 )
                         ] ;
        rdfs:subClassOf  [ a                   owl:Class ;
                           owl:intersectionOf  ( _:b322 _:b385 )
                         ] .

_:b363  a                  owl:Restriction ;
        owl:allValuesFrom  <http://purl.uniprot.org/core/Part> ;
        owl:onProperty     <http://purl.uniprot.org/core/component> .

_:b374  a                  owl:Restriction ;
        owl:allValuesFrom  <http://www.w3.org/2001/XMLSchema#boolean> ;
        owl:onProperty     <http://purl.uniprot.org/core/certain> .

_:b277  a                  owl:Restriction ;
        owl:allValuesFrom  <http://www.w3.org/2001/XMLSchema#string> ;
        owl:onProperty     <http://purl.org/ontology/bibo/shortTitle> .

owl:Class  a             owl:Class ;
        rdfs:subClassOf  [ a                   owl:Class ;
                           owl:intersectionOf  ( _:b62 )
                         ] ;
        rdfs:subClassOf  [ a                   owl:Class ;
                           owl:intersectionOf  ( _:b227 )
                         ] ;
        rdfs:subClassOf  [ a                   owl:Class ;
                           owl:intersectionOf  ( _:b386 )
                         ] ;
        rdfs:subClassOf  [ a                   owl:Class ;
                           owl:intersectionOf  ( _:b387 )
                         ] ;
        rdfs:subClassOf  [ a                   owl:Class ;
                           owl:intersectionOf  ( _:b388 )
                         ] ;
        rdfs:subClassOf  [ a                   owl:Class ;
                           owl:intersectionOf  ( _:b151 )
                         ] ;
        rdfs:subClassOf  [ a                   owl:Class ;
                           owl:intersectionOf  ( _:b154 )
                         ] .

<http://purl.uniprot.org/core/participant>
        a            owl:DatatypeProperty , owl:ObjectProperty ;
        rdfs:domain  <http://purl.uniprot.org/core/Interaction> ;
        rdfs:range   <http://www.w3.org/2001/XMLSchema#anyURI> , <http://purl.uniprot.org/core/Participant> .

<http://www.w3.org/2004/02/skos/core#narrowerTransitive>
        a            owl:ObjectProperty ;
        rdfs:domain  owl:Class ;
        rdfs:range   owl:Class .

<http://purl.uniprot.org/core/Active_Site_Annotation>
        a                owl:Class ;
        rdfs:subClassOf  <http://purl.uniprot.org/core/Site_Annotation> .

_:b389  a                  owl:Restriction ;
        owl:allValuesFrom  <http://www.w3.org/2001/XMLSchema#string> ;
        owl:onProperty     <http://www.w3.org/2004/02/skos/core#altLabel> .

_:b390  a                  owl:Restriction ;
        owl:allValuesFrom  <http://www.w3.org/2001/XMLSchema#string> ;
        owl:onProperty     <http://purl.uniprot.org/core/locator> .

<http://purl.uniprot.org/core/Motif_Annotation>
        a                owl:Class ;
        rdfs:subClassOf  <http://purl.uniprot.org/core/Region_Annotation> .

<http://purl.uniprot.org/core/Cross-link_Annotation>
        a                owl:Class ;
        rdfs:subClassOf  <http://purl.uniprot.org/core/Modification_Annotation> .

<http://purl.uniprot.org/core/Resource>
        a                owl:Class ;
        rdfs:subClassOf  [ a                   owl:Class ;
                           owl:intersectionOf  ( _:b384 _:b355 )
                         ] .

<http://purl.uniprot.org/core/synonym>
        a            owl:DatatypeProperty ;
        rdfs:domain  <http://purl.uniprot.org/core/Taxon> ;
        rdfs:range   <http://www.w3.org/2001/XMLSchema#string> .

_:b242  a                  owl:Restriction ;
        owl:allValuesFrom  <http://purl.uniprot.org/core/Known_Sequence> ;
        owl:onProperty     owl:sameAs .

_:b391  a                  owl:Restriction ;
        owl:allValuesFrom  <http://www.w3.org/2001/XMLSchema#string> ;
        owl:onProperty     <http://purl.uniprot.org/core/mnemonic> .

_:b189  a                  owl:Restriction ;
        owl:allValuesFrom  <http://purl.uniprot.org/core/Strain> ;
        owl:onProperty     <http://purl.uniprot.org/core/strain> .

_:b234  a                   owl:Class ;
        owl:intersectionOf  ( _:b26 ) .

<http://purl.uniprot.org/core/Biotechnology_Annotation>
        a                owl:Class ;
        rdfs:subClassOf  <http://purl.uniprot.org/core/Annotation> .

<http://purl.uniprot.org/core/Modified_Sequence>
        a                owl:Class ;
        rdfs:subClassOf  <http://purl.uniprot.org/core/Known_Sequence> .

_:b103  a                  owl:Restriction ;
        owl:allValuesFrom  <http://www.w3.org/2001/XMLSchema#string> ;
        owl:onProperty     rdfs:comment .

<http://purl.uniprot.org/core/Mass_Spectrometry_Annotation>
        a                owl:Class ;
        rdfs:subClassOf  <http://purl.uniprot.org/core/Experimental_Information_Annotation> ;
        rdfs:subClassOf  [ a            owl:Class ;
                           owl:unionOf  ( _:b163 _:b294 )
                         ] ;
        rdfs:subClassOf  [ a                   owl:Class ;
                           owl:intersectionOf  ( _:b392 )
                         ] ;
        rdfs:subClassOf  [ a                   owl:Class ;
                           owl:intersectionOf  ( _:b393 )
                         ] .

_:b332  a                  owl:Restriction ;
        owl:allValuesFrom  rdf:Statement ;
        owl:onProperty     <http://purl.uniprot.org/core/strain> .

_:b102  a                   owl:Class ;
        owl:intersectionOf  ( _:b394 ) .

<http://purl.uniprot.org/core/Alternative_Products_Annotation>
        a                owl:Class ;
        rdfs:subClassOf  <http://purl.uniprot.org/core/Annotation> .

<http://purl.uniprot.org/core/identity>
        a            owl:DatatypeProperty ;
        rdfs:domain  <http://purl.uniprot.org/core/Cluster> ;
        rdfs:range   <http://www.w3.org/2001/XMLSchema#float> .

_:b352  a                  owl:Restriction ;
        owl:allValuesFrom  <http://www.w3.org/2001/XMLSchema#string> ;
        owl:onProperty     rdfs:label .

_:b190  a                         owl:Restriction ;
        owl:onClass               <http://purl.uniprot.org/core/Strain> ;
        owl:onProperty            <http://purl.uniprot.org/core/strain> ;
        owl:qualifiedCardinality  1 .

<http://purl.uniprot.org/core/External_Sequence>
        a                owl:Class ;
        rdfs:subClassOf  <http://purl.uniprot.org/core/Known_Sequence> ;
        rdfs:subClassOf  [ a                   owl:Class ;
                           owl:intersectionOf  ( _:b395 )
                         ] ;
        rdfs:subClassOf  [ a                   owl:Class ;
                           owl:intersectionOf  ( _:b396 _:b397 )
                         ] ;
        rdfs:subClassOf  [ a                   owl:Class ;
                           owl:intersectionOf  ( _:b321 )
                         ] .

_:b200  a                  owl:Restriction ;
        owl:allValuesFrom  rdf:Statement ;
        owl:onProperty     <http://purl.uniprot.org/core/citation> .

<http://purl.org/ontology/bibo/eissn>
        a            owl:DatatypeProperty ;
        rdfs:domain  <http://purl.org/ontology/bibo/Journal> ;
        rdfs:range   <http://www.w3.org/2001/XMLSchema#string> .

_:b92   a                         owl:Restriction ;
        owl:onClass               <http://purl.uniprot.org/core/Strain> ;
        owl:onProperty            <http://purl.uniprot.org/core/strain> ;
        owl:qualifiedCardinality  1 .

_:b349  a                  owl:Restriction ;
        owl:allValuesFrom  <http://www.w3.org/2001/XMLSchema#anyURI> ;
        owl:onProperty     rdfs:seeAlso .

<http://purl.uniprot.org/core/Metal_Binding_Annotation>
        a                owl:Class ;
        rdfs:subClassOf  <http://purl.uniprot.org/core/Site_Annotation> .

<http://purl.uniprot.org/core/category>
        a            owl:DatatypeProperty , owl:ObjectProperty ;
        rdfs:domain  [ a            owl:Class ;
                       owl:unionOf  ( <http://purl.uniprot.org/core/Database> <http://purl.uniprot.org/core/Concept> )
                     ] ;
        rdfs:range   <http://www.w3.org/2001/XMLSchema#string> , <http://purl.uniprot.org/core/Concept> .

<http://purl.uniprot.org/core/Other_RNA>
        a                owl:Class ;
        rdfs:subClassOf  <http://purl.uniprot.org/core/RNA> .

<http://purl.uniprot.org/core/Topology>
        a                owl:Class ;
        rdfs:subClassOf  <http://purl.uniprot.org/core/Subcellular_Location> .

_:b293  a                         owl:Restriction ;
        owl:onClass               <http://purl.uniprot.org/core/Protein> ;
        owl:onProperty            <http://purl.uniprot.org/core/protein> ;
        owl:qualifiedCardinality  1 .

_:b398  a                  owl:Restriction ;
        owl:allValuesFrom  <http://www.w3.org/2001/XMLSchema#string> ;
        owl:onProperty     rdfs:label .

_:b207  a                   owl:Class ;
        owl:intersectionOf  ( _:b229 ) .

<http://purl.uniprot.org/core/Rank>
        a                owl:Class ;
        rdfs:subClassOf  [ a                   owl:Class ;
                           owl:intersectionOf  ( _:b398 )
                         ] .

_:b316  a                  owl:Restriction ;
        owl:allValuesFrom  <http://www.w3.org/2001/XMLSchema#integer> ;
        owl:onProperty     <http://purl.uniprot.org/core/experiments> .

_:b169  a                  owl:Restriction ;
        owl:allValuesFrom  <http://www.w3.org/2001/XMLSchema#integer> ;
        owl:onProperty     <http://purl.uniprot.org/core/mass> .

_:b378  a                  owl:Restriction ;
        owl:allValuesFrom  <http://purl.uniprot.org/core/Citation> ;
        owl:onProperty     <http://purl.uniprot.org/core/citation> .

_:b100  a                   owl:Class ;
        owl:intersectionOf  ( _:b84 ) .

_:b379  a                  owl:Restriction ;
        owl:allValuesFrom  <http://purl.uniprot.org/core/Cellular_Component> ;
        owl:onProperty     <http://purl.uniprot.org/core/partOf> .

_:b395  a                  owl:Restriction ;
        owl:allValuesFrom  <http://www.w3.org/2001/XMLSchema#string> ;
        owl:onProperty     rdfs:comment .

<http://purl.uniprot.org/core/Taxon>
        a                owl:Class ;
        rdfs:subClassOf  owl:Class ;
        rdfs:subClassOf  [ a                   owl:Class ;
                           owl:intersectionOf  ( _:b22 )
                         ] ;
        rdfs:subClassOf  [ a                   owl:Class ;
                           owl:intersectionOf  ( _:b228 )
                         ] ;
        rdfs:subClassOf  [ a                   owl:Class ;
                           owl:intersectionOf  ( _:b0 )
                         ] ;
        rdfs:subClassOf  [ a                   owl:Class ;
                           owl:intersectionOf  ( _:b399 _:b400 )
                         ] ;
        rdfs:subClassOf  [ a                   owl:Class ;
                           owl:intersectionOf  ( _:b270 )
                         ] ;
        rdfs:subClassOf  [ a                   owl:Class ;
                           owl:intersectionOf  ( _:b244 )
                         ] ;
        rdfs:subClassOf  [ a                   owl:Class ;
                           owl:intersectionOf  ( _:b266 )
                         ] ;
        rdfs:subClassOf  [ a                   owl:Class ;
                           owl:intersectionOf  ( _:b215 )
                         ] ;
        rdfs:subClassOf  [ a                   owl:Class ;
                           owl:intersectionOf  ( _:b144 )
                         ] ;
        rdfs:subClassOf  [ a                   owl:Class ;
                           owl:intersectionOf  ( _:b401 )
                         ] ;
        rdfs:subClassOf  [ a            owl:Class ;
                           owl:unionOf  ( _:b331 _:b247 _:b116 )
                         ] ;
        rdfs:subClassOf  [ a            owl:Class ;
                           owl:unionOf  ( _:b402 _:b107 )
                         ] ;
        rdfs:subClassOf  [ a                   owl:Class ;
                           owl:intersectionOf  ( _:b194 )
                         ] ;
        rdfs:subClassOf  [ a                   owl:Class ;
                           owl:intersectionOf  ( _:b403 )
                         ] ;
        rdfs:subClassOf  [ a                   owl:Class ;
                           owl:intersectionOf  ( _:b214 )
                         ] .

<http://purl.uniprot.org/core/representativeFor>
        a            owl:ObjectProperty ;
        rdfs:domain  [ a            owl:Class ;
                       owl:unionOf  ( <http://purl.uniprot.org/core/Protein> <http://purl.uniprot.org/core/Known_Sequence> )
                     ] ;
        rdfs:range   <http://purl.uniprot.org/core/Cluster> .

_:b253  a                  owl:Restriction ;
        owl:allValuesFrom  <http://www.w3.org/2001/XMLSchema#string> ;
        owl:onProperty     <http://www.w3.org/2004/02/skos/core#altLabel> .

_:b394  a                  owl:Restriction ;
        owl:allValuesFrom  <http://www.w3.org/2001/XMLSchema#anyURI> ;
        owl:onProperty     <http://purl.uniprot.org/core/transcribedFrom> .

<http://purl.uniprot.org/core/height>
        a            owl:DatatypeProperty ;
        rdfs:domain  <http://xmlns.com/foaf/0.1/Image> ;
        rdfs:range   <http://www.w3.org/2001/XMLSchema#integer> .

<http://purl.uniprot.org/core/seedFor>
        a            owl:ObjectProperty ;
        rdfs:domain  [ a            owl:Class ;
                       owl:unionOf  ( <http://purl.uniprot.org/core/Protein> <http://purl.uniprot.org/core/Known_Sequence> )
                     ] ;
        rdfs:range   <http://purl.uniprot.org/core/Cluster> .

_:b404  a                  owl:Restriction ;
        owl:allValuesFrom  <http://www.w3.org/2001/XMLSchema#gYearMonth> ;
        owl:onProperty     <http://purl.uniprot.org/core/date> .

_:b295  a                  owl:Restriction ;
        owl:allValuesFrom  <http://purl.uniprot.org/core/Mass_Measurement_Method> ;
        owl:onProperty     <http://purl.uniprot.org/core/method> .

<http://purl.uniprot.org/core/date>
        a            owl:DatatypeProperty ;
        rdfs:domain  [ a            owl:Class ;
                       owl:unionOf  ( <http://purl.uniprot.org/core/Citation> <http://purl.uniprot.org/core/Patent_Citation> <http://purl.uniprot.org/core/Published_Citation> )
                     ] ;
        rdfs:range   [ a            rdfs:Datatype ;
                       owl:unionOf  ( <http://www.w3.org/2001/XMLSchema#gYear> <http://www.w3.org/2001/XMLSchema#date> <http://www.w3.org/2001/XMLSchema#gYearMonth> )
                     ] .

_:b361  a                   owl:Class ;
        owl:intersectionOf  ( _:b250 ) .

<http://purl.uniprot.org/core/Intramembrane_Annotation>
        a                owl:Class ;
        rdfs:subClassOf  <http://purl.uniprot.org/core/Region_Annotation> .

_:b325  a                            owl:Restriction ;
        owl:maxQualifiedCardinality  1 ;
        owl:onClass                  owl:Thing ;
        owl:onProperty               <http://purl.uniprot.org/core/existence> .

<http://purl.org/dc/terms/publisher>
        a            owl:DatatypeProperty ;
        rdfs:domain  <http://purl.org/ontology/bibo/Journal> ;
        rdfs:range   <http://www.w3.org/2001/XMLSchema#string> .

_:b370  a                  owl:Restriction ;
        owl:allValuesFrom  <http://purl.uniprot.org/core/Cluster> ;
        owl:onProperty     <http://purl.uniprot.org/core/representativeFor> .

<http://xmlns.com/foaf/0.1/primaryTopicOf>
        a            owl:DatatypeProperty ;
        rdfs:domain  <http://purl.uniprot.org/core/Journal_Citation> ;
        rdfs:range   <http://www.w3.org/2001/XMLSchema#anyURI> .

_:b360  a                  owl:Restriction ;
        owl:allValuesFrom  <http://purl.uniprot.org/core/Taxon> ;
        owl:onProperty     <http://purl.uniprot.org/core/organism> .

_:b165  a                            owl:Restriction ;
        owl:maxQualifiedCardinality  1 ;
        owl:onClass                  owl:Thing ;
        owl:onProperty               <http://purl.uniprot.org/core/method> .

<http://purl.uniprot.org/core/encodedIn>
        a            owl:ObjectProperty ;
        rdfs:domain  <http://purl.uniprot.org/core/Protein> ;
        rdfs:range   [ a            owl:Class ;
                       owl:unionOf  ( owl:Thing <http://purl.uniprot.org/core/Plasmid> <http://purl.uniprot.org/core/Organelle> )
                     ] .

_:b333  a                  owl:Restriction ;
        owl:allValuesFrom  <http://biohackathon.org/resource/faldo#Position> ;
        owl:onProperty     <http://biohackathon.org/resource/faldo#begin> .

_:b340  a                  owl:Restriction ;
        owl:allValuesFrom  <http://purl.uniprot.org/core/Pathway> ;
        owl:onProperty     rdfs:seeAlso .

<http://purl.uniprot.org/core/scientificName>
        a            owl:DatatypeProperty ;
        rdfs:domain  <http://purl.uniprot.org/core/Taxon> ;
        rdfs:range   <http://www.w3.org/2001/XMLSchema#string> .

<http://purl.uniprot.org/core/Biophysicochemical_Annotation>
        a                owl:Class ;
        rdfs:subClassOf  <http://purl.uniprot.org/core/Annotation> .

<http://purl.uniprot.org/core/alias>
        a            owl:DatatypeProperty ;
        rdfs:domain  <http://purl.uniprot.org/core/Subcellular_Location> ;
        rdfs:range   <http://www.w3.org/2001/XMLSchema#string> .

_:b175  a                  owl:Restriction ;
        owl:allValuesFrom  <http://www.w3.org/2001/XMLSchema#date> ;
        owl:onProperty     <http://purl.uniprot.org/core/created> .

<http://purl.uniprot.org/core/modified>
        a            owl:DatatypeProperty ;
        rdfs:domain  [ a            owl:Class ;
                       owl:unionOf  ( <http://purl.uniprot.org/core/Protein> <http://purl.uniprot.org/core/Nucleotide_Resource> <http://purl.uniprot.org/core/Cluster> <http://purl.uniprot.org/core/Known_Sequence> )
                     ] ;
        rdfs:range   <http://www.w3.org/2001/XMLSchema#date> .

<http://biohackathon.org/resource/faldo#Position>
        a                owl:Class ;
        rdfs:subClassOf  [ a                   owl:Class ;
                           owl:intersectionOf  ( _:b405 _:b127 )
                         ] .

<http://purl.uniprot.org/core/Representative_Proteome>
        a                owl:Class ;
        rdfs:subClassOf  [ a            owl:Class ;
                           owl:unionOf  ( _:b406 _:b383 )
                         ] ;
        rdfs:subClassOf  [ a                   owl:Class ;
                           owl:intersectionOf  ( _:b130 )
                         ] ;
        rdfs:subClassOf  [ a                   owl:Class ;
                           owl:intersectionOf  ( _:b33 )
                         ] ;
        rdfs:subClassOf  [ a                   owl:Class ;
                           owl:intersectionOf  ( _:b225 )
                         ] ;
        rdfs:subClassOf  [ a                   owl:Class ;
                           owl:intersectionOf  ( _:b19 )
                         ] ;
        rdfs:subClassOf  [ a                   owl:Class ;
                           owl:intersectionOf  ( _:b284 _:b357 )
                         ] ;
        rdfs:subClassOf  [ a                   owl:Class ;
                           owl:intersectionOf  ( _:b301 _:b20 )
                         ] ;
        rdfs:subClassOf  [ a                   owl:Class ;
                           owl:intersectionOf  ( _:b183 )
                         ] .

rdfs:label  a        owl:DatatypeProperty ;
        rdfs:domain  [ a            owl:Class ;
                       owl:unionOf  ( <http://purl.uniprot.org/core/Method> <http://purl.uniprot.org/core/Plasmid> <http://purl.uniprot.org/core/Protein> <http://purl.uniprot.org/core/Proteome> <http://purl.uniprot.org/core/Tissue> <http://purl.uniprot.org/core/Reference_Proteome> <http://purl.uniprot.org/core/Protein_Existence> <http://purl.uniprot.org/core/Participant> <http://purl.uniprot.org/core/Transposon> <http://purl.uniprot.org/core/Organelle> <http://purl.uniprot.org/core/Strain> <http://purl.uniprot.org/core/Rank> <http://purl.uniprot.org/core/Status> <http://purl.uniprot.org/core/Representative_Proteome> <http://purl.uniprot.org/core/Cluster> <http://purl.uniprot.org/core/Known_Sequence> )
                     ] ;
        rdfs:range   <http://www.w3.org/2001/XMLSchema#string> .

_:b49   a                  owl:Restriction ;
        owl:allValuesFrom  <http://www.w3.org/2001/XMLSchema#string> ;
        owl:onProperty     <http://purl.uniprot.org/core/cdAntigenName> .

<http://purl.uniprot.org/core/Signal_Peptide_Annotation>
        a                owl:Class ;
        rdfs:subClassOf  <http://purl.uniprot.org/core/Molecule_Processing_Annotation> .

_:b313  a                  owl:Restriction ;
        owl:allValuesFrom  <http://purl.uniprot.org/core/Journal_Citation> ;
        owl:onProperty     <http://purl.uniprot.org/core/erratum> .

<http://purl.uniprot.org/core/Kinetics_Annotation>
        a                owl:Class ;
        rdfs:subClassOf  <http://purl.uniprot.org/core/Biophysicochemical_Annotation> ;
        rdfs:subClassOf  [ a                   owl:Class ;
                           owl:intersectionOf  ( _:b224 )
                         ] ;
        rdfs:subClassOf  [ a                   owl:Class ;
                           owl:intersectionOf  ( _:b356 )
                         ] .

_:b236  a                  owl:Restriction ;
        owl:allValuesFrom  <http://www.w3.org/2001/XMLSchema#string> ;
        owl:onProperty     <http://purl.uniprot.org/core/name> .

<http://purl.uniprot.org/core/organism>
        a            owl:DatatypeProperty , owl:ObjectProperty ;
        rdfs:domain  [ a            owl:Class ;
                       owl:unionOf  ( <http://purl.uniprot.org/core/Protein> <http://purl.uniprot.org/core/Nucleotide_Resource> <http://purl.uniprot.org/core/Sequence> <http://purl.uniprot.org/core/Representative_Proteome> <http://purl.uniprot.org/core/Known_Sequence> <http://purl.uniprot.org/core/Proteome> <http://purl.uniprot.org/core/Reference_Proteome> )
                     ] ;
        rdfs:range   <http://www.w3.org/2001/XMLSchema#anyURI> , <http://purl.uniprot.org/core/Taxon> .

_:b48   a                  owl:Restriction ;
        owl:allValuesFrom  <http://www.w3.org/2001/XMLSchema#string> ;
        owl:onProperty     <http://purl.uniprot.org/core/allergenName> .

_:b4    a                   owl:Class ;
        owl:intersectionOf  ( _:b89 _:b119 ) .

<http://purl.uniprot.org/core/crc64Checksum>
        a            owl:DatatypeProperty ;
        rdfs:domain  <http://purl.uniprot.org/core/Known_Sequence> ;
        rdfs:range   <http://www.w3.org/2001/XMLSchema#token> .

_:b209  a                  owl:Restriction ;
        owl:allValuesFrom  <http://www.w3.org/2001/XMLSchema#anyURI> ;
        owl:onProperty     rdfs:seeAlso .

<http://purl.uniprot.org/core/Unknown_Sequence>
        a                owl:Class ;
        rdfs:subClassOf  <http://purl.uniprot.org/core/Sequence> .

_:b407  a                            owl:Restriction ;
        owl:maxQualifiedCardinality  1 ;
        owl:onClass                  <http://purl.uniprot.org/core/Taxon> ;
        owl:onProperty               <http://purl.uniprot.org/core/organism> .

<http://purl.uniprot.org/core/memberOf>
        a            owl:ObjectProperty ;
        rdfs:domain  <http://purl.uniprot.org/core/Sequence> ;
        rdfs:range   <http://purl.uniprot.org/core/Cluster> .

<http://purl.uniprot.org/core/Polymorphism_Annotation>
        a                owl:Class ;
        rdfs:subClassOf  <http://purl.uniprot.org/core/Annotation> .

_:b174  a                  owl:Restriction ;
        owl:allValuesFrom  <http://www.w3.org/2001/XMLSchema#token> ;
        owl:onProperty     <http://purl.uniprot.org/core/crc64Checksum> .

_:b393  a                  owl:Restriction ;
        owl:allValuesFrom  <http://www.w3.org/2001/XMLSchema#float> ;
        owl:onProperty     <http://purl.uniprot.org/core/measuredError> .

<http://purl.uniprot.org/core/Citation>
        a                owl:Class ;
        rdfs:subClassOf  [ a                   owl:Class ;
                           owl:intersectionOf  ( _:b18 )
                         ] ;
        rdfs:subClassOf  [ a                   owl:Class ;
                           owl:intersectionOf  ( _:b404 )
                         ] ;
        rdfs:subClassOf  [ a                   owl:Class ;
                           owl:intersectionOf  ( _:b408 )
                         ] ;
        rdfs:subClassOf  [ a                   owl:Class ;
                           owl:intersectionOf  ( _:b346 )
                         ] ;
        rdfs:subClassOf  [ a                   owl:Class ;
                           owl:intersectionOf  ( _:b409 )
                         ] ;
        rdfs:subClassOf  [ a                   owl:Class ;
                           owl:intersectionOf  ( _:b252 )
                         ] .

_:b36   a                  owl:Restriction ;
        owl:allValuesFrom  <http://www.w3.org/2001/XMLSchema#string> ;
        owl:onProperty     rdfs:comment .

<http://purl.uniprot.org/core/Sequence_Caution_Annotation>
        a                owl:Class ;
        rdfs:subClassOf  <http://purl.uniprot.org/core/Sequence_Annotation> .

<http://purl.uniprot.org/core/Disease>
        a                owl:Class ;
        rdfs:subClassOf  [ a            owl:Class ;
                           owl:unionOf  ( _:b336 _:b257 )
                         ] ;
        rdfs:subClassOf  [ a                   owl:Class ;
                           owl:intersectionOf  ( _:b97 )
                         ] ;
        rdfs:subClassOf  [ a                   owl:Class ;
                           owl:intersectionOf  ( _:b285 )
                         ] ;
        rdfs:subClassOf  [ a                   owl:Class ;
                           owl:intersectionOf  ( _:b389 )
                         ] ;
        rdfs:subClassOf  [ a                   owl:Class ;
                           owl:intersectionOf  ( _:b391 )
                         ] .

<http://purl.uniprot.org/core/Tissue>
        a                owl:Class ;
        rdfs:subClassOf  [ a                   owl:Class ;
                           owl:intersectionOf  ( _:b283 )
                         ] ;
        rdfs:subClassOf  [ a                   owl:Class ;
                           owl:intersectionOf  ( _:b376 )
                         ] ;
        rdfs:subClassOf  [ a                   owl:Class ;
                           owl:intersectionOf  ( _:b381 )
                         ] .

_:b276  a                  owl:Restriction ;
        owl:allValuesFrom  <http://www.w3.org/2001/XMLSchema#string> ;
        owl:onProperty     <http://purl.uniprot.org/core/shortCoden> .

_:b91   a                  owl:Restriction ;
        owl:allValuesFrom  <http://purl.uniprot.org/core/Strain> ;
        owl:onProperty     <http://purl.uniprot.org/core/strain> .

_:b387  a                  owl:Restriction ;
        owl:allValuesFrom  owl:Class ;
        owl:onProperty     <http://purl.uniprot.org/core/replaces> .

<http://purl.uniprot.org/core/Nucleotide_Binding_Annotation>
        a                owl:Class ;
        rdfs:subClassOf  <http://purl.uniprot.org/core/Region_Annotation> .

<http://purl.uniprot.org/core/Sequence>
        a                owl:Class ;
        rdfs:subClassOf  [ a            owl:Class ;
                           owl:unionOf  ( _:b359 _:b410 )
                         ] ;
        rdfs:subClassOf  [ a                   owl:Class ;
                           owl:intersectionOf  ( _:b338 )
                         ] ;
        rdfs:subClassOf  [ a                   owl:Class ;
                           owl:intersectionOf  ( _:b274 )
                         ] ;
        rdfs:subClassOf  [ a                   owl:Class ;
                           owl:intersectionOf  ( _:b348 )
                         ] ;
        rdfs:subClassOf  [ a                   owl:Class ;
                           owl:intersectionOf  ( _:b323 )
                         ] ;
        rdfs:subClassOf  [ a                   owl:Class ;
                           owl:intersectionOf  ( _:b306 )
                         ] .

_:b351  a                  owl:Restriction ;
        owl:allValuesFrom  <http://www.w3.org/2001/XMLSchema#string> ;
        owl:onProperty     <http://purl.uniprot.org/core/category> .

_:b53   a                  owl:Restriction ;
        owl:allValuesFrom  <http://purl.uniprot.org/core/Strain> ;
        owl:onProperty     <http://purl.uniprot.org/core/citation> .

<http://purl.uniprot.org/core/institution>
        a            owl:DatatypeProperty ;
        rdfs:domain  <http://purl.uniprot.org/core/Thesis_Citation> ;
        rdfs:range   <http://www.w3.org/2001/XMLSchema#string> .

_:b399  a                  owl:Restriction ;
        owl:allValuesFrom  <http://purl.uniprot.org/core/Resource> ;
        owl:onProperty     rdfs:seeAlso .

<http://purl.uniprot.org/core/partOf>
        a            owl:ObjectProperty ;
        rdfs:domain  <http://purl.uniprot.org/core/Cellular_Component> ;
        rdfs:range   <http://purl.uniprot.org/core/Cellular_Component> .

_:b396  a                            owl:Restriction ;
        owl:maxQualifiedCardinality  1 ;
        owl:onClass                  <http://purl.uniprot.org/core/Citation> ;
        owl:onProperty               <http://purl.uniprot.org/core/citation> .

<http://purl.uniprot.org/core/scope>
        a            owl:DatatypeProperty ;
        rdfs:domain  [ a            owl:Class ;
                       owl:unionOf  ( <http://purl.uniprot.org/core/Citation> <http://purl.uniprot.org/core/Citation_Statement> <http://purl.uniprot.org/core/Strain> )
                     ] ;
        rdfs:range   <http://www.w3.org/2001/XMLSchema#string> .

_:b365  a                  owl:Restriction ;
        owl:allValuesFrom  <http://www.w3.org/2001/XMLSchema#integer> ;
        owl:onProperty     <http://purl.uniprot.org/core/version> .

_:b179  a                  owl:Restriction ;
        owl:allValuesFrom  <http://biohackathon.org/resource/faldo#Position> ;
        owl:onProperty     <http://biohackathon.org/resource/faldo#location> .

<http://purl.org/ontology/bibo/issn>
        a            owl:DatatypeProperty ;
        rdfs:domain  <http://purl.org/ontology/bibo/Journal> ;
        rdfs:range   <http://www.w3.org/2001/XMLSchema#string> .

<http://purl.uniprot.org/core/commonTaxon>
        a            owl:ObjectProperty ;
        rdfs:domain  <http://purl.uniprot.org/core/Cluster> ;
        rdfs:range   <http://purl.uniprot.org/core/Taxon> .

_:b121  a                            owl:Restriction ;
        owl:maxQualifiedCardinality  1 ;
        owl:onClass                  <http://purl.uniprot.org/core/Molecule_Processing_Annotation> ;
        owl:onProperty               <http://purl.uniprot.org/core/sequence> .

_:b372  a                   owl:Class ;
        owl:intersectionOf  ( _:b195 ) .

_:b134  a                   owl:Class ;
        owl:intersectionOf  ( _:b93 ) .

<http://biohackathon.org/resource/faldo#reference>
        a            owl:ObjectProperty ;
        rdfs:domain  <http://biohackathon.org/resource/faldo#Position> ;
        rdfs:range   <http://purl.uniprot.org/core/Known_Sequence> .

_:b411  a                   owl:Class ;
        owl:intersectionOf  ( _:b162 ) .

_:b344  a                  owl:Restriction ;
        owl:allValuesFrom  <http://www.w3.org/2001/XMLSchema#anyURI> ;
        owl:onProperty     <http://www.w3.org/2004/02/skos/core#exactMatch> .

_:b410  a                   owl:Class ;
        owl:intersectionOf  ( _:b412 ) .

_:b71   a                  owl:Restriction ;
        owl:allValuesFrom  <http://www.w3.org/2001/XMLSchema#string> ;
        owl:onProperty     rdfs:comment .

_:b375  a                            owl:Restriction ;
        owl:maxQualifiedCardinality  1 ;
        owl:onClass                  <http://purl.uniprot.org/core/Disease> ;
        owl:onProperty               <http://purl.uniprot.org/core/disease> .

_:b342  a                            owl:Restriction ;
        owl:maxQualifiedCardinality  1 ;
        owl:onClass                  <http://biohackathon.org/resource/faldo#Position> ;
        owl:onProperty               <http://biohackathon.org/resource/faldo#end> .

<http://purl.uniprot.org/core/Submission_Citation>
        a                owl:Class ;
        rdfs:subClassOf  <http://purl.uniprot.org/core/Published_Citation> ;
        rdfs:subClassOf  [ a                   owl:Class ;
                           owl:intersectionOf  ( _:b118 )
                         ] .

_:b350  a                  owl:Restriction ;
        owl:allValuesFrom  <http://www.w3.org/2001/XMLSchema#string> ;
        owl:onProperty     rdfs:label .

_:b160  a                            owl:Restriction ;
        owl:maxQualifiedCardinality  1 ;
        owl:onClass                  owl:Thing ;
        owl:onProperty               <http://purl.uniprot.org/core/status> .

_:b10   a                  owl:Restriction ;
        owl:allValuesFrom  <http://purl.uniprot.org/core/Structured_Name> ;
        owl:onProperty     <http://purl.uniprot.org/core/recommendedName> .

_:b409  a                  owl:Restriction ;
        owl:allValuesFrom  <http://www.w3.org/2001/XMLSchema#string> ;
        owl:onProperty     <http://purl.uniprot.org/core/title> .

_:b77   a                  owl:Restriction ;
        owl:allValuesFrom  <http://www.w3.org/2001/XMLSchema#string> ;
        owl:onProperty     <http://purl.uniprot.org/core/alias> .

_:b385  a                  owl:Restriction ;
        owl:allValuesFrom  <http://purl.uniprot.org/core/Concept> ;
        owl:onProperty     <http://purl.uniprot.org/core/category> .

<http://xmlns.com/foaf/0.1/Image>
        a                owl:Class ;
        rdfs:subClassOf  [ a                   owl:Class ;
                           owl:intersectionOf  ( _:b380 )
                         ] ;
        rdfs:subClassOf  [ a                   owl:Class ;
                           owl:intersectionOf  ( _:b413 )
                         ] .

<http://purl.uniprot.org/core/locatedIn>
        rdfs:domain  <http://purl.uniprot.org/core/Subcellular_Location_Annotation> .

_:b362  a                  owl:Restriction ;
        owl:allValuesFrom  <http://purl.uniprot.org/core/Citation> ;
        owl:onProperty     <http://purl.uniprot.org/core/citation> .

_:b43   a                  owl:Restriction ;
        owl:allValuesFrom  <http://purl.uniprot.org/core/Proteome_Component> ;
        owl:onProperty     <http://www.w3.org/2004/02/skos/core#narrower> .

_:b388  a                  owl:Restriction ;
        owl:allValuesFrom  owl:Class ;
        owl:onProperty     <http://purl.uniprot.org/core/replacedBy> .

<http://purl.uniprot.org/core/Thesis_Citation>
        a                owl:Class ;
        rdfs:subClassOf  <http://purl.uniprot.org/core/Published_Citation> ;
        rdfs:subClassOf  [ a                   owl:Class ;
                           owl:intersectionOf  ( _:b186 )
                         ] .

<http://xmlns.com/foaf/0.1/depiction>
        a            owl:ObjectProperty ;
        rdfs:domain  <http://purl.uniprot.org/core/Taxon> ;
        rdfs:range   <http://xmlns.com/foaf/0.1/Image> .

<http://purl.uniprot.org/core/replaces>
        a            owl:DatatypeProperty , owl:ObjectProperty ;
        rdfs:domain  [ a            owl:Class ;
                       owl:unionOf  ( owl:Class <http://purl.uniprot.org/core/Protein> <http://purl.uniprot.org/core/Known_Sequence> )
                     ] ;
        rdfs:range   <http://www.w3.org/2001/XMLSchema#anyURI> ;
        rdfs:range   [ a            owl:Class ;
                       owl:unionOf  ( owl:Class <http://purl.uniprot.org/core/Protein> )
                     ] .

_:b166  a                  owl:Restriction ;
        owl:allValuesFrom  <http://purl.uniprot.org/core/Known_Sequence> ;
        owl:onProperty     <http://purl.uniprot.org/core/basedOn> .

<http://purl.uniprot.org/core/Transmembrane_Annotation>
        a                owl:Class ;
        rdfs:subClassOf  <http://purl.uniprot.org/core/Region_Annotation> .

<http://purl.uniprot.org/core/member>
        a            owl:ObjectProperty ;
        rdfs:domain  <http://purl.uniprot.org/core/Cluster> ;
        rdfs:range   <http://purl.uniprot.org/core/Sequence> .

_:b15   a                  owl:Restriction ;
        owl:allValuesFrom  <http://www.w3.org/2001/XMLSchema#integer> ;
        owl:onProperty     <http://purl.uniprot.org/core/domains> .

_:b113  a                            owl:Restriction ;
        owl:minQualifiedCardinality  1 ;
        owl:onClass                  <http://purl.uniprot.org/core/Participant> ;
        owl:onProperty               <http://purl.uniprot.org/core/participant> .

_:b367  a                  owl:Restriction ;
        owl:allValuesFrom  <http://purl.uniprot.org/core/Annotation> ;
        owl:onProperty     <http://purl.uniprot.org/core/annotation> .

_:b279  a                  owl:Restriction ;
        owl:allValuesFrom  <http://www.w3.org/2001/XMLSchema#string> ;
        owl:onProperty     rdfs:comment .

_:b386  a                  owl:Restriction ;
        owl:allValuesFrom  <http://www.w3.org/2001/XMLSchema#boolean> ;
        owl:onProperty     <http://purl.uniprot.org/core/obsolete> .

<http://purl.uniprot.org/core/Alternative_Splicing_Annotation>
        a                owl:Class ;
        rdfs:subClassOf  <http://purl.uniprot.org/core/Alternative_Products_Annotation> .

_:b368  a                  owl:Restriction ;
        owl:allValuesFrom  <http://www.w3.org/2001/XMLSchema#boolean> ;
        owl:onProperty     <http://purl.uniprot.org/core/obsolete> .

<http://purl.uniprot.org/core/mnemonic>
        a            owl:DatatypeProperty ;
        rdfs:domain  [ a            owl:Class ;
                       owl:unionOf  ( <http://purl.uniprot.org/core/Taxon> <http://purl.uniprot.org/core/Disease> <http://purl.uniprot.org/core/Protein> )
                     ] ;
        rdfs:range   <http://www.w3.org/2001/XMLSchema#string> .

_:b371  a                  owl:Restriction ;
        owl:allValuesFrom  <http://purl.uniprot.org/core/Cluster> ;
        owl:onProperty     <http://purl.uniprot.org/core/seedFor> .

_:b211  a                  owl:Restriction ;
        owl:allValuesFrom  <http://www.w3.org/2001/XMLSchema#date> ;
        owl:onProperty     <http://purl.org/dc/terms/modified> .

_:b406  a                   owl:Class ;
        owl:intersectionOf  ( _:b320 _:b141 ) .

_:b248  a                  owl:Restriction ;
        owl:allValuesFrom  <http://purl.uniprot.org/core/Citation> ;
        owl:onProperty     <http://purl.uniprot.org/core/strain> .

_:b35   a                   owl:Class ;
        owl:intersectionOf  ( _:b265 _:b213 ) .

_:b9    a                  owl:Restriction ;
        owl:allValuesFrom  <http://purl.uniprot.org/core/Resource> ;
        owl:onProperty     <http://purl.uniprot.org/core/source> .

_:b373  a                  owl:Restriction ;
        owl:allValuesFrom  <http://www.w3.org/2001/XMLSchema#date> ;
        owl:onProperty     <http://purl.uniprot.org/core/modified> .

_:b305  a                  owl:Restriction ;
        owl:allValuesFrom  <http://www.w3.org/2001/XMLSchema#string> ;
        owl:onProperty     rdfs:label .

_:b75   a                            owl:Restriction ;
        owl:maxQualifiedCardinality  1 ;
        owl:onClass                  <http://purl.uniprot.org/core/Concept> ;
        owl:onProperty               owl:sameAs .

<http://biohackathon.org/resource/faldo#ExactPosition>
        a                owl:Class ;
        rdfs:subClassOf  <http://biohackathon.org/resource/faldo#Position> ;
        rdfs:subClassOf  [ a                   owl:Class ;
                           owl:intersectionOf  ( _:b353 )
                         ] .

_:b400  a                            owl:Restriction ;
        owl:maxQualifiedCardinality  1 ;
        owl:onClass                  <http://purl.uniprot.org/core/Resource> ;
        owl:onProperty               rdfs:seeAlso .

_:b42   a                            owl:Restriction ;
        owl:minQualifiedCardinality  1 ;
        owl:onClass                  <http://purl.uniprot.org/core/Proteome_Component> ;
        owl:onProperty               <http://www.w3.org/2004/02/skos/core#narrower> .

<http://purl.uniprot.org/core/existence>
        a            owl:ObjectProperty ;
        rdfs:domain  <http://purl.uniprot.org/core/Protein> ;
        rdfs:range   [ a            owl:Class ;
                       owl:unionOf  ( <http://purl.uniprot.org/core/Protein_Existence> owl:Thing )
                     ] .

_:b337  a                  owl:Restriction ;
        owl:allValuesFrom  <http://purl.uniprot.org/core/Resource> ;
        owl:onProperty     rdfs:seeAlso .

_:b369  a                            owl:Restriction ;
        owl:maxQualifiedCardinality  1 ;
        owl:onClass                  <http://purl.uniprot.org/core/Structured_Name> ;
        owl:onProperty               <http://purl.uniprot.org/core/recommendedName> .

<http://purl.uniprot.org/core/xeno>
        a            owl:DatatypeProperty ;
        rdfs:domain  <http://purl.uniprot.org/core/Interaction> ;
        rdfs:range   <http://www.w3.org/2001/XMLSchema#boolean> .

_:b52   a                            owl:Restriction ;
        owl:maxQualifiedCardinality  1 ;
        owl:onClass                  <http://purl.uniprot.org/core/Strain> ;
        owl:onProperty               <http://purl.uniprot.org/core/citation> .

<http://purl.uniprot.org/core/modification>
        a            owl:ObjectProperty ;
        rdfs:domain  <http://purl.uniprot.org/core/Known_Sequence> ;
        rdfs:range   <http://purl.uniprot.org/core/Alternative_Sequence_Annotation> .

<http://purl.uniprot.org/core/allergenName>
        a            owl:DatatypeProperty ;
        rdfs:domain  <http://purl.uniprot.org/core/Structured_Name> ;
        rdfs:range   <http://www.w3.org/2001/XMLSchema#string> .

_:b171  a                  owl:Restriction ;
        owl:allValuesFrom  <http://purl.uniprot.org/core/Taxon> ;
        owl:onProperty     <http://purl.uniprot.org/core/organism> .

<http://purl.uniprot.org/core/method>
        a            owl:ObjectProperty ;
        rdfs:domain  [ a            owl:Class ;
                       owl:unionOf  ( <http://purl.uniprot.org/core/Structure_Resource> <http://purl.uniprot.org/core/Mass_Spectrometry_Annotation> )
                     ] ;
        rdfs:range   [ a            owl:Class ;
                       owl:unionOf  ( owl:Thing <http://purl.uniprot.org/core/Structure_Determination_Method> <http://purl.uniprot.org/core/Mass_Measurement_Method> )
                     ] .

<http://purl.uniprot.org/core/Secondary_Structure_Annotation>
        a                owl:Class ;
        rdfs:subClassOf  <http://purl.uniprot.org/core/Sequence_Annotation> .

<http://purl.uniprot.org/core/Modified_Residue_Annotation>
        a                owl:Class ;
        rdfs:subClassOf  <http://purl.uniprot.org/core/Modification_Annotation> .

<http://purl.uniprot.org/core/complete>
        a            owl:DatatypeProperty ;
        rdfs:domain  [ a            owl:Class ;
                       owl:unionOf  ( <http://purl.uniprot.org/core/Taxon> <http://purl.uniprot.org/core/Protein> )
                     ] ;
        rdfs:range   <http://www.w3.org/2001/XMLSchema#boolean> .

_:b403  a                  owl:Restriction ;
        owl:allValuesFrom  <http://www.w3.org/2001/XMLSchema#string> ;
        owl:onProperty     <http://purl.uniprot.org/core/synonym> .

_:b275  a                  owl:Restriction ;
        owl:allValuesFrom  <http://www.w3.org/2001/XMLSchema#anyURI> ;
        owl:onProperty     rdfs:seeAlso .

_:b402  a                   owl:Class ;
        owl:intersectionOf  ( _:b55 _:b205 ) .

_:b412  a                  owl:Restriction ;
        owl:allValuesFrom  <http://purl.uniprot.org/core/Protein> ;
        owl:onProperty     <http://purl.uniprot.org/core/sequenceFor> .

_:b223  a                            owl:Restriction ;
        owl:maxQualifiedCardinality  1 ;
        owl:onClass                  <http://purl.uniprot.org/core/Organelle> ;
        owl:onProperty               <http://purl.uniprot.org/core/encodedIn> .

_:b315  a                   owl:Class ;
        owl:intersectionOf  ( _:b182 ) .

_:b235  a                  owl:Restriction ;
        owl:allValuesFrom  <http://www.w3.org/2001/XMLSchema#string> ;
        owl:onProperty     <http://purl.org/dc/terms/identifier> .

_:b413  a                  owl:Restriction ;
        owl:allValuesFrom  <http://www.w3.org/2001/XMLSchema#integer> ;
        owl:onProperty     <http://purl.uniprot.org/core/height> .

_:b314  a                  owl:Restriction ;
        owl:allValuesFrom  <http://purl.uniprot.org/core/Sequence> ;
        owl:onProperty     <http://purl.uniprot.org/core/member> .

_:b311  a                  owl:Restriction ;
        owl:allValuesFrom  <http://purl.uniprot.org/core/Citation> ;
        owl:onProperty     <http://purl.uniprot.org/core/strain> .

<http://purl.uniprot.org/core/Chain_Annotation>
        a                owl:Class ;
        rdfs:subClassOf  <http://purl.uniprot.org/core/Molecule_Processing_Annotation> .

<http://purl.uniprot.org/core/Electronic_Citation>
        a                owl:Class ;
        rdfs:subClassOf  <http://purl.uniprot.org/core/Published_Citation> ;
        rdfs:subClassOf  [ a                   owl:Class ;
                           owl:intersectionOf  ( _:b390 )
                         ] .

_:b180  a                  owl:Restriction ;
        owl:allValuesFrom  <http://www.w3.org/2001/XMLSchema#boolean> ;
        owl:onProperty     <http://purl.uniprot.org/core/frameshift> .

_:b292  a                  owl:Restriction ;
        owl:allValuesFrom  <http://purl.uniprot.org/core/Citation> ;
        owl:onProperty     <http://purl.uniprot.org/core/citation> .

<http://purl.uniprot.org/core/enzyme>
        a            owl:DatatypeProperty , owl:ObjectProperty ;
        rdfs:domain  [ a            owl:Class ;
                       owl:unionOf  ( <http://purl.uniprot.org/core/Part> <http://purl.uniprot.org/core/Protein> )
                     ] ;
        rdfs:range   <http://www.w3.org/2001/XMLSchema#anyURI> , <http://purl.uniprot.org/core/Enzyme> .

<http://purl.uniprot.org/core/Structure_Resource>
        a                owl:Class ;
        rdfs:subClassOf  <http://purl.uniprot.org/core/Resource> ;
        rdfs:subClassOf  [ a            owl:Class ;
                           owl:unionOf  ( _:b56 _:b411 )
                         ] ;
        rdfs:subClassOf  [ a                   owl:Class ;
                           owl:intersectionOf  ( _:b299 )
                         ] .

_:b392  a                  owl:Restriction ;
        owl:allValuesFrom  <http://www.w3.org/2001/XMLSchema#float> ;
        owl:onProperty     <http://purl.uniprot.org/core/measuredValue> .

<http://purl.uniprot.org/core/length>
        a            owl:DatatypeProperty ;
        rdfs:domain  <http://purl.uniprot.org/core/Sequence> ;
        rdfs:range   <http://www.w3.org/2001/XMLSchema#integer> .

<http://purl.uniprot.org/core/ecName>
        a            owl:DatatypeProperty ;
        rdfs:domain  <http://purl.uniprot.org/core/Structured_Name> ;
        rdfs:range   <http://www.w3.org/2001/XMLSchema#string> .

<http://purl.uniprot.org/core/Disulfide_Bond_Annotation>
        a                owl:Class ;
        rdfs:subClassOf  <http://purl.uniprot.org/core/Modification_Annotation> .

_:b206  a                   owl:Class ;
        owl:intersectionOf  ( _:b407 _:b334 ) .

_:b161  a                  owl:Restriction ;
        owl:allValuesFrom  owl:Thing ;
        owl:onProperty     <http://purl.uniprot.org/core/status> .

_:b405  a                            owl:Restriction ;
        owl:maxQualifiedCardinality  1 ;
        owl:onClass                  <http://purl.uniprot.org/core/Known_Sequence> ;
        owl:onProperty               <http://biohackathon.org/resource/faldo#reference> .

_:b66   a                            owl:Restriction ;
        owl:maxQualifiedCardinality  1 ;
        owl:onClass                  <http://purl.uniprot.org/core/Enzyme> ;
        owl:onProperty               <http://www.w3.org/2004/02/skos/core#broaderTransitive> .

_:b408  a                  owl:Restriction ;
        owl:allValuesFrom  <http://www.w3.org/2001/XMLSchema#string> ;
        owl:onProperty     <http://purl.uniprot.org/core/scope> .

_:b117  a                  owl:Restriction ;
        owl:allValuesFrom  <http://purl.uniprot.org/core/Strain> ;
        owl:onProperty     <http://purl.uniprot.org/core/strain> .

_:b47   a                  owl:Restriction ;
        owl:allValuesFrom  <http://www.w3.org/2001/XMLSchema#string> ;
        owl:onProperty     <http://purl.uniprot.org/core/ecName> .

_:b397  a                  owl:Restriction ;
        owl:allValuesFrom  <http://purl.uniprot.org/core/Citation> ;
        owl:onProperty     <http://purl.uniprot.org/core/citation> .

_:b67   a                  owl:Restriction ;
        owl:allValuesFrom  <http://www.w3.org/2001/XMLSchema#string> ;
        owl:onProperty     <http://purl.uniprot.org/core/cofactor> .

_:b401  a                  owl:Restriction ;
        owl:allValuesFrom  <http://www.w3.org/2001/XMLSchema#string> ;
        owl:onProperty     <http://purl.uniprot.org/core/otherName> .

<http://purl.uniprot.org/core/Peptide_Annotation>
        a                owl:Class ;
        rdfs:subClassOf  <http://purl.uniprot.org/core/Molecule_Processing_Annotation> .

_:b304  a                  owl:Restriction ;
        owl:allValuesFrom  <http://www.w3.org/2001/XMLSchema#string> ;
        owl:onProperty     rdfs:comment .
