# Supplementary material for: RDF2Graph a tool to recover, understand and validate the ontology of an RDF resource
Source: J Biomed Semantics. 2015 Oct 23;6:39. doi: 10.1186/s13326-015-0038-9 (PMC4619317; doi:10.1186/s13326-015-0038-9)
Supplement: Additional file 1 — Output files. Each output format of the following RDF resources: i) the CHEBI database, ii) Reactome (Biopax level 3) database, iii) UniProt database, iv) SAPP. (1,572 kb) [file 13326_2015_38_MOESM1_ESM.gz › rdf/reactome.ttl]

@prefix rs:    <http://open-services.net/ns/core#> .
@prefix rdf:   <http://www.w3.org/1999/02/22-rdf-syntax-ns#> .
@prefix owl:   <http://www.w3.org/2002/07/owl#> .
@prefix rdfs:  <http://www.w3.org/2000/01/rdf-schema#> .
@prefix RDF2Graph: <http://ssb.wur.nl/RDF2Graph/> .

<http://www.biopax.org/release/biopax-level3.owl/PublicationXref#year_n>
        a                      RDF2Graph:ClassProperty ;
        RDF2Graph:linkTo       <http://www.biopax.org/release/biopax-level3.owl/PublicationXref#year_n/n1> ;
        RDF2Graph:rdfProperty  <http://www.biopax.org/release/biopax-level3.owl#year> .

<http://www.biopax.org/release/biopax-level3.owl#participant>
        a                rdf:Property ;
        RDF2Graph:count  2121 .

<http://www.biopax.org/release/biopax-level3.owl/Entity#xref_n/n2>
        a                              RDF2Graph:TypeLink ;
        RDF2Graph:count                558761 ;
        RDF2Graph:forwardMultiplicity  rs:Zero-or-many ;
        RDF2Graph:reverseMultiplicity  rs:Zero-or-many ;
        RDF2Graph:type                 <http://www.biopax.org/release/biopax-level3.owl#Xref> .

<http://www.biopax.org/release/biopax-level3.owl/SequenceSite#positionStatus_n/n1>
        a                              RDF2Graph:TypeLink ;
        RDF2Graph:count                100000 ;
        RDF2Graph:forwardMultiplicity  rs:Exactly-one ;
        RDF2Graph:reverseMultiplicity  RDF2Graph:x_n ;
        RDF2Graph:type                 <http://www.w3.org/2001/XMLSchema#string> .

<http://www.biopax.org/release/biopax-level3.owl#FragmentFeature>
        a                RDF2Graph:Class ;
        rdfs:subClassOf  <http://www.biopax.org/release/biopax-level3.owl#EntityFeature> ;
        RDF2Graph:count  212577 .

<http://www.biopax.org/release/biopax-level3.owl#ModificationFeature>
        a                   RDF2Graph:Class ;
        rdfs:subClassOf     <http://www.biopax.org/release/biopax-level3.owl#EntityFeature> ;
        RDF2Graph:count     48994 ;
        RDF2Graph:property  <http://www.biopax.org/release/biopax-level3.owl/ModificationFeature#modificationType_n> .

<http://www.biopax.org/release/biopax-level3.owl/BiochemicalReaction#eCNumber_n>
        a                      RDF2Graph:ClassProperty ;
        RDF2Graph:linkTo       <http://www.biopax.org/release/biopax-level3.owl/BiochemicalReaction#eCNumber_n/n1> ;
        RDF2Graph:rdfProperty  <http://www.biopax.org/release/biopax-level3.owl#eCNumber> .

<http://www.biopax.org/release/biopax-level3.owl#CellVocabulary>
        a                RDF2Graph:ConceptClass ;
        rdfs:subClassOf  <http://www.biopax.org/release/biopax-level3.owl#ControlledVocabulary> .

<http://www.biopax.org/release/biopax-level3.owl#Dna>
        a                RDF2Graph:Class ;
        rdfs:subClassOf  <http://www.biopax.org/release/biopax-level3.owl#PhysicalEntity> ;
        RDF2Graph:count  147 .

<http://rdfs.org/ns/void/Dataset/importedBy_n/n1>
        a                              RDF2Graph:TypeLink ;
        RDF2Graph:count                1 ;
        RDF2Graph:forwardMultiplicity  rs:Exactly-one ;
        RDF2Graph:reverseMultiplicity  RDF2Graph:x_1 ;
        RDF2Graph:type                 RDF2Graph:externalref .

<http://rdfs.org/ns/void/DatasetDescription/description_n>
        a                      RDF2Graph:ClassProperty ;
        RDF2Graph:linkTo       <http://rdfs.org/ns/void/DatasetDescription/description_n/n1> ;
        RDF2Graph:rdfProperty  <http://purl.org/dc/terms/description> .

<http://www.biopax.org/release/biopax-level3.owl/BiochemicalReaction#participantStoichiometry_n>
        a                      RDF2Graph:ClassProperty ;
        RDF2Graph:linkTo       <http://www.biopax.org/release/biopax-level3.owl/BiochemicalReaction#participantStoichiometry_n/n1> ;
        RDF2Graph:rdfProperty  <http://www.biopax.org/release/biopax-level3.owl#participantStoichiometry> .

<http://www.biopax.org/release/biopax-level3.owl#left>
        a                rdf:Property ;
        RDF2Graph:count  139487 .

<http://www.biopax.org/release/biopax-level3.owl#physicalEntity>
        a                rdf:Property ;
        RDF2Graph:count  189893 .

<http://www.biopax.org/release/biopax-level3.owl#comment>
        a                rdf:Property ;
        RDF2Graph:count  1360617 .

<http://rdfs.org/ns/void/DatasetDescription/created_n/n1>
        a                              RDF2Graph:TypeLink ;
        RDF2Graph:count                1 ;
        RDF2Graph:forwardMultiplicity  rs:Exactly-one ;
        RDF2Graph:reverseMultiplicity  RDF2Graph:x_1 ;
        RDF2Graph:type                 <http://www.w3.org/2001/XMLSchema#string> .

<http://www.biopax.org/release/biopax-level3.owl/Control#controlled_n>
        a                      RDF2Graph:ClassProperty ;
        RDF2Graph:linkTo       <http://www.biopax.org/release/biopax-level3.owl/Control#controlled_n/n1> ;
        RDF2Graph:rdfProperty  <http://www.biopax.org/release/biopax-level3.owl#controlled> .

<http://www.biopax.org/release/biopax-level3.owl#memberPhysicalEntity>
        a                rdf:Property ;
        RDF2Graph:count  241556 .

<http://www.biopax.org/release/biopax-level3.owl#organism>
        a                rdf:Property ;
        RDF2Graph:count  124355 .

<http://purl.org/pav/2.0/importedOn>
        a                rdf:Property ;
        RDF2Graph:count  1 .

<http://www.biopax.org/release/biopax-level3.owl#product>
        a                rdf:Property ;
        RDF2Graph:count  2121 .

<http://rdfs.org/ns/void/Dataset/license_n/n1>
        a                              RDF2Graph:TypeLink ;
        RDF2Graph:count                1 ;
        RDF2Graph:forwardMultiplicity  rs:Exactly-one ;
        RDF2Graph:reverseMultiplicity  RDF2Graph:x_1 ;
        RDF2Graph:type                 RDF2Graph:externalref .

<http://www.biopax.org/release/biopax-level3.owl#TissueVocabulary>
        a                RDF2Graph:ConceptClass ;
        rdfs:subClassOf  <http://www.biopax.org/release/biopax-level3.owl#ControlledVocabulary> .

<http://www.biopax.org/release/biopax-level3.owl#Transport>
        a                RDF2Graph:ConceptClass ;
        rdfs:subClassOf  <http://www.biopax.org/release/biopax-level3.owl#Conversion> .

<http://rdfs.org/ns/void/Dataset/importedFrom_n>
        a                      RDF2Graph:ClassProperty ;
        RDF2Graph:linkTo       <http://rdfs.org/ns/void/Dataset/importedFrom_n/n1> ;
        RDF2Graph:rdfProperty  <http://purl.org/pav/2.0/importedFrom> .

<http://www.biopax.org/release/biopax-level3.owl/Xref#id_n>
        a                      RDF2Graph:ClassProperty ;
        RDF2Graph:linkTo       <http://www.biopax.org/release/biopax-level3.owl/Xref#id_n/n1> ;
        RDF2Graph:rdfProperty  <http://www.biopax.org/release/biopax-level3.owl#id> .

<http://www.biopax.org/release/biopax-level3.owl/UtilityClass#name_n>
        a                      RDF2Graph:ClassProperty ;
        RDF2Graph:linkTo       <http://www.biopax.org/release/biopax-level3.owl/UtilityClass#name_n/n1> ;
        RDF2Graph:rdfProperty  <http://www.biopax.org/release/biopax-level3.owl#name> .

<http://www.biopax.org/release/biopax-level3.owl/PathwayStep#nextStep_n/n1>
        a                              RDF2Graph:TypeLink ;
        RDF2Graph:count                60695 ;
        RDF2Graph:forwardMultiplicity  rs:Zero-or-many ;
        RDF2Graph:reverseMultiplicity  rs:Zero-or-many ;
        RDF2Graph:type                 <http://www.biopax.org/release/biopax-level3.owl#PathwayStep> .

<http://www.biopax.org/release/biopax-level3.owl#RelationshipXref>
        a                   RDF2Graph:Class ;
        rdfs:subClassOf     <http://www.biopax.org/release/biopax-level3.owl#Xref> ;
        RDF2Graph:count     54240 ;
        RDF2Graph:property  <http://www.biopax.org/release/biopax-level3.owl/RelationshipXref#relationshipType_n> .

<http://www.biopax.org/release/biopax-level3.owl/BiochemicalReaction#eCNumber_n/n1>
        a                              RDF2Graph:TypeLink ;
        RDF2Graph:count                26759 ;
        RDF2Graph:forwardMultiplicity  rs:Zero-or-many ;
        RDF2Graph:reverseMultiplicity  RDF2Graph:x_n ;
        RDF2Graph:type                 <http://www.w3.org/2001/XMLSchema#string> .

<http://rdfs.org/ns/void/Dataset#vocabulary_n>
        a                      RDF2Graph:ClassProperty ;
        RDF2Graph:linkTo       <http://rdfs.org/ns/void/Dataset#vocabulary_n/n1> ;
        RDF2Graph:rdfProperty  <http://rdfs.org/ns/void#vocabulary> .

<http://rdfs.org/ns/void/Dataset/license_n>
        a                      RDF2Graph:ClassProperty ;
        RDF2Graph:linkTo       <http://rdfs.org/ns/void/Dataset/license_n/n1> ;
        RDF2Graph:rdfProperty  <http://purl.org/dc/terms/license> .

<http://www.biopax.org/release/biopax-level3.owl/EntityReference#organism_n/n1>
        a                              RDF2Graph:TypeLink ;
        RDF2Graph:count                100219 ;
        RDF2Graph:forwardMultiplicity  rs:Exactly-one ;
        RDF2Graph:reverseMultiplicity  rs:Zero-or-many ;
        RDF2Graph:type                 <http://www.biopax.org/release/biopax-level3.owl#BioSource> .

<http://www.biopax.org/release/biopax-level3.owl/Entity#evidence_n/n1>
        a                              RDF2Graph:TypeLink ;
        RDF2Graph:count                84336 ;
        RDF2Graph:forwardMultiplicity  rs:Zero-or-many ;
        RDF2Graph:reverseMultiplicity  rs:Zero-or-one ;
        RDF2Graph:type                 <http://www.biopax.org/release/biopax-level3.owl#Evidence> .

<http://www.biopax.org/release/biopax-level3.owl/TemplateReaction#product_n>
        a                      RDF2Graph:ClassProperty ;
        RDF2Graph:linkTo       <http://www.biopax.org/release/biopax-level3.owl/TemplateReaction#product_n/n1> ;
        RDF2Graph:rdfProperty  <http://www.biopax.org/release/biopax-level3.owl#product> .

<http://www.biopax.org/release/biopax-level3.owl#db>
        a                rdf:Property ;
        RDF2Graph:count  854610 .

<http://rdfs.org/ns/void/DatasetDescription/primaryTopic_n/n1>
        a                              RDF2Graph:TypeLink ;
        RDF2Graph:count                1 ;
        RDF2Graph:forwardMultiplicity  rs:Exactly-one ;
        RDF2Graph:reverseMultiplicity  rs:Exactly-one ;
        RDF2Graph:type                 <http://rdfs.org/ns/void#Dataset> .

<http://www.biopax.org/release/biopax-level3.owl/UtilityClass#comment_n>
        a                      RDF2Graph:ClassProperty ;
        RDF2Graph:linkTo       <http://www.biopax.org/release/biopax-level3.owl/UtilityClass#comment_n/n1> ;
        RDF2Graph:rdfProperty  <http://www.biopax.org/release/biopax-level3.owl#comment> .

<http://rdfs.org/ns/void/Dataset#vocabulary_n/n1>
        a                              RDF2Graph:TypeLink ;
        RDF2Graph:count                4 ;
        RDF2Graph:forwardMultiplicity  rs:One-or-many ;
        RDF2Graph:reverseMultiplicity  RDF2Graph:x_1 ;
        RDF2Graph:type                 RDF2Graph:externalref .

<http://www.biopax.org/release/biopax-level3.owl#evidenceCode>
        a                rdf:Property ;
        RDF2Graph:count  84336 .

<http://purl.org/dc/terms/license>
        a                rdf:Property ;
        RDF2Graph:count  1 .

<http://www.biopax.org/release/biopax-level3.owl/ControlledVocabulary#term_n>
        a                      RDF2Graph:ClassProperty ;
        RDF2Graph:linkTo       <http://www.biopax.org/release/biopax-level3.owl/ControlledVocabulary#term_n/n1> ;
        RDF2Graph:rdfProperty  <http://www.biopax.org/release/biopax-level3.owl#term> .

<http://www.biopax.org/release/biopax-level3.owl/PathwayStep#stepProcess_n/n1>
        a                              RDF2Graph:TypeLink ;
        RDF2Graph:count                140431 ;
        RDF2Graph:forwardMultiplicity  rs:Zero-or-many ;
        RDF2Graph:reverseMultiplicity  rs:Zero-or-many ;
        RDF2Graph:type                 <http://www.biopax.org/release/biopax-level3.owl#Entity> .

<http://www.biopax.org/release/biopax-level3.owl#Pathway>
        a                   RDF2Graph:Class ;
        rdfs:subClassOf     <http://www.biopax.org/release/biopax-level3.owl#Entity> ;
        RDF2Graph:count     21195 ;
        RDF2Graph:property  <http://www.biopax.org/release/biopax-level3.owl/Pathway#pathwayOrder_n> , <http://www.biopax.org/release/biopax-level3.owl/Pathway#pathwayComponent_n> , <http://www.biopax.org/release/biopax-level3.owl/Pathway#organism_n> .

<http://www.biopax.org/release/biopax-level3.owl#feature>
        a                rdf:Property ;
        RDF2Graph:count  351091 .

<http://www.biopax.org/release/biopax-level3.owl#UtilityClass>
        a                   RDF2Graph:Class ;
        RDF2Graph:property  <http://www.biopax.org/release/biopax-level3.owl/UtilityClass#xref_n> , <http://www.biopax.org/release/biopax-level3.owl/UtilityClass#name_n> , <http://www.biopax.org/release/biopax-level3.owl/UtilityClass#comment_n> ;
        RDF2Graph:subClassOfInstanceCount
                2262076 .

<http://www.biopax.org/release/biopax-level3.owl/Xref#id_n/n1>
        a                              RDF2Graph:TypeLink ;
        RDF2Graph:count                171654 ;
        RDF2Graph:forwardMultiplicity  rs:Zero-or-one ;
        RDF2Graph:reverseMultiplicity  RDF2Graph:x_n ;
        RDF2Graph:type                 <http://www.w3.org/2001/XMLSchema#string> .

<http://rdfs.org/ns/void#DatasetDescription>
        a                   RDF2Graph:Class ;
        RDF2Graph:count     1 ;
        RDF2Graph:property  <http://rdfs.org/ns/void/DatasetDescription/primaryTopic_n> , <http://rdfs.org/ns/void/DatasetDescription/title_n> , <http://rdfs.org/ns/void/DatasetDescription/description_n> , <http://rdfs.org/ns/void/DatasetDescription/creator_n> , <http://rdfs.org/ns/void/DatasetDescription/created_n> .

<http://www.biopax.org/release/biopax-level3.owl/Entity#evidence_n>
        a                      RDF2Graph:ClassProperty ;
        RDF2Graph:linkTo       <http://www.biopax.org/release/biopax-level3.owl/Entity#evidence_n/n1> ;
        RDF2Graph:rdfProperty  <http://www.biopax.org/release/biopax-level3.owl#evidence> .

<http://www.biopax.org/release/biopax-level3.owl#year>
        a                rdf:Property ;
        RDF2Graph:count  18144 .

<http://www.biopax.org/release/biopax-level3.owl/PublicationXref#url_n/n1>
        a                              RDF2Graph:TypeLink ;
        RDF2Graph:count                204 ;
        RDF2Graph:forwardMultiplicity  rs:Zero-or-one ;
        RDF2Graph:reverseMultiplicity  RDF2Graph:x_n ;
        RDF2Graph:type                 <http://www.w3.org/2001/XMLSchema#string> .

<http://www.biopax.org/release/biopax-level3.owl#Provenance>
        a                RDF2Graph:Class ;
        rdfs:subClassOf  <http://www.biopax.org/release/biopax-level3.owl#UtilityClass> ;
        RDF2Graph:count  31 .

<http://www.biopax.org/release/biopax-level3.owl/SequenceSite#positionStatus_n>
        a                      RDF2Graph:ClassProperty ;
        RDF2Graph:linkTo       <http://www.biopax.org/release/biopax-level3.owl/SequenceSite#positionStatus_n/n1> ;
        RDF2Graph:rdfProperty  <http://www.biopax.org/release/biopax-level3.owl#positionStatus> .

<http://www.biopax.org/release/biopax-level3.owl#name>
        a                rdf:Property ;
        RDF2Graph:count  1052311 .

<http://www.biopax.org/release/biopax-level3.owl#RnaRegionReference>
        a                RDF2Graph:ConceptClass ;
        rdfs:subClassOf  <http://www.biopax.org/release/biopax-level3.owl#EntityReference> .

<http://www.biopax.org/release/biopax-level3.owl#ComplexAssembly>
        a                RDF2Graph:ConceptClass ;
        rdfs:subClassOf  <http://www.biopax.org/release/biopax-level3.owl#Conversion> .

<http://www.biopax.org/release/biopax-level3.owl#TransportWithBiochemicalReaction>
        a                RDF2Graph:ConceptClass ;
        rdfs:subClassOf  <http://www.biopax.org/release/biopax-level3.owl#Transport> , <http://www.biopax.org/release/biopax-level3.owl#BiochemicalReaction> .

RDF2Graph:status  a                RDF2Graph:Status ;
        RDF2Graph:stepDone         "executeSimplify"^^<http://www.w3.org/2001/XMLSchema#string> , "recoveryDone"^^<http://www.w3.org/2001/XMLSchema#string> ;
        RDF2Graph:updatePerformed  "clean7_removeAllShapeProps2.txt"^^<http://www.w3.org/2001/XMLSchema#string> , "clean6_removeAllShapeProps1.txt"^^<http://www.w3.org/2001/XMLSchema#string> , "clean8_insertConceptClasses2.txt"^^<http://www.w3.org/2001/XMLSchema#string> , "clean8_insertConceptClasses1.txt"^^<http://www.w3.org/2001/XMLSchema#string> , "clean2_project2.txt"^^<http://www.w3.org/2001/XMLSchema#string> , "clean2_project1.txt"^^<http://www.w3.org/2001/XMLSchema#string> .

<http://www.biopax.org/release/biopax-level3.owl#SequenceModificationVocabulary>
        a                RDF2Graph:Class ;
        rdfs:subClassOf  <http://www.biopax.org/release/biopax-level3.owl#ControlledVocabulary> ;
        RDF2Graph:count  127 .

RDF2Graph:Error  a  owl:Class .

<http://rdfs.org/ns/void/DatasetDescription/title_n>
        a                      RDF2Graph:ClassProperty ;
        RDF2Graph:linkTo       <http://rdfs.org/ns/void/DatasetDescription/title_n/n1> ;
        RDF2Graph:rdfProperty  <http://purl.org/dc/terms/title> .

RDF2Graph:Invalid  a     owl:Class ;
        rdfs:subClassOf  RDF2Graph:Type .

<http://www.biopax.org/release/biopax-level3.owl/PathwayStep#stepProcess_n>
        a                      RDF2Graph:ClassProperty ;
        RDF2Graph:linkTo       <http://www.biopax.org/release/biopax-level3.owl/PathwayStep#stepProcess_n/n1> ;
        RDF2Graph:rdfProperty  <http://www.biopax.org/release/biopax-level3.owl#stepProcess> .

<http://www.biopax.org/release/biopax-level3.owl/Entity#name_n>
        a                      RDF2Graph:ClassProperty ;
        RDF2Graph:linkTo       <http://www.biopax.org/release/biopax-level3.owl/Entity#name_n/n2> ;
        RDF2Graph:rdfProperty  <http://www.biopax.org/release/biopax-level3.owl#name> .

<http://www.w3.org/2001/XMLSchema#string>
        a       RDF2Graph:DataType .

<http://rdfs.org/ns/void/Dataset/previousVersion_n>
        a                      RDF2Graph:ClassProperty ;
        RDF2Graph:linkTo       <http://rdfs.org/ns/void/Dataset/previousVersion_n/n1> ;
        RDF2Graph:rdfProperty  <http://purl.org/pav/2.0/previousVersion> .

<http://www.biopax.org/release/biopax-level3.owl#SequenceSite>
        a                   RDF2Graph:Class ;
        rdfs:subClassOf     <http://www.biopax.org/release/biopax-level3.owl#SequenceLocation> ;
        RDF2Graph:count     460091 ;
        RDF2Graph:property  <http://www.biopax.org/release/biopax-level3.owl/SequenceSite#sequencePosition_n> , <http://www.biopax.org/release/biopax-level3.owl/SequenceSite#positionStatus_n> .

<http://www.biopax.org/release/biopax-level3.owl#controlType>
        a                rdf:Property ;
        RDF2Graph:count  48059 .

<http://www.biopax.org/release/biopax-level3.owl#title>
        a                rdf:Property ;
        RDF2Graph:count  18367 .

<http://www.biopax.org/release/biopax-level3.owl/EntityReference#organism_n>
        a                      RDF2Graph:ClassProperty ;
        RDF2Graph:linkTo       <http://www.biopax.org/release/biopax-level3.owl/EntityReference#organism_n/n1> ;
        RDF2Graph:rdfProperty  <http://www.biopax.org/release/biopax-level3.owl#organism> .

<http://www.biopax.org/release/biopax-level3.owl#SmallMolecule>
        a                RDF2Graph:Class ;
        rdfs:subClassOf  <http://www.biopax.org/release/biopax-level3.owl#PhysicalEntity> ;
        RDF2Graph:count  38340 .

<http://www.biopax.org/release/biopax-level3.owl#evidence>
        a                rdf:Property ;
        RDF2Graph:count  84336 .

<http://www.biopax.org/release/biopax-level3.owl/UtilityClass#xref_n>
        a                      RDF2Graph:ClassProperty ;
        RDF2Graph:linkTo       <http://www.biopax.org/release/biopax-level3.owl/UtilityClass#xref_n/n1> ;
        RDF2Graph:rdfProperty  <http://www.biopax.org/release/biopax-level3.owl#xref> .

RDF2Graph:Class  a       owl:Class ;
        rdfs:subClassOf  RDF2Graph:Type .

<http://www.biopax.org/release/biopax-level3.owl#controlled>
        a                rdf:Property ;
        RDF2Graph:count  48059 .

<http://www.biopax.org/release/biopax-level3.owl#SequenceLocation>
        a                RDF2Graph:Class ;
        rdfs:subClassOf  <http://www.biopax.org/release/biopax-level3.owl#UtilityClass> ;
        RDF2Graph:subClassOfInstanceCount
                672725 .

<http://www.biopax.org/release/biopax-level3.owl#Control>
        a                   RDF2Graph:Class ;
        rdfs:subClassOf     <http://www.biopax.org/release/biopax-level3.owl#Interaction> ;
        RDF2Graph:count     4987 ;
        RDF2Graph:property  <http://www.biopax.org/release/biopax-level3.owl/Control#controller_n> , <http://www.biopax.org/release/biopax-level3.owl/Control#controlType_n> , <http://www.biopax.org/release/biopax-level3.owl/Control#controlled_n> ;
        RDF2Graph:subClassOfInstanceCount
                43072 .

<http://rdfs.org/ns/void/Dataset/importedBy_n>
        a                      RDF2Graph:ClassProperty ;
        RDF2Graph:linkTo       <http://rdfs.org/ns/void/Dataset/importedBy_n/n1> ;
        RDF2Graph:rdfProperty  <http://purl.org/pav/2.0/importedBy> .

<http://www.biopax.org/release/biopax-level3.owl#GeneticInteraction>
        a                RDF2Graph:ConceptClass ;
        rdfs:subClassOf  <http://www.biopax.org/release/biopax-level3.owl#Interaction> .

<http://purl.org/dc/terms/created>
        a                rdf:Property ;
        RDF2Graph:count  1 .

<http://www.biopax.org/release/biopax-level3.owl#Entity>
        a                   RDF2Graph:Class ;
        RDF2Graph:property  <http://www.biopax.org/release/biopax-level3.owl/Entity#evidence_n> , <http://www.biopax.org/release/biopax-level3.owl/Entity#displayName_n> , <http://www.biopax.org/release/biopax-level3.owl/Entity#dataSource_n> , <http://www.biopax.org/release/biopax-level3.owl/Entity#xref_n> , <http://www.biopax.org/release/biopax-level3.owl/Entity#name_n> , <http://www.biopax.org/release/biopax-level3.owl/Entity#comment_n> ;
        RDF2Graph:subClassOfInstanceCount
                533039 .

<http://www.biopax.org/release/biopax-level3.owl#componentStoichiometry>
        a                rdf:Property ;
        RDF2Graph:count  169811 .

<http://www.biopax.org/release/biopax-level3.owl/PublicationXref#source_n/n1>
        a                              RDF2Graph:TypeLink ;
        RDF2Graph:count                18099 ;
        RDF2Graph:forwardMultiplicity  rs:Zero-or-one ;
        RDF2Graph:reverseMultiplicity  RDF2Graph:x_n ;
        RDF2Graph:type                 <http://www.w3.org/2001/XMLSchema#string> .

<http://www.biopax.org/release/biopax-level3.owl#term>
        a                rdf:Property ;
        RDF2Graph:count  265 .

<http://www.biopax.org/release/biopax-level3.owl#source>
        a                rdf:Property ;
        RDF2Graph:count  18099 .

<http://www.biopax.org/release/biopax-level3.owl/BiochemicalReaction#right_n/n1>
        a                              RDF2Graph:TypeLink ;
        RDF2Graph:count                119919 ;
        RDF2Graph:forwardMultiplicity  rs:Zero-or-many ;
        RDF2Graph:reverseMultiplicity  rs:Zero-or-many ;
        RDF2Graph:type                 <http://www.biopax.org/release/biopax-level3.owl#PhysicalEntity> .

<http://rdfs.org/ns/void/Dataset/previousVersion_n/n1>
        a                              RDF2Graph:TypeLink ;
        RDF2Graph:count                1 ;
        RDF2Graph:forwardMultiplicity  rs:Exactly-one ;
        RDF2Graph:reverseMultiplicity  RDF2Graph:x_1 ;
        RDF2Graph:type                 RDF2Graph:externalref .

<http://www.biopax.org/release/biopax-level3.owl#InteractionVocabulary>
        a                RDF2Graph:ConceptClass ;
        rdfs:subClassOf  <http://www.biopax.org/release/biopax-level3.owl#ControlledVocabulary> .

<http://www.biopax.org/release/biopax-level3.owl/EntityFeature#featureLocation_n>
        a                      RDF2Graph:ClassProperty ;
        RDF2Graph:linkTo       <http://www.biopax.org/release/biopax-level3.owl/EntityFeature#featureLocation_n/n1> ;
        RDF2Graph:rdfProperty  <http://www.biopax.org/release/biopax-level3.owl#featureLocation> .

<http://www.biopax.org/release/biopax-level3.owl/Stoichiometry#stoichiometricCoefficient_n/n1>
        a                              RDF2Graph:TypeLink ;
        RDF2Graph:count                100000 ;
        RDF2Graph:forwardMultiplicity  rs:Exactly-one ;
        RDF2Graph:reverseMultiplicity  RDF2Graph:none ;
        RDF2Graph:type                 <http://www.w3.org/2001/XMLSchema#float> .

rdf:langString  a  RDF2Graph:DataType .

<http://www.biopax.org/release/biopax-level3.owl#stepProcess>
        a                rdf:Property ;
        RDF2Graph:count  140431 .

RDF2Graph:ExternalReference
        a                owl:Class ;
        rdfs:subClassOf  RDF2Graph:Type .

<http://rdfs.org/ns/void#vocabulary>
        a                rdf:Property ;
        RDF2Graph:count  4 .

<http://www.biopax.org/release/biopax-level3.owl#DnaRegion>
        a                RDF2Graph:ConceptClass ;
        rdfs:subClassOf  <http://www.biopax.org/release/biopax-level3.owl#PhysicalEntity> .

<http://rdfs.org/ns/void/Dataset/title_n>
        a                      RDF2Graph:ClassProperty ;
        RDF2Graph:linkTo       <http://rdfs.org/ns/void/Dataset/title_n/n2> ;
        RDF2Graph:rdfProperty  <http://purl.org/dc/terms/title> .

<http://www.biopax.org/release/biopax-level3.owl#sequenceIntervalEnd>
        a                rdf:Property ;
        RDF2Graph:count  212604 .

<http://www.biopax.org/release/biopax-level3.owl#PathwayStep>
        a                   RDF2Graph:Class ;
        rdfs:subClassOf     <http://www.biopax.org/release/biopax-level3.owl#UtilityClass> ;
        RDF2Graph:count     92737 ;
        RDF2Graph:property  <http://www.biopax.org/release/biopax-level3.owl/PathwayStep#nextStep_n> , <http://www.biopax.org/release/biopax-level3.owl/PathwayStep#stepProcess_n> .

<http://rdfs.org/ns/void/DatasetDescription/description_n/n1>
        a                              RDF2Graph:TypeLink ;
        RDF2Graph:count                1 ;
        RDF2Graph:forwardMultiplicity  rs:Exactly-one ;
        RDF2Graph:reverseMultiplicity  RDF2Graph:x_1 ;
        RDF2Graph:type                 <http://www.w3.org/2001/XMLSchema#string> .

<http://www.biopax.org/release/biopax-level3.owl/Pathway#pathwayOrder_n/n1>
        a                              RDF2Graph:TypeLink ;
        RDF2Graph:count                100000 ;
        RDF2Graph:forwardMultiplicity  rs:Zero-or-many ;
        RDF2Graph:reverseMultiplicity  rs:One-or-many ;
        RDF2Graph:type                 <http://www.biopax.org/release/biopax-level3.owl#PathwayStep> .

RDF2Graph:SourceNoTypeError
        a                owl:Class ;
        rdfs:subClassOf  RDF2Graph:Error .

<http://www.biopax.org/release/biopax-level3.owl#Rna>
        a                RDF2Graph:Class ;
        rdfs:subClassOf  <http://www.biopax.org/release/biopax-level3.owl#PhysicalEntity> ;
        RDF2Graph:count  164 .

<http://rdfs.org/ns/void#Dataset>
        a                   RDF2Graph:Class ;
        RDF2Graph:count     1 ;
        RDF2Graph:property  <http://rdfs.org/ns/void/Dataset#dataDump_n> , <http://rdfs.org/ns/void/Dataset/license_n> , <http://rdfs.org/ns/void/Dataset/title_n> , <http://rdfs.org/ns/void/Dataset#sparqlEndPoint_n> , <http://rdfs.org/ns/void/Dataset/importedFrom_n> , <http://rdfs.org/ns/void/Dataset/description_n> , <http://rdfs.org/ns/void/Dataset/publisher_n> , <http://rdfs.org/ns/void/Dataset/homepage_n> , <http://rdfs.org/ns/void/Dataset#vocabulary_n> , <http://rdfs.org/ns/void/Dataset/version_n> , <http://rdfs.org/ns/void/Dataset/previousVersion_n> , <http://rdfs.org/ns/void/Dataset/importedBy_n> , <http://rdfs.org/ns/void/Dataset#uriSpace_n> , <http://rdfs.org/ns/void/Dataset/importedOn_n> .

<http://www.biopax.org/release/biopax-level3.owl/Entity#comment_n>
        a                      RDF2Graph:ClassProperty ;
        RDF2Graph:linkTo       <http://www.biopax.org/release/biopax-level3.owl/Entity#comment_n/n2> ;
        RDF2Graph:rdfProperty  <http://www.biopax.org/release/biopax-level3.owl#comment> .

<http://www.biopax.org/release/biopax-level3.owl#cellularLocation>
        a                rdf:Property ;
        RDF2Graph:count  390772 .

<http://www.biopax.org/release/biopax-level3.owl#sequenceIntervalBegin>
        a                rdf:Property ;
        RDF2Graph:count  212604 .

RDF2Graph:DataType  a    owl:Class ;
        rdfs:subClassOf  RDF2Graph:Type .

RDF2Graph:Type  a  owl:Class .

<http://www.biopax.org/release/biopax-level3.owl/ModificationFeature#modificationType_n>
        a                      RDF2Graph:ClassProperty ;
        RDF2Graph:linkTo       <http://www.biopax.org/release/biopax-level3.owl/ModificationFeature#modificationType_n/n1> ;
        RDF2Graph:rdfProperty  <http://www.biopax.org/release/biopax-level3.owl#modificationType> .

<http://www.biopax.org/release/biopax-level3.owl/Entity#dataSource_n/n1>
        a                              RDF2Graph:TypeLink ;
        RDF2Graph:count                372504 ;
        RDF2Graph:forwardMultiplicity  rs:One-or-many ;
        RDF2Graph:reverseMultiplicity  rs:Zero-or-many ;
        RDF2Graph:type                 <http://www.biopax.org/release/biopax-level3.owl#Provenance> .

<http://www.biopax.org/release/biopax-level3.owl/Pathway#pathwayComponent_n/n1>
        a                              RDF2Graph:TypeLink ;
        RDF2Graph:count                100177 ;
        RDF2Graph:forwardMultiplicity  rs:Zero-or-many ;
        RDF2Graph:reverseMultiplicity  rs:Zero-or-many ;
        RDF2Graph:type                 <http://www.biopax.org/release/biopax-level3.owl#Entity> .

<http://www.biopax.org/release/biopax-level3.owl/Control#controller_n>
        a                      RDF2Graph:ClassProperty ;
        RDF2Graph:linkTo       <http://www.biopax.org/release/biopax-level3.owl/Control#controller_n/n1> ;
        RDF2Graph:rdfProperty  <http://www.biopax.org/release/biopax-level3.owl#controller> .

<http://www.biopax.org/release/biopax-level3.owl/SequenceSite#sequencePosition_n/n1>
        a                              RDF2Graph:TypeLink ;
        RDF2Graph:count                100000 ;
        RDF2Graph:forwardMultiplicity  rs:Exactly-one ;
        RDF2Graph:reverseMultiplicity  RDF2Graph:none ;
        RDF2Graph:type                 <http://www.w3.org/2001/XMLSchema#integer> .

<http://www.biopax.org/release/biopax-level3.owl/BiochemicalReaction#right_n>
        a                      RDF2Graph:ClassProperty ;
        RDF2Graph:linkTo       <http://www.biopax.org/release/biopax-level3.owl/BiochemicalReaction#right_n/n1> ;
        RDF2Graph:rdfProperty  <http://www.biopax.org/release/biopax-level3.owl#right> .

<http://www.biopax.org/release/biopax-level3.owl#EntityReferenceTypeVocabulary>
        a                RDF2Graph:ConceptClass ;
        rdfs:subClassOf  <http://www.biopax.org/release/biopax-level3.owl#ControlledVocabulary> .

<http://www.biopax.org/release/biopax-level3.owl#modificationType>
        a                rdf:Property ;
        RDF2Graph:count  48673 .

<http://www.biopax.org/release/biopax-level3.owl/Complex#component_n/n1>
        a                              RDF2Graph:TypeLink ;
        RDF2Graph:count                169811 ;
        RDF2Graph:forwardMultiplicity  rs:Zero-or-many ;
        RDF2Graph:reverseMultiplicity  rs:Zero-or-many ;
        RDF2Graph:type                 <http://www.biopax.org/release/biopax-level3.owl#PhysicalEntity> .

<http://www.biopax.org/release/biopax-level3.owl#PhenotypeVocabulary>
        a                RDF2Graph:ConceptClass ;
        rdfs:subClassOf  <http://www.biopax.org/release/biopax-level3.owl#ControlledVocabulary> .

<http://www.biopax.org/release/biopax-level3.owl/EntityFeature#featureLocation_n/n1>
        a                              RDF2Graph:TypeLink ;
        RDF2Graph:count                134940 ;
        RDF2Graph:forwardMultiplicity  rs:Zero-or-one ;
        RDF2Graph:reverseMultiplicity  rs:Zero-or-one ;
        RDF2Graph:type                 <http://www.biopax.org/release/biopax-level3.owl#SequenceLocation> .

<http://www.biopax.org/release/biopax-level3.owl/PhysicalEntity#entityReference_n>
        a                      RDF2Graph:ClassProperty ;
        RDF2Graph:linkTo       <http://www.biopax.org/release/biopax-level3.owl/PhysicalEntity#entityReference_n/n1> ;
        RDF2Graph:rdfProperty  <http://www.biopax.org/release/biopax-level3.owl#entityReference> .

<http://rdfs.org/ns/void/Dataset/homepage_n/n1>
        a                              RDF2Graph:TypeLink ;
        RDF2Graph:count                1 ;
        RDF2Graph:forwardMultiplicity  rs:Exactly-one ;
        RDF2Graph:reverseMultiplicity  RDF2Graph:x_1 ;
        RDF2Graph:type                 RDF2Graph:externalref .

<http://www.biopax.org/release/biopax-level3.owl#MolecularInteraction>
        a                RDF2Graph:ConceptClass ;
        rdfs:subClassOf  <http://www.biopax.org/release/biopax-level3.owl#Interaction> .

<http://www.biopax.org/release/biopax-level3.owl/PhysicalEntity#memberPhysicalEntity_n/n1>
        a                              RDF2Graph:TypeLink ;
        RDF2Graph:count                182319 ;
        RDF2Graph:forwardMultiplicity  rs:Zero-or-many ;
        RDF2Graph:reverseMultiplicity  rs:Zero-or-many ;
        RDF2Graph:type                 <http://www.biopax.org/release/biopax-level3.owl#PhysicalEntity> .

<http://www.biopax.org/release/biopax-level3.owl/SequenceSite#sequencePosition_n>
        a                      RDF2Graph:ClassProperty ;
        RDF2Graph:linkTo       <http://www.biopax.org/release/biopax-level3.owl/SequenceSite#sequencePosition_n/n1> ;
        RDF2Graph:rdfProperty  <http://www.biopax.org/release/biopax-level3.owl#sequencePosition> .

<http://www.biopax.org/release/biopax-level3.owl#displayName>
        a                rdf:Property ;
        RDF2Graph:count  492491 .

<http://www.biopax.org/release/biopax-level3.owl/Entity#xref_n>
        a                      RDF2Graph:ClassProperty ;
        RDF2Graph:linkTo       <http://www.biopax.org/release/biopax-level3.owl/Entity#xref_n/n2> ;
        RDF2Graph:rdfProperty  <http://www.biopax.org/release/biopax-level3.owl#xref> .

<http://www.biopax.org/release/biopax-level3.owl#PhysicalEntity>
        a                   RDF2Graph:Class ;
        rdfs:subClassOf     <http://www.biopax.org/release/biopax-level3.owl#Entity> ;
        RDF2Graph:count     16967 ;
        RDF2Graph:property  <http://www.biopax.org/release/biopax-level3.owl/PhysicalEntity#memberPhysicalEntity_n> , <http://www.biopax.org/release/biopax-level3.owl/PhysicalEntity#feature_n> , <http://www.biopax.org/release/biopax-level3.owl/PhysicalEntity#entityReference_n> , <http://www.biopax.org/release/biopax-level3.owl/PhysicalEntity#cellularLocation_n> ;
        RDF2Graph:subClassOfInstanceCount
                373805 .

<http://www.biopax.org/release/biopax-level3.owl#UnificationXref>
        a                   RDF2Graph:Class ;
        rdfs:subClassOf     <http://www.biopax.org/release/biopax-level3.owl#Xref> ;
        RDF2Graph:count     782956 ;
        RDF2Graph:property  <http://www.biopax.org/release/biopax-level3.owl/UnificationXref#idVersion_n> .

<http://www.biopax.org/release/biopax-level3.owl#featureLocation>
        a                rdf:Property ;
        RDF2Graph:count  247517 .

<http://www.biopax.org/release/biopax-level3.owl/SequenceInterval#sequenceIntervalBegin_n>
        a                      RDF2Graph:ClassProperty ;
        RDF2Graph:linkTo       <http://www.biopax.org/release/biopax-level3.owl/SequenceInterval#sequenceIntervalBegin_n/n1> ;
        RDF2Graph:rdfProperty  <http://www.biopax.org/release/biopax-level3.owl#sequenceIntervalBegin> .

<http://rdfs.org/ns/void/Dataset/publisher_n>
        a                      RDF2Graph:ClassProperty ;
        RDF2Graph:linkTo       <http://rdfs.org/ns/void/Dataset/publisher_n/n1> ;
        RDF2Graph:rdfProperty  <http://purl.org/dc/terms/publisher> .

<http://rdfs.org/ns/void/Dataset/description_n>
        a                      RDF2Graph:ClassProperty ;
        RDF2Graph:linkTo       <http://rdfs.org/ns/void/Dataset/description_n/n2> ;
        RDF2Graph:rdfProperty  <http://purl.org/dc/terms/description> .

<http://www.biopax.org/release/biopax-level3.owl#nextStep>
        a                rdf:Property ;
        RDF2Graph:count  60695 .

<http://xmlns.com/foaf/0.1/homepage>
        a                rdf:Property ;
        RDF2Graph:count  1 .

<http://www.biopax.org/release/biopax-level3.owl#BiochemicalReaction>
        a                   RDF2Graph:Class ;
        rdfs:subClassOf     <http://www.biopax.org/release/biopax-level3.owl#Conversion> ;
        RDF2Graph:count     70725 ;
        RDF2Graph:property  <http://www.biopax.org/release/biopax-level3.owl/BiochemicalReaction#eCNumber_n> , <http://www.biopax.org/release/biopax-level3.owl/BiochemicalReaction#right_n> , <http://www.biopax.org/release/biopax-level3.owl/BiochemicalReaction#participantStoichiometry_n> , <http://www.biopax.org/release/biopax-level3.owl/BiochemicalReaction#conversionDirection_n> .

<http://www.biopax.org/release/biopax-level3.owl/SequenceInterval#sequenceIntervalEnd_n>
        a                      RDF2Graph:ClassProperty ;
        RDF2Graph:linkTo       <http://www.biopax.org/release/biopax-level3.owl/SequenceInterval#sequenceIntervalEnd_n/n1> ;
        RDF2Graph:rdfProperty  <http://www.biopax.org/release/biopax-level3.owl#sequenceIntervalEnd> .

<http://www.biopax.org/release/biopax-level3.owl/PublicationXref#author_n/n1>
        a                              RDF2Graph:TypeLink ;
        RDF2Graph:count                94835 ;
        RDF2Graph:forwardMultiplicity  rs:One-or-many ;
        RDF2Graph:reverseMultiplicity  RDF2Graph:x_n ;
        RDF2Graph:type                 <http://www.w3.org/2001/XMLSchema#string> .

<http://www.biopax.org/release/biopax-level3.owl#RnaRegion>
        a                RDF2Graph:ConceptClass ;
        rdfs:subClassOf  <http://www.biopax.org/release/biopax-level3.owl#PhysicalEntity> .

<http://rdfs.org/ns/void/Dataset#sparqlEndPoint_n/n1>
        a                              RDF2Graph:TypeLink ;
        RDF2Graph:count                1 ;
        RDF2Graph:forwardMultiplicity  rs:Exactly-one ;
        RDF2Graph:reverseMultiplicity  RDF2Graph:x_1 ;
        RDF2Graph:type                 RDF2Graph:externalref .

<http://www.biopax.org/release/biopax-level3.owl/Entity#comment_n/n2>
        a                              RDF2Graph:TypeLink ;
        RDF2Graph:count                372861 ;
        RDF2Graph:forwardMultiplicity  rs:Zero-or-many ;
        RDF2Graph:reverseMultiplicity  RDF2Graph:x_n ;
        RDF2Graph:type                 <http://www.w3.org/2001/XMLSchema#string> .

<http://www.biopax.org/release/biopax-level3.owl#conversionDirection>
        a                rdf:Property ;
        RDF2Graph:count  70725 .

<http://rdfs.org/ns/void/Dataset#dataDump_n/n1>
        a                              RDF2Graph:TypeLink ;
        RDF2Graph:count                1 ;
        RDF2Graph:forwardMultiplicity  rs:Exactly-one ;
        RDF2Graph:reverseMultiplicity  RDF2Graph:x_1 ;
        RDF2Graph:type                 RDF2Graph:externalref .

<http://www.biopax.org/release/biopax-level3.owl/Control#controlled_n/n1>
        a                              RDF2Graph:TypeLink ;
        RDF2Graph:count                48059 ;
        RDF2Graph:forwardMultiplicity  rs:Zero-or-one ;
        RDF2Graph:reverseMultiplicity  rs:Zero-or-many ;
        RDF2Graph:type                 <http://www.biopax.org/release/biopax-level3.owl#Entity> .

<http://www.biopax.org/release/biopax-level3.owl/Pathway#organism_n>
        a                      RDF2Graph:ClassProperty ;
        RDF2Graph:linkTo       <http://www.biopax.org/release/biopax-level3.owl/Pathway#organism_n/n2> ;
        RDF2Graph:rdfProperty  <http://www.biopax.org/release/biopax-level3.owl#organism> .

<http://www.biopax.org/release/biopax-level3.owl#positionStatus>
        a                rdf:Property ;
        RDF2Graph:count  460091 .

<http://www.biopax.org/release/biopax-level3.owl/BiochemicalReaction#conversionDirection_n>
        a                      RDF2Graph:ClassProperty ;
        RDF2Graph:linkTo       <http://www.biopax.org/release/biopax-level3.owl/BiochemicalReaction#conversionDirection_n/n1> ;
        RDF2Graph:rdfProperty  <http://www.biopax.org/release/biopax-level3.owl#conversionDirection> .

<http://purl.org/pav/2.0/importedFrom>
        a                rdf:Property ;
        RDF2Graph:count  1 .

<http://www.biopax.org/release/biopax-level3.owl/UtilityClass#xref_n/n1>
        a                              RDF2Graph:TypeLink ;
        RDF2Graph:count                222758 ;
        RDF2Graph:forwardMultiplicity  rs:Zero-or-many ;
        RDF2Graph:reverseMultiplicity  rs:Zero-or-many ;
        RDF2Graph:type                 <http://www.biopax.org/release/biopax-level3.owl#Xref> .

<http://www.biopax.org/release/biopax-level3.owl#DeltaG>
        a                RDF2Graph:ConceptClass ;
        rdfs:subClassOf  <http://www.biopax.org/release/biopax-level3.owl#UtilityClass> .

<http://www.biopax.org/release/biopax-level3.owl/BiochemicalReaction#conversionDirection_n/n1>
        a                              RDF2Graph:TypeLink ;
        RDF2Graph:count                70725 ;
        RDF2Graph:forwardMultiplicity  rs:Exactly-one ;
        RDF2Graph:reverseMultiplicity  RDF2Graph:x_n ;
        RDF2Graph:type                 <http://www.w3.org/2001/XMLSchema#string> .

<http://rdfs.org/ns/void/Dataset/importedFrom_n/n1>
        a                              RDF2Graph:TypeLink ;
        RDF2Graph:count                1 ;
        RDF2Graph:forwardMultiplicity  rs:Exactly-one ;
        RDF2Graph:reverseMultiplicity  RDF2Graph:x_1 ;
        RDF2Graph:type                 RDF2Graph:externalref .

<http://www.biopax.org/release/biopax-level3.owl#xref>
        a                rdf:Property ;
        RDF2Graph:count  1158436 .

<http://www.biopax.org/release/biopax-level3.owl#SmallMoleculeReference>
        a                RDF2Graph:Class ;
        rdfs:subClassOf  <http://www.biopax.org/release/biopax-level3.owl#EntityReference> ;
        RDF2Graph:count  1701 .

<http://www.biopax.org/release/biopax-level3.owl#RelationshipTypeVocabulary>
        a                RDF2Graph:Class ;
        rdfs:subClassOf  <http://www.biopax.org/release/biopax-level3.owl#ControlledVocabulary> ;
        RDF2Graph:count  30 .

<http://www.biopax.org/release/biopax-level3.owl#DnaRegionReference>
        a                RDF2Graph:ConceptClass ;
        rdfs:subClassOf  <http://www.biopax.org/release/biopax-level3.owl#EntityReference> .

<http://www.biopax.org/release/biopax-level3.owl#url>
        a                rdf:Property ;
        RDF2Graph:count  204 .

<http://www.biopax.org/release/biopax-level3.owl#Interaction>
        a                RDF2Graph:Class ;
        rdfs:subClassOf  <http://www.biopax.org/release/biopax-level3.owl#Entity> ;
        RDF2Graph:subClassOfInstanceCount
                121072 .

RDF2Graph:DestNoTypeError
        a                owl:Class ;
        rdfs:subClassOf  RDF2Graph:Error .

<http://rdfs.org/ns/void/DatasetDescription/creator_n/n1>
        a                              RDF2Graph:TypeLink ;
        RDF2Graph:count                1 ;
        RDF2Graph:forwardMultiplicity  rs:Exactly-one ;
        RDF2Graph:reverseMultiplicity  RDF2Graph:x_1 ;
        RDF2Graph:type                 RDF2Graph:externalref .

<http://rdfs.org/ns/void/Dataset/importedOn_n/n1>
        a                              RDF2Graph:TypeLink ;
        RDF2Graph:count                1 ;
        RDF2Graph:forwardMultiplicity  rs:Exactly-one ;
        RDF2Graph:reverseMultiplicity  RDF2Graph:x_1 ;
        RDF2Graph:type                 <http://www.w3.org/2001/XMLSchema#string> .

<http://www.biopax.org/release/biopax-level3.owl/TemplateReaction#product_n/n1>
        a                              RDF2Graph:TypeLink ;
        RDF2Graph:count                2121 ;
        RDF2Graph:forwardMultiplicity  rs:Zero-or-one ;
        RDF2Graph:reverseMultiplicity  rs:Zero-or-many ;
        RDF2Graph:type                 <http://www.biopax.org/release/biopax-level3.owl#PhysicalEntity> .

<http://www.biopax.org/release/biopax-level3.owl#Stoichiometry>
        a                   RDF2Graph:Class ;
        rdfs:subClassOf     <http://www.biopax.org/release/biopax-level3.owl#UtilityClass> ;
        RDF2Graph:count     189893 ;
        RDF2Graph:property  <http://www.biopax.org/release/biopax-level3.owl/Stoichiometry#stoichiometricCoefficient_n> , <http://www.biopax.org/release/biopax-level3.owl/Stoichiometry#physicalEntity_n> .

<http://www.biopax.org/release/biopax-level3.owl/Conversion#left_n/n1>
        a                              RDF2Graph:TypeLink ;
        RDF2Graph:count                139487 ;
        RDF2Graph:forwardMultiplicity  rs:Zero-or-many ;
        RDF2Graph:reverseMultiplicity  rs:Zero-or-many ;
        RDF2Graph:type                 <http://www.biopax.org/release/biopax-level3.owl#PhysicalEntity> .

<http://rdfs.org/ns/void/Dataset#uriSpace_n>
        a                      RDF2Graph:ClassProperty ;
        RDF2Graph:linkTo       <http://rdfs.org/ns/void/Dataset#uriSpace_n/n1> ;
        RDF2Graph:rdfProperty  <http://rdfs.org/ns/void#uriSpace> .

<http://www.biopax.org/release/biopax-level3.owl/UtilityClass#comment_n/n1>
        a                              RDF2Graph:TypeLink ;
        RDF2Graph:count                225100 ;
        RDF2Graph:forwardMultiplicity  rs:Zero-or-one ;
        RDF2Graph:reverseMultiplicity  RDF2Graph:x_n ;
        RDF2Graph:type                 <http://www.w3.org/2001/XMLSchema#string> .

<http://rdfs.org/ns/void/Dataset/title_n/n2>
        a                              RDF2Graph:TypeLink ;
        RDF2Graph:count                1 ;
        RDF2Graph:forwardMultiplicity  rs:Exactly-one ;
        RDF2Graph:reverseMultiplicity  RDF2Graph:x_1 ;
        RDF2Graph:type                 <http://www.w3.org/2001/XMLSchema#string> .

<http://www.biopax.org/release/biopax-level3.owl/PublicationXref#url_n>
        a                      RDF2Graph:ClassProperty ;
        RDF2Graph:linkTo       <http://www.biopax.org/release/biopax-level3.owl/PublicationXref#url_n/n1> ;
        RDF2Graph:rdfProperty  <http://www.biopax.org/release/biopax-level3.owl#url> .

<http://www.biopax.org/release/biopax-level3.owl#ControlledVocabulary>
        a                   RDF2Graph:Class ;
        rdfs:subClassOf     <http://www.biopax.org/release/biopax-level3.owl#UtilityClass> ;
        RDF2Graph:property  <http://www.biopax.org/release/biopax-level3.owl/ControlledVocabulary#term_n> ;
        RDF2Graph:subClassOfInstanceCount
                265 .

<http://purl.org/dc/terms/title>
        a                rdf:Property ;
        RDF2Graph:count  2 .

<http://www.biopax.org/release/biopax-level3.owl#TemplateReactionRegulation>
        a                RDF2Graph:Class ;
        rdfs:subClassOf  <http://www.biopax.org/release/biopax-level3.owl#Control> ;
        RDF2Graph:count  2263 .

<http://rdfs.org/ns/void#dataDump>
        a                rdf:Property ;
        RDF2Graph:count  1 .

<http://www.biopax.org/release/biopax-level3.owl/Entity#dataSource_n>
        a                      RDF2Graph:ClassProperty ;
        RDF2Graph:linkTo       <http://www.biopax.org/release/biopax-level3.owl/Entity#dataSource_n/n1> ;
        RDF2Graph:rdfProperty  <http://www.biopax.org/release/biopax-level3.owl#dataSource> .

<http://www.biopax.org/release/biopax-level3.owl/PublicationXref#author_n>
        a                      RDF2Graph:ClassProperty ;
        RDF2Graph:linkTo       <http://www.biopax.org/release/biopax-level3.owl/PublicationXref#author_n/n1> ;
        RDF2Graph:rdfProperty  <http://www.biopax.org/release/biopax-level3.owl#author> .

<http://www.biopax.org/release/biopax-level3.owl#Evidence>
        a                   RDF2Graph:Class ;
        rdfs:subClassOf     <http://www.biopax.org/release/biopax-level3.owl#UtilityClass> ;
        RDF2Graph:count     84336 ;
        RDF2Graph:property  <http://www.biopax.org/release/biopax-level3.owl/Evidence#evidenceCode_n> .

<http://www.biopax.org/release/biopax-level3.owl#component>
        a                rdf:Property ;
        RDF2Graph:count  169811 .

<http://rdfs.org/ns/void/Dataset#uriSpace_n/n1>
        a                              RDF2Graph:TypeLink ;
        RDF2Graph:count                1 ;
        RDF2Graph:forwardMultiplicity  rs:Exactly-one ;
        RDF2Graph:reverseMultiplicity  RDF2Graph:x_1 ;
        RDF2Graph:type                 <http://www.w3.org/2001/XMLSchema#string> .

<http://www.biopax.org/release/biopax-level3.owl/Evidence#evidenceCode_n>
        a                      RDF2Graph:ClassProperty ;
        RDF2Graph:linkTo       <http://www.biopax.org/release/biopax-level3.owl/Evidence#evidenceCode_n/n1> ;
        RDF2Graph:rdfProperty  <http://www.biopax.org/release/biopax-level3.owl#evidenceCode> .

<http://www.biopax.org/release/biopax-level3.owl#EntityReference>
        a                   RDF2Graph:Class ;
        rdfs:subClassOf     <http://www.biopax.org/release/biopax-level3.owl#UtilityClass> ;
        RDF2Graph:property  <http://www.biopax.org/release/biopax-level3.owl/EntityReference#organism_n> ;
        RDF2Graph:subClassOfInstanceCount
                104861 .

<http://rdfs.org/ns/void/Dataset/publisher_n/n1>
        a                              RDF2Graph:TypeLink ;
        RDF2Graph:count                1 ;
        RDF2Graph:forwardMultiplicity  rs:Exactly-one ;
        RDF2Graph:reverseMultiplicity  RDF2Graph:x_1 ;
        RDF2Graph:type                 RDF2Graph:externalref .

<http://www.biopax.org/release/biopax-level3.owl#controller>
        a                rdf:Property ;
        RDF2Graph:count  47729 .

<http://www.biopax.org/release/biopax-level3.owl/Control#controller_n/n1>
        a                              RDF2Graph:TypeLink ;
        RDF2Graph:count                47729 ;
        RDF2Graph:forwardMultiplicity  rs:Zero-or-one ;
        RDF2Graph:reverseMultiplicity  rs:Zero-or-many ;
        RDF2Graph:type                 <http://www.biopax.org/release/biopax-level3.owl#PhysicalEntity> .

<http://www.biopax.org/release/biopax-level3.owl/Pathway#pathwayOrder_n>
        a                      RDF2Graph:ClassProperty ;
        RDF2Graph:linkTo       <http://www.biopax.org/release/biopax-level3.owl/Pathway#pathwayOrder_n/n1> ;
        RDF2Graph:rdfProperty  <http://www.biopax.org/release/biopax-level3.owl#pathwayOrder> .

<http://www.biopax.org/release/biopax-level3.owl/Stoichiometry#physicalEntity_n>
        a                      RDF2Graph:ClassProperty ;
        RDF2Graph:linkTo       <http://www.biopax.org/release/biopax-level3.owl/Stoichiometry#physicalEntity_n/n1> ;
        RDF2Graph:rdfProperty  <http://www.biopax.org/release/biopax-level3.owl#physicalEntity> .

<http://www.biopax.org/release/biopax-level3.owl#BioSource>
        a                RDF2Graph:Class ;
        rdfs:subClassOf  <http://www.biopax.org/release/biopax-level3.owl#UtilityClass> ;
        RDF2Graph:count  38 .

<http://www.biopax.org/release/biopax-level3.owl#BindingFeature>
        a                RDF2Graph:ConceptClass ;
        rdfs:subClassOf  <http://www.biopax.org/release/biopax-level3.owl#EntityFeature> .

<http://rdfs.org/ns/void/DatasetDescription/title_n/n1>
        a                              RDF2Graph:TypeLink ;
        RDF2Graph:count                1 ;
        RDF2Graph:forwardMultiplicity  rs:Exactly-one ;
        RDF2Graph:reverseMultiplicity  RDF2Graph:x_1 ;
        RDF2Graph:type                 <http://www.w3.org/2001/XMLSchema#string> .

<http://rdfs.org/ns/void#sparqlEndPoint>
        a                rdf:Property ;
        RDF2Graph:count  1 .

<http://www.biopax.org/release/biopax-level3.owl/Control#controlType_n/n1>
        a                              RDF2Graph:TypeLink ;
        RDF2Graph:count                48059 ;
        RDF2Graph:forwardMultiplicity  rs:Exactly-one ;
        RDF2Graph:reverseMultiplicity  RDF2Graph:x_n ;
        RDF2Graph:type                 <http://www.w3.org/2001/XMLSchema#string> .

<http://www.biopax.org/release/biopax-level3.owl/PhysicalEntity#memberPhysicalEntity_n>
        a                      RDF2Graph:ClassProperty ;
        RDF2Graph:linkTo       <http://www.biopax.org/release/biopax-level3.owl/PhysicalEntity#memberPhysicalEntity_n/n1> ;
        RDF2Graph:rdfProperty  <http://www.biopax.org/release/biopax-level3.owl#memberPhysicalEntity> .

<http://www.biopax.org/release/biopax-level3.owl/Complex#componentStoichiometry_n/n1>
        a                              RDF2Graph:TypeLink ;
        RDF2Graph:count                100000 ;
        RDF2Graph:forwardMultiplicity  rs:Zero-or-many ;
        RDF2Graph:reverseMultiplicity  rs:Zero-or-one ;
        RDF2Graph:type                 <http://www.biopax.org/release/biopax-level3.owl#Stoichiometry> .

<http://www.biopax.org/release/biopax-level3.owl#right>
        a                rdf:Property ;
        RDF2Graph:count  119919 .

<http://rdfs.org/ns/void/DatasetDescription/creator_n>
        a                      RDF2Graph:ClassProperty ;
        RDF2Graph:linkTo       <http://rdfs.org/ns/void/DatasetDescription/creator_n/n1> ;
        RDF2Graph:rdfProperty  <http://purl.org/dc/terms/creator> .

<http://www.biopax.org/release/biopax-level3.owl/BiochemicalReaction#participantStoichiometry_n/n1>
        a                              RDF2Graph:TypeLink ;
        RDF2Graph:count                20082 ;
        RDF2Graph:forwardMultiplicity  rs:Zero-or-many ;
        RDF2Graph:reverseMultiplicity  rs:Zero-or-one ;
        RDF2Graph:type                 <http://www.biopax.org/release/biopax-level3.owl#Stoichiometry> .

<http://www.biopax.org/release/biopax-level3.owl/PublicationXref#source_n>
        a                      RDF2Graph:ClassProperty ;
        RDF2Graph:linkTo       <http://www.biopax.org/release/biopax-level3.owl/PublicationXref#source_n/n1> ;
        RDF2Graph:rdfProperty  <http://www.biopax.org/release/biopax-level3.owl#source> .

<http://www.biopax.org/release/biopax-level3.owl/PhysicalEntity#feature_n/n1>
        a                              RDF2Graph:TypeLink ;
        RDF2Graph:count                200157 ;
        RDF2Graph:forwardMultiplicity  rs:Zero-or-many ;
        RDF2Graph:reverseMultiplicity  rs:Zero-or-many ;
        RDF2Graph:type                 <http://www.biopax.org/release/biopax-level3.owl#EntityFeature> .

<http://www.biopax.org/release/biopax-level3.owl/TemplateReaction#participant_n>
        a                      RDF2Graph:ClassProperty ;
        RDF2Graph:linkTo       <http://www.biopax.org/release/biopax-level3.owl/TemplateReaction#participant_n/n1> ;
        RDF2Graph:rdfProperty  <http://www.biopax.org/release/biopax-level3.owl#participant> .

<http://www.biopax.org/release/biopax-level3.owl/Evidence#evidenceCode_n/n1>
        a                              RDF2Graph:TypeLink ;
        RDF2Graph:count                84336 ;
        RDF2Graph:forwardMultiplicity  rs:Exactly-one ;
        RDF2Graph:reverseMultiplicity  rs:One-or-many ;
        RDF2Graph:type                 <http://www.biopax.org/release/biopax-level3.owl#EvidenceCodeVocabulary> .

<http://www.biopax.org/release/biopax-level3.owl#PublicationXref>
        a                   RDF2Graph:Class ;
        rdfs:subClassOf     <http://www.biopax.org/release/biopax-level3.owl#Xref> ;
        RDF2Graph:count     18366 ;
        RDF2Graph:property  <http://www.biopax.org/release/biopax-level3.owl/PublicationXref#url_n> , <http://www.biopax.org/release/biopax-level3.owl/PublicationXref#year_n> , <http://www.biopax.org/release/biopax-level3.owl/PublicationXref#source_n> , <http://www.biopax.org/release/biopax-level3.owl/PublicationXref#title_n> , <http://www.biopax.org/release/biopax-level3.owl/PublicationXref#author_n> .

<http://www.biopax.org/release/biopax-level3.owl/RelationshipXref#relationshipType_n>
        a                      RDF2Graph:ClassProperty ;
        RDF2Graph:linkTo       <http://www.biopax.org/release/biopax-level3.owl/RelationshipXref#relationshipType_n/n1> ;
        RDF2Graph:rdfProperty  <http://www.biopax.org/release/biopax-level3.owl#relationshipType> .

<http://www.biopax.org/release/biopax-level3.owl#pathwayComponent>
        a                rdf:Property ;
        RDF2Graph:count  100177 .

<http://www.biopax.org/release/biopax-level3.owl#Protein>
        a                RDF2Graph:Class ;
        rdfs:subClassOf  <http://www.biopax.org/release/biopax-level3.owl#PhysicalEntity> ;
        RDF2Graph:count  260546 .

<http://www.w3.org/2001/XMLSchema#float>
        a       RDF2Graph:DataType .

<http://www.biopax.org/release/biopax-level3.owl#RnaReference>
        a                RDF2Graph:Class ;
        rdfs:subClassOf  <http://www.biopax.org/release/biopax-level3.owl#EntityReference> ;
        RDF2Graph:count  80 .

<http://www.biopax.org/release/biopax-level3.owl#Catalysis>
        a                RDF2Graph:Class ;
        rdfs:subClassOf  <http://www.biopax.org/release/biopax-level3.owl#Control> ;
        RDF2Graph:count  40430 .

<http://www.biopax.org/release/biopax-level3.owl#ChemicalStructure>
        a                RDF2Graph:ConceptClass ;
        rdfs:subClassOf  <http://www.biopax.org/release/biopax-level3.owl#UtilityClass> .

<http://www.biopax.org/release/biopax-level3.owl/SequenceInterval#sequenceIntervalBegin_n/n1>
        a                              RDF2Graph:TypeLink ;
        RDF2Graph:count                100000 ;
        RDF2Graph:forwardMultiplicity  rs:Zero-or-one ;
        RDF2Graph:reverseMultiplicity  rs:Zero-or-one ;
        RDF2Graph:type                 <http://www.biopax.org/release/biopax-level3.owl#SequenceSite> .

<http://www.biopax.org/release/biopax-level3.owl/SequenceInterval#sequenceIntervalEnd_n/n1>
        a                              RDF2Graph:TypeLink ;
        RDF2Graph:count                100000 ;
        RDF2Graph:forwardMultiplicity  rs:Zero-or-one ;
        RDF2Graph:reverseMultiplicity  rs:Zero-or-one ;
        RDF2Graph:type                 <http://www.biopax.org/release/biopax-level3.owl#SequenceSite> .

<http://www.biopax.org/release/biopax-level3.owl#ExperimentalForm>
        a                RDF2Graph:ConceptClass ;
        rdfs:subClassOf  <http://www.biopax.org/release/biopax-level3.owl#UtilityClass> .

<http://www.biopax.org/release/biopax-level3.owl/Stoichiometry#stoichiometricCoefficient_n>
        a                      RDF2Graph:ClassProperty ;
        RDF2Graph:linkTo       <http://www.biopax.org/release/biopax-level3.owl/Stoichiometry#stoichiometricCoefficient_n/n1> ;
        RDF2Graph:rdfProperty  <http://www.biopax.org/release/biopax-level3.owl#stoichiometricCoefficient> .

<http://www.biopax.org/release/biopax-level3.owl#Xref>
        a                   RDF2Graph:Class ;
        rdfs:subClassOf     <http://www.biopax.org/release/biopax-level3.owl#UtilityClass> ;
        RDF2Graph:property  <http://www.biopax.org/release/biopax-level3.owl/Xref#db_n> , <http://www.biopax.org/release/biopax-level3.owl/Xref#id_n> ;
        RDF2Graph:subClassOfInstanceCount
                855562 .

<http://purl.org/dc/terms/creator>
        a                rdf:Property ;
        RDF2Graph:count  1 .

<http://www.biopax.org/release/biopax-level3.owl#relationshipType>
        a                rdf:Property ;
        RDF2Graph:count  54240 .

<http://www.biopax.org/release/biopax-level3.owl/Entity#displayName_n>
        a                      RDF2Graph:ClassProperty ;
        RDF2Graph:linkTo       <http://www.biopax.org/release/biopax-level3.owl/Entity#displayName_n/n1> ;
        RDF2Graph:rdfProperty  <http://www.biopax.org/release/biopax-level3.owl#displayName> .

<http://www.biopax.org/release/biopax-level3.owl/RelationshipXref#relationshipType_n/n1>
        a                              RDF2Graph:TypeLink ;
        RDF2Graph:count                54240 ;
        RDF2Graph:forwardMultiplicity  rs:Exactly-one ;
        RDF2Graph:reverseMultiplicity  rs:One-or-many ;
        RDF2Graph:type                 <http://www.biopax.org/release/biopax-level3.owl#RelationshipTypeVocabulary> .

<http://rdfs.org/ns/void/DatasetDescription/primaryTopic_n>
        a                      RDF2Graph:ClassProperty ;
        RDF2Graph:linkTo       <http://rdfs.org/ns/void/DatasetDescription/primaryTopic_n/n1> ;
        RDF2Graph:rdfProperty  <http://xmlns.com/foaf/0.1/primaryTopic> .

<http://www.biopax.org/release/biopax-level3.owl#ProteinReference>
        a                RDF2Graph:Class ;
        rdfs:subClassOf  <http://www.biopax.org/release/biopax-level3.owl#EntityReference> ;
        RDF2Graph:count  102941 .

<http://www.biopax.org/release/biopax-level3.owl/Complex#component_n>
        a                      RDF2Graph:ClassProperty ;
        RDF2Graph:linkTo       <http://www.biopax.org/release/biopax-level3.owl/Complex#component_n/n1> ;
        RDF2Graph:rdfProperty  <http://www.biopax.org/release/biopax-level3.owl#component> .

<http://www.biopax.org/release/biopax-level3.owl#Modulation>
        a                RDF2Graph:Class ;
        rdfs:subClassOf  <http://www.biopax.org/release/biopax-level3.owl#Control> ;
        RDF2Graph:count  379 .

<http://rdfs.org/ns/void/Dataset/description_n/n2>
        a                              RDF2Graph:TypeLink ;
        RDF2Graph:count                1 ;
        RDF2Graph:forwardMultiplicity  rs:Exactly-one ;
        RDF2Graph:reverseMultiplicity  RDF2Graph:x_1 ;
        RDF2Graph:type                 <http://www.w3.org/2001/XMLSchema#string> .

<http://www.biopax.org/release/biopax-level3.owl/UtilityClass#name_n/n1>
        a                              RDF2Graph:TypeLink ;
        RDF2Graph:count                106703 ;
        RDF2Graph:forwardMultiplicity  rs:One-or-many ;
        RDF2Graph:reverseMultiplicity  RDF2Graph:x_n ;
        RDF2Graph:type                 <http://www.w3.org/2001/XMLSchema#string> .

<http://www.biopax.org/release/biopax-level3.owl#Gene>
        a                RDF2Graph:ConceptClass ;
        rdfs:subClassOf  <http://www.biopax.org/release/biopax-level3.owl#Entity> .

<http://www.biopax.org/release/biopax-level3.owl/Entity#name_n/n2>
        a                              RDF2Graph:TypeLink ;
        RDF2Graph:count                164502 ;
        RDF2Graph:forwardMultiplicity  rs:Zero-or-many ;
        RDF2Graph:reverseMultiplicity  RDF2Graph:x_n ;
        RDF2Graph:type                 <http://www.w3.org/2001/XMLSchema#string> .

<http://www.biopax.org/release/biopax-level3.owl#Score>
        a                RDF2Graph:ConceptClass ;
        rdfs:subClassOf  <http://www.biopax.org/release/biopax-level3.owl#UtilityClass> .

<http://www.biopax.org/release/biopax-level3.owl/Pathway#organism_n/n2>
        a                              RDF2Graph:TypeLink ;
        RDF2Graph:count                21195 ;
        RDF2Graph:forwardMultiplicity  rs:Exactly-one ;
        RDF2Graph:reverseMultiplicity  rs:Zero-or-many ;
        RDF2Graph:type                 <http://www.biopax.org/release/biopax-level3.owl#BioSource> .

RDF2Graph:ClassAsPredicateError
        a                owl:Class ;
        rdfs:subClassOf  RDF2Graph:Error .

<http://www.biopax.org/release/biopax-level3.owl#BiochemicalPathwayStep>
        a                RDF2Graph:ConceptClass ;
        rdfs:subClassOf  <http://www.biopax.org/release/biopax-level3.owl#PathwayStep> .

<http://www.biopax.org/release/biopax-level3.owl/UnificationXref#idVersion_n>
        a                      RDF2Graph:ClassProperty ;
        RDF2Graph:linkTo       <http://www.biopax.org/release/biopax-level3.owl/UnificationXref#idVersion_n/n1> ;
        RDF2Graph:rdfProperty  <http://www.biopax.org/release/biopax-level3.owl#idVersion> .

<http://purl.org/dc/terms/description>
        a                rdf:Property ;
        RDF2Graph:count  2 .

<http://rdfs.org/ns/void#uriSpace>
        a                rdf:Property ;
        RDF2Graph:count  1 .

<http://purl.org/pav/2.0/importedBy>
        a                rdf:Property ;
        RDF2Graph:count  1 .

RDF2Graph:invalid  a  RDF2Graph:Invalid .

<http://www.biopax.org/release/biopax-level3.owl/ModificationFeature#modificationType_n/n1>
        a                              RDF2Graph:TypeLink ;
        RDF2Graph:count                48673 ;
        RDF2Graph:forwardMultiplicity  rs:Zero-or-one ;
        RDF2Graph:reverseMultiplicity  rs:One-or-many ;
        RDF2Graph:type                 <http://www.biopax.org/release/biopax-level3.owl#SequenceModificationVocabulary> .

<http://www.biopax.org/release/biopax-level3.owl/Xref#db_n>
        a                      RDF2Graph:ClassProperty ;
        RDF2Graph:linkTo       <http://www.biopax.org/release/biopax-level3.owl/Xref#db_n/n1> ;
        RDF2Graph:rdfProperty  <http://www.biopax.org/release/biopax-level3.owl#db> .

<http://rdfs.org/ns/void/DatasetDescription/created_n>
        a                      RDF2Graph:ClassProperty ;
        RDF2Graph:linkTo       <http://rdfs.org/ns/void/DatasetDescription/created_n/n1> ;
        RDF2Graph:rdfProperty  <http://purl.org/dc/terms/created> .

<http://www.biopax.org/release/biopax-level3.owl#DnaReference>
        a                RDF2Graph:Class ;
        rdfs:subClassOf  <http://www.biopax.org/release/biopax-level3.owl#EntityReference> ;
        RDF2Graph:count  139 .

<http://www.biopax.org/release/biopax-level3.owl#SequenceRegionVocabulary>
        a                RDF2Graph:ConceptClass ;
        rdfs:subClassOf  <http://www.biopax.org/release/biopax-level3.owl#ControlledVocabulary> .

<http://www.biopax.org/release/biopax-level3.owl/Pathway#pathwayComponent_n>
        a                      RDF2Graph:ClassProperty ;
        RDF2Graph:linkTo       <http://www.biopax.org/release/biopax-level3.owl/Pathway#pathwayComponent_n/n1> ;
        RDF2Graph:rdfProperty  <http://www.biopax.org/release/biopax-level3.owl#pathwayComponent> .

<http://www.biopax.org/release/biopax-level3.owl/UnificationXref#idVersion_n/n1>
        a                              RDF2Graph:TypeLink ;
        RDF2Graph:count                100000 ;
        RDF2Graph:forwardMultiplicity  rs:Zero-or-one ;
        RDF2Graph:reverseMultiplicity  RDF2Graph:x_n ;
        RDF2Graph:type                 <http://www.w3.org/2001/XMLSchema#string> .

<http://www.biopax.org/release/biopax-level3.owl/PhysicalEntity#cellularLocation_n/n1>
        a                              RDF2Graph:TypeLink ;
        RDF2Graph:count                230226 ;
        RDF2Graph:forwardMultiplicity  rs:Exactly-one ;
        RDF2Graph:reverseMultiplicity  rs:Zero-or-many ;
        RDF2Graph:type                 <http://www.biopax.org/release/biopax-level3.owl#CellularLocationVocabulary> .

<http://www.biopax.org/release/biopax-level3.owl/PhysicalEntity#feature_n>
        a                      RDF2Graph:ClassProperty ;
        RDF2Graph:linkTo       <http://www.biopax.org/release/biopax-level3.owl/PhysicalEntity#feature_n/n1> ;
        RDF2Graph:rdfProperty  <http://www.biopax.org/release/biopax-level3.owl#feature> .

<http://www.biopax.org/release/biopax-level3.owl#Degradation>
        a                RDF2Graph:Class ;
        rdfs:subClassOf  <http://www.biopax.org/release/biopax-level3.owl#Conversion> ;
        RDF2Graph:count  167 .

<http://www.biopax.org/release/biopax-level3.owl#ExperimentalFormVocabulary>
        a                RDF2Graph:ConceptClass ;
        rdfs:subClassOf  <http://www.biopax.org/release/biopax-level3.owl#ControlledVocabulary> .

<http://www.biopax.org/release/biopax-level3.owl#CovalentBindingFeature>
        a                RDF2Graph:ConceptClass ;
        rdfs:subClassOf  <http://www.biopax.org/release/biopax-level3.owl#BindingFeature> , <http://www.biopax.org/release/biopax-level3.owl#ModificationFeature> .

RDF2Graph:externalref
        a       RDF2Graph:ExternalReference .

<http://www.biopax.org/release/biopax-level3.owl/Complex#componentStoichiometry_n>
        a                      RDF2Graph:ClassProperty ;
        RDF2Graph:linkTo       <http://www.biopax.org/release/biopax-level3.owl/Complex#componentStoichiometry_n/n1> ;
        RDF2Graph:rdfProperty  <http://www.biopax.org/release/biopax-level3.owl#componentStoichiometry> .

<http://www.biopax.org/release/biopax-level3.owl/Control#controlType_n>
        a                      RDF2Graph:ClassProperty ;
        RDF2Graph:linkTo       <http://www.biopax.org/release/biopax-level3.owl/Control#controlType_n/n1> ;
        RDF2Graph:rdfProperty  <http://www.biopax.org/release/biopax-level3.owl#controlType> .

<http://www.biopax.org/release/biopax-level3.owl#eCNumber>
        a                rdf:Property ;
        RDF2Graph:count  26759 .

<http://www.biopax.org/release/biopax-level3.owl#SequenceInterval>
        a                   RDF2Graph:Class ;
        rdfs:subClassOf     <http://www.biopax.org/release/biopax-level3.owl#SequenceLocation> ;
        RDF2Graph:count     212634 ;
        RDF2Graph:property  <http://www.biopax.org/release/biopax-level3.owl/SequenceInterval#sequenceIntervalBegin_n> , <http://www.biopax.org/release/biopax-level3.owl/SequenceInterval#sequenceIntervalEnd_n> .

<http://xmlns.com/foaf/0.1/primaryTopic>
        a                rdf:Property ;
        RDF2Graph:count  1 .

<http://www.biopax.org/release/biopax-level3.owl#Conversion>
        a                   RDF2Graph:Class ;
        rdfs:subClassOf     <http://www.biopax.org/release/biopax-level3.owl#Interaction> ;
        RDF2Graph:property  <http://www.biopax.org/release/biopax-level3.owl/Conversion#left_n> ;
        RDF2Graph:subClassOfInstanceCount
                70892 .

<http://www.biopax.org/release/biopax-level3.owl#entityReference>
        a                rdf:Property ;
        RDF2Graph:count  250209 .

<http://rdfs.org/ns/void/Dataset/version_n/n1>
        a                              RDF2Graph:TypeLink ;
        RDF2Graph:count                1 ;
        RDF2Graph:forwardMultiplicity  rs:Exactly-one ;
        RDF2Graph:reverseMultiplicity  RDF2Graph:x_1 ;
        RDF2Graph:type                 <http://www.w3.org/2001/XMLSchema#string> .

<http://rdfs.org/ns/void/Dataset/version_n>
        a                      RDF2Graph:ClassProperty ;
        RDF2Graph:linkTo       <http://rdfs.org/ns/void/Dataset/version_n/n1> ;
        RDF2Graph:rdfProperty  <http://purl.org/pav/2.0/version> .

<http://rdfs.org/ns/void/Dataset#dataDump_n>
        a                      RDF2Graph:ClassProperty ;
        RDF2Graph:linkTo       <http://rdfs.org/ns/void/Dataset#dataDump_n/n1> ;
        RDF2Graph:rdfProperty  <http://rdfs.org/ns/void#dataDump> .

<http://www.biopax.org/release/biopax-level3.owl/PathwayStep#nextStep_n>
        a                      RDF2Graph:ClassProperty ;
        RDF2Graph:linkTo       <http://www.biopax.org/release/biopax-level3.owl/PathwayStep#nextStep_n/n1> ;
        RDF2Graph:rdfProperty  <http://www.biopax.org/release/biopax-level3.owl#nextStep> .

<http://www.biopax.org/release/biopax-level3.owl#pathwayOrder>
        a                rdf:Property ;
        RDF2Graph:count  100182 .

<http://www.biopax.org/release/biopax-level3.owl#author>
        a                rdf:Property ;
        RDF2Graph:count  94835 .

<http://www.biopax.org/release/biopax-level3.owl#Complex>
        a                   RDF2Graph:Class ;
        rdfs:subClassOf     <http://www.biopax.org/release/biopax-level3.owl#PhysicalEntity> ;
        RDF2Graph:count     74608 ;
        RDF2Graph:property  <http://www.biopax.org/release/biopax-level3.owl/Complex#component_n> , <http://www.biopax.org/release/biopax-level3.owl/Complex#componentStoichiometry_n> .

<http://www.biopax.org/release/biopax-level3.owl/ControlledVocabulary#term_n/n1>
        a                              RDF2Graph:TypeLink ;
        RDF2Graph:count                265 ;
        RDF2Graph:forwardMultiplicity  rs:Exactly-one ;
        RDF2Graph:reverseMultiplicity  RDF2Graph:x_n ;
        RDF2Graph:type                 <http://www.w3.org/2001/XMLSchema#string> .

<http://purl.org/pav/2.0/previousVersion>
        a                rdf:Property ;
        RDF2Graph:count  1 .

<http://purl.org/dc/terms/publisher>
        a                rdf:Property ;
        RDF2Graph:count  1 .

<http://www.biopax.org/release/biopax-level3.owl/Entity#displayName_n/n1>
        a                              RDF2Graph:TypeLink ;
        RDF2Graph:count                332022 ;
        RDF2Graph:forwardMultiplicity  rs:Zero-or-one ;
        RDF2Graph:reverseMultiplicity  RDF2Graph:x_n ;
        RDF2Graph:type                 <http://www.w3.org/2001/XMLSchema#string> .

<http://www.biopax.org/release/biopax-level3.owl/PhysicalEntity#cellularLocation_n>
        a                      RDF2Graph:ClassProperty ;
        RDF2Graph:linkTo       <http://www.biopax.org/release/biopax-level3.owl/PhysicalEntity#cellularLocation_n/n1> ;
        RDF2Graph:rdfProperty  <http://www.biopax.org/release/biopax-level3.owl#cellularLocation> .

<http://rdfs.org/ns/void/Dataset#sparqlEndPoint_n>
        a                      RDF2Graph:ClassProperty ;
        RDF2Graph:linkTo       <http://rdfs.org/ns/void/Dataset#sparqlEndPoint_n/n1> ;
        RDF2Graph:rdfProperty  <http://rdfs.org/ns/void#sparqlEndPoint> .

<http://www.biopax.org/release/biopax-level3.owl#dataSource>
        a                rdf:Property ;
        RDF2Graph:count  533050 .

<http://www.biopax.org/release/biopax-level3.owl#TemplateReaction>
        a                   RDF2Graph:Class ;
        rdfs:subClassOf     <http://www.biopax.org/release/biopax-level3.owl#Interaction> ;
        RDF2Graph:count     2121 ;
        RDF2Graph:property  <http://www.biopax.org/release/biopax-level3.owl/TemplateReaction#product_n> , <http://www.biopax.org/release/biopax-level3.owl/TemplateReaction#participant_n> .

<http://www.biopax.org/release/biopax-level3.owl#KPrime>
        a                RDF2Graph:ConceptClass ;
        rdfs:subClassOf  <http://www.biopax.org/release/biopax-level3.owl#UtilityClass> .

<http://www.biopax.org/release/biopax-level3.owl/TemplateReaction#participant_n/n1>
        a                              RDF2Graph:TypeLink ;
        RDF2Graph:count                2121 ;
        RDF2Graph:forwardMultiplicity  rs:Zero-or-one ;
        RDF2Graph:reverseMultiplicity  rs:Zero-or-many ;
        RDF2Graph:type                 <http://www.biopax.org/release/biopax-level3.owl#PhysicalEntity> .

<http://www.w3.org/2001/XMLSchema#integer>
        a       RDF2Graph:DataType .

<http://www.biopax.org/release/biopax-level3.owl#CellularLocationVocabulary>
        a                RDF2Graph:Class ;
        rdfs:subClassOf  <http://www.biopax.org/release/biopax-level3.owl#ControlledVocabulary> ;
        RDF2Graph:count  91 .

<http://purl.org/pav/2.0/version>
        a                rdf:Property ;
        RDF2Graph:count  1 .

<http://www.biopax.org/release/biopax-level3.owl#id>
        a                rdf:Property ;
        RDF2Graph:count  854610 .

<http://www.biopax.org/release/biopax-level3.owl#stoichiometricCoefficient>
        a                rdf:Property ;
        RDF2Graph:count  189893 .

<http://www.biopax.org/release/biopax-level3.owl/PublicationXref#title_n>
        a                      RDF2Graph:ClassProperty ;
        RDF2Graph:linkTo       <http://www.biopax.org/release/biopax-level3.owl/PublicationXref#title_n/n1> ;
        RDF2Graph:rdfProperty  <http://www.biopax.org/release/biopax-level3.owl#title> .

<http://www.biopax.org/release/biopax-level3.owl#EvidenceCodeVocabulary>
        a                RDF2Graph:Class ;
        rdfs:subClassOf  <http://www.biopax.org/release/biopax-level3.owl#ControlledVocabulary> ;
        RDF2Graph:count  17 .

<http://www.biopax.org/release/biopax-level3.owl/PublicationXref#title_n/n1>
        a                              RDF2Graph:TypeLink ;
        RDF2Graph:count                18367 ;
        RDF2Graph:forwardMultiplicity  rs:One-or-many ;
        RDF2Graph:reverseMultiplicity  RDF2Graph:x_n ;
        RDF2Graph:type                 <http://www.w3.org/2001/XMLSchema#string> .

<http://www.biopax.org/release/biopax-level3.owl#sequencePosition>
        a                rdf:Property ;
        RDF2Graph:count  460091 .

<http://rdfs.org/ns/void/Dataset/importedOn_n>
        a                      RDF2Graph:ClassProperty ;
        RDF2Graph:linkTo       <http://rdfs.org/ns/void/Dataset/importedOn_n/n1> ;
        RDF2Graph:rdfProperty  <http://purl.org/pav/2.0/importedOn> .

<http://www.biopax.org/release/biopax-level3.owl/Stoichiometry#physicalEntity_n/n1>
        a                              RDF2Graph:TypeLink ;
        RDF2Graph:count                189893 ;
        RDF2Graph:forwardMultiplicity  rs:Zero-or-one ;
        RDF2Graph:reverseMultiplicity  rs:Zero-or-many ;
        RDF2Graph:type                 <http://www.biopax.org/release/biopax-level3.owl#PhysicalEntity> .

<http://www.biopax.org/release/biopax-level3.owl/Xref#db_n/n1>
        a                              RDF2Graph:TypeLink ;
        RDF2Graph:count                171654 ;
        RDF2Graph:forwardMultiplicity  rs:Zero-or-one ;
        RDF2Graph:reverseMultiplicity  RDF2Graph:x_n ;
        RDF2Graph:type                 <http://www.w3.org/2001/XMLSchema#string> .

<http://www.biopax.org/release/biopax-level3.owl#participantStoichiometry>
        a                rdf:Property ;
        RDF2Graph:count  20082 .

<http://www.biopax.org/release/biopax-level3.owl/PublicationXref#year_n/n1>
        a                              RDF2Graph:TypeLink ;
        RDF2Graph:count                18144 ;
        RDF2Graph:forwardMultiplicity  rs:Zero-or-one ;
        RDF2Graph:reverseMultiplicity  RDF2Graph:none ;
        RDF2Graph:type                 <http://www.w3.org/2001/XMLSchema#integer> .

<http://www.biopax.org/release/biopax-level3.owl#EntityFeature>
        a                   RDF2Graph:Class ;
        rdfs:subClassOf     <http://www.biopax.org/release/biopax-level3.owl#UtilityClass> ;
        RDF2Graph:count     57 ;
        RDF2Graph:property  <http://www.biopax.org/release/biopax-level3.owl/EntityFeature#featureLocation_n> ;
        RDF2Graph:subClassOfInstanceCount
                261571 .

<http://www.biopax.org/release/biopax-level3.owl#idVersion>
        a                rdf:Property ;
        RDF2Graph:count  164392 .

<http://www.biopax.org/release/biopax-level3.owl/Conversion#left_n>
        a                      RDF2Graph:ClassProperty ;
        RDF2Graph:linkTo       <http://www.biopax.org/release/biopax-level3.owl/Conversion#left_n/n1> ;
        RDF2Graph:rdfProperty  <http://www.biopax.org/release/biopax-level3.owl#left> .

<http://www.biopax.org/release/biopax-level3.owl/PhysicalEntity#entityReference_n/n1>
        a                              RDF2Graph:TypeLink ;
        RDF2Graph:count                134883 ;
        RDF2Graph:forwardMultiplicity  rs:Zero-or-one ;
        RDF2Graph:reverseMultiplicity  rs:One-or-many ;
        RDF2Graph:type                 <http://www.biopax.org/release/biopax-level3.owl#EntityReference> .

<http://rdfs.org/ns/void/Dataset/homepage_n>
        a                      RDF2Graph:ClassProperty ;
        RDF2Graph:linkTo       <http://rdfs.org/ns/void/Dataset/homepage_n/n1> ;
        RDF2Graph:rdfProperty  <http://xmlns.com/foaf/0.1/homepage> .
