# Supplementary material for: RDF2Graph a tool to recover, understand and validate the ontology of an RDF resource
Source: J Biomed Semantics. 2015 Oct 23;6:39. doi: 10.1186/s13326-015-0038-9 (PMC4619317; doi:10.1186/s13326-015-0038-9)
Supplement: Additional file 1 — Output files. Each output format of the following RDF resources: i) the CHEBI database, ii) Reactome (Biopax level 3) database, iii) UniProt database, iv) SAPP. (1,572 kb) [file 13326_2015_38_MOESM1_ESM.gz › rdf/chebi.ttl]

@prefix rs:    <http://open-services.net/ns/core#> .
@prefix rdf:   <http://www.w3.org/1999/02/22-rdf-syntax-ns#> .
@prefix owl:   <http://www.w3.org/2002/07/owl#> .
@prefix rdfs:  <http://www.w3.org/2000/01/rdf-schema#> .
@prefix RDF2Graph: <http://ssb.wur.nl/RDF2Graph/> .

<http://www.w3.org/2002/07/owl/DatatypeProperty/description_n>
        a                      RDF2Graph:ClassProperty ;
        RDF2Graph:linkTo       <http://www.w3.org/2002/07/owl/DatatypeProperty/description_n/n2> ;
        RDF2Graph:rdfProperty  <http://purl.org/dc/elements/1.1/description> .

<http://rdf.ebi.ac.uk/terms/chembl/Document/date_n/n1>
        a                              RDF2Graph:TypeLink ;
        RDF2Graph:count                57118 ;
        RDF2Graph:forwardMultiplicity  rs:Zero-or-one ;
        RDF2Graph:reverseMultiplicity  RDF2Graph:none ;
        RDF2Graph:type                 <http://www.w3.org/2001/XMLSchema#integer> .

<http://rdf.ebi.ac.uk/terms/chembl#hasCLO>
        a                rdf:Property ;
        RDF2Graph:count  550 .

<http://rdf.ebi.ac.uk/terms/chembl/Substance#substanceType_n>
        a                      RDF2Graph:ClassProperty ;
        RDF2Graph:linkTo       <http://rdf.ebi.ac.uk/terms/chembl/Substance#substanceType_n/n1> ;
        RDF2Graph:rdfProperty  <http://rdf.ebi.ac.uk/terms/chembl#substanceType> .

<http://rdf.ebi.ac.uk/terms/chembl/CellLine#isCellLineForAssay_n>
        a                      RDF2Graph:ClassProperty ;
        RDF2Graph:linkTo       <http://rdf.ebi.ac.uk/terms/chembl/CellLine#isCellLineForAssay_n/n1> ;
        RDF2Graph:rdfProperty  <http://rdf.ebi.ac.uk/terms/chembl#isCellLineForAssay> .

<http://rdf.ebi.ac.uk/terms/chembl/ChEMBL#altLabel_n/n1>
        a                              RDF2Graph:TypeLink ;
        RDF2Graph:count                152541 ;
        RDF2Graph:forwardMultiplicity  rs:Zero-or-many ;
        RDF2Graph:reverseMultiplicity  RDF2Graph:x_n ;
        RDF2Graph:type                 <http://www.w3.org/2001/XMLSchema#string> .

<http://rdf.ebi.ac.uk/terms/chembl#ProteinNucleicAcidComplex>
        a                RDF2Graph:Class ;
        rdfs:subClassOf  <http://rdf.ebi.ac.uk/terms/chembl#Molecular> ;
        RDF2Graph:count  6 .

RDF2Graph:SourceNoTypeError
        a       owl:Class .

<http://semanticscience.org/resource/CHEMINF_000326#label_n/n18>
        a                              RDF2Graph:TypeLink ;
        RDF2Graph:count                100000 ;
        RDF2Graph:forwardMultiplicity  rs:Exactly-one ;
        RDF2Graph:reverseMultiplicity  RDF2Graph:x_1 ;
        RDF2Graph:type                 <http://www.w3.org/2001/XMLSchema#string> .

<http://semanticscience.org/resource/CHEMINF_000431>
        a                   RDF2Graph:Class ;
        RDF2Graph:count     1367111 ;
        RDF2Graph:property  <http://semanticscience.org/resource/CHEMINF_000431/SIO_000300_n> , <http://semanticscience.org/resource/CHEMINF_000431#label_n> .

<http://rdf.ebi.ac.uk/terms/chembl/Journal/shortTitle_n/n1>
        a                              RDF2Graph:TypeLink ;
        RDF2Graph:count                195 ;
        RDF2Graph:forwardMultiplicity  rs:Zero-or-one ;
        RDF2Graph:reverseMultiplicity  RDF2Graph:x_n ;
        RDF2Graph:type                 <http://www.w3.org/2001/XMLSchema#string> .

<http://rdf.ebi.ac.uk/terms/chembl/Activity#dataValidityComment_n/n1>
        a                              RDF2Graph:TypeLink ;
        RDF2Graph:count                100000 ;
        RDF2Graph:forwardMultiplicity  rs:Zero-or-one ;
        RDF2Graph:reverseMultiplicity  RDF2Graph:x_n ;
        RDF2Graph:type                 <http://www.w3.org/2001/XMLSchema#string> .

<http://rdf.ebi.ac.uk/terms/chembl/Substance/SIO_000008_n/n14>
        a                              RDF2Graph:TypeLink ;
        RDF2Graph:count                100124 ;
        RDF2Graph:forwardMultiplicity  rs:Zero-or-one ;
        RDF2Graph:reverseMultiplicity  rs:Zero-or-one ;
        RDF2Graph:type                 <http://semanticscience.org/resource/CHEMINF_000312> .

<http://rdf.ebi.ac.uk/terms/chembl#BindingSite>
        a                   RDF2Graph:Class ;
        rdfs:subClassOf     <http://rdf.ebi.ac.uk/terms/chembl#ChEMBL> ;
        RDF2Graph:count     2655 ;
        RDF2Graph:property  <http://rdf.ebi.ac.uk/terms/chembl/BindingSite#bindingSiteName_n> .

<http://rdf.ebi.ac.uk/terms/chembl#hasSource>
        a                rdf:Property ;
        RDF2Graph:count  1106285 .

<http://rdf.ebi.ac.uk/terms/chembl/Substance#hasDocument_n/n2>
        a                              RDF2Graph:TypeLink ;
        RDF2Graph:count                0 ;
        RDF2Graph:error                <http://rdf.ebi.ac.uk/terms/chembl/Substance#hasDocument_n/n2_error_n> ;
        RDF2Graph:forwardMultiplicity  RDF2Graph:none ;
        RDF2Graph:reverseMultiplicity  RDF2Graph:none ;
        RDF2Graph:type                 RDF2Graph:invalid .

<http://rdf.ebi.ac.uk/terms/chembl/ChEMBL#altLabel_n>
        a                      RDF2Graph:ClassProperty ;
        RDF2Graph:linkTo       <http://rdf.ebi.ac.uk/terms/chembl/ChEMBL#altLabel_n/n1> ;
        RDF2Graph:rdfProperty  <http://www.w3.org/2004/02/skos/core#altLabel> .

<http://rdf.ebi.ac.uk/terms/chembl/Substance/SIO_000008_n/n9>
        a                              RDF2Graph:TypeLink ;
        RDF2Graph:count                100122 ;
        RDF2Graph:forwardMultiplicity  rs:Zero-or-one ;
        RDF2Graph:reverseMultiplicity  rs:Zero-or-one ;
        RDF2Graph:type                 <http://semanticscience.org/resource/CHEMINF_000321> .

<http://semanticscience.org/resource/CHEMINF_000305#label_n/n5>
        a                              RDF2Graph:TypeLink ;
        RDF2Graph:count                100000 ;
        RDF2Graph:forwardMultiplicity  rs:Exactly-one ;
        RDF2Graph:reverseMultiplicity  RDF2Graph:x_1 ;
        RDF2Graph:type                 <http://www.w3.org/2001/XMLSchema#string> .

<http://rdf.ebi.ac.uk/terms/chembl/Mechanism#mechanismDescription_n/n1>
        a                              RDF2Graph:TypeLink ;
        RDF2Graph:count                2239 ;
        RDF2Graph:forwardMultiplicity  rs:Exactly-one ;
        RDF2Graph:reverseMultiplicity  RDF2Graph:x_n ;
        RDF2Graph:type                 <http://www.w3.org/2001/XMLSchema#string> .

<http://rdf.ebi.ac.uk/terms/chembl/Substance#moleculeXref_n/n1>
        a                              RDF2Graph:TypeLink ;
        RDF2Graph:count                827299 ;
        RDF2Graph:forwardMultiplicity  rs:Zero-or-many ;
        RDF2Graph:reverseMultiplicity  rs:Zero-or-many ;
        RDF2Graph:type                 <http://rdf.ebi.ac.uk/terms/chembl#MoleculeDbRef> .

<http://semanticscience.org/resource/CHEMINF_000323/SIO_000300_n>
        a                      RDF2Graph:ClassProperty ;
        RDF2Graph:linkTo       <http://semanticscience.org/resource/CHEMINF_000323/SIO_000300_n/n16> ;
        RDF2Graph:rdfProperty  <http://semanticscience.org/resource/SIO_000300> .

<http://rdf.ebi.ac.uk/terms/chembl#isTargetForCellLine>
        a                rdf:Property ;
        RDF2Graph:count  1624 .

<http://semanticscience.org/resource/CHEMINF_000350/SIO_000300_n>
        a                      RDF2Graph:ClassProperty ;
        RDF2Graph:linkTo       <http://semanticscience.org/resource/CHEMINF_000350/SIO_000300_n/n5> ;
        RDF2Graph:rdfProperty  <http://semanticscience.org/resource/SIO_000300> .

<http://www.w3.org/2001/XMLSchema#double>
        a       RDF2Graph:DataType .

<http://rdf.ebi.ac.uk/terms/chembl#isBiotherapeutic>
        a                rdf:Property ;
        RDF2Graph:count  817 .

<http://rdf.ebi.ac.uk/terms/chembl#hasParentMolecule>
        a                rdf:Property ;
        RDF2Graph:count  74277 .

<http://purl.org/dc/terms/description>
        a                rdf:Property ;
        RDF2Graph:count  1115417 .

<http://rdf.ebi.ac.uk/terms/chembl#assayCellType>
        a                rdf:Property ;
        RDF2Graph:count  172547 .

<http://rdf.ebi.ac.uk/terms/chembl/Assay#assayCategory_n>
        a                      RDF2Graph:ClassProperty ;
        RDF2Graph:linkTo       <http://rdf.ebi.ac.uk/terms/chembl/Assay#assayCategory_n/n1> ;
        RDF2Graph:rdfProperty  <http://rdf.ebi.ac.uk/terms/chembl#assayCategory> .

<http://semanticscience.org/resource/CHEMINF_000321/SIO_000300_n/n15>
        a                              RDF2Graph:TypeLink ;
        RDF2Graph:count                100000 ;
        RDF2Graph:forwardMultiplicity  rs:Exactly-one ;
        RDF2Graph:reverseMultiplicity  RDF2Graph:none ;
        RDF2Graph:type                 <http://www.w3.org/2001/XMLSchema#double> .

<http://rdf.ebi.ac.uk/terms/chembl/Substance#moleculeXref_n>
        a                      RDF2Graph:ClassProperty ;
        RDF2Graph:linkTo       <http://rdf.ebi.ac.uk/terms/chembl/Substance#moleculeXref_n/n3> , <http://rdf.ebi.ac.uk/terms/chembl/Substance#moleculeXref_n/n2> , <http://rdf.ebi.ac.uk/terms/chembl/Substance#moleculeXref_n/n1> ;
        RDF2Graph:rdfProperty  <http://rdf.ebi.ac.uk/terms/chembl#moleculeXref> .

<http://rdf.ebi.ac.uk/terms/chembl#SubCellular>
        a                RDF2Graph:Class ;
        rdfs:subClassOf  <http://rdf.ebi.ac.uk/terms/chembl#NonMolecular> ;
        RDF2Graph:count  9 .

<http://rdf.ebi.ac.uk/terms/chembl#ADMET>
        a                RDF2Graph:Class ;
        rdfs:subClassOf  <http://rdf.ebi.ac.uk/terms/chembl#UndefinedTarget> ;
        RDF2Graph:count  1 .

<http://rdf.ebi.ac.uk/terms/chembl/Activity#standardUnits_n>
        a                      RDF2Graph:ClassProperty ;
        RDF2Graph:linkTo       <http://rdf.ebi.ac.uk/terms/chembl/Activity#standardUnits_n/n1> ;
        RDF2Graph:rdfProperty  <http://rdf.ebi.ac.uk/terms/chembl#standardUnits> .

<http://semanticscience.org/resource/CHEMINF_000113/SIO_000300_n>
        a                      RDF2Graph:ClassProperty ;
        RDF2Graph:linkTo       <http://semanticscience.org/resource/CHEMINF_000113/SIO_000300_n/n1> ;
        RDF2Graph:rdfProperty  <http://semanticscience.org/resource/SIO_000300> .

<http://rdf.ebi.ac.uk/terms/chembl/ChEMBL#subClassOf_n>
        a                      RDF2Graph:ClassProperty ;
        RDF2Graph:linkTo       <http://rdf.ebi.ac.uk/terms/chembl/ChEMBL#subClassOf_n/n1> ;
        RDF2Graph:rdfProperty  rdfs:subClassOf .

<http://semanticscience.org/resource/CHEMINF_000042/SIO_000300_n>
        a                      RDF2Graph:ClassProperty ;
        RDF2Graph:linkTo       <http://semanticscience.org/resource/CHEMINF_000042/SIO_000300_n/n23> ;
        RDF2Graph:rdfProperty  <http://semanticscience.org/resource/SIO_000300> .

<http://rdf.ebi.ac.uk/terms/chembl/ChEMBL#hasMolecule_n/n1>
        a                              RDF2Graph:TypeLink ;
        RDF2Graph:count                274425 ;
        RDF2Graph:forwardMultiplicity  rs:Zero-or-many ;
        RDF2Graph:reverseMultiplicity  rs:Zero-or-many ;
        RDF2Graph:type                 <http://rdf.ebi.ac.uk/terms/chembl#Substance> .

<http://rdf.ebi.ac.uk/terms/chembl#targetConfScore>
        a                rdf:Property ;
        RDF2Graph:count  954573 .

<http://rdf.ebi.ac.uk/terms/chembl/Activity#hasQUDT_n/n1>
        a                              RDF2Graph:TypeLink ;
        RDF2Graph:count                100000 ;
        RDF2Graph:forwardMultiplicity  rs:Zero-or-one ;
        RDF2Graph:reverseMultiplicity  RDF2Graph:x_n ;
        RDF2Graph:type                 RDF2Graph:externalref .

<http://rdf.ebi.ac.uk/terms/chembl/Activity#standardType_n/n1>
        a                              RDF2Graph:TypeLink ;
        RDF2Graph:count                100000 ;
        RDF2Graph:forwardMultiplicity  rs:Zero-or-one ;
        RDF2Graph:reverseMultiplicity  RDF2Graph:x_n ;
        RDF2Graph:type                 <http://www.w3.org/2001/XMLSchema#string> .

<http://rdf.ebi.ac.uk/terms/chembl#Source>
        a                RDF2Graph:Class ;
        rdfs:subClassOf  <http://rdf.ebi.ac.uk/terms/chembl#ChEMBL> ;
        RDF2Graph:count  26 .

RDF2Graph:status  a                RDF2Graph:Status ;
        RDF2Graph:stepDone         "executeSimplify"^^<http://www.w3.org/2001/XMLSchema#string> , "recoveryDone"^^<http://www.w3.org/2001/XMLSchema#string> ;
        RDF2Graph:updatePerformed  "clean7_removeAllShapeProps2.txt"^^<http://www.w3.org/2001/XMLSchema#string> , "clean6_removeAllShapeProps1.txt"^^<http://www.w3.org/2001/XMLSchema#string> , "clean8_insertConceptClasses2.txt"^^<http://www.w3.org/2001/XMLSchema#string> , "clean8_insertConceptClasses1.txt"^^<http://www.w3.org/2001/XMLSchema#string> , "clean2_project2.txt"^^<http://www.w3.org/2001/XMLSchema#string> , "clean2_project1.txt"^^<http://www.w3.org/2001/XMLSchema#string> .

<http://rdf.ebi.ac.uk/terms/chembl/Substance#hasDocument_n/n2_error_n>
        a       RDF2Graph:DestNoTypeError .

<http://rdf.ebi.ac.uk/terms/chembl#hasMolecule_error>
        a                RDF2Graph:SourceNoTypeError ;
        RDF2Graph:count  2992 .

<http://rdf.ebi.ac.uk/terms/chembl#ReactomeRef>
        a                RDF2Graph:Class ;
        rdfs:subClassOf  <http://rdf.ebi.ac.uk/terms/chembl#TargetCmptDbRef> ;
        RDF2Graph:count  85 .

<http://semanticscience.org/resource/CHEMINF_000198#label_n>
        a                      RDF2Graph:ClassProperty ;
        RDF2Graph:linkTo       <http://semanticscience.org/resource/CHEMINF_000198#label_n/n19> ;
        RDF2Graph:rdfProperty  rdfs:label .

<http://rdf.ebi.ac.uk/terms/chembl#hasCellLine>
        a                rdf:Property ;
        RDF2Graph:count  170189 .

<http://rdf.ebi.ac.uk/terms/chembl/Substance#hasMechanism_n/n1>
        a                              RDF2Graph:TypeLink ;
        RDF2Graph:count                2239 ;
        RDF2Graph:forwardMultiplicity  rs:Zero-or-many ;
        RDF2Graph:reverseMultiplicity  rs:Zero-or-one ;
        RDF2Graph:type                 <http://rdf.ebi.ac.uk/terms/chembl#Mechanism> .

<http://rdf.ebi.ac.uk/terms/chembl#mechanismActionType>
        a                rdf:Property ;
        RDF2Graph:count  2131 .

<http://semanticscience.org/resource/CHEMINF_000430/SIO_000300_n>
        a                      RDF2Graph:ClassProperty ;
        RDF2Graph:linkTo       <http://semanticscience.org/resource/CHEMINF_000430/SIO_000300_n/n21> ;
        RDF2Graph:rdfProperty  <http://semanticscience.org/resource/SIO_000300> .

<http://semanticscience.org/resource/CHEMINF_000305/SIO_000300_n>
        a                      RDF2Graph:ClassProperty ;
        RDF2Graph:linkTo       <http://semanticscience.org/resource/CHEMINF_000305/SIO_000300_n/n4> ;
        RDF2Graph:rdfProperty  <http://semanticscience.org/resource/SIO_000300> .

<http://purl.org/ontology/bibo/volume>
        a                rdf:Property ;
        RDF2Graph:count  57028 .

<http://rdf.ebi.ac.uk/terms/chembl/Substance/SIO_000008_n/n4>
        a                              RDF2Graph:TypeLink ;
        RDF2Graph:count                105774 ;
        RDF2Graph:forwardMultiplicity  rs:Zero-or-one ;
        RDF2Graph:reverseMultiplicity  rs:Zero-or-one ;
        RDF2Graph:type                 <http://semanticscience.org/resource/CHEMINF_000042> .

<http://rdf.ebi.ac.uk/terms/chembl#SureChemRef>
        a                RDF2Graph:Class ;
        rdfs:subClassOf  <http://rdf.ebi.ac.uk/terms/chembl#MoleculeDbRef> ;
        RDF2Graph:count  244772 .

<http://rdf.ebi.ac.uk/terms/chembl/ProteinTarget#relSubsetOf_n/n1>
        a                              RDF2Graph:TypeLink ;
        RDF2Graph:count                1595 ;
        RDF2Graph:forwardMultiplicity  rs:Zero-or-many ;
        RDF2Graph:reverseMultiplicity  rs:Zero-or-many ;
        RDF2Graph:type                 <http://rdf.ebi.ac.uk/terms/chembl#ProteinTarget> .

<http://rdf.ebi.ac.uk/terms/chembl#MicadRef>
        a                RDF2Graph:Class ;
        rdfs:subClassOf  <http://rdf.ebi.ac.uk/terms/chembl#TargetCmptDbRef> ;
        RDF2Graph:count  372 .

<http://semanticscience.org/resource/CHEMINF_000311>
        a                   RDF2Graph:Class ;
        RDF2Graph:count     1367111 ;
        RDF2Graph:property  <http://semanticscience.org/resource/CHEMINF_000311/SIO_000300_n> , <http://semanticscience.org/resource/CHEMINF_000311#label_n> .

<http://rdf.ebi.ac.uk/terms/chembl#ProteinFamily>
        a                RDF2Graph:Class ;
        rdfs:subClassOf  <http://rdf.ebi.ac.uk/terms/chembl#ProteinTarget> ;
        RDF2Graph:count  213 .

<http://rdf.ebi.ac.uk/terms/chembl#ProteinMolecule>
        a                RDF2Graph:Class ;
        rdfs:subClassOf  <http://rdf.ebi.ac.uk/terms/chembl#Biological> ;
        RDF2Graph:count  492 .

<http://rdf.ebi.ac.uk/terms/chembl/ProteinClassification#narrower_n/n1>
        a                              RDF2Graph:TypeLink ;
        RDF2Graph:count                756 ;
        RDF2Graph:forwardMultiplicity  rs:Zero-or-many ;
        RDF2Graph:reverseMultiplicity  rs:Zero-or-one ;
        RDF2Graph:type                 <http://rdf.ebi.ac.uk/terms/chembl#ProteinClassification> .

<http://rdf.ebi.ac.uk/terms/chembl#PharmgkbRef>
        a                RDF2Graph:Class ;
        rdfs:subClassOf  <http://rdf.ebi.ac.uk/terms/chembl#TargetCmptDbRef> ;
        RDF2Graph:count  2546 .

<http://www.w3.org/2004/02/skos/core#broader>
        a                rdf:Property ;
        RDF2Graph:count  756 .

<http://rdf.ebi.ac.uk/terms/chembl/Substance/SIO_000008_n/n21>
        a                              RDF2Graph:TypeLink ;
        RDF2Graph:count                105656 ;
        RDF2Graph:forwardMultiplicity  rs:Zero-or-one ;
        RDF2Graph:reverseMultiplicity  rs:Zero-or-one ;
        RDF2Graph:type                 <http://semanticscience.org/resource/CHEMINF_000113> .

<http://rdf.ebi.ac.uk/terms/chembl#ProteinComplexGroup>
        a                RDF2Graph:Class ;
        rdfs:subClassOf  <http://rdf.ebi.ac.uk/terms/chembl#ProteinTarget> ;
        RDF2Graph:count  43 .

<http://rdf.ebi.ac.uk/terms/chembl/Assay#assayXref_n/n1>
        a                              RDF2Graph:TypeLink ;
        RDF2Graph:count                2382 ;
        RDF2Graph:forwardMultiplicity  rs:Zero-or-one ;
        RDF2Graph:reverseMultiplicity  rs:Exactly-one ;
        RDF2Graph:type                 <http://rdf.ebi.ac.uk/terms/chembl#PubchemBioassayRef> .

<http://rdf.ebi.ac.uk/terms/chembl#assayCategory>
        a                rdf:Property ;
        RDF2Graph:count  2382 .

<http://rdf.ebi.ac.uk/terms/chembl/ProteinTarget#relHasSubset_n>
        a                      RDF2Graph:ClassProperty ;
        RDF2Graph:linkTo       <http://rdf.ebi.ac.uk/terms/chembl/ProteinTarget#relHasSubset_n/n1> ;
        RDF2Graph:rdfProperty  <http://rdf.ebi.ac.uk/terms/chembl#relHasSubset> .

<http://semanticscience.org/resource/CHEMINF_000431/SIO_000300_n>
        a                      RDF2Graph:ClassProperty ;
        RDF2Graph:linkTo       <http://semanticscience.org/resource/CHEMINF_000431/SIO_000300_n/n22> ;
        RDF2Graph:rdfProperty  <http://semanticscience.org/resource/SIO_000300> .

<http://semanticscience.org/resource/CHEMINF_000323>
        a                   RDF2Graph:Class ;
        RDF2Graph:count     1354343 ;
        RDF2Graph:property  <http://semanticscience.org/resource/CHEMINF_000323/SIO_000300_n> , <http://semanticscience.org/resource/CHEMINF_000323#label_n> .

<http://rdf.ebi.ac.uk/terms/chembl#ProteinTarget>
        a                   RDF2Graph:Class ;
        rdfs:subClassOf     <http://rdf.ebi.ac.uk/terms/chembl#Molecular> ;
        RDF2Graph:property  <http://rdf.ebi.ac.uk/terms/chembl/ProteinTarget#relOverlapsWith_n> , <http://rdf.ebi.ac.uk/terms/chembl/ProteinTarget#relSubsetOf_n> , <http://rdf.ebi.ac.uk/terms/chembl/ProteinTarget#relEquivalentTo_n> , <http://rdf.ebi.ac.uk/terms/chembl/ProteinTarget#relHasSubset_n> ;
        RDF2Graph:subClassOfInstanceCount
                6478 .

<http://rdf.ebi.ac.uk/terms/chembl#GoComponentRef>
        a                RDF2Graph:Class ;
        rdfs:subClassOf  <http://rdf.ebi.ac.uk/terms/chembl#TargetCmptDbRef> ;
        RDF2Graph:count  891 .

<http://rdf.ebi.ac.uk/terms/chembl#UnknownTarget>
        a                RDF2Graph:Class ;
        rdfs:subClassOf  <http://rdf.ebi.ac.uk/terms/chembl#UndefinedTarget> ;
        RDF2Graph:count  18 .

<http://rdf.ebi.ac.uk/terms/chembl#CellLineTarget>
        a                   RDF2Graph:Class ;
        rdfs:subClassOf     <http://rdf.ebi.ac.uk/terms/chembl#NonMolecular> ;
        RDF2Graph:count     1633 ;
        RDF2Graph:property  <http://rdf.ebi.ac.uk/terms/chembl/CellLineTarget#isTargetForCellLine_n> .

<http://rdf.ebi.ac.uk/terms/chembl/Activity#standardUnits_n/n1>
        a                              RDF2Graph:TypeLink ;
        RDF2Graph:count                100000 ;
        RDF2Graph:forwardMultiplicity  rs:Zero-or-one ;
        RDF2Graph:reverseMultiplicity  RDF2Graph:x_n ;
        RDF2Graph:type                 <http://www.w3.org/2001/XMLSchema#string> .

<http://rdf.ebi.ac.uk/terms/chembl#[:]>
        a                   RDF2Graph:Class ;
        RDF2Graph:count     5906 ;
        RDF2Graph:property  <http://rdf.ebi.ac.uk/terms/chembl/[:]#label_n> .

<http://rdf.ebi.ac.uk/terms/chembl/ChEMBL#proteinSequence_n/n1>
        a                              RDF2Graph:TypeLink ;
        RDF2Graph:count                7195 ;
        RDF2Graph:forwardMultiplicity  rs:Exactly-one ;
        RDF2Graph:reverseMultiplicity  RDF2Graph:x_n ;
        RDF2Graph:type                 <http://www.w3.org/2001/XMLSchema#string> .

<http://www.w3.org/2002/07/owl/Class/description_n>
        a                      RDF2Graph:ClassProperty ;
        RDF2Graph:linkTo       <http://www.w3.org/2002/07/owl/Class/description_n/n1> ;
        RDF2Graph:rdfProperty  <http://purl.org/dc/elements/1.1/description> .

<http://rdf.ebi.ac.uk/terms/chembl#hasBioComponent>
        a                rdf:Property ;
        RDF2Graph:count  462 .

<http://rdf.ebi.ac.uk/terms/chembl#CansarTargetRef>
        a                RDF2Graph:Class ;
        rdfs:subClassOf  <http://rdf.ebi.ac.uk/terms/chembl#TargetCmptDbRef> ;
        RDF2Graph:count  4163 .

<http://semanticscience.org/resource/CHEMINF_000018/SIO_000300_n>
        a                      RDF2Graph:ClassProperty ;
        RDF2Graph:linkTo       <http://semanticscience.org/resource/CHEMINF_000018/SIO_000300_n/n3> ;
        RDF2Graph:rdfProperty  <http://semanticscience.org/resource/SIO_000300> .

<http://rdf.ebi.ac.uk/terms/chembl/Assay#hasCellLine_n/n1>
        a                              RDF2Graph:TypeLink ;
        RDF2Graph:count                100000 ;
        RDF2Graph:forwardMultiplicity  rs:Zero-or-one ;
        RDF2Graph:reverseMultiplicity  rs:Zero-or-many ;
        RDF2Graph:type                 <http://rdf.ebi.ac.uk/terms/chembl#CellLine> .

<http://rdf.ebi.ac.uk/terms/chembl#classPath>
        a                rdf:Property ;
        RDF2Graph:count  757 .

<http://rdf.ebi.ac.uk/terms/chembl/CellLineTarget#isTargetForCellLine_n/n1>
        a                              RDF2Graph:TypeLink ;
        RDF2Graph:count                1624 ;
        RDF2Graph:forwardMultiplicity  rs:Zero-or-one ;
        RDF2Graph:reverseMultiplicity  rs:Zero-or-many ;
        RDF2Graph:type                 <http://rdf.ebi.ac.uk/terms/chembl#CellLine> .

<http://rdf.ebi.ac.uk/terms/chembl/Substance#hasChildMolecule_n>
        a                      RDF2Graph:ClassProperty ;
        RDF2Graph:linkTo       <http://rdf.ebi.ac.uk/terms/chembl/Substance#hasChildMolecule_n/n1> ;
        RDF2Graph:rdfProperty  <http://rdf.ebi.ac.uk/terms/chembl#hasChildMolecule> .

<http://rdf.ebi.ac.uk/terms/chembl#BioComponent>
        a                RDF2Graph:Class ;
        rdfs:subClassOf  <http://rdf.ebi.ac.uk/terms/chembl#ChEMBL> ;
        RDF2Graph:count  396 .

<http://rdf.ebi.ac.uk/terms/chembl#hasEFO>
        a                rdf:Property ;
        RDF2Graph:count  288 .

<http://purl.org/ontology/bibo/pageEnd>
        a                rdf:Property ;
        RDF2Graph:count  57111 .

<http://rdf.ebi.ac.uk/terms/chembl#SmallMoleculeTarget>
        a                RDF2Graph:Class ;
        rdfs:subClassOf  <http://rdf.ebi.ac.uk/terms/chembl#Molecular> ;
        RDF2Graph:count  20 .

<http://rdf.ebi.ac.uk/terms/chembl/Document/volume_n>
        a                      RDF2Graph:ClassProperty ;
        RDF2Graph:linkTo       <http://rdf.ebi.ac.uk/terms/chembl/Document/volume_n/n1> ;
        RDF2Graph:rdfProperty  <http://purl.org/ontology/bibo/volume> .

<http://semanticscience.org/resource/CHEMINF_000305>
        a                   RDF2Graph:Class ;
        RDF2Graph:count     1367111 ;
        RDF2Graph:property  <http://semanticscience.org/resource/CHEMINF_000305/SIO_000300_n> , <http://semanticscience.org/resource/CHEMINF_000305#label_n> .

<http://semanticscience.org/resource/CHEMINF_000305#label_n>
        a                      RDF2Graph:ClassProperty ;
        RDF2Graph:linkTo       <http://semanticscience.org/resource/CHEMINF_000305#label_n/n5> ;
        RDF2Graph:rdfProperty  rdfs:label .

<http://semanticscience.org/resource/CHEMINF_000300#label_n>
        a                      RDF2Graph:ClassProperty ;
        RDF2Graph:linkTo       <http://semanticscience.org/resource/CHEMINF_000300#label_n/n21> ;
        RDF2Graph:rdfProperty  rdfs:label .

<http://rdf.ebi.ac.uk/terms/chembl/ChEMBL#chemblId_n>
        a                      RDF2Graph:ClassProperty ;
        RDF2Graph:linkTo       <http://rdf.ebi.ac.uk/terms/chembl/ChEMBL#chemblId_n/n1> ;
        RDF2Graph:rdfProperty  <http://rdf.ebi.ac.uk/terms/chembl#chemblId> .

<http://rdf.ebi.ac.uk/terms/chembl#hasMechanism>
        a                rdf:Property ;
        RDF2Graph:count  2239 .

<http://rdf.ebi.ac.uk/terms/chembl/ChEMBL#hasTarget_n>
        a                      RDF2Graph:ClassProperty ;
        RDF2Graph:linkTo       <http://rdf.ebi.ac.uk/terms/chembl/ChEMBL#hasTarget_n/n1> ;
        RDF2Graph:rdfProperty  <http://rdf.ebi.ac.uk/terms/chembl#hasTarget> .

<http://rdf.ebi.ac.uk/terms/chembl/Substance#exactMatch_n/n2>
        a                              RDF2Graph:TypeLink ;
        RDF2Graph:count                7924 ;
        RDF2Graph:forwardMultiplicity  rs:Zero-or-one ;
        RDF2Graph:reverseMultiplicity  RDF2Graph:x_n ;
        RDF2Graph:type                 RDF2Graph:externalref .

<http://rdf.ebi.ac.uk/terms/chembl/Molecular#isSpeciesGroup_n>
        a                      RDF2Graph:ClassProperty ;
        RDF2Graph:linkTo       <http://rdf.ebi.ac.uk/terms/chembl/Molecular#isSpeciesGroup_n/n1> ;
        RDF2Graph:rdfProperty  <http://rdf.ebi.ac.uk/terms/chembl#isSpeciesGroup> .

<http://rdf.ebi.ac.uk/terms/chembl/Activity#standardValue_n/n1>
        a                              RDF2Graph:TypeLink ;
        RDF2Graph:count                100000 ;
        RDF2Graph:forwardMultiplicity  rs:Zero-or-one ;
        RDF2Graph:reverseMultiplicity  RDF2Graph:none ;
        RDF2Graph:type                 <http://www.w3.org/2001/XMLSchema#double> .

<http://rdf.ebi.ac.uk/terms/chembl/Activity#dataValidityIssue_n>
        a                      RDF2Graph:ClassProperty ;
        RDF2Graph:linkTo       <http://rdf.ebi.ac.uk/terms/chembl/Activity#dataValidityIssue_n/n1> ;
        RDF2Graph:rdfProperty  <http://rdf.ebi.ac.uk/terms/chembl#dataValidityIssue> .

<http://rdf.ebi.ac.uk/terms/chembl/CellLine#isCellLineForAssay_n/n1>
        a                              RDF2Graph:TypeLink ;
        RDF2Graph:count                100000 ;
        RDF2Graph:forwardMultiplicity  rs:Zero-or-many ;
        RDF2Graph:reverseMultiplicity  rs:Zero-or-one ;
        RDF2Graph:type                 <http://rdf.ebi.ac.uk/terms/chembl#Assay> .

<http://semanticscience.org/resource/CHEMINF_000218/SIO_000300_n/n24>
        a                              RDF2Graph:TypeLink ;
        RDF2Graph:count                100000 ;
        RDF2Graph:forwardMultiplicity  rs:Exactly-one ;
        RDF2Graph:reverseMultiplicity  RDF2Graph:none ;
        RDF2Graph:type                 <http://www.w3.org/2001/XMLSchema#double> .

<http://purl.org/ontology/bibo/doi>
        a                rdf:Property ;
        RDF2Graph:count  7206 .

<http://rdf.ebi.ac.uk/terms/chembl#cellosaurusId>
        a                rdf:Property ;
        RDF2Graph:count  833 .

<http://semanticscience.org/resource/CHEMINF_000311#label_n/n10>
        a                              RDF2Graph:TypeLink ;
        RDF2Graph:count                100000 ;
        RDF2Graph:forwardMultiplicity  rs:Exactly-one ;
        RDF2Graph:reverseMultiplicity  RDF2Graph:x_1 ;
        RDF2Graph:type                 <http://www.w3.org/2001/XMLSchema#string> .

<http://purl.org/ontology/bibo/issn>
        a                rdf:Property ;
        RDF2Graph:count  175 .

<http://rdf.ebi.ac.uk/terms/chembl/Activity#publishedValue_n>
        a                      RDF2Graph:ClassProperty ;
        RDF2Graph:linkTo       <http://rdf.ebi.ac.uk/terms/chembl/Activity#publishedValue_n/n1> ;
        RDF2Graph:rdfProperty  <http://rdf.ebi.ac.uk/terms/chembl#publishedValue> .

<http://semanticscience.org/resource/CHEMINF_000300#label_n/n21>
        a                              RDF2Graph:TypeLink ;
        RDF2Graph:count                100000 ;
        RDF2Graph:forwardMultiplicity  rs:Exactly-one ;
        RDF2Graph:reverseMultiplicity  RDF2Graph:x_1 ;
        RDF2Graph:type                 <http://www.w3.org/2001/XMLSchema#string> .

<http://rdf.ebi.ac.uk/terms/chembl#standardType>
        a                rdf:Property ;
        RDF2Graph:count  12843287 .

<http://semanticscience.org/resource/CHEMINF_000326/SIO_000300_n/n17>
        a                              RDF2Graph:TypeLink ;
        RDF2Graph:count                100000 ;
        RDF2Graph:forwardMultiplicity  rs:Exactly-one ;
        RDF2Graph:reverseMultiplicity  RDF2Graph:x_n ;
        RDF2Graph:type                 <http://www.w3.org/2001/XMLSchema#string> .

<http://rdf.ebi.ac.uk/terms/chembl/Substance/SIO_000008_n/n15>
        a                              RDF2Graph:TypeLink ;
        RDF2Graph:count                100124 ;
        RDF2Graph:forwardMultiplicity  rs:Zero-or-one ;
        RDF2Graph:reverseMultiplicity  rs:Zero-or-one ;
        RDF2Graph:type                 <http://semanticscience.org/resource/CHEMINF_000311> .

<http://semanticscience.org/resource/CHEMINF_000317>
        a                   RDF2Graph:Class ;
        RDF2Graph:count     1367111 ;
        RDF2Graph:property  <http://semanticscience.org/resource/CHEMINF_000317/SIO_000300_n> , <http://semanticscience.org/resource/CHEMINF_000317#label_n> .

<http://rdf.ebi.ac.uk/terms/chembl#KeggLigandRef>
        a                RDF2Graph:Class ;
        rdfs:subClassOf  <http://rdf.ebi.ac.uk/terms/chembl#MoleculeDbRef> ;
        RDF2Graph:count  6178 .

<http://rdf.ebi.ac.uk/terms/chembl#hasChildMolecule>
        a                rdf:Property ;
        RDF2Graph:count  74277 .

<http://rdf.ebi.ac.uk/terms/chembl#taxonomy>
        a                rdf:Property ;
        RDF2Graph:count  1996844 ;
        RDF2Graph:error  <http://rdf.ebi.ac.uk/terms/chembl/ChEMBL#taxonomy_n/n1_error_n> .

<http://rdf.ebi.ac.uk/terms/chembl/Substance#moleculeXref_n/n2>
        a                              RDF2Graph:TypeLink ;
        RDF2Graph:count                5906 ;
        RDF2Graph:forwardMultiplicity  rs:Zero-or-many ;
        RDF2Graph:reverseMultiplicity  rs:Zero-or-one ;
        RDF2Graph:type                 <http://rdf.ebi.ac.uk/terms/chembl#[:]> .

<http://rdf.ebi.ac.uk/terms/chembl/Journal/eissn_n/n1>
        a                              RDF2Graph:TypeLink ;
        RDF2Graph:count                165 ;
        RDF2Graph:forwardMultiplicity  rs:Zero-or-one ;
        RDF2Graph:reverseMultiplicity  RDF2Graph:x_n ;
        RDF2Graph:type                 <http://www.w3.org/2001/XMLSchema#string> .

<http://semanticscience.org/resource/SIO_000300>
        a                rdf:Property ;
        RDF2Graph:count  31903143 .

<http://rdf.ebi.ac.uk/terms/chembl#UndefinedSubstance>
        a                RDF2Graph:Class ;
        rdfs:subClassOf  <http://rdf.ebi.ac.uk/terms/chembl#Substance> ;
        RDF2Graph:subClassOfInstanceCount
                7194 .

<http://rdf.ebi.ac.uk/terms/chembl/CellLineTarget#isTargetForCellLine_n>
        a                      RDF2Graph:ClassProperty ;
        RDF2Graph:linkTo       <http://rdf.ebi.ac.uk/terms/chembl/CellLineTarget#isTargetForCellLine_n/n1> ;
        RDF2Graph:rdfProperty  <http://rdf.ebi.ac.uk/terms/chembl#isTargetForCellLine> .

<http://rdf.ebi.ac.uk/terms/chembl/Activity#BAO_0000208_n/n1>
        a                              RDF2Graph:TypeLink ;
        RDF2Graph:count                100000 ;
        RDF2Graph:forwardMultiplicity  rs:Exactly-one ;
        RDF2Graph:reverseMultiplicity  RDF2Graph:x_n ;
        RDF2Graph:type                 RDF2Graph:externalref .

<http://rdf.ebi.ac.uk/terms/chembl#Metal>
        a                RDF2Graph:Class ;
        rdfs:subClassOf  <http://rdf.ebi.ac.uk/terms/chembl#Molecular> ;
        RDF2Graph:count  8 .

<http://rdf.ebi.ac.uk/terms/chembl/BindingSite#bindingSiteName_n>
        a                      RDF2Graph:ClassProperty ;
        RDF2Graph:linkTo       <http://rdf.ebi.ac.uk/terms/chembl/BindingSite#bindingSiteName_n/n1> ;
        RDF2Graph:rdfProperty  <http://rdf.ebi.ac.uk/terms/chembl#bindingSiteName> .

<http://rdf.ebi.ac.uk/terms/chembl#IbmPatentRef>
        a                RDF2Graph:Class ;
        rdfs:subClassOf  <http://rdf.ebi.ac.uk/terms/chembl#MoleculeDbRef> ;
        RDF2Graph:count  147570 .

<http://rdf.ebi.ac.uk/terms/chembl#IbmPatentStructureRef>
        a                RDF2Graph:Class ;
        rdfs:subClassOf  <http://rdf.ebi.ac.uk/terms/chembl#MoleculeDbRef> ;
        RDF2Graph:count  71042 .

<http://rdf.ebi.ac.uk/terms/chembl#PubchemBioassayRef>
        a                RDF2Graph:Class ;
        rdfs:subClassOf  <http://rdf.ebi.ac.uk/terms/chembl#AssayDbRef> ;
        RDF2Graph:count  2382 .

<http://purl.org/dc/elements/1.1/title>
        a                rdf:Property ;
        RDF2Graph:count  1 .

<http://semanticscience.org/resource/CHEMINF_000319/SIO_000300_n/n12>
        a                              RDF2Graph:TypeLink ;
        RDF2Graph:count                100000 ;
        RDF2Graph:forwardMultiplicity  rs:Exactly-one ;
        RDF2Graph:reverseMultiplicity  RDF2Graph:x_n ;
        RDF2Graph:type                 <http://www.w3.org/2001/XMLSchema#string> .

<http://semanticscience.org/resource/CHEMINF_000309/SIO_000300_n/n6>
        a                              RDF2Graph:TypeLink ;
        RDF2Graph:count                100000 ;
        RDF2Graph:forwardMultiplicity  rs:Exactly-one ;
        RDF2Graph:reverseMultiplicity  RDF2Graph:none ;
        RDF2Graph:type                 <http://www.w3.org/2001/XMLSchema#double> .

<http://rdf.ebi.ac.uk/terms/chembl/ProteinTarget#relSubsetOf_n>
        a                      RDF2Graph:ClassProperty ;
        RDF2Graph:linkTo       <http://rdf.ebi.ac.uk/terms/chembl/ProteinTarget#relSubsetOf_n/n1> ;
        RDF2Graph:rdfProperty  <http://rdf.ebi.ac.uk/terms/chembl#relSubsetOf> .

<http://rdf.ebi.ac.uk/terms/chembl/Substance/depiction_n>
        a                      RDF2Graph:ClassProperty ;
        RDF2Graph:linkTo       <http://rdf.ebi.ac.uk/terms/chembl/Substance/depiction_n/n1> ;
        RDF2Graph:rdfProperty  <http://xmlns.com/foaf/0.1/depiction> .

<http://semanticscience.org/resource/CHEMINF_000198/SIO_000300_n/n18>
        a                              RDF2Graph:TypeLink ;
        RDF2Graph:count                100000 ;
        RDF2Graph:forwardMultiplicity  rs:Exactly-one ;
        RDF2Graph:reverseMultiplicity  RDF2Graph:none ;
        RDF2Graph:type                 <http://www.w3.org/2001/XMLSchema#double> .

<http://rdf.ebi.ac.uk/terms/chembl#HmdbRef>
        a                RDF2Graph:Class ;
        rdfs:subClassOf  <http://rdf.ebi.ac.uk/terms/chembl#MoleculeDbRef> ;
        RDF2Graph:count  4463 .

<http://rdf.ebi.ac.uk/terms/chembl/TargetComponent#exactMatch_n/n1>
        a                              RDF2Graph:TypeLink ;
        RDF2Graph:count                6795 ;
        RDF2Graph:forwardMultiplicity  rs:Zero-or-one ;
        RDF2Graph:reverseMultiplicity  rs:Exactly-one ;
        RDF2Graph:type                 <http://rdf.ebi.ac.uk/terms/chembl#UniprotRef> .

<http://rdf.ebi.ac.uk/terms/chembl#hasAssay>
        a                rdf:Property ;
        RDF2Graph:count  16162193 .

<http://rdf.ebi.ac.uk/terms/chembl/ChEMBL#label_n>
        a                      RDF2Graph:ClassProperty ;
        RDF2Graph:linkTo       <http://rdf.ebi.ac.uk/terms/chembl/ChEMBL#label_n/n1> ;
        RDF2Graph:rdfProperty  rdfs:label .

<http://purl.org/dc/terms/title>
        a                rdf:Property ;
        RDF2Graph:count  11655 .

<http://rdf.ebi.ac.uk/terms/chembl/ChEMBL#hasAssay_n/n1>
        a                              RDF2Graph:TypeLink ;
        RDF2Graph:count                769991 ;
        RDF2Graph:forwardMultiplicity  rs:Zero-or-many ;
        RDF2Graph:reverseMultiplicity  rs:Zero-or-many ;
        RDF2Graph:type                 <http://rdf.ebi.ac.uk/terms/chembl#Assay> .

<http://semanticscience.org/resource/CHEMINF_000218/SIO_000300_n>
        a                      RDF2Graph:ClassProperty ;
        RDF2Graph:linkTo       <http://semanticscience.org/resource/CHEMINF_000218/SIO_000300_n/n24> ;
        RDF2Graph:rdfProperty  <http://semanticscience.org/resource/SIO_000300> .

<http://rdfs.org/ns/void#inDataset>
        a                rdf:Property ;
        RDF2Graph:count  3 ;
        RDF2Graph:error  <http://rdfs.org/ns/void#inDataset_error> .

<http://purl.org/ontology/bibo/pmid>
        a                rdf:Property ;
        RDF2Graph:count  51574 .

<http://semanticscience.org/resource/CHEMINF_000317/SIO_000300_n/n10>
        a                              RDF2Graph:TypeLink ;
        RDF2Graph:count                100000 ;
        RDF2Graph:forwardMultiplicity  rs:Exactly-one ;
        RDF2Graph:reverseMultiplicity  RDF2Graph:x_n ;
        RDF2Graph:type                 <http://www.w3.org/2001/XMLSchema#string> .

<http://rdf.ebi.ac.uk/terms/chembl#relSubsetOf>
        a                rdf:Property ;
        RDF2Graph:count  1595 .

<http://rdf.ebi.ac.uk/terms/chembl/Assay#targetRelType_n/n1>
        a                              RDF2Graph:TypeLink ;
        RDF2Graph:count                100000 ;
        RDF2Graph:forwardMultiplicity  rs:Exactly-one ;
        RDF2Graph:reverseMultiplicity  RDF2Graph:x_n ;
        RDF2Graph:type                 <http://www.w3.org/2001/XMLSchema#string> .

<http://semanticscience.org/resource/CHEMINF_000300>
        a                   RDF2Graph:Class ;
        RDF2Graph:count     1367111 ;
        RDF2Graph:property  <http://semanticscience.org/resource/CHEMINF_000300/SIO_000300_n> , <http://semanticscience.org/resource/CHEMINF_000300#label_n> .

<http://rdf.ebi.ac.uk/terms/chembl/Target#targetType_n/n1>
        a                              RDF2Graph:TypeLink ;
        RDF2Graph:count                10579 ;
        RDF2Graph:forwardMultiplicity  rs:Exactly-one ;
        RDF2Graph:reverseMultiplicity  RDF2Graph:x_n ;
        RDF2Graph:type                 <http://www.w3.org/2001/XMLSchema#string> .

<http://rdf.ebi.ac.uk/terms/chembl/Target#isTargetForMechanism_n>
        a                      RDF2Graph:ClassProperty ;
        RDF2Graph:linkTo       <http://rdf.ebi.ac.uk/terms/chembl/Target#isTargetForMechanism_n/n1> ;
        RDF2Graph:rdfProperty  <http://rdf.ebi.ac.uk/terms/chembl#isTargetForMechanism> .

<http://rdf.ebi.ac.uk/terms/chembl/Substance/depiction_n/n1>
        a                              RDF2Graph:TypeLink ;
        RDF2Graph:count                108632 ;
        RDF2Graph:forwardMultiplicity  rs:Exactly-one ;
        RDF2Graph:reverseMultiplicity  rs:Zero-or-one ;
        RDF2Graph:type                 <http://xmlns.com/foaf/0.1/Image> .

owl:Ontology  a             RDF2Graph:Class ;
        RDF2Graph:count     1 ;
        RDF2Graph:property  <http://www.w3.org/2002/07/owl/Ontology/title_n> , <http://www.w3.org/2002/07/owl/Ontology/description_n> .

<http://semanticscience.org/resource/CHEMINF_000326#label_n>
        a                      RDF2Graph:ClassProperty ;
        RDF2Graph:linkTo       <http://semanticscience.org/resource/CHEMINF_000326#label_n/n18> ;
        RDF2Graph:rdfProperty  rdfs:label .

<http://semanticscience.org/resource/CHEMINF_000321#label_n>
        a                      RDF2Graph:ClassProperty ;
        RDF2Graph:linkTo       <http://semanticscience.org/resource/CHEMINF_000321#label_n/n16> ;
        RDF2Graph:rdfProperty  rdfs:label .

<http://rdf.ebi.ac.uk/terms/chembl/Activity#publishedUnits_n/n1>
        a                              RDF2Graph:TypeLink ;
        RDF2Graph:count                100000 ;
        RDF2Graph:forwardMultiplicity  rs:Zero-or-one ;
        RDF2Graph:reverseMultiplicity  RDF2Graph:x_n ;
        RDF2Graph:type                 <http://www.w3.org/2001/XMLSchema#string> .

<http://rdf.ebi.ac.uk/terms/chembl/ProteinClassification#classPath_n>
        a                      RDF2Graph:ClassProperty ;
        RDF2Graph:linkTo       <http://rdf.ebi.ac.uk/terms/chembl/ProteinClassification#classPath_n/n1> ;
        RDF2Graph:rdfProperty  <http://rdf.ebi.ac.uk/terms/chembl#classPath> .

<http://semanticscience.org/resource/CHEMINF_000113#label_n>
        a                      RDF2Graph:ClassProperty ;
        RDF2Graph:linkTo       <http://semanticscience.org/resource/CHEMINF_000113#label_n/n2> ;
        RDF2Graph:rdfProperty  rdfs:label .

<http://rdf.ebi.ac.uk/terms/chembl#isBindingSiteForMechanism_error>
        a                RDF2Graph:SourceNoTypeError ;
        RDF2Graph:count  158 .

<http://rdf.ebi.ac.uk/terms/chembl/Document#documentType_n>
        a                      RDF2Graph:ClassProperty ;
        RDF2Graph:linkTo       <http://rdf.ebi.ac.uk/terms/chembl/Document#documentType_n/n1> ;
        RDF2Graph:rdfProperty  <http://rdf.ebi.ac.uk/terms/chembl#documentType> .

<http://www.w3.org/2004/02/skos/core#prefLabel>
        a                rdf:Property ;
        RDF2Graph:count  1412733 .

<http://rdf.ebi.ac.uk/terms/chembl/ProteinClassification#narrower_n>
        a                      RDF2Graph:ClassProperty ;
        RDF2Graph:linkTo       <http://rdf.ebi.ac.uk/terms/chembl/ProteinClassification#narrower_n/n1> ;
        RDF2Graph:rdfProperty  <http://www.w3.org/2004/02/skos/core#narrower> .

<http://rdf.ebi.ac.uk/terms/chembl/ProteinTarget#relOverlapsWith_n/n1>
        a                              RDF2Graph:TypeLink ;
        RDF2Graph:count                1148 ;
        RDF2Graph:forwardMultiplicity  rs:Zero-or-many ;
        RDF2Graph:reverseMultiplicity  rs:Zero-or-many ;
        RDF2Graph:type                 <http://rdf.ebi.ac.uk/terms/chembl#ProteinTarget> .

<http://semanticscience.org/resource/CHEMINF_000317/SIO_000300_n>
        a                      RDF2Graph:ClassProperty ;
        RDF2Graph:linkTo       <http://semanticscience.org/resource/CHEMINF_000317/SIO_000300_n/n10> ;
        RDF2Graph:rdfProperty  <http://semanticscience.org/resource/SIO_000300> .

<http://rdf.ebi.ac.uk/terms/chembl#Macromolecule>
        a                RDF2Graph:Class ;
        rdfs:subClassOf  <http://rdf.ebi.ac.uk/terms/chembl#Molecular> ;
        RDF2Graph:count  5 .

<http://rdf.ebi.ac.uk/terms/chembl/Document/doi_n>
        a                      RDF2Graph:ClassProperty ;
        RDF2Graph:linkTo       <http://rdf.ebi.ac.uk/terms/chembl/Document/doi_n/n1> ;
        RDF2Graph:rdfProperty  <http://purl.org/ontology/bibo/doi> .

<http://semanticscience.org/resource/CHEMINF_000113/SIO_000300_n/n1>
        a                              RDF2Graph:TypeLink ;
        RDF2Graph:count                100000 ;
        RDF2Graph:forwardMultiplicity  rs:Exactly-one ;
        RDF2Graph:reverseMultiplicity  RDF2Graph:x_1 ;
        RDF2Graph:type                 <http://www.w3.org/2001/XMLSchema#string> .

<http://rdf.ebi.ac.uk/terms/chembl/Substance/SIO_000008_n/n10>
        a                              RDF2Graph:TypeLink ;
        RDF2Graph:count                100124 ;
        RDF2Graph:forwardMultiplicity  rs:Zero-or-one ;
        RDF2Graph:reverseMultiplicity  rs:Zero-or-one ;
        RDF2Graph:type                 <http://semanticscience.org/resource/CHEMINF_000300> .

RDF2Graph:Class  a  owl:Class .

<http://rdf.ebi.ac.uk/terms/chembl/ChEMBL#hasTarget_n/n1>
        a                              RDF2Graph:TypeLink ;
        RDF2Graph:count                483062 ;
        RDF2Graph:forwardMultiplicity  rs:Zero-or-many ;
        RDF2Graph:reverseMultiplicity  rs:Zero-or-many ;
        RDF2Graph:type                 <http://rdf.ebi.ac.uk/terms/chembl#Target> .

<http://semanticscience.org/resource/CHEMINF_000198#label_n/n19>
        a                              RDF2Graph:TypeLink ;
        RDF2Graph:count                100000 ;
        RDF2Graph:forwardMultiplicity  rs:Exactly-one ;
        RDF2Graph:reverseMultiplicity  RDF2Graph:x_1 ;
        RDF2Graph:type                 <http://www.w3.org/2001/XMLSchema#string> .

<http://rdf.ebi.ac.uk/terms/chembl/Document/issue_n>
        a                      RDF2Graph:ClassProperty ;
        RDF2Graph:linkTo       <http://rdf.ebi.ac.uk/terms/chembl/Document/issue_n/n1> ;
        RDF2Graph:rdfProperty  <http://purl.org/ontology/bibo/issue> .

<http://rdf.ebi.ac.uk/terms/chembl/Substance/SIO_000008_n/n5>
        a                              RDF2Graph:TypeLink ;
        RDF2Graph:count                105066 ;
        RDF2Graph:forwardMultiplicity  rs:Zero-or-one ;
        RDF2Graph:reverseMultiplicity  rs:Zero-or-one ;
        RDF2Graph:type                 <http://semanticscience.org/resource/CHEMINF_000350> .

<http://semanticscience.org/resource/CHEMINF_000312>
        a                   RDF2Graph:Class ;
        RDF2Graph:count     1367111 ;
        RDF2Graph:property  <http://semanticscience.org/resource/CHEMINF_000312/SIO_000300_n> , <http://semanticscience.org/resource/CHEMINF_000312#label_n> .

<http://rdf.ebi.ac.uk/terms/chembl/Mechanism#hasBindingSite_n>
        a                      RDF2Graph:ClassProperty ;
        RDF2Graph:linkTo       <http://rdf.ebi.ac.uk/terms/chembl/Mechanism#hasBindingSite_n/n1> ;
        RDF2Graph:rdfProperty  <http://rdf.ebi.ac.uk/terms/chembl#hasBindingSite> .

<http://rdf.ebi.ac.uk/terms/chembl#Journal>
        a                   RDF2Graph:Class ;
        rdfs:subClassOf     <http://rdf.ebi.ac.uk/terms/chembl#ChEMBL> ;
        RDF2Graph:count     212 ;
        RDF2Graph:property  <http://rdf.ebi.ac.uk/terms/chembl/Journal/eissn_n> , <http://rdf.ebi.ac.uk/terms/chembl/Journal/issn_n> , <http://rdf.ebi.ac.uk/terms/chembl/Journal/shortTitle_n> .

<http://rdf.ebi.ac.uk/terms/chembl/CellLine#cellosaurusId_n/n1>
        a                              RDF2Graph:TypeLink ;
        RDF2Graph:count                833 ;
        RDF2Graph:forwardMultiplicity  rs:Zero-or-one ;
        RDF2Graph:reverseMultiplicity  RDF2Graph:x_n ;
        RDF2Graph:type                 <http://www.w3.org/2001/XMLSchema#string> .

<http://rdf.ebi.ac.uk/terms/chembl#UnknownSubstance>
        a                RDF2Graph:Class ;
        rdfs:subClassOf  <http://rdf.ebi.ac.uk/terms/chembl#UndefinedSubstance> ;
        RDF2Graph:count  7188 .

<http://rdf.ebi.ac.uk/terms/chembl/Document#hasJournal_n/n1_error_n>
        a       RDF2Graph:DestNoTypeError .

<http://semanticscience.org/resource/CHEMINF_000324/SIO_000300_n>
        a                      RDF2Graph:ClassProperty ;
        RDF2Graph:linkTo       <http://semanticscience.org/resource/CHEMINF_000324/SIO_000300_n/n13> ;
        RDF2Graph:rdfProperty  <http://semanticscience.org/resource/SIO_000300> .

<http://rdf.ebi.ac.uk/terms/chembl/Activity#publishedValue_n/n1>
        a                              RDF2Graph:TypeLink ;
        RDF2Graph:count                100000 ;
        RDF2Graph:forwardMultiplicity  rs:Zero-or-one ;
        RDF2Graph:reverseMultiplicity  RDF2Graph:none ;
        RDF2Graph:type                 <http://www.w3.org/2001/XMLSchema#double> .

<http://rdf.ebi.ac.uk/terms/chembl/Assay#targetRelDesc_n>
        a                      RDF2Graph:ClassProperty ;
        RDF2Graph:linkTo       <http://rdf.ebi.ac.uk/terms/chembl/Assay#targetRelDesc_n/n1> ;
        RDF2Graph:rdfProperty  <http://rdf.ebi.ac.uk/terms/chembl#targetRelDesc> .

<http://rdf.ebi.ac.uk/terms/chembl/Activity#BAO_0000208_n>
        a                      RDF2Graph:ClassProperty ;
        RDF2Graph:linkTo       <http://rdf.ebi.ac.uk/terms/chembl/Activity#BAO_0000208_n/n1> ;
        RDF2Graph:rdfProperty  <http://www.bioassayontology.org/bao#BAO_0000208> .

<http://rdf.ebi.ac.uk/terms/chembl#assayStrain>
        a                rdf:Property ;
        RDF2Graph:count  404492 .

<http://rdf.ebi.ac.uk/terms/chembl/Document/pageStart_n>
        a                      RDF2Graph:ClassProperty ;
        RDF2Graph:linkTo       <http://rdf.ebi.ac.uk/terms/chembl/Document/pageStart_n/n1> ;
        RDF2Graph:rdfProperty  <http://purl.org/ontology/bibo/pageStart> .

<http://rdf.ebi.ac.uk/terms/chembl/Substance/SIO_000008_n/n22>
        a                              RDF2Graph:TypeLink ;
        RDF2Graph:count                100124 ;
        RDF2Graph:forwardMultiplicity  rs:Zero-or-one ;
        RDF2Graph:reverseMultiplicity  rs:Zero-or-one ;
        RDF2Graph:type                 <http://semanticscience.org/resource/CHEMINF_000310> .

<http://semanticscience.org/resource/CHEMINF_000431#label_n>
        a                      RDF2Graph:ClassProperty ;
        RDF2Graph:linkTo       <http://semanticscience.org/resource/CHEMINF_000431#label_n/n23> ;
        RDF2Graph:rdfProperty  rdfs:label .

<http://rdf.ebi.ac.uk/terms/chembl/Assay#targetConfDesc_n>
        a                      RDF2Graph:ClassProperty ;
        RDF2Graph:linkTo       <http://rdf.ebi.ac.uk/terms/chembl/Assay#targetConfDesc_n/n1> ;
        RDF2Graph:rdfProperty  <http://rdf.ebi.ac.uk/terms/chembl#targetConfDesc> .

<http://rdf.ebi.ac.uk/terms/chembl#MculeRef>
        a                RDF2Graph:Class ;
        rdfs:subClassOf  <http://rdf.ebi.ac.uk/terms/chembl#MoleculeDbRef> ;
        RDF2Graph:count  328627 .

<http://rdf.ebi.ac.uk/terms/chembl#publishedRelation>
        a                rdf:Property ;
        RDF2Graph:count  6450735 .

<http://rdf.ebi.ac.uk/terms/chembl#CGDRef>
        a                RDF2Graph:Class ;
        rdfs:subClassOf  <http://rdf.ebi.ac.uk/terms/chembl#TargetCmptDbRef> ;
        RDF2Graph:count  689 .

<http://semanticscience.org/resource/CHEMINF_000325#label_n>
        a                      RDF2Graph:ClassProperty ;
        RDF2Graph:linkTo       <http://semanticscience.org/resource/CHEMINF_000325#label_n/n15> ;
        RDF2Graph:rdfProperty  rdfs:label .

<http://semanticscience.org/resource/CHEMINF_000324>
        a                   RDF2Graph:Class ;
        RDF2Graph:count     778201 ;
        RDF2Graph:property  <http://semanticscience.org/resource/CHEMINF_000324/SIO_000300_n> , <http://semanticscience.org/resource/CHEMINF_000324#label_n> .

<http://rdf.ebi.ac.uk/terms/chembl#PharmGkbRef>
        a                RDF2Graph:Class ;
        rdfs:subClassOf  <http://rdf.ebi.ac.uk/terms/chembl#MoleculeDbRef> ;
        RDF2Graph:count  707 .

<http://rdf.ebi.ac.uk/terms/chembl/Mechanism#mechanismActionType_n>
        a                      RDF2Graph:ClassProperty ;
        RDF2Graph:linkTo       <http://rdf.ebi.ac.uk/terms/chembl/Mechanism#mechanismActionType_n/n1> ;
        RDF2Graph:rdfProperty  <http://rdf.ebi.ac.uk/terms/chembl#mechanismActionType> .

<http://rdf.ebi.ac.uk/terms/chembl/ChEMBL#prefLabel_n/n1>
        a                              RDF2Graph:TypeLink ;
        RDF2Graph:count                109389 ;
        RDF2Graph:forwardMultiplicity  rs:Exactly-one ;
        RDF2Graph:reverseMultiplicity  RDF2Graph:x_n ;
        RDF2Graph:type                 <http://www.w3.org/2001/XMLSchema#string> .

<http://semanticscience.org/resource/CHEMINF_000113>
        a                   RDF2Graph:Class ;
        RDF2Graph:count     1404743 ;
        RDF2Graph:property  <http://semanticscience.org/resource/CHEMINF_000113/SIO_000300_n> , <http://semanticscience.org/resource/CHEMINF_000113#label_n> .

<http://rdf.ebi.ac.uk/terms/chembl/Substance#substanceType_n/n1>
        a                              RDF2Graph:TypeLink ;
        RDF2Graph:count                108632 ;
        RDF2Graph:forwardMultiplicity  rs:Exactly-one ;
        RDF2Graph:reverseMultiplicity  RDF2Graph:x_n ;
        RDF2Graph:type                 <http://www.w3.org/2001/XMLSchema#string> .

<http://rdf.ebi.ac.uk/terms/chembl#assaySubCellFrac>
        a                rdf:Property ;
        RDF2Graph:count  9396 .

<http://rdf.ebi.ac.uk/terms/chembl/Molecular#hasBindingSite_n>
        a                      RDF2Graph:ClassProperty ;
        RDF2Graph:linkTo       <http://rdf.ebi.ac.uk/terms/chembl/Molecular#hasBindingSite_n/n2> ;
        RDF2Graph:rdfProperty  <http://rdf.ebi.ac.uk/terms/chembl#hasBindingSite> .

<http://rdf.ebi.ac.uk/terms/chembl/Mechanism#mechanismActionType_n/n1>
        a                              RDF2Graph:TypeLink ;
        RDF2Graph:count                2131 ;
        RDF2Graph:forwardMultiplicity  rs:Zero-or-one ;
        RDF2Graph:reverseMultiplicity  RDF2Graph:x_n ;
        RDF2Graph:type                 <http://www.w3.org/2001/XMLSchema#string> .

<http://rdf.ebi.ac.uk/terms/chembl/CellLine#hasEFO_n>
        a                      RDF2Graph:ClassProperty ;
        RDF2Graph:linkTo       <http://rdf.ebi.ac.uk/terms/chembl/CellLine#hasEFO_n/n1> ;
        RDF2Graph:rdfProperty  <http://rdf.ebi.ac.uk/terms/chembl#hasEFO> .

<http://semanticscience.org/resource/CHEMINF_000325/SIO_000300_n>
        a                      RDF2Graph:ClassProperty ;
        RDF2Graph:linkTo       <http://semanticscience.org/resource/CHEMINF_000325/SIO_000300_n/n14> ;
        RDF2Graph:rdfProperty  <http://semanticscience.org/resource/SIO_000300> .

<http://rdf.ebi.ac.uk/terms/chembl/Activity#publishedType_n/n1>
        a                              RDF2Graph:TypeLink ;
        RDF2Graph:count                100000 ;
        RDF2Graph:forwardMultiplicity  rs:Zero-or-one ;
        RDF2Graph:reverseMultiplicity  RDF2Graph:x_n ;
        RDF2Graph:type                 <http://www.w3.org/2001/XMLSchema#string> .

<http://rdf.ebi.ac.uk/terms/chembl#documentType>
        a                rdf:Property ;
        RDF2Graph:count  57155 .

<http://rdf.ebi.ac.uk/terms/chembl/Activity#pChembl_n/n1>
        a                              RDF2Graph:TypeLink ;
        RDF2Graph:count                100000 ;
        RDF2Graph:forwardMultiplicity  rs:Zero-or-one ;
        RDF2Graph:reverseMultiplicity  RDF2Graph:none ;
        RDF2Graph:type                 <http://www.w3.org/2001/XMLSchema#double> .

<http://semanticscience.org/resource/CHEMINF_000325/SIO_000300_n/n14>
        a                              RDF2Graph:TypeLink ;
        RDF2Graph:count                100000 ;
        RDF2Graph:forwardMultiplicity  rs:Exactly-one ;
        RDF2Graph:reverseMultiplicity  RDF2Graph:none ;
        RDF2Graph:type                 <http://www.w3.org/2001/XMLSchema#double> .

<http://semanticscience.org/resource/CHEMINF_000381/SIO_000300_n/n19>
        a                              RDF2Graph:TypeLink ;
        RDF2Graph:count                100000 ;
        RDF2Graph:forwardMultiplicity  rs:Exactly-one ;
        RDF2Graph:reverseMultiplicity  RDF2Graph:none ;
        RDF2Graph:type                 <http://www.w3.org/2001/XMLSchema#double> .

<http://www.w3.org/2002/07/owl/Ontology/description_n>
        a                      RDF2Graph:ClassProperty ;
        RDF2Graph:linkTo       <http://www.w3.org/2002/07/owl/Ontology/description_n/n4> ;
        RDF2Graph:rdfProperty  <http://purl.org/dc/elements/1.1/description> .

<http://rdf.ebi.ac.uk/terms/chembl#AssayDbRef>
        a                RDF2Graph:Class ;
        rdfs:subClassOf  <http://rdf.ebi.ac.uk/terms/chembl#DatabaseReference> ;
        RDF2Graph:subClassOfInstanceCount
                2382 .

<http://rdf.ebi.ac.uk/terms/chembl/Assay#targetConfScore_n/n1>
        a                              RDF2Graph:TypeLink ;
        RDF2Graph:count                100000 ;
        RDF2Graph:forwardMultiplicity  rs:Zero-or-one ;
        RDF2Graph:reverseMultiplicity  RDF2Graph:none ;
        RDF2Graph:type                 <http://www.w3.org/2001/XMLSchema#integer> .

<http://rdf.ebi.ac.uk/terms/chembl#DrugbankRef>
        a                   RDF2Graph:Class ;
        RDF2Graph:count     3471 ;
        RDF2Graph:property  <http://rdf.ebi.ac.uk/terms/chembl/DrugbankRef#label_n> .

<http://rdf.ebi.ac.uk/terms/chembl#ProteinComplex>
        a                RDF2Graph:Class ;
        rdfs:subClassOf  <http://rdf.ebi.ac.uk/terms/chembl#ProteinTarget> ;
        RDF2Graph:count  248 .

<http://semanticscience.org/resource/CHEMINF_000326/SIO_000300_n>
        a                      RDF2Graph:ClassProperty ;
        RDF2Graph:linkTo       <http://semanticscience.org/resource/CHEMINF_000326/SIO_000300_n/n17> ;
        RDF2Graph:rdfProperty  <http://semanticscience.org/resource/SIO_000300> .

<http://rdf.ebi.ac.uk/terms/chembl#IupharRef>
        a                RDF2Graph:Class ;
        rdfs:subClassOf  <http://rdf.ebi.ac.uk/terms/chembl#MoleculeDbRef> ;
        RDF2Graph:count  1128 .

<http://rdf.ebi.ac.uk/terms/chembl#EmoleculesRef>
        a                RDF2Graph:Class ;
        rdfs:subClassOf  <http://rdf.ebi.ac.uk/terms/chembl#MoleculeDbRef> ;
        RDF2Graph:count  371367 .

<http://rdf.ebi.ac.uk/terms/chembl#TargetCmptDbRef>
        a                RDF2Graph:Class ;
        rdfs:subClassOf  <http://rdf.ebi.ac.uk/terms/chembl#DatabaseReference> ;
        RDF2Graph:subClassOfInstanceCount
                66965 .

<http://rdf.ebi.ac.uk/terms/chembl#hasJournal>
        a                rdf:Property ;
        RDF2Graph:count  57155 ;
        RDF2Graph:error  <http://rdf.ebi.ac.uk/terms/chembl/Document#hasJournal_n/n1_error_n> .

<http://rdf.ebi.ac.uk/terms/chembl/Document/doi_n/n1>
        a                              RDF2Graph:TypeLink ;
        RDF2Graph:count                7206 ;
        RDF2Graph:forwardMultiplicity  rs:Zero-or-one ;
        RDF2Graph:reverseMultiplicity  RDF2Graph:x_1 ;
        RDF2Graph:type                 <http://www.w3.org/2001/XMLSchema#string> .

<http://semanticscience.org/resource/CHEMINF_000059/SIO_000300_n/n2>
        a                              RDF2Graph:TypeLink ;
        RDF2Graph:count                100000 ;
        RDF2Graph:forwardMultiplicity  rs:Exactly-one ;
        RDF2Graph:reverseMultiplicity  RDF2Graph:x_1 ;
        RDF2Graph:type                 <http://www.w3.org/2001/XMLSchema#string> .

<http://semanticscience.org/resource/CHEMINF_000323#label_n/n17>
        a                              RDF2Graph:TypeLink ;
        RDF2Graph:count                100000 ;
        RDF2Graph:forwardMultiplicity  rs:Exactly-one ;
        RDF2Graph:reverseMultiplicity  RDF2Graph:x_1 ;
        RDF2Graph:type                 <http://www.w3.org/2001/XMLSchema#string> .

<http://rdf.ebi.ac.uk/terms/chembl#mechanismDescription>
        a                rdf:Property ;
        RDF2Graph:count  2239 .

<http://rdf.ebi.ac.uk/terms/chembl/Substance/SIO_000008_n/n16>
        a                              RDF2Graph:TypeLink ;
        RDF2Graph:count                100124 ;
        RDF2Graph:forwardMultiplicity  rs:Zero-or-one ;
        RDF2Graph:reverseMultiplicity  rs:Zero-or-one ;
        RDF2Graph:type                 <http://semanticscience.org/resource/CHEMINF_000319> .

<http://www.w3.org/2001/XMLSchema#integer>
        a       RDF2Graph:DataType .

<http://rdf.ebi.ac.uk/terms/chembl/Journal/issn_n>
        a                      RDF2Graph:ClassProperty ;
        RDF2Graph:linkTo       <http://rdf.ebi.ac.uk/terms/chembl/Journal/issn_n/n1> ;
        RDF2Graph:rdfProperty  <http://purl.org/ontology/bibo/issn> .

<http://rdf.ebi.ac.uk/terms/chembl#standardRelation>
        a                rdf:Property ;
        RDF2Graph:count  6450391 .

<http://rdf.ebi.ac.uk/terms/chembl/Assay#assayTestType_n/n1>
        a                              RDF2Graph:TypeLink ;
        RDF2Graph:count                100000 ;
        RDF2Graph:forwardMultiplicity  rs:Zero-or-one ;
        RDF2Graph:reverseMultiplicity  RDF2Graph:x_n ;
        RDF2Graph:type                 <http://www.w3.org/2001/XMLSchema#string> .

RDF2Graph:DestNoTypeError
        a       owl:Class .

<http://rdf.ebi.ac.uk/terms/chembl/Target#targetType_n>
        a                      RDF2Graph:ClassProperty ;
        RDF2Graph:linkTo       <http://rdf.ebi.ac.uk/terms/chembl/Target#targetType_n/n1> ;
        RDF2Graph:rdfProperty  <http://rdf.ebi.ac.uk/terms/chembl#targetType> .

<http://rdf.ebi.ac.uk/terms/chembl/Activity#standardRelation_n>
        a                      RDF2Graph:ClassProperty ;
        RDF2Graph:linkTo       <http://rdf.ebi.ac.uk/terms/chembl/Activity#standardRelation_n/n1> ;
        RDF2Graph:rdfProperty  <http://rdf.ebi.ac.uk/terms/chembl#standardRelation> .

<http://rdf.ebi.ac.uk/terms/chembl/Substance#highestDevelopmentPhase_n>
        a                      RDF2Graph:ClassProperty ;
        RDF2Graph:linkTo       <http://rdf.ebi.ac.uk/terms/chembl/Substance#highestDevelopmentPhase_n/n1> ;
        RDF2Graph:rdfProperty  <http://rdf.ebi.ac.uk/terms/chembl#highestDevelopmentPhase> .

<http://rdf.ebi.ac.uk/terms/chembl/Activity#hasQUDT_n>
        a                      RDF2Graph:ClassProperty ;
        RDF2Graph:linkTo       <http://rdf.ebi.ac.uk/terms/chembl/Activity#hasQUDT_n/n1> ;
        RDF2Graph:rdfProperty  <http://rdf.ebi.ac.uk/terms/chembl#hasQUDT> .

<http://rdf.ebi.ac.uk/terms/chembl#Tissue>
        a                RDF2Graph:Class ;
        rdfs:subClassOf  <http://rdf.ebi.ac.uk/terms/chembl#NonMolecular> ;
        RDF2Graph:count  240 .

<http://rdf.ebi.ac.uk/terms/chembl#hasQUDT>
        a                rdf:Property ;
        RDF2Graph:count  11089383 .

<http://rdf.ebi.ac.uk/terms/chembl/Substance#moleculeXref_n/n3>
        a                              RDF2Graph:TypeLink ;
        RDF2Graph:count                3471 ;
        RDF2Graph:forwardMultiplicity  rs:Zero-or-many ;
        RDF2Graph:reverseMultiplicity  rs:Zero-or-one ;
        RDF2Graph:type                 <http://rdf.ebi.ac.uk/terms/chembl#DrugbankRef> .

<http://www.w3.org/2004/02/skos/core#relatedMatch>
        a                rdf:Property ;
        RDF2Graph:count  8284 .

<http://rdf.ebi.ac.uk/terms/chembl#TargetComponent>
        a                   RDF2Graph:Class ;
        rdfs:subClassOf     <http://rdf.ebi.ac.uk/terms/chembl#ChEMBL> ;
        RDF2Graph:count     6799 ;
        RDF2Graph:property  <http://rdf.ebi.ac.uk/terms/chembl/TargetComponent#targetCmptXref_n> , <http://rdf.ebi.ac.uk/terms/chembl/TargetComponent#exactMatch_n> .

<http://rdf.ebi.ac.uk/terms/chembl#bindingSiteName>
        a                rdf:Property ;
        RDF2Graph:count  2655 .

<http://rdf.ebi.ac.uk/terms/chembl#hasActivity>
        a                rdf:Property ;
        RDF2Graph:count  38530014 .

<http://rdf.ebi.ac.uk/terms/chembl/TargetComponent#targetCmptXref_n>
        a                      RDF2Graph:ClassProperty ;
        RDF2Graph:linkTo       <http://rdf.ebi.ac.uk/terms/chembl/TargetComponent#targetCmptXref_n/n1> ;
        RDF2Graph:rdfProperty  <http://rdf.ebi.ac.uk/terms/chembl#targetCmptXref> .

<http://rdf.ebi.ac.uk/terms/chembl#publishedValue>
        a                rdf:Property ;
        RDF2Graph:count  11952952 .

<http://rdf.ebi.ac.uk/terms/chembl/Molecular#relatedMatch_n/n1>
        a                              RDF2Graph:TypeLink ;
        RDF2Graph:count                8284 ;
        RDF2Graph:forwardMultiplicity  rs:Zero-or-many ;
        RDF2Graph:reverseMultiplicity  rs:Zero-or-many ;
        RDF2Graph:type                 <http://rdf.ebi.ac.uk/terms/chembl#TargetComponent> .

<http://rdf.ebi.ac.uk/terms/chembl/Assay#assayXref_n>
        a                      RDF2Graph:ClassProperty ;
        RDF2Graph:linkTo       <http://rdf.ebi.ac.uk/terms/chembl/Assay#assayXref_n/n1> ;
        RDF2Graph:rdfProperty  <http://rdf.ebi.ac.uk/terms/chembl#assayXref> .

<http://semanticscience.org/resource/CHEMINF_000350#label_n>
        a                      RDF2Graph:ClassProperty ;
        RDF2Graph:linkTo       <http://semanticscience.org/resource/CHEMINF_000350#label_n/n6> ;
        RDF2Graph:rdfProperty  rdfs:label .

<http://rdf.ebi.ac.uk/terms/chembl/Assay#BAO_0000205_n/n1>
        a                              RDF2Graph:TypeLink ;
        RDF2Graph:count                100000 ;
        RDF2Graph:forwardMultiplicity  rs:Exactly-one ;
        RDF2Graph:reverseMultiplicity  RDF2Graph:x_n ;
        RDF2Graph:type                 RDF2Graph:externalref .

<http://semanticscience.org/resource/CHEMINF_000381/SIO_000300_n>
        a                      RDF2Graph:ClassProperty ;
        RDF2Graph:linkTo       <http://semanticscience.org/resource/CHEMINF_000381/SIO_000300_n/n19> ;
        RDF2Graph:rdfProperty  <http://semanticscience.org/resource/SIO_000300> .

<http://rdf.ebi.ac.uk/terms/chembl#hasUnitOnto>
        a                rdf:Property ;
        RDF2Graph:count  11200617 .

<http://rdf.ebi.ac.uk/terms/chembl#ProteinProteinInteraction>
        a                RDF2Graph:Class ;
        rdfs:subClassOf  <http://rdf.ebi.ac.uk/terms/chembl#ProteinTarget> ;
        RDF2Graph:count  17 .

<http://semanticscience.org/resource/CHEMINF_000430/SIO_000300_n/n21>
        a                              RDF2Graph:TypeLink ;
        RDF2Graph:count                100000 ;
        RDF2Graph:forwardMultiplicity  rs:Exactly-one ;
        RDF2Graph:reverseMultiplicity  RDF2Graph:none ;
        RDF2Graph:type                 <http://www.w3.org/2001/XMLSchema#double> .

<http://rdf.ebi.ac.uk/terms/chembl#atcClassification>
        a                rdf:Property ;
        RDF2Graph:count  3834 .

<http://rdf.ebi.ac.uk/terms/chembl#assayTissue>
        a                rdf:Property ;
        RDF2Graph:count  299936 .

<http://semanticscience.org/resource/CHEMINF_000309#label_n/n7>
        a                              RDF2Graph:TypeLink ;
        RDF2Graph:count                100000 ;
        RDF2Graph:forwardMultiplicity  rs:Exactly-one ;
        RDF2Graph:reverseMultiplicity  RDF2Graph:x_1 ;
        RDF2Graph:type                 <http://www.w3.org/2001/XMLSchema#string> .

<http://semanticscience.org/resource/CHEMINF_000308/SIO_000300_n>
        a                      RDF2Graph:ClassProperty ;
        RDF2Graph:linkTo       <http://semanticscience.org/resource/CHEMINF_000308/SIO_000300_n/n8> ;
        RDF2Graph:rdfProperty  <http://semanticscience.org/resource/SIO_000300> .

<http://www.w3.org/2002/07/owl/Class/description_n/n1>
        a                              RDF2Graph:TypeLink ;
        RDF2Graph:count                41 ;
        RDF2Graph:forwardMultiplicity  rs:Zero-or-one ;
        RDF2Graph:reverseMultiplicity  RDF2Graph:x_n ;
        RDF2Graph:type                 <http://www.w3.org/2001/XMLSchema#string> .

<http://rdf.ebi.ac.uk/terms/chembl#Assay>
        a                   RDF2Graph:Class ;
        rdfs:subClassOf     <http://rdf.ebi.ac.uk/terms/chembl#ChEMBL> ;
        RDF2Graph:count     1106285 ;
        RDF2Graph:property  <http://rdf.ebi.ac.uk/terms/chembl/Assay#assaySubCellFrac_n> , <http://rdf.ebi.ac.uk/terms/chembl/Assay#targetConfScore_n> , <http://rdf.ebi.ac.uk/terms/chembl/Assay#hasSource_n> , <http://rdf.ebi.ac.uk/terms/chembl/Assay#assayCategory_n> , <http://rdf.ebi.ac.uk/terms/chembl/Assay#assayXref_n> , <http://rdf.ebi.ac.uk/terms/chembl/Assay#targetRelDesc_n> , <http://rdf.ebi.ac.uk/terms/chembl/Assay#targetRelType_n> , <http://rdf.ebi.ac.uk/terms/chembl/Assay#assayTestType_n> , <http://rdf.ebi.ac.uk/terms/chembl/Assay#BAO_0000205_n> , <http://rdf.ebi.ac.uk/terms/chembl/Assay#assayTissue_n> , <http://rdf.ebi.ac.uk/terms/chembl/Assay#assayCellType_n> , <http://rdf.ebi.ac.uk/terms/chembl/Assay#assayType_n> , <http://rdf.ebi.ac.uk/terms/chembl/Assay#targetConfDesc_n> , <http://rdf.ebi.ac.uk/terms/chembl/Assay#assayStrain_n> , <http://rdf.ebi.ac.uk/terms/chembl/Assay#hasCellLine_n> .

<http://www.bioassayontology.org/bao#BAO_0000208>
        a                rdf:Property ;
        RDF2Graph:count  12843338 .

<http://rdf.ebi.ac.uk/terms/chembl/Assay#assaySubCellFrac_n/n1>
        a                              RDF2Graph:TypeLink ;
        RDF2Graph:count                9396 ;
        RDF2Graph:forwardMultiplicity  rs:Zero-or-one ;
        RDF2Graph:reverseMultiplicity  RDF2Graph:x_n ;
        RDF2Graph:type                 <http://www.w3.org/2001/XMLSchema#string> .

<http://rdf.ebi.ac.uk/terms/chembl#Target>
        a                   RDF2Graph:Class ;
        rdfs:subClassOf     <http://rdf.ebi.ac.uk/terms/chembl#ChEMBL> ;
        RDF2Graph:property  <http://rdf.ebi.ac.uk/terms/chembl/Target#targetType_n> , <http://rdf.ebi.ac.uk/terms/chembl/Target#isTargetForMechanism_n> ;
        RDF2Graph:subClassOfInstanceCount
                10579 .

rdfs:label_error  a      RDF2Graph:SourceNoTypeError ;
        RDF2Graph:count  1038 .

<http://rdf.ebi.ac.uk/terms/chembl#Antibody>
        a                RDF2Graph:Class ;
        rdfs:subClassOf  <http://rdf.ebi.ac.uk/terms/chembl#Biological> ;
        RDF2Graph:count  693 .

<http://rdf.ebi.ac.uk/terms/chembl/ProteinClassification#subClassOf_n>
        a                      RDF2Graph:ClassProperty ;
        RDF2Graph:linkTo       <http://rdf.ebi.ac.uk/terms/chembl/ProteinClassification#subClassOf_n/n2> ;
        RDF2Graph:rdfProperty  rdfs:subClassOf .

<http://purl.org/dc/terms/date>
        a                rdf:Property ;
        RDF2Graph:count  57118 .

<http://rdf.ebi.ac.uk/terms/chembl#IupharTargetRef>
        a                RDF2Graph:Class ;
        rdfs:subClassOf  <http://rdf.ebi.ac.uk/terms/chembl#TargetCmptDbRef> ;
        RDF2Graph:count  403 .

<http://purl.org/ontology/bibo/eissn>
        a                rdf:Property ;
        RDF2Graph:count  165 .

<http://rdf.ebi.ac.uk/terms/chembl/ChEMBL/title_n>
        a                      RDF2Graph:ClassProperty ;
        RDF2Graph:linkTo       <http://rdf.ebi.ac.uk/terms/chembl/ChEMBL/title_n/n1> ;
        RDF2Graph:rdfProperty  <http://purl.org/dc/terms/title> .

<http://rdf.ebi.ac.uk/terms/chembl/ProteinClassification#hasTargetDescendant_n/n1>
        a                              RDF2Graph:TypeLink ;
        RDF2Graph:count                23867 ;
        RDF2Graph:forwardMultiplicity  rs:Zero-or-many ;
        RDF2Graph:reverseMultiplicity  rs:Zero-or-many ;
        RDF2Graph:type                 <http://rdf.ebi.ac.uk/terms/chembl#Molecular> .

<http://rdf.ebi.ac.uk/terms/chembl/Molecular#hasTargetComponent_n>
        a                      RDF2Graph:ClassProperty ;
        RDF2Graph:linkTo       <http://rdf.ebi.ac.uk/terms/chembl/Molecular#hasTargetComponent_n/n1> ;
        RDF2Graph:rdfProperty  <http://rdf.ebi.ac.uk/terms/chembl#hasTargetComponent> .

<http://semanticscience.org/resource/CHEMINF_000309/SIO_000300_n>
        a                      RDF2Graph:ClassProperty ;
        RDF2Graph:linkTo       <http://semanticscience.org/resource/CHEMINF_000309/SIO_000300_n/n6> ;
        RDF2Graph:rdfProperty  <http://semanticscience.org/resource/SIO_000300> .

<http://rdf.ebi.ac.uk/terms/chembl#PubchemRef>
        a                RDF2Graph:Class ;
        rdfs:subClassOf  <http://rdf.ebi.ac.uk/terms/chembl#MoleculeDbRef> ;
        RDF2Graph:count  1315618 .

<http://rdf.ebi.ac.uk/terms/chembl/Substance/SIO_000008_n/n11>
        a                              RDF2Graph:TypeLink ;
        RDF2Graph:count                100124 ;
        RDF2Graph:forwardMultiplicity  rs:Zero-or-one ;
        RDF2Graph:reverseMultiplicity  rs:Zero-or-one ;
        RDF2Graph:type                 <http://semanticscience.org/resource/CHEMINF_000317> .

<http://rdf.ebi.ac.uk/terms/chembl/Document/pmid_n>
        a                      RDF2Graph:ClassProperty ;
        RDF2Graph:linkTo       <http://rdf.ebi.ac.uk/terms/chembl/Document/pmid_n/n1> ;
        RDF2Graph:rdfProperty  <http://purl.org/ontology/bibo/pmid> .

<http://semanticscience.org/resource/CHEMINF_000309#label_n>
        a                      RDF2Graph:ClassProperty ;
        RDF2Graph:linkTo       <http://semanticscience.org/resource/CHEMINF_000309#label_n/n7> ;
        RDF2Graph:rdfProperty  rdfs:label .

<http://rdf.ebi.ac.uk/terms/chembl/Substance/SIO_000008_n/n6>
        a                              RDF2Graph:TypeLink ;
        RDF2Graph:count                100124 ;
        RDF2Graph:forwardMultiplicity  rs:Zero-or-one ;
        RDF2Graph:reverseMultiplicity  rs:Zero-or-one ;
        RDF2Graph:type                 <http://semanticscience.org/resource/CHEMINF_000431> .

<http://rdf.ebi.ac.uk/terms/chembl#WikipediaMolRef>
        a                RDF2Graph:Class ;
        rdfs:subClassOf  <http://rdf.ebi.ac.uk/terms/chembl#MoleculeDbRef> ;
        RDF2Graph:count  4734 .

<http://rdf.ebi.ac.uk/terms/chembl/Activity#publishedType_n>
        a                      RDF2Graph:ClassProperty ;
        RDF2Graph:linkTo       <http://rdf.ebi.ac.uk/terms/chembl/Activity#publishedType_n/n1> ;
        RDF2Graph:rdfProperty  <http://rdf.ebi.ac.uk/terms/chembl#publishedType> .

<http://rdf.ebi.ac.uk/terms/chembl#SelleckRef>
        a                RDF2Graph:Class ;
        rdfs:subClassOf  <http://rdf.ebi.ac.uk/terms/chembl#MoleculeDbRef> ;
        RDF2Graph:count  1566 .

<http://rdf.ebi.ac.uk/terms/chembl#publishedType>
        a                rdf:Property ;
        RDF2Graph:count  12843287 .

<http://rdf.ebi.ac.uk/terms/chembl/ProteinClassification#classLevel_n>
        a                      RDF2Graph:ClassProperty ;
        RDF2Graph:linkTo       <http://rdf.ebi.ac.uk/terms/chembl/ProteinClassification#classLevel_n/n1> ;
        RDF2Graph:rdfProperty  <http://rdf.ebi.ac.uk/terms/chembl#classLevel> .

<http://rdf.ebi.ac.uk/terms/chembl/ChEMBL/description_n/n1>
        a                              RDF2Graph:TypeLink ;
        RDF2Graph:count                109173 ;
        RDF2Graph:forwardMultiplicity  rs:Zero-or-one ;
        RDF2Graph:reverseMultiplicity  RDF2Graph:x_n ;
        RDF2Graph:type                 <http://www.w3.org/2001/XMLSchema#string> .

RDF2Graph:ClassAsPredicateError
        a       owl:Class .

<http://rdf.ebi.ac.uk/terms/chembl/Document/pageEnd_n/n1>
        a                              RDF2Graph:TypeLink ;
        RDF2Graph:count                57111 ;
        RDF2Graph:forwardMultiplicity  rs:Zero-or-one ;
        RDF2Graph:reverseMultiplicity  RDF2Graph:x_n ;
        RDF2Graph:type                 <http://www.w3.org/2001/XMLSchema#string> .

owl:Class  a                RDF2Graph:Class ;
        RDF2Graph:count     127 ;
        RDF2Graph:property  <http://www.w3.org/2002/07/owl/Class/description_n> , <http://www.w3.org/2002/07/owl/Class#prefLabel_n> .

<http://rdf.ebi.ac.uk/terms/chembl/Document/date_n>
        a                      RDF2Graph:ClassProperty ;
        RDF2Graph:linkTo       <http://rdf.ebi.ac.uk/terms/chembl/Document/date_n/n1> ;
        RDF2Graph:rdfProperty  <http://purl.org/dc/terms/date> .

<http://rdf.ebi.ac.uk/terms/chembl/Document/pageStart_n/n1>
        a                              RDF2Graph:TypeLink ;
        RDF2Graph:count                57112 ;
        RDF2Graph:forwardMultiplicity  rs:Zero-or-one ;
        RDF2Graph:reverseMultiplicity  RDF2Graph:x_n ;
        RDF2Graph:type                 <http://www.w3.org/2001/XMLSchema#string> .

<http://rdf.ebi.ac.uk/terms/chembl#UnclassifiedSubstance>
        a                RDF2Graph:Class ;
        rdfs:subClassOf  <http://rdf.ebi.ac.uk/terms/chembl#UndefinedSubstance> ;
        RDF2Graph:count  6 .

<http://rdf.ebi.ac.uk/terms/chembl/Substance/SIO_000008_n/n23>
        a                              RDF2Graph:TypeLink ;
        RDF2Graph:count                100124 ;
        RDF2Graph:forwardMultiplicity  rs:Zero-or-one ;
        RDF2Graph:reverseMultiplicity  rs:Zero-or-one ;
        RDF2Graph:type                 <http://semanticscience.org/resource/CHEMINF_000309> .

<http://rdf.ebi.ac.uk/terms/chembl/ProteinTarget#relOverlapsWith_n>
        a                      RDF2Graph:ClassProperty ;
        RDF2Graph:linkTo       <http://rdf.ebi.ac.uk/terms/chembl/ProteinTarget#relOverlapsWith_n/n1> ;
        RDF2Graph:rdfProperty  <http://rdf.ebi.ac.uk/terms/chembl#relOverlapsWith> .

<http://www.w3.org/2002/07/owl/DatatypeProperty/description_n/n2>
        a                              RDF2Graph:TypeLink ;
        RDF2Graph:count                41 ;
        RDF2Graph:forwardMultiplicity  rs:Zero-or-one ;
        RDF2Graph:reverseMultiplicity  RDF2Graph:x_n ;
        RDF2Graph:type                 <http://www.w3.org/2001/XMLSchema#string> .

<http://semanticscience.org/resource/CHEMINF_000059>
        a                   RDF2Graph:Class ;
        RDF2Graph:count     1404752 ;
        RDF2Graph:property  <http://semanticscience.org/resource/CHEMINF_000059/SIO_000300_n> , <http://semanticscience.org/resource/CHEMINF_000059#label_n> .

<http://rdf.ebi.ac.uk/terms/chembl/Mechanism#hasBindingSite_n/n1_error_n>
        a       RDF2Graph:DestNoTypeError .

<http://semanticscience.org/resource/CHEMINF_000325>
        a                   RDF2Graph:Class ;
        RDF2Graph:count     875508 ;
        RDF2Graph:property  <http://semanticscience.org/resource/CHEMINF_000325/SIO_000300_n> , <http://semanticscience.org/resource/CHEMINF_000325#label_n> .

<http://rdf.ebi.ac.uk/terms/chembl/Assay#targetConfDesc_n/n1>
        a                              RDF2Graph:TypeLink ;
        RDF2Graph:count                100000 ;
        RDF2Graph:forwardMultiplicity  rs:Exactly-one ;
        RDF2Graph:reverseMultiplicity  RDF2Graph:x_n ;
        RDF2Graph:type                 <http://www.w3.org/2001/XMLSchema#string> .

<http://rdf.ebi.ac.uk/terms/chembl/CellLine#hasCLO_n/n1>
        a                              RDF2Graph:TypeLink ;
        RDF2Graph:count                550 ;
        RDF2Graph:forwardMultiplicity  rs:Zero-or-one ;
        RDF2Graph:reverseMultiplicity  RDF2Graph:x_1 ;
        RDF2Graph:type                 RDF2Graph:externalref .

<http://rdf.ebi.ac.uk/terms/chembl/Assay#assayCellType_n/n1>
        a                              RDF2Graph:TypeLink ;
        RDF2Graph:count                100000 ;
        RDF2Graph:forwardMultiplicity  rs:Zero-or-one ;
        RDF2Graph:reverseMultiplicity  RDF2Graph:x_n ;
        RDF2Graph:type                 <http://www.w3.org/2001/XMLSchema#string> .

<http://rdf.ebi.ac.uk/terms/chembl/ChEMBL#organismName_n>
        a                      RDF2Graph:ClassProperty ;
        RDF2Graph:linkTo       <http://rdf.ebi.ac.uk/terms/chembl/ChEMBL#organismName_n/n1> ;
        RDF2Graph:rdfProperty  <http://rdf.ebi.ac.uk/terms/chembl#organismName> .

<http://rdf.ebi.ac.uk/terms/chembl/Assay#assaySubCellFrac_n>
        a                      RDF2Graph:ClassProperty ;
        RDF2Graph:linkTo       <http://rdf.ebi.ac.uk/terms/chembl/Assay#assaySubCellFrac_n/n1> ;
        RDF2Graph:rdfProperty  <http://rdf.ebi.ac.uk/terms/chembl#assaySubCellFrac> .

<http://rdf.ebi.ac.uk/terms/chembl/Assay#hasSource_n>
        a                      RDF2Graph:ClassProperty ;
        RDF2Graph:linkTo       <http://rdf.ebi.ac.uk/terms/chembl/Assay#hasSource_n/n1> ;
        RDF2Graph:rdfProperty  <http://rdf.ebi.ac.uk/terms/chembl#hasSource> .

<http://rdf.ebi.ac.uk/terms/chembl#hasBindingSite>
        a                rdf:Property ;
        RDF2Graph:count  2813 ;
        RDF2Graph:error  <http://rdf.ebi.ac.uk/terms/chembl/Mechanism#hasBindingSite_n/n1_error_n> .

<http://rdf.ebi.ac.uk/terms/chembl/ChEMBL#taxonomy_n>
        a                      RDF2Graph:ClassProperty ;
        RDF2Graph:linkTo       <http://rdf.ebi.ac.uk/terms/chembl/ChEMBL#taxonomy_n/n1> ;
        RDF2Graph:rdfProperty  <http://rdf.ebi.ac.uk/terms/chembl#taxonomy> .

<http://rdf.ebi.ac.uk/terms/chembl#UnclassifiedTarget>
        a                RDF2Graph:Class ;
        rdfs:subClassOf  <http://rdf.ebi.ac.uk/terms/chembl#UndefinedTarget> ;
        RDF2Graph:count  2 .

<http://rdf.ebi.ac.uk/terms/chembl/Activity#publishedRelation_n>
        a                      RDF2Graph:ClassProperty ;
        RDF2Graph:linkTo       <http://rdf.ebi.ac.uk/terms/chembl/Activity#publishedRelation_n/n1> ;
        RDF2Graph:rdfProperty  <http://rdf.ebi.ac.uk/terms/chembl#publishedRelation> .

<http://semanticscience.org/resource/CHEMINF_000319#label_n/n13>
        a                              RDF2Graph:TypeLink ;
        RDF2Graph:count                100000 ;
        RDF2Graph:forwardMultiplicity  rs:Exactly-one ;
        RDF2Graph:reverseMultiplicity  RDF2Graph:x_1 ;
        RDF2Graph:type                 <http://www.w3.org/2001/XMLSchema#string> .

owl:ObjectProperty  a       RDF2Graph:Class ;
        RDF2Graph:count     30 ;
        RDF2Graph:property  <http://www.w3.org/2002/07/owl/ObjectProperty/description_n> , <http://www.w3.org/2002/07/owl/ObjectProperty#prefLabel_n> .

<http://semanticscience.org/resource/CHEMINF_000317#label_n/n11>
        a                              RDF2Graph:TypeLink ;
        RDF2Graph:count                100000 ;
        RDF2Graph:forwardMultiplicity  rs:Exactly-one ;
        RDF2Graph:reverseMultiplicity  RDF2Graph:x_1 ;
        RDF2Graph:type                 <http://www.w3.org/2001/XMLSchema#string> .

<http://rdf.ebi.ac.uk/terms/chembl#MoleculeDbRef>
        a                RDF2Graph:Class ;
        rdfs:subClassOf  <http://rdf.ebi.ac.uk/terms/chembl#DatabaseReference> ;
        RDF2Graph:subClassOfInstanceCount
                3196521 .

<http://xmlns.com/foaf/0.1/Image#label_n/n26>
        a                              RDF2Graph:TypeLink ;
        RDF2Graph:count                100000 ;
        RDF2Graph:forwardMultiplicity  rs:Exactly-one ;
        RDF2Graph:reverseMultiplicity  RDF2Graph:x_1 ;
        RDF2Graph:type                 <http://www.w3.org/2001/XMLSchema#string> .

<http://rdf.ebi.ac.uk/terms/chembl#hasDocument>
        a                rdf:Property ;
        RDF2Graph:count  15601103 ;
        RDF2Graph:error  <http://rdf.ebi.ac.uk/terms/chembl/Substance#hasDocument_n/n2_error_n> , <http://rdf.ebi.ac.uk/terms/chembl#hasDocument_error> .

<http://semanticscience.org/resource/CHEMINF_000317#label_n>
        a                      RDF2Graph:ClassProperty ;
        RDF2Graph:linkTo       <http://semanticscience.org/resource/CHEMINF_000317#label_n/n11> ;
        RDF2Graph:rdfProperty  rdfs:label .

<http://semanticscience.org/resource/CHEMINF_000312#label_n>
        a                      RDF2Graph:ClassProperty ;
        RDF2Graph:linkTo       <http://semanticscience.org/resource/CHEMINF_000312#label_n/n12> ;
        RDF2Graph:rdfProperty  rdfs:label .

<http://purl.org/ontology/bibo/pageStart>
        a                rdf:Property ;
        RDF2Graph:count  57112 .

<http://rdf.ebi.ac.uk/terms/chembl/Document#hasJournal_n>
        a                      RDF2Graph:ClassProperty ;
        RDF2Graph:linkTo       <http://rdf.ebi.ac.uk/terms/chembl/Document#hasJournal_n/n2> , <http://rdf.ebi.ac.uk/terms/chembl/Document#hasJournal_n/n1> ;
        RDF2Graph:rdfProperty  <http://rdf.ebi.ac.uk/terms/chembl#hasJournal> .

<http://semanticscience.org/resource/CHEMINF_000308#label_n>
        a                      RDF2Graph:ClassProperty ;
        RDF2Graph:linkTo       <http://semanticscience.org/resource/CHEMINF_000308#label_n/n9> ;
        RDF2Graph:rdfProperty  rdfs:label .

<http://rdf.ebi.ac.uk/terms/chembl/ChEMBL#proteinSequence_n>
        a                      RDF2Graph:ClassProperty ;
        RDF2Graph:linkTo       <http://rdf.ebi.ac.uk/terms/chembl/ChEMBL#proteinSequence_n/n1> ;
        RDF2Graph:rdfProperty  <http://rdf.ebi.ac.uk/terms/chembl#proteinSequence> .

<http://rdf.ebi.ac.uk/terms/chembl/Activity#pChembl_n>
        a                      RDF2Graph:ClassProperty ;
        RDF2Graph:linkTo       <http://rdf.ebi.ac.uk/terms/chembl/Activity#pChembl_n/n1> ;
        RDF2Graph:rdfProperty  <http://rdf.ebi.ac.uk/terms/chembl#pChembl> .

<http://rdf.ebi.ac.uk/terms/chembl/Activity#potentialDuplicate_n>
        a                      RDF2Graph:ClassProperty ;
        RDF2Graph:linkTo       <http://rdf.ebi.ac.uk/terms/chembl/Activity#potentialDuplicate_n/n1> ;
        RDF2Graph:rdfProperty  <http://rdf.ebi.ac.uk/terms/chembl#potentialDuplicate> .

<http://rdf.ebi.ac.uk/terms/chembl#CellLine>
        a                   RDF2Graph:Class ;
        rdfs:subClassOf     <http://rdf.ebi.ac.uk/terms/chembl#ChEMBL> ;
        RDF2Graph:count     1653 ;
        RDF2Graph:property  <http://rdf.ebi.ac.uk/terms/chembl/CellLine#isCellLineForTarget_n> , <http://rdf.ebi.ac.uk/terms/chembl/CellLine#isCellLineForAssay_n> , <http://rdf.ebi.ac.uk/terms/chembl/CellLine#hasCLO_n> , <http://rdf.ebi.ac.uk/terms/chembl/CellLine#hasEFO_n> , <http://rdf.ebi.ac.uk/terms/chembl/CellLine#cellosaurusId_n> .

<http://xmlns.com/foaf/0.1/Image>
        a                   RDF2Graph:Class ;
        RDF2Graph:count     1411786 ;
        RDF2Graph:property  <http://xmlns.com/foaf/0.1/Image#label_n> .

<http://rdf.ebi.ac.uk/terms/chembl/CellLine#isCellLineForTarget_n>
        a                      RDF2Graph:ClassProperty ;
        RDF2Graph:linkTo       <http://rdf.ebi.ac.uk/terms/chembl/CellLine#isCellLineForTarget_n/n1> ;
        RDF2Graph:rdfProperty  <http://rdf.ebi.ac.uk/terms/chembl#isCellLineForTarget> .

<http://rdf.ebi.ac.uk/terms/chembl/Document/issue_n/n1>
        a                              RDF2Graph:TypeLink ;
        RDF2Graph:count                55687 ;
        RDF2Graph:forwardMultiplicity  rs:Zero-or-one ;
        RDF2Graph:reverseMultiplicity  RDF2Graph:x_n ;
        RDF2Graph:type                 <http://www.w3.org/2001/XMLSchema#string> .

<http://rdf.ebi.ac.uk/terms/chembl/Substance/SIO_000008_n>
        a                      RDF2Graph:ClassProperty ;
        RDF2Graph:linkTo       <http://rdf.ebi.ac.uk/terms/chembl/Substance/SIO_000008_n/n24> , <http://rdf.ebi.ac.uk/terms/chembl/Substance/SIO_000008_n/n19> , <http://rdf.ebi.ac.uk/terms/chembl/Substance/SIO_000008_n/n12> , <http://rdf.ebi.ac.uk/terms/chembl/Substance/SIO_000008_n/n4> , <http://rdf.ebi.ac.uk/terms/chembl/Substance/SIO_000008_n/n7> , <http://rdf.ebi.ac.uk/terms/chembl/Substance/SIO_000008_n/n6> , <http://rdf.ebi.ac.uk/terms/chembl/Substance/SIO_000008_n/n17> , <http://rdf.ebi.ac.uk/terms/chembl/Substance/SIO_000008_n/n21> , <http://rdf.ebi.ac.uk/terms/chembl/Substance/SIO_000008_n/n15> , <http://rdf.ebi.ac.uk/terms/chembl/Substance/SIO_000008_n/n18> , <http://rdf.ebi.ac.uk/terms/chembl/Substance/SIO_000008_n/n11> , <http://rdf.ebi.ac.uk/terms/chembl/Substance/SIO_000008_n/n9> , <http://rdf.ebi.ac.uk/terms/chembl/Substance/SIO_000008_n/n3> , <http://rdf.ebi.ac.uk/terms/chembl/Substance/SIO_000008_n/n2> , <http://rdf.ebi.ac.uk/terms/chembl/Substance/SIO_000008_n/n5> , <http://rdf.ebi.ac.uk/terms/chembl/Substance/SIO_000008_n/n22> , <http://rdf.ebi.ac.uk/terms/chembl/Substance/SIO_000008_n/n16> , <http://rdf.ebi.ac.uk/terms/chembl/Substance/SIO_000008_n/n14> , <http://rdf.ebi.ac.uk/terms/chembl/Substance/SIO_000008_n/n10> , <http://rdf.ebi.ac.uk/terms/chembl/Substance/SIO_000008_n/n13> , <http://rdf.ebi.ac.uk/terms/chembl/Substance/SIO_000008_n/n23> , <http://rdf.ebi.ac.uk/terms/chembl/Substance/SIO_000008_n/n20> , <http://rdf.ebi.ac.uk/terms/chembl/Substance/SIO_000008_n/n1> , <http://rdf.ebi.ac.uk/terms/chembl/Substance/SIO_000008_n/n8> ;
        RDF2Graph:rdfProperty  <http://semanticscience.org/resource/SIO_000008> .

<http://rdf.ebi.ac.uk/terms/chembl/Activity#standardRelation_n/n1>
        a                              RDF2Graph:TypeLink ;
        RDF2Graph:count                100000 ;
        RDF2Graph:forwardMultiplicity  rs:Zero-or-one ;
        RDF2Graph:reverseMultiplicity  RDF2Graph:x_n ;
        RDF2Graph:type                 <http://www.w3.org/2001/XMLSchema#string> .

<http://rdf.ebi.ac.uk/terms/chembl/Assay#hasSource_n/n1>
        a                              RDF2Graph:TypeLink ;
        RDF2Graph:count                100000 ;
        RDF2Graph:forwardMultiplicity  rs:Exactly-one ;
        RDF2Graph:reverseMultiplicity  rs:Zero-or-many ;
        RDF2Graph:type                 <http://rdf.ebi.ac.uk/terms/chembl#Source> .

RDF2Graph:ExternalReference
        a       owl:Class .

<http://rdf.ebi.ac.uk/terms/chembl#FdaSrsRef>
        a                RDF2Graph:Class ;
        rdfs:subClassOf  <http://rdf.ebi.ac.uk/terms/chembl#MoleculeDbRef> ;
        RDF2Graph:count  14543 .

<http://semanticscience.org/resource/CHEMINF_000198>
        a                   RDF2Graph:Class ;
        RDF2Graph:count     1408598 ;
        RDF2Graph:property  <http://semanticscience.org/resource/CHEMINF_000198/SIO_000300_n> , <http://semanticscience.org/resource/CHEMINF_000198#label_n> .

<http://rdf.ebi.ac.uk/terms/chembl/Assay#assayStrain_n/n1>
        a                              RDF2Graph:TypeLink ;
        RDF2Graph:count                100000 ;
        RDF2Graph:forwardMultiplicity  rs:Zero-or-one ;
        RDF2Graph:reverseMultiplicity  RDF2Graph:x_n ;
        RDF2Graph:type                 <http://www.w3.org/2001/XMLSchema#string> .

<http://semanticscience.org/resource/CHEMINF_000381#label_n/n20>
        a                              RDF2Graph:TypeLink ;
        RDF2Graph:count                100000 ;
        RDF2Graph:forwardMultiplicity  rs:Exactly-one ;
        RDF2Graph:reverseMultiplicity  RDF2Graph:x_1 ;
        RDF2Graph:type                 <http://www.w3.org/2001/XMLSchema#string> .

<http://rdf.ebi.ac.uk/terms/chembl/Substance#isBiotherapeutic_n>
        a                      RDF2Graph:ClassProperty ;
        RDF2Graph:linkTo       <http://rdf.ebi.ac.uk/terms/chembl/Substance#isBiotherapeutic_n/n1> ;
        RDF2Graph:rdfProperty  <http://rdf.ebi.ac.uk/terms/chembl#isBiotherapeutic> .

<http://semanticscience.org/resource/CHEMINF_000042>
        a                   RDF2Graph:Class ;
        RDF2Graph:count     1408598 ;
        RDF2Graph:property  <http://semanticscience.org/resource/CHEMINF_000042/SIO_000300_n> , <http://semanticscience.org/resource/CHEMINF_000042#label_n> .

<http://rdf.ebi.ac.uk/terms/chembl/Assay#assayType_n/n1>
        a                              RDF2Graph:TypeLink ;
        RDF2Graph:count                100000 ;
        RDF2Graph:forwardMultiplicity  rs:Exactly-one ;
        RDF2Graph:reverseMultiplicity  RDF2Graph:x_n ;
        RDF2Graph:type                 <http://www.w3.org/2001/XMLSchema#string> .

<http://semanticscience.org/resource/CHEMINF_000018/SIO_000300_n/n3>
        a                              RDF2Graph:TypeLink ;
        RDF2Graph:count                100000 ;
        RDF2Graph:forwardMultiplicity  rs:Exactly-one ;
        RDF2Graph:reverseMultiplicity  RDF2Graph:x_n ;
        RDF2Graph:type                 <http://www.w3.org/2001/XMLSchema#string> .

<http://rdf.ebi.ac.uk/terms/chembl/Substance/SIO_000008_n/n1>
        a                              RDF2Graph:TypeLink ;
        RDF2Graph:count                100124 ;
        RDF2Graph:forwardMultiplicity  rs:Zero-or-one ;
        RDF2Graph:reverseMultiplicity  rs:Zero-or-one ;
        RDF2Graph:type                 <http://semanticscience.org/resource/CHEMINF_000305> .

<http://rdf.ebi.ac.uk/terms/chembl/Activity#standardValue_n>
        a                      RDF2Graph:ClassProperty ;
        RDF2Graph:linkTo       <http://rdf.ebi.ac.uk/terms/chembl/Activity#standardValue_n/n1> ;
        RDF2Graph:rdfProperty  <http://rdf.ebi.ac.uk/terms/chembl#standardValue> .

<http://rdf.ebi.ac.uk/terms/chembl#highestDevelopmentPhase>
        a                rdf:Property ;
        RDF2Graph:count  1411786 .

<http://rdf.ebi.ac.uk/terms/chembl/DrugbankRef#label_n>
        a                      RDF2Graph:ClassProperty ;
        RDF2Graph:linkTo       <http://rdf.ebi.ac.uk/terms/chembl/DrugbankRef#label_n/n27> ;
        RDF2Graph:rdfProperty  rdfs:label .

<http://www.w3.org/2002/07/owl/DatatypeProperty#prefLabel_n/n3>
        a                              RDF2Graph:TypeLink ;
        RDF2Graph:count                47 ;
        RDF2Graph:forwardMultiplicity  rs:Exactly-one ;
        RDF2Graph:reverseMultiplicity  RDF2Graph:x_1 ;
        RDF2Graph:type                 <http://www.w3.org/2001/XMLSchema#string> .

<http://rdf.ebi.ac.uk/terms/chembl/Substance/SIO_000008_n/n17>
        a                              RDF2Graph:TypeLink ;
        RDF2Graph:count                100095 ;
        RDF2Graph:forwardMultiplicity  rs:Zero-or-one ;
        RDF2Graph:reverseMultiplicity  rs:Zero-or-one ;
        RDF2Graph:type                 <http://semanticscience.org/resource/CHEMINF_000325> .

<http://rdf.ebi.ac.uk/terms/chembl/Activity#hasUnitOnto_n>
        a                      RDF2Graph:ClassProperty ;
        RDF2Graph:linkTo       <http://rdf.ebi.ac.uk/terms/chembl/Activity#hasUnitOnto_n/n1> ;
        RDF2Graph:rdfProperty  <http://rdf.ebi.ac.uk/terms/chembl#hasUnitOnto> .

<http://semanticscience.org/resource/CHEMINF_000321#label_n/n16>
        a                              RDF2Graph:TypeLink ;
        RDF2Graph:count                100000 ;
        RDF2Graph:forwardMultiplicity  rs:Exactly-one ;
        RDF2Graph:reverseMultiplicity  RDF2Graph:x_1 ;
        RDF2Graph:type                 <http://www.w3.org/2001/XMLSchema#string> .

<http://rdf.ebi.ac.uk/terms/chembl#PubchemDotfRef>
        a                RDF2Graph:Class ;
        rdfs:subClassOf  <http://rdf.ebi.ac.uk/terms/chembl#MoleculeDbRef> ;
        RDF2Graph:count  3574 .

<http://rdf.ebi.ac.uk/terms/chembl#isSpeciesGroup>
        a                rdf:Property ;
        RDF2Graph:count  20 .

<http://rdf.ebi.ac.uk/terms/chembl/Substance#hasParentMolecule_n/n1>
        a                              RDF2Graph:TypeLink ;
        RDF2Graph:count                74277 ;
        RDF2Graph:forwardMultiplicity  rs:Zero-or-one ;
        RDF2Graph:reverseMultiplicity  rs:Zero-or-many ;
        RDF2Graph:type                 <http://rdf.ebi.ac.uk/terms/chembl#Substance> .

<http://rdf.ebi.ac.uk/terms/chembl/Journal/eissn_n>
        a                      RDF2Graph:ClassProperty ;
        RDF2Graph:linkTo       <http://rdf.ebi.ac.uk/terms/chembl/Journal/eissn_n/n1> ;
        RDF2Graph:rdfProperty  <http://purl.org/ontology/bibo/eissn> .

<http://semanticscience.org/resource/CHEMINF_000319>
        a                   RDF2Graph:Class ;
        RDF2Graph:count     1367111 ;
        RDF2Graph:property  <http://semanticscience.org/resource/CHEMINF_000319/SIO_000300_n> , <http://semanticscience.org/resource/CHEMINF_000319#label_n> .

<http://rdf.ebi.ac.uk/terms/chembl/Activity#dataValidityComment_n>
        a                      RDF2Graph:ClassProperty ;
        RDF2Graph:linkTo       <http://rdf.ebi.ac.uk/terms/chembl/Activity#dataValidityComment_n/n1> ;
        RDF2Graph:rdfProperty  <http://rdf.ebi.ac.uk/terms/chembl#dataValidityComment> .

<http://rdf.ebi.ac.uk/terms/chembl#Phenotype>
        a                RDF2Graph:Class ;
        rdfs:subClassOf  <http://rdf.ebi.ac.uk/terms/chembl#NonMolecular> ;
        RDF2Graph:count  2 .

<http://semanticscience.org/resource/CHEMINF_000311#label_n>
        a                      RDF2Graph:ClassProperty ;
        RDF2Graph:linkTo       <http://semanticscience.org/resource/CHEMINF_000311#label_n/n10> ;
        RDF2Graph:rdfProperty  rdfs:label .

<http://rdf.ebi.ac.uk/terms/chembl#substanceType>
        a                rdf:Property ;
        RDF2Graph:count  1411786 .

<http://rdf.ebi.ac.uk/terms/chembl/Assay#assayType_n>
        a                      RDF2Graph:ClassProperty ;
        RDF2Graph:linkTo       <http://rdf.ebi.ac.uk/terms/chembl/Assay#assayType_n/n1> ;
        RDF2Graph:rdfProperty  <http://rdf.ebi.ac.uk/terms/chembl#assayType> .

<http://www.w3.org/2002/07/owl/ObjectProperty#prefLabel_n/n4>
        a                              RDF2Graph:TypeLink ;
        RDF2Graph:count                30 ;
        RDF2Graph:forwardMultiplicity  rs:Exactly-one ;
        RDF2Graph:reverseMultiplicity  RDF2Graph:x_1 ;
        RDF2Graph:type                 <http://www.w3.org/2001/XMLSchema#string> .

<http://rdf.ebi.ac.uk/terms/chembl#componentType>
        a                rdf:Property ;
        RDF2Graph:count  7195 .

<http://rdf.ebi.ac.uk/terms/chembl#moleculeXref>
        a                rdf:Property ;
        RDF2Graph:count  3400312 .

<http://rdf.ebi.ac.uk/terms/chembl#PdbeRef>
        a                RDF2Graph:Class ;
        rdfs:subClassOf  <http://rdf.ebi.ac.uk/terms/chembl#MoleculeDbRef> ;
        RDF2Graph:count  7064 .

<http://rdf.ebi.ac.uk/terms/chembl#classLevel>
        a                rdf:Property ;
        RDF2Graph:count  757 .

<http://rdf.ebi.ac.uk/terms/chembl#Enzyme>
        a                RDF2Graph:Class ;
        rdfs:subClassOf  <http://rdf.ebi.ac.uk/terms/chembl#Biological> ;
        RDF2Graph:count  89 .

<http://semanticscience.org/resource/CHEMINF_000350>
        a                   RDF2Graph:Class ;
        RDF2Graph:count     1391233 ;
        RDF2Graph:property  <http://semanticscience.org/resource/CHEMINF_000350/SIO_000300_n> , <http://semanticscience.org/resource/CHEMINF_000350#label_n> .

<http://semanticscience.org/resource/CHEMINF_000319/SIO_000300_n>
        a                      RDF2Graph:ClassProperty ;
        RDF2Graph:linkTo       <http://semanticscience.org/resource/CHEMINF_000319/SIO_000300_n/n12> ;
        RDF2Graph:rdfProperty  <http://semanticscience.org/resource/SIO_000300> .

<http://rdf.ebi.ac.uk/terms/chembl/ProteinClassification#subClassOf_n/n2>
        a                              RDF2Graph:TypeLink ;
        RDF2Graph:count                756 ;
        RDF2Graph:forwardMultiplicity  rs:Zero-or-one ;
        RDF2Graph:reverseMultiplicity  rs:Zero-or-many ;
        RDF2Graph:type                 <http://rdf.ebi.ac.uk/terms/chembl#ProteinClassification> .

<http://rdf.ebi.ac.uk/terms/chembl#UndefinedTarget>
        a                RDF2Graph:Class ;
        rdfs:subClassOf  <http://rdf.ebi.ac.uk/terms/chembl#Target> ;
        RDF2Graph:subClassOfInstanceCount
                21 .

<http://rdf.ebi.ac.uk/terms/chembl#Oligonucleotide>
        a                RDF2Graph:Class ;
        rdfs:subClassOf  <http://rdf.ebi.ac.uk/terms/chembl#Biological> ;
        RDF2Graph:count  85 .

<http://rdf.ebi.ac.uk/terms/chembl/ChEMBL/title_n/n1>
        a                              RDF2Graph:TypeLink ;
        RDF2Graph:count                11655 ;
        RDF2Graph:forwardMultiplicity  rs:Zero-or-one ;
        RDF2Graph:reverseMultiplicity  RDF2Graph:x_n ;
        RDF2Graph:type                 <http://www.w3.org/2001/XMLSchema#string> .

<http://rdf.ebi.ac.uk/terms/chembl#hasProteinClassification>
        a                rdf:Property ;
        RDF2Graph:count  47086 .

rdfs:label  a            rdf:Property ;
        RDF2Graph:count  52370474 ;
        RDF2Graph:error  rdfs:label_error .

<http://rdf.ebi.ac.uk/terms/chembl#dataValidityComment>
        a                rdf:Property ;
        RDF2Graph:count  211777 .

<http://rdf.ebi.ac.uk/terms/chembl/Document/pmid_n/n1>
        a                              RDF2Graph:TypeLink ;
        RDF2Graph:count                51574 ;
        RDF2Graph:forwardMultiplicity  rs:Zero-or-one ;
        RDF2Graph:reverseMultiplicity  RDF2Graph:x_1 ;
        RDF2Graph:type                 RDF2Graph:externalref .

<http://semanticscience.org/resource/CHEMINF_000350/SIO_000300_n/n5>
        a                              RDF2Graph:TypeLink ;
        RDF2Graph:count                100000 ;
        RDF2Graph:forwardMultiplicity  rs:Exactly-one ;
        RDF2Graph:reverseMultiplicity  RDF2Graph:none ;
        RDF2Graph:type                 <http://www.w3.org/2001/XMLSchema#double> .

<http://www.w3.org/2002/07/owl/ObjectProperty#prefLabel_n>
        a                      RDF2Graph:ClassProperty ;
        RDF2Graph:linkTo       <http://www.w3.org/2002/07/owl/ObjectProperty#prefLabel_n/n4> ;
        RDF2Graph:rdfProperty  <http://www.w3.org/2004/02/skos/core#prefLabel> .

<http://rdf.ebi.ac.uk/terms/chembl#EnzymeClassRef>
        a                RDF2Graph:Class ;
        rdfs:subClassOf  <http://rdf.ebi.ac.uk/terms/chembl#TargetCmptDbRef> ;
        RDF2Graph:count  983 .

<http://rdf.ebi.ac.uk/terms/chembl#activityComment>
        a                rdf:Property ;
        RDF2Graph:count  8109997 .

<http://rdf.ebi.ac.uk/terms/chembl#publishedUnits>
        a                rdf:Property ;
        RDF2Graph:count  8829838 .

<http://rdf.ebi.ac.uk/terms/chembl/Assay#hasCellLine_n>
        a                      RDF2Graph:ClassProperty ;
        RDF2Graph:linkTo       <http://rdf.ebi.ac.uk/terms/chembl/Assay#hasCellLine_n/n1> ;
        RDF2Graph:rdfProperty  <http://rdf.ebi.ac.uk/terms/chembl#hasCellLine> .

<http://rdf.ebi.ac.uk/terms/chembl#Mechanism>
        a                   RDF2Graph:Class ;
        rdfs:subClassOf     <http://rdf.ebi.ac.uk/terms/chembl#ChEMBL> ;
        RDF2Graph:count     2239 ;
        RDF2Graph:property  <http://rdf.ebi.ac.uk/terms/chembl/Mechanism#mechanismActionType_n> , <http://rdf.ebi.ac.uk/terms/chembl/Mechanism#mechanismDescription_n> , <http://rdf.ebi.ac.uk/terms/chembl/Mechanism#hasBindingSite_n> .

<http://semanticscience.org/resource/CHEMINF_000430#label_n>
        a                      RDF2Graph:ClassProperty ;
        RDF2Graph:linkTo       <http://semanticscience.org/resource/CHEMINF_000430#label_n/n22> ;
        RDF2Graph:rdfProperty  rdfs:label .

<http://semanticscience.org/resource/CHEMINF_000218#label_n/n25>
        a                              RDF2Graph:TypeLink ;
        RDF2Graph:count                100000 ;
        RDF2Graph:forwardMultiplicity  rs:Exactly-one ;
        RDF2Graph:reverseMultiplicity  RDF2Graph:x_1 ;
        RDF2Graph:type                 <http://www.w3.org/2001/XMLSchema#string> .

<http://semanticscience.org/resource/CHEMINF_000324#label_n>
        a                      RDF2Graph:ClassProperty ;
        RDF2Graph:linkTo       <http://semanticscience.org/resource/CHEMINF_000324#label_n/n14> ;
        RDF2Graph:rdfProperty  rdfs:label .

<http://rdf.ebi.ac.uk/terms/chembl#standardValue>
        a                rdf:Property ;
        RDF2Graph:count  11952820 .

<http://rdf.ebi.ac.uk/terms/chembl/ProteinClassification#classLevel_n/n1>
        a                              RDF2Graph:TypeLink ;
        RDF2Graph:count                757 ;
        RDF2Graph:forwardMultiplicity  rs:Exactly-one ;
        RDF2Graph:reverseMultiplicity  RDF2Graph:x_n ;
        RDF2Graph:type                 <http://www.w3.org/2001/XMLSchema#string> .

<http://rdf.ebi.ac.uk/terms/chembl/ChEMBL#hasDocument_n>
        a                      RDF2Graph:ClassProperty ;
        RDF2Graph:linkTo       <http://rdf.ebi.ac.uk/terms/chembl/ChEMBL#hasDocument_n/n1> ;
        RDF2Graph:rdfProperty  <http://rdf.ebi.ac.uk/terms/chembl#hasDocument> .

<http://semanticscience.org/resource/CHEMINF_000218#label_n>
        a                      RDF2Graph:ClassProperty ;
        RDF2Graph:linkTo       <http://semanticscience.org/resource/CHEMINF_000218#label_n/n25> ;
        RDF2Graph:rdfProperty  rdfs:label .

<http://semanticscience.org/resource/CHEMINF_000312#label_n/n12>
        a                              RDF2Graph:TypeLink ;
        RDF2Graph:count                100000 ;
        RDF2Graph:forwardMultiplicity  rs:Exactly-one ;
        RDF2Graph:reverseMultiplicity  RDF2Graph:x_1 ;
        RDF2Graph:type                 <http://www.w3.org/2001/XMLSchema#string> .

<http://rdf.ebi.ac.uk/terms/chembl/Journal/issn_n/n1>
        a                              RDF2Graph:TypeLink ;
        RDF2Graph:count                175 ;
        RDF2Graph:forwardMultiplicity  rs:Zero-or-one ;
        RDF2Graph:reverseMultiplicity  RDF2Graph:x_n ;
        RDF2Graph:type                 <http://www.w3.org/2001/XMLSchema#string> .

<http://rdf.ebi.ac.uk/terms/chembl#ProteinDataBankRef>
        a                RDF2Graph:Class ;
        rdfs:subClassOf  <http://rdf.ebi.ac.uk/terms/chembl#TargetCmptDbRef> ;
        RDF2Graph:count  25229 .

<http://rdf.ebi.ac.uk/terms/chembl#hasTarget>
        a                rdf:Property ;
        RDF2Graph:count  1119356 .

<http://rdf.ebi.ac.uk/terms/chembl/ProteinClassification#classPath_n/n1>
        a                              RDF2Graph:TypeLink ;
        RDF2Graph:count                757 ;
        RDF2Graph:forwardMultiplicity  rs:Exactly-one ;
        RDF2Graph:reverseMultiplicity  RDF2Graph:x_1 ;
        RDF2Graph:type                 <http://www.w3.org/2001/XMLSchema#string> .

<http://rdf.ebi.ac.uk/terms/chembl/Mechanism#mechanismDescription_n>
        a                      RDF2Graph:ClassProperty ;
        RDF2Graph:linkTo       <http://rdf.ebi.ac.uk/terms/chembl/Mechanism#mechanismDescription_n/n1> ;
        RDF2Graph:rdfProperty  <http://rdf.ebi.ac.uk/terms/chembl#mechanismDescription> .

<http://rdf.ebi.ac.uk/terms/chembl/Molecular#hasTargetComponent_n/n1>
        a                              RDF2Graph:TypeLink ;
        RDF2Graph:count                8284 ;
        RDF2Graph:forwardMultiplicity  rs:Zero-or-many ;
        RDF2Graph:reverseMultiplicity  rs:Zero-or-many ;
        RDF2Graph:type                 <http://rdf.ebi.ac.uk/terms/chembl#TargetComponent> .

<http://rdf.ebi.ac.uk/terms/chembl#isBindingSiteForMechanism>
        a                rdf:Property ;
        RDF2Graph:count  158 ;
        RDF2Graph:error  <http://rdf.ebi.ac.uk/terms/chembl#isBindingSiteForMechanism_error> .

<http://rdf.ebi.ac.uk/terms/chembl/Substance#exactMatch_n>
        a                      RDF2Graph:ClassProperty ;
        RDF2Graph:linkTo       <http://rdf.ebi.ac.uk/terms/chembl/Substance#exactMatch_n/n2> ;
        RDF2Graph:rdfProperty  <http://www.w3.org/2004/02/skos/core#exactMatch> .

<http://rdf.ebi.ac.uk/terms/chembl/Substance#highestDevelopmentPhase_n/n1>
        a                              RDF2Graph:TypeLink ;
        RDF2Graph:count                108632 ;
        RDF2Graph:forwardMultiplicity  rs:Exactly-one ;
        RDF2Graph:reverseMultiplicity  RDF2Graph:none ;
        RDF2Graph:type                 <http://www.w3.org/2001/XMLSchema#integer> .

<http://rdf.ebi.ac.uk/terms/chembl#relEquivalentTo>
        a                rdf:Property ;
        RDF2Graph:count  26 .

<http://rdf.ebi.ac.uk/terms/chembl/ChEMBL#label_n/n1>
        a                              RDF2Graph:TypeLink ;
        RDF2Graph:count                1425223 ;
        RDF2Graph:forwardMultiplicity  rs:Zero-or-many ;
        RDF2Graph:reverseMultiplicity  RDF2Graph:x_n ;
        RDF2Graph:type                 <http://www.w3.org/2001/XMLSchema#string> .

<http://semanticscience.org/resource/CHEMINF_000059/SIO_000300_n>
        a                      RDF2Graph:ClassProperty ;
        RDF2Graph:linkTo       <http://semanticscience.org/resource/CHEMINF_000059/SIO_000300_n/n2> ;
        RDF2Graph:rdfProperty  <http://semanticscience.org/resource/SIO_000300> .

<http://semanticscience.org/resource/CHEMINF_000042#label_n/n24>
        a                              RDF2Graph:TypeLink ;
        RDF2Graph:count                100000 ;
        RDF2Graph:forwardMultiplicity  rs:Exactly-one ;
        RDF2Graph:reverseMultiplicity  RDF2Graph:x_1 ;
        RDF2Graph:type                 <http://www.w3.org/2001/XMLSchema#string> .

<http://rdf.ebi.ac.uk/terms/chembl/Substance#atcClassification_n/n1>
        a                              RDF2Graph:TypeLink ;
        RDF2Graph:count                3834 ;
        RDF2Graph:forwardMultiplicity  rs:Zero-or-many ;
        RDF2Graph:reverseMultiplicity  RDF2Graph:x_n ;
        RDF2Graph:type                 <http://www.w3.org/2001/XMLSchema#string> .

<http://rdf.ebi.ac.uk/terms/chembl/CellLine#cellosaurusId_n>
        a                      RDF2Graph:ClassProperty ;
        RDF2Graph:linkTo       <http://rdf.ebi.ac.uk/terms/chembl/CellLine#cellosaurusId_n/n1> ;
        RDF2Graph:rdfProperty  <http://rdf.ebi.ac.uk/terms/chembl#cellosaurusId> .

<http://semanticscience.org/resource/CHEMINF_000325#label_n/n15>
        a                              RDF2Graph:TypeLink ;
        RDF2Graph:count                100000 ;
        RDF2Graph:forwardMultiplicity  rs:Exactly-one ;
        RDF2Graph:reverseMultiplicity  RDF2Graph:x_1 ;
        RDF2Graph:type                 <http://www.w3.org/2001/XMLSchema#string> .

<http://rdf.ebi.ac.uk/terms/chembl#PfamRef>
        a                RDF2Graph:Class ;
        rdfs:subClassOf  <http://rdf.ebi.ac.uk/terms/chembl#TargetCmptDbRef> ;
        RDF2Graph:count  1994 .

<http://rdf.ebi.ac.uk/terms/chembl#isCellLineForTarget>
        a                rdf:Property ;
        RDF2Graph:count  1624 .

<http://semanticscience.org/resource/CHEMINF_000324#label_n/n14>
        a                              RDF2Graph:TypeLink ;
        RDF2Graph:count                100000 ;
        RDF2Graph:forwardMultiplicity  rs:Exactly-one ;
        RDF2Graph:reverseMultiplicity  RDF2Graph:x_1 ;
        RDF2Graph:type                 <http://www.w3.org/2001/XMLSchema#string> .

<http://rdf.ebi.ac.uk/terms/chembl/TargetComponent#exactMatch_n>
        a                      RDF2Graph:ClassProperty ;
        RDF2Graph:linkTo       <http://rdf.ebi.ac.uk/terms/chembl/TargetComponent#exactMatch_n/n1> ;
        RDF2Graph:rdfProperty  <http://www.w3.org/2004/02/skos/core#exactMatch> .

<http://rdf.ebi.ac.uk/terms/chembl#Organism>
        a                RDF2Graph:Class ;
        rdfs:subClassOf  <http://rdf.ebi.ac.uk/terms/chembl#NonMolecular> ;
        RDF2Graph:count  2122 .

<http://rdf.ebi.ac.uk/terms/chembl/Substance/SIO_000008_n/n12>
        a                              RDF2Graph:TypeLink ;
        RDF2Graph:count                105665 ;
        RDF2Graph:forwardMultiplicity  rs:Zero-or-one ;
        RDF2Graph:reverseMultiplicity  rs:Zero-or-one ;
        RDF2Graph:type                 <http://semanticscience.org/resource/CHEMINF_000059> .

<http://rdf.ebi.ac.uk/terms/chembl#ProteinClassification>
        a                   RDF2Graph:Class ;
        rdfs:subClassOf     <http://rdf.ebi.ac.uk/terms/chembl#ChEMBL> ;
        RDF2Graph:count     757 ;
        RDF2Graph:property  <http://rdf.ebi.ac.uk/terms/chembl/ProteinClassification#hasTargetDescendant_n> , <http://rdf.ebi.ac.uk/terms/chembl/ProteinClassification#narrower_n> , <http://rdf.ebi.ac.uk/terms/chembl/ProteinClassification#broader_n> , <http://rdf.ebi.ac.uk/terms/chembl/ProteinClassification#classPath_n> , <http://rdf.ebi.ac.uk/terms/chembl/ProteinClassification#hasTargetComponentDescendant_n> , <http://rdf.ebi.ac.uk/terms/chembl/ProteinClassification#subClassOf_n> , <http://rdf.ebi.ac.uk/terms/chembl/ProteinClassification#classLevel_n> .

<http://rdf.ebi.ac.uk/terms/chembl/Substance/SIO_000008_n/n7>
        a                              RDF2Graph:TypeLink ;
        RDF2Graph:count                100113 ;
        RDF2Graph:forwardMultiplicity  rs:Zero-or-one ;
        RDF2Graph:reverseMultiplicity  rs:Zero-or-one ;
        RDF2Graph:type                 <http://semanticscience.org/resource/CHEMINF_000323> .

<http://rdf.ebi.ac.uk/terms/chembl/Assay#assayCellType_n>
        a                      RDF2Graph:ClassProperty ;
        RDF2Graph:linkTo       <http://rdf.ebi.ac.uk/terms/chembl/Assay#assayCellType_n/n1> ;
        RDF2Graph:rdfProperty  <http://rdf.ebi.ac.uk/terms/chembl#assayCellType> .

<http://rdf.ebi.ac.uk/terms/chembl/ProteinTarget#relEquivalentTo_n/n1>
        a                              RDF2Graph:TypeLink ;
        RDF2Graph:count                26 ;
        RDF2Graph:forwardMultiplicity  rs:Zero-or-one ;
        RDF2Graph:reverseMultiplicity  rs:Zero-or-one ;
        RDF2Graph:type                 <http://rdf.ebi.ac.uk/terms/chembl#ProteinTarget> .

<http://semanticscience.org/resource/CHEMINF_000018>
        a                   RDF2Graph:Class ;
        RDF2Graph:count     1404752 ;
        RDF2Graph:property  <http://semanticscience.org/resource/CHEMINF_000018/SIO_000300_n> , <http://semanticscience.org/resource/CHEMINF_000018#label_n> .

<http://www.w3.org/2004/02/skos/core#exactMatch>
        a                rdf:Property ;
        RDF2Graph:count  14719 .

<http://rdf.ebi.ac.uk/terms/chembl/Activity#publishedRelation_n/n1>
        a                              RDF2Graph:TypeLink ;
        RDF2Graph:count                100000 ;
        RDF2Graph:forwardMultiplicity  rs:Zero-or-one ;
        RDF2Graph:reverseMultiplicity  RDF2Graph:x_n ;
        RDF2Graph:type                 <http://www.w3.org/2001/XMLSchema#string> .

<http://www.w3.org/2001/XMLSchema#boolean>
        a       RDF2Graph:DataType .

<http://rdf.ebi.ac.uk/terms/chembl/Activity#activityComment_n/n1>
        a                              RDF2Graph:TypeLink ;
        RDF2Graph:count                100000 ;
        RDF2Graph:forwardMultiplicity  rs:Zero-or-one ;
        RDF2Graph:reverseMultiplicity  RDF2Graph:x_n ;
        RDF2Graph:type                 <http://www.w3.org/2001/XMLSchema#string> .

<http://rdf.ebi.ac.uk/terms/chembl/Assay#targetRelType_n>
        a                      RDF2Graph:ClassProperty ;
        RDF2Graph:linkTo       <http://rdf.ebi.ac.uk/terms/chembl/Assay#targetRelType_n/n1> ;
        RDF2Graph:rdfProperty  <http://rdf.ebi.ac.uk/terms/chembl#targetRelType> .

<http://semanticscience.org/resource/CHEMINF_000018#label_n>
        a                      RDF2Graph:ClassProperty ;
        RDF2Graph:linkTo       <http://semanticscience.org/resource/CHEMINF_000018#label_n/n4> ;
        RDF2Graph:rdfProperty  rdfs:label .

<http://rdf.ebi.ac.uk/terms/chembl#WikipediaTargetCmptRef>
        a                RDF2Graph:Class ;
        rdfs:subClassOf  <http://rdf.ebi.ac.uk/terms/chembl#TargetCmptDbRef> ;
        RDF2Graph:count  2043 .

<http://rdf.ebi.ac.uk/terms/chembl/ChEMBL#hasProteinClassification_n/n1>
        a                              RDF2Graph:TypeLink ;
        RDF2Graph:count                47086 ;
        RDF2Graph:forwardMultiplicity  rs:Zero-or-many ;
        RDF2Graph:reverseMultiplicity  rs:Zero-or-many ;
        RDF2Graph:type                 <http://rdf.ebi.ac.uk/terms/chembl#ProteinClassification> .

<http://rdf.ebi.ac.uk/terms/chembl/Substance/SIO_000008_n/n24>
        a                              RDF2Graph:TypeLink ;
        RDF2Graph:count                100124 ;
        RDF2Graph:forwardMultiplicity  rs:Zero-or-one ;
        RDF2Graph:reverseMultiplicity  rs:Zero-or-one ;
        RDF2Graph:type                 <http://semanticscience.org/resource/CHEMINF_000430> .

<http://rdf.ebi.ac.uk/terms/chembl/TargetComponent#targetCmptXref_n/n1>
        a                              RDF2Graph:TypeLink ;
        RDF2Graph:count                207750 ;
        RDF2Graph:forwardMultiplicity  rs:Zero-or-many ;
        RDF2Graph:reverseMultiplicity  rs:One-or-many ;
        RDF2Graph:type                 <http://rdf.ebi.ac.uk/terms/chembl#TargetCmptDbRef> .

<http://semanticscience.org/resource/CHEMINF_000326>
        a                   RDF2Graph:Class ;
        RDF2Graph:count     1312832 ;
        RDF2Graph:property  <http://semanticscience.org/resource/CHEMINF_000326/SIO_000300_n> , <http://semanticscience.org/resource/CHEMINF_000326#label_n> .

<http://www.w3.org/2002/07/owl/DatatypeProperty#prefLabel_n>
        a                      RDF2Graph:ClassProperty ;
        RDF2Graph:linkTo       <http://www.w3.org/2002/07/owl/DatatypeProperty#prefLabel_n/n3> ;
        RDF2Graph:rdfProperty  <http://www.w3.org/2004/02/skos/core#prefLabel> .

<http://rdf.ebi.ac.uk/terms/chembl#PubchemThomPharmRef>
        a                RDF2Graph:Class ;
        rdfs:subClassOf  <http://rdf.ebi.ac.uk/terms/chembl#MoleculeDbRef> ;
        RDF2Graph:count  379071 .

<http://www.w3.org/2002/07/owl/ObjectProperty/description_n>
        a                      RDF2Graph:ClassProperty ;
        RDF2Graph:linkTo       <http://www.w3.org/2002/07/owl/ObjectProperty/description_n/n3> ;
        RDF2Graph:rdfProperty  <http://purl.org/dc/elements/1.1/description> .

<http://semanticscience.org/resource/CHEMINF_000059#label_n/n3>
        a                              RDF2Graph:TypeLink ;
        RDF2Graph:count                100000 ;
        RDF2Graph:forwardMultiplicity  rs:Exactly-one ;
        RDF2Graph:reverseMultiplicity  RDF2Graph:x_1 ;
        RDF2Graph:type                 <http://www.w3.org/2001/XMLSchema#string> .

<http://rdf.ebi.ac.uk/terms/chembl/BindingSite#bindingSiteName_n/n1>
        a                              RDF2Graph:TypeLink ;
        RDF2Graph:count                2655 ;
        RDF2Graph:forwardMultiplicity  rs:Exactly-one ;
        RDF2Graph:reverseMultiplicity  RDF2Graph:x_n ;
        RDF2Graph:type                 <http://www.w3.org/2001/XMLSchema#string> .

<http://rdf.ebi.ac.uk/terms/chembl/ChEMBL#organismName_n/n1>
        a                              RDF2Graph:TypeLink ;
        RDF2Graph:count                118530 ;
        RDF2Graph:forwardMultiplicity  rs:Zero-or-one ;
        RDF2Graph:reverseMultiplicity  RDF2Graph:x_n ;
        RDF2Graph:type                 <http://www.w3.org/2001/XMLSchema#string> .

<http://rdf.ebi.ac.uk/terms/chembl#ZincRef>
        a                RDF2Graph:Class ;
        rdfs:subClassOf  <http://rdf.ebi.ac.uk/terms/chembl#MoleculeDbRef> ;
        RDF2Graph:count  285531 .

<http://rdf.ebi.ac.uk/terms/chembl#AtlasRef>
        a                RDF2Graph:Class ;
        rdfs:subClassOf  <http://rdf.ebi.ac.uk/terms/chembl#MoleculeDbRef> ;
        RDF2Graph:count  636 .

<http://rdf.ebi.ac.uk/terms/chembl#Molecular>
        a                   RDF2Graph:Class ;
        rdfs:subClassOf     <http://rdf.ebi.ac.uk/terms/chembl#Target> ;
        RDF2Graph:property  <http://rdf.ebi.ac.uk/terms/chembl/Molecular#isSpeciesGroup_n> , <http://rdf.ebi.ac.uk/terms/chembl/Molecular#hasTargetComponent_n> , <http://rdf.ebi.ac.uk/terms/chembl/Molecular#hasBindingSite_n> , <http://rdf.ebi.ac.uk/terms/chembl/Molecular#relatedMatch_n> ;
        RDF2Graph:subClassOfInstanceCount
                6552 .

<http://rdf.ebi.ac.uk/terms/chembl/Assay#targetConfScore_n>
        a                      RDF2Graph:ClassProperty ;
        RDF2Graph:linkTo       <http://rdf.ebi.ac.uk/terms/chembl/Assay#targetConfScore_n/n1> ;
        RDF2Graph:rdfProperty  <http://rdf.ebi.ac.uk/terms/chembl#targetConfScore> .

<http://rdf.ebi.ac.uk/terms/chembl/Document#hasJournal_n/n1>
        a                              RDF2Graph:TypeLink ;
        RDF2Graph:count                0 ;
        RDF2Graph:error                <http://rdf.ebi.ac.uk/terms/chembl/Document#hasJournal_n/n1_error_n> ;
        RDF2Graph:forwardMultiplicity  RDF2Graph:none ;
        RDF2Graph:reverseMultiplicity  RDF2Graph:none ;
        RDF2Graph:type                 RDF2Graph:invalid .

<http://rdf.ebi.ac.uk/terms/chembl#targetType>
        a                rdf:Property ;
        RDF2Graph:count  10579 .

<http://rdf.ebi.ac.uk/terms/chembl/ProteinClassification#hasTargetComponentDescendant_n/n1>
        a                              RDF2Graph:TypeLink ;
        RDF2Graph:count                23219 ;
        RDF2Graph:forwardMultiplicity  rs:One-or-many ;
        RDF2Graph:reverseMultiplicity  rs:One-or-many ;
        RDF2Graph:type                 <http://rdf.ebi.ac.uk/terms/chembl#TargetComponent> .

<http://rdf.ebi.ac.uk/terms/chembl/ChEMBL#hasProteinClassification_n>
        a                      RDF2Graph:ClassProperty ;
        RDF2Graph:linkTo       <http://rdf.ebi.ac.uk/terms/chembl/ChEMBL#hasProteinClassification_n/n1> ;
        RDF2Graph:rdfProperty  <http://rdf.ebi.ac.uk/terms/chembl#hasProteinClassification> .

<http://www.w3.org/2004/02/skos/core#altLabel>
        a                rdf:Property ;
        RDF2Graph:count  1626687 .

<http://rdf.ebi.ac.uk/terms/chembl#ChimericProtein>
        a                RDF2Graph:Class ;
        rdfs:subClassOf  <http://rdf.ebi.ac.uk/terms/chembl#ProteinTarget> ;
        RDF2Graph:count  4 .

<http://semanticscience.org/resource/CHEMINF_000300/SIO_000300_n>
        a                      RDF2Graph:ClassProperty ;
        RDF2Graph:linkTo       <http://semanticscience.org/resource/CHEMINF_000300/SIO_000300_n/n20> ;
        RDF2Graph:rdfProperty  <http://semanticscience.org/resource/SIO_000300> .

<http://rdf.ebi.ac.uk/terms/chembl#potentialDuplicate>
        a                rdf:Property ;
        RDF2Graph:count  59243 .

<http://www.w3.org/2004/02/skos/core#narrower>
        a                rdf:Property ;
        RDF2Graph:count  756 .

<http://rdf.ebi.ac.uk/terms/chembl/CellLine#isCellLineForTarget_n/n1>
        a                              RDF2Graph:TypeLink ;
        RDF2Graph:count                1624 ;
        RDF2Graph:forwardMultiplicity  rs:Zero-or-many ;
        RDF2Graph:reverseMultiplicity  rs:Zero-or-one ;
        RDF2Graph:type                 <http://rdf.ebi.ac.uk/terms/chembl#CellLineTarget> .

<http://rdf.ebi.ac.uk/terms/chembl/Substance#hasDocument_n>
        a                      RDF2Graph:ClassProperty ;
        RDF2Graph:linkTo       <http://rdf.ebi.ac.uk/terms/chembl/Substance#hasDocument_n/n2> ;
        RDF2Graph:rdfProperty  <http://rdf.ebi.ac.uk/terms/chembl#hasDocument> .

<http://semanticscience.org/resource/CHEMINF_000308>
        a                   RDF2Graph:Class ;
        RDF2Graph:count     1367111 ;
        RDF2Graph:property  <http://semanticscience.org/resource/CHEMINF_000308/SIO_000300_n> , <http://semanticscience.org/resource/CHEMINF_000308#label_n> .

rdfs:subClassOf  a       rdf:Property ;
        RDF2Graph:count  1423233 .

<http://rdf.ebi.ac.uk/terms/chembl/Assay#assayStrain_n>
        a                      RDF2Graph:ClassProperty ;
        RDF2Graph:linkTo       <http://rdf.ebi.ac.uk/terms/chembl/Assay#assayStrain_n/n1> ;
        RDF2Graph:rdfProperty  <http://rdf.ebi.ac.uk/terms/chembl#assayStrain> .

<http://rdf.ebi.ac.uk/terms/chembl/ChEMBL#subClassOf_n/n1>
        a                              RDF2Graph:TypeLink ;
        RDF2Graph:count                119211 ;
        RDF2Graph:forwardMultiplicity  rs:Exactly-one ;
        RDF2Graph:reverseMultiplicity  rs:Zero-or-many ;
        RDF2Graph:type                 owl:Class .

<http://rdf.ebi.ac.uk/terms/chembl/Substance#atcClassification_n>
        a                      RDF2Graph:ClassProperty ;
        RDF2Graph:linkTo       <http://rdf.ebi.ac.uk/terms/chembl/Substance#atcClassification_n/n1> ;
        RDF2Graph:rdfProperty  <http://rdf.ebi.ac.uk/terms/chembl#atcClassification> .

<http://rdf.ebi.ac.uk/terms/chembl/Document#documentType_n/n1>
        a                              RDF2Graph:TypeLink ;
        RDF2Graph:count                57155 ;
        RDF2Graph:forwardMultiplicity  rs:Exactly-one ;
        RDF2Graph:reverseMultiplicity  RDF2Graph:x_n ;
        RDF2Graph:type                 <http://www.w3.org/2001/XMLSchema#string> .

<http://rdf.ebi.ac.uk/terms/chembl#proteinSequence>
        a                rdf:Property ;
        RDF2Graph:count  7195 .

<http://semanticscience.org/resource/CHEMINF_000310/SIO_000300_n/n7>
        a                              RDF2Graph:TypeLink ;
        RDF2Graph:count                100000 ;
        RDF2Graph:forwardMultiplicity  rs:Exactly-one ;
        RDF2Graph:reverseMultiplicity  RDF2Graph:none ;
        RDF2Graph:type                 <http://www.w3.org/2001/XMLSchema#double> .

<http://rdf.ebi.ac.uk/terms/chembl/ChEMBL#hasDocument_n/n1>
        a                              RDF2Graph:TypeLink ;
        RDF2Graph:count                366663 ;
        RDF2Graph:forwardMultiplicity  rs:Zero-or-many ;
        RDF2Graph:reverseMultiplicity  rs:Zero-or-many ;
        RDF2Graph:type                 <http://rdf.ebi.ac.uk/terms/chembl#Document> .

<http://rdf.ebi.ac.uk/terms/chembl/Substance/SIO_000008_n/n2>
        a                              RDF2Graph:TypeLink ;
        RDF2Graph:count                105665 ;
        RDF2Graph:forwardMultiplicity  rs:Zero-or-one ;
        RDF2Graph:reverseMultiplicity  rs:Zero-or-one ;
        RDF2Graph:type                 <http://semanticscience.org/resource/CHEMINF_000018> .

<http://rdf.ebi.ac.uk/terms/chembl/Activity#potentialDuplicate_n/n1>
        a                              RDF2Graph:TypeLink ;
        RDF2Graph:count                59243 ;
        RDF2Graph:forwardMultiplicity  rs:Zero-or-one ;
        RDF2Graph:reverseMultiplicity  RDF2Graph:none ;
        RDF2Graph:type                 <http://www.w3.org/2001/XMLSchema#boolean> .

<http://rdf.ebi.ac.uk/terms/chembl/ProteinClassification#hasTargetDescendant_n>
        a                      RDF2Graph:ClassProperty ;
        RDF2Graph:linkTo       <http://rdf.ebi.ac.uk/terms/chembl/ProteinClassification#hasTargetDescendant_n/n1> ;
        RDF2Graph:rdfProperty  <http://rdf.ebi.ac.uk/terms/chembl#hasTargetDescendant> .

RDF2Graph:DataType  a  owl:Class .

<http://rdf.ebi.ac.uk/terms/chembl/Substance/SIO_000008_n/n18>
        a                              RDF2Graph:TypeLink ;
        RDF2Graph:count                105774 ;
        RDF2Graph:forwardMultiplicity  rs:Zero-or-one ;
        RDF2Graph:reverseMultiplicity  rs:Zero-or-one ;
        RDF2Graph:type                 <http://semanticscience.org/resource/CHEMINF_000198> .

<http://rdf.ebi.ac.uk/terms/chembl/ChEMBL#componentType_n>
        a                      RDF2Graph:ClassProperty ;
        RDF2Graph:linkTo       <http://rdf.ebi.ac.uk/terms/chembl/ChEMBL#componentType_n/n1> ;
        RDF2Graph:rdfProperty  <http://rdf.ebi.ac.uk/terms/chembl#componentType> .

<http://purl.org/ontology/bibo/issue>
        a                rdf:Property ;
        RDF2Graph:count  55687 .

<http://rdf.ebi.ac.uk/terms/chembl/ProteinTarget#relEquivalentTo_n>
        a                      RDF2Graph:ClassProperty ;
        RDF2Graph:linkTo       <http://rdf.ebi.ac.uk/terms/chembl/ProteinTarget#relEquivalentTo_n/n1> ;
        RDF2Graph:rdfProperty  <http://rdf.ebi.ac.uk/terms/chembl#relEquivalentTo> .

<http://rdf.ebi.ac.uk/terms/chembl/ChEMBL#componentType_n/n1>
        a                              RDF2Graph:TypeLink ;
        RDF2Graph:count                7195 ;
        RDF2Graph:forwardMultiplicity  rs:Exactly-one ;
        RDF2Graph:reverseMultiplicity  RDF2Graph:x_n ;
        RDF2Graph:type                 <http://www.w3.org/2001/XMLSchema#string> .

<http://semanticscience.org/resource/CHEMINF_000381>
        a                   RDF2Graph:Class ;
        RDF2Graph:count     1367111 ;
        RDF2Graph:property  <http://semanticscience.org/resource/CHEMINF_000381/SIO_000300_n> , <http://semanticscience.org/resource/CHEMINF_000381#label_n> .

<http://rdf.ebi.ac.uk/terms/chembl#isCellLineForAssay>
        a                rdf:Property ;
        RDF2Graph:count  170189 .

<http://rdf.ebi.ac.uk/terms/chembl/[:]#label_n>
        a                      RDF2Graph:ClassProperty ;
        RDF2Graph:linkTo       <http://rdf.ebi.ac.uk/terms/chembl/[:]#label_n/n28> ;
        RDF2Graph:rdfProperty  rdfs:label .

<http://rdf.ebi.ac.uk/terms/chembl#assayTestType>
        a                rdf:Property ;
        RDF2Graph:count  342135 .

<http://rdf.ebi.ac.uk/terms/chembl#UniprotRef>
        a                RDF2Graph:Class ;
        rdfs:subClassOf  <http://rdf.ebi.ac.uk/terms/chembl#TargetCmptDbRef> ;
        RDF2Graph:count  6795 .

<http://semanticscience.org/resource/CHEMINF_000310#label_n/n8>
        a                              RDF2Graph:TypeLink ;
        RDF2Graph:count                100000 ;
        RDF2Graph:forwardMultiplicity  rs:Exactly-one ;
        RDF2Graph:reverseMultiplicity  RDF2Graph:x_1 ;
        RDF2Graph:type                 <http://www.w3.org/2001/XMLSchema#string> .

<http://rdf.ebi.ac.uk/terms/chembl#hasTargetDescendant>
        a                rdf:Property ;
        RDF2Graph:count  23867 .

<http://rdf.ebi.ac.uk/terms/chembl/DrugbankRef#label_n/n27>
        a                              RDF2Graph:TypeLink ;
        RDF2Graph:count                3471 ;
        RDF2Graph:forwardMultiplicity  rs:Exactly-one ;
        RDF2Graph:reverseMultiplicity  RDF2Graph:x_1 ;
        RDF2Graph:type                 <http://www.w3.org/2001/XMLSchema#string> .

<http://semanticscience.org/resource/CHEMINF_000305/SIO_000300_n/n4>
        a                              RDF2Graph:TypeLink ;
        RDF2Graph:count                100000 ;
        RDF2Graph:forwardMultiplicity  rs:Exactly-one ;
        RDF2Graph:reverseMultiplicity  RDF2Graph:none ;
        RDF2Graph:type                 <http://www.w3.org/2001/XMLSchema#double> .

<http://rdf.ebi.ac.uk/terms/chembl#hasTargetComponentDescendant>
        a                rdf:Property ;
        RDF2Graph:count  23219 .

<http://semanticscience.org/resource/CHEMINF_000321>
        a                   RDF2Graph:Class ;
        RDF2Graph:count     1358659 ;
        RDF2Graph:property  <http://semanticscience.org/resource/CHEMINF_000321/SIO_000300_n> , <http://semanticscience.org/resource/CHEMINF_000321#label_n> .

<http://rdf.ebi.ac.uk/terms/chembl/CellLine#hasCLO_n>
        a                      RDF2Graph:ClassProperty ;
        RDF2Graph:linkTo       <http://rdf.ebi.ac.uk/terms/chembl/CellLine#hasCLO_n/n1> ;
        RDF2Graph:rdfProperty  <http://rdf.ebi.ac.uk/terms/chembl#hasCLO> .

<http://rdf.ebi.ac.uk/terms/chembl/ChEMBL#hasAssay_n>
        a                      RDF2Graph:ClassProperty ;
        RDF2Graph:linkTo       <http://rdf.ebi.ac.uk/terms/chembl/ChEMBL#hasAssay_n/n1> ;
        RDF2Graph:rdfProperty  <http://rdf.ebi.ac.uk/terms/chembl#hasAssay> .

<http://rdf.ebi.ac.uk/terms/chembl/Substance#hasBioComponent_n/n1>
        a                              RDF2Graph:TypeLink ;
        RDF2Graph:count                462 ;
        RDF2Graph:forwardMultiplicity  rs:Zero-or-many ;
        RDF2Graph:reverseMultiplicity  rs:Zero-or-many ;
        RDF2Graph:type                 <http://rdf.ebi.ac.uk/terms/chembl#BioComponent> .

<http://rdf.ebi.ac.uk/terms/chembl#hasDocument_error>
        a                RDF2Graph:SourceNoTypeError ;
        RDF2Graph:count  38 .

<http://rdf.ebi.ac.uk/terms/chembl/ProteinClassification#hasTargetComponentDescendant_n>
        a                      RDF2Graph:ClassProperty ;
        RDF2Graph:linkTo       <http://rdf.ebi.ac.uk/terms/chembl/ProteinClassification#hasTargetComponentDescendant_n/n1> ;
        RDF2Graph:rdfProperty  <http://rdf.ebi.ac.uk/terms/chembl#hasTargetComponentDescendant> .

RDF2Graph:Invalid  a  owl:Class .

<http://rdf.ebi.ac.uk/terms/chembl#organismName>
        a                rdf:Property ;
        RDF2Graph:count  998997 .

owl:DatatypeProperty  a     RDF2Graph:Class ;
        RDF2Graph:count     47 ;
        RDF2Graph:property  <http://www.w3.org/2002/07/owl/DatatypeProperty/description_n> , <http://www.w3.org/2002/07/owl/DatatypeProperty#prefLabel_n> .

<http://rdf.ebi.ac.uk/terms/chembl#DatabaseReference>
        a                RDF2Graph:Class ;
        rdfs:subClassOf  <http://rdf.ebi.ac.uk/terms/chembl#ChEMBL> ;
        RDF2Graph:subClassOfInstanceCount
                3265868 .

<http://rdf.ebi.ac.uk/terms/chembl#chemblId>
        a                rdf:Property ;
        RDF2Graph:count  15443880 .

<http://rdf.ebi.ac.uk/terms/chembl/ProteinTarget#relHasSubset_n/n1>
        a                              RDF2Graph:TypeLink ;
        RDF2Graph:count                1595 ;
        RDF2Graph:forwardMultiplicity  rs:Zero-or-many ;
        RDF2Graph:reverseMultiplicity  rs:Zero-or-many ;
        RDF2Graph:type                 <http://rdf.ebi.ac.uk/terms/chembl#ProteinTarget> .

<http://semanticscience.org/resource/CHEMINF_000018#label_n/n4>
        a                              RDF2Graph:TypeLink ;
        RDF2Graph:count                100000 ;
        RDF2Graph:forwardMultiplicity  rs:Exactly-one ;
        RDF2Graph:reverseMultiplicity  RDF2Graph:x_1 ;
        RDF2Graph:type                 <http://www.w3.org/2001/XMLSchema#string> .

<http://rdf.ebi.ac.uk/terms/chembl/Mechanism#hasBindingSite_n/n1>
        a                              RDF2Graph:TypeLink ;
        RDF2Graph:count                0 ;
        RDF2Graph:error                <http://rdf.ebi.ac.uk/terms/chembl/Mechanism#hasBindingSite_n/n1_error_n> ;
        RDF2Graph:forwardMultiplicity  RDF2Graph:none ;
        RDF2Graph:reverseMultiplicity  RDF2Graph:none ;
        RDF2Graph:type                 RDF2Graph:invalid .

<http://rdf.ebi.ac.uk/terms/chembl/ChEMBL#chemblId_n/n1>
        a                              RDF2Graph:TypeLink ;
        RDF2Graph:count                391103 ;
        RDF2Graph:forwardMultiplicity  rs:Exactly-one ;
        RDF2Graph:reverseMultiplicity  RDF2Graph:x_1 ;
        RDF2Graph:type                 <http://www.w3.org/2001/XMLSchema#string> .

<http://www.w3.org/2001/XMLSchema#string>
        a       RDF2Graph:DataType .

<http://rdf.ebi.ac.uk/terms/chembl/Activity#activityComment_n>
        a                      RDF2Graph:ClassProperty ;
        RDF2Graph:linkTo       <http://rdf.ebi.ac.uk/terms/chembl/Activity#activityComment_n/n1> ;
        RDF2Graph:rdfProperty  <http://rdf.ebi.ac.uk/terms/chembl#activityComment> .

<http://www.w3.org/2002/07/owl/Class#prefLabel_n/n2>
        a                              RDF2Graph:TypeLink ;
        RDF2Graph:count                113 ;
        RDF2Graph:forwardMultiplicity  rs:Zero-or-one ;
        RDF2Graph:reverseMultiplicity  RDF2Graph:x_n ;
        RDF2Graph:type                 <http://www.w3.org/2001/XMLSchema#string> .

<http://semanticscience.org/resource/CHEMINF_000042/SIO_000300_n/n23>
        a                              RDF2Graph:TypeLink ;
        RDF2Graph:count                100000 ;
        RDF2Graph:forwardMultiplicity  rs:Exactly-one ;
        RDF2Graph:reverseMultiplicity  RDF2Graph:x_n ;
        RDF2Graph:type                 <http://www.w3.org/2001/XMLSchema#string> .

<http://rdf.ebi.ac.uk/terms/chembl/Substance#hasChildMolecule_n/n1>
        a                              RDF2Graph:TypeLink ;
        RDF2Graph:count                74277 ;
        RDF2Graph:forwardMultiplicity  rs:Zero-or-many ;
        RDF2Graph:reverseMultiplicity  rs:Zero-or-one ;
        RDF2Graph:type                 <http://rdf.ebi.ac.uk/terms/chembl#Substance> .

<http://semanticscience.org/resource/CHEMINF_000300/SIO_000300_n/n20>
        a                              RDF2Graph:TypeLink ;
        RDF2Graph:count                100000 ;
        RDF2Graph:forwardMultiplicity  rs:Exactly-one ;
        RDF2Graph:reverseMultiplicity  RDF2Graph:none ;
        RDF2Graph:type                 <http://www.w3.org/2001/XMLSchema#double> .

<http://rdf.ebi.ac.uk/terms/chembl/Document/volume_n/n1>
        a                              RDF2Graph:TypeLink ;
        RDF2Graph:count                57028 ;
        RDF2Graph:forwardMultiplicity  rs:Zero-or-one ;
        RDF2Graph:reverseMultiplicity  RDF2Graph:x_n ;
        RDF2Graph:type                 <http://www.w3.org/2001/XMLSchema#string> .

<http://semanticscience.org/resource/CHEMINF_000218>
        a                   RDF2Graph:Class ;
        RDF2Graph:count     1395592 ;
        RDF2Graph:property  <http://semanticscience.org/resource/CHEMINF_000218/SIO_000300_n> , <http://semanticscience.org/resource/CHEMINF_000218#label_n> .

<http://rdf.ebi.ac.uk/terms/chembl#ChEMBL>
        a                   RDF2Graph:Class ;
        RDF2Graph:property  <http://rdf.ebi.ac.uk/terms/chembl/ChEMBL#hasActivity_n> , <http://rdf.ebi.ac.uk/terms/chembl/ChEMBL#organismName_n> , <http://rdf.ebi.ac.uk/terms/chembl/ChEMBL/description_n> , <http://rdf.ebi.ac.uk/terms/chembl/ChEMBL#hasTarget_n> , <http://rdf.ebi.ac.uk/terms/chembl/ChEMBL/title_n> , <http://rdf.ebi.ac.uk/terms/chembl/ChEMBL#hasAssay_n> , <http://rdf.ebi.ac.uk/terms/chembl/ChEMBL#hasProteinClassification_n> , <http://rdf.ebi.ac.uk/terms/chembl/ChEMBL#subClassOf_n> , <http://rdf.ebi.ac.uk/terms/chembl/ChEMBL#label_n> , <http://rdf.ebi.ac.uk/terms/chembl/ChEMBL#hasMolecule_n> , <http://rdf.ebi.ac.uk/terms/chembl/ChEMBL#altLabel_n> , <http://rdf.ebi.ac.uk/terms/chembl/ChEMBL#chemblId_n> , <http://rdf.ebi.ac.uk/terms/chembl/ChEMBL#proteinSequence_n> , <http://rdf.ebi.ac.uk/terms/chembl/ChEMBL#componentType_n> , <http://rdf.ebi.ac.uk/terms/chembl/ChEMBL#hasDocument_n> , <http://rdf.ebi.ac.uk/terms/chembl/ChEMBL#prefLabel_n> , <http://rdf.ebi.ac.uk/terms/chembl/ChEMBL#taxonomy_n> ;
        RDF2Graph:subClassOfInstanceCount
                18709748 .

<http://semanticscience.org/resource/CHEMINF_000042#label_n>
        a                      RDF2Graph:ClassProperty ;
        RDF2Graph:linkTo       <http://semanticscience.org/resource/CHEMINF_000042#label_n/n24> ;
        RDF2Graph:rdfProperty  rdfs:label .

<http://rdf.ebi.ac.uk/terms/chembl#standardUnits>
        a                rdf:Property ;
        RDF2Graph:count  11455725 .

<http://purl.org/ontology/bibo/shortTitle>
        a                rdf:Property ;
        RDF2Graph:count  195 .

<http://rdf.ebi.ac.uk/terms/chembl/Molecular#relatedMatch_n>
        a                      RDF2Graph:ClassProperty ;
        RDF2Graph:linkTo       <http://rdf.ebi.ac.uk/terms/chembl/Molecular#relatedMatch_n/n1> ;
        RDF2Graph:rdfProperty  <http://www.w3.org/2004/02/skos/core#relatedMatch> .

<http://rdf.ebi.ac.uk/terms/chembl/Assay#assayTestType_n>
        a                      RDF2Graph:ClassProperty ;
        RDF2Graph:linkTo       <http://rdf.ebi.ac.uk/terms/chembl/Assay#assayTestType_n/n1> ;
        RDF2Graph:rdfProperty  <http://rdf.ebi.ac.uk/terms/chembl#assayTestType> .

<http://www.w3.org/2002/07/owl/Class#prefLabel_n>
        a                      RDF2Graph:ClassProperty ;
        RDF2Graph:linkTo       <http://www.w3.org/2002/07/owl/Class#prefLabel_n/n2> ;
        RDF2Graph:rdfProperty  <http://www.w3.org/2004/02/skos/core#prefLabel> .

<http://rdf.ebi.ac.uk/terms/chembl/Activity#dataValidityIssue_n/n1>
        a                              RDF2Graph:TypeLink ;
        RDF2Graph:count                100000 ;
        RDF2Graph:forwardMultiplicity  rs:Zero-or-one ;
        RDF2Graph:reverseMultiplicity  RDF2Graph:none ;
        RDF2Graph:type                 <http://www.w3.org/2001/XMLSchema#boolean> .

<http://semanticscience.org/resource/CHEMINF_000308/SIO_000300_n/n8>
        a                              RDF2Graph:TypeLink ;
        RDF2Graph:count                100000 ;
        RDF2Graph:forwardMultiplicity  rs:Exactly-one ;
        RDF2Graph:reverseMultiplicity  RDF2Graph:none ;
        RDF2Graph:type                 <http://www.w3.org/2001/XMLSchema#double> .

<http://rdf.ebi.ac.uk/terms/chembl#EnsemblGeneRef>
        a                RDF2Graph:Class ;
        rdfs:subClassOf  <http://rdf.ebi.ac.uk/terms/chembl#TargetCmptDbRef> ;
        RDF2Graph:count  3309 .

<http://rdf.ebi.ac.uk/terms/chembl#targetRelType>
        a                rdf:Property ;
        RDF2Graph:count  1106285 .

<http://rdf.ebi.ac.uk/terms/chembl/[:]#label_n/n28>
        a                              RDF2Graph:TypeLink ;
        RDF2Graph:count                5906 ;
        RDF2Graph:forwardMultiplicity  rs:Exactly-one ;
        RDF2Graph:reverseMultiplicity  RDF2Graph:x_1 ;
        RDF2Graph:type                 <http://www.w3.org/2001/XMLSchema#string> .

<http://semanticscience.org/resource/CHEMINF_000431#label_n/n23>
        a                              RDF2Graph:TypeLink ;
        RDF2Graph:count                100000 ;
        RDF2Graph:forwardMultiplicity  rs:Exactly-one ;
        RDF2Graph:reverseMultiplicity  RDF2Graph:x_1 ;
        RDF2Graph:type                 <http://www.w3.org/2001/XMLSchema#string> .

<http://semanticscience.org/resource/CHEMINF_000430#label_n/n22>
        a                              RDF2Graph:TypeLink ;
        RDF2Graph:count                100000 ;
        RDF2Graph:forwardMultiplicity  rs:Exactly-one ;
        RDF2Graph:reverseMultiplicity  RDF2Graph:x_1 ;
        RDF2Graph:type                 <http://www.w3.org/2001/XMLSchema#string> .

<http://rdf.ebi.ac.uk/terms/chembl#hasTargetComponent>
        a                rdf:Property ;
        RDF2Graph:count  8284 .

<http://rdf.ebi.ac.uk/terms/chembl#IntactRef>
        a                RDF2Graph:Class ;
        rdfs:subClassOf  <http://rdf.ebi.ac.uk/terms/chembl#TargetCmptDbRef> ;
        RDF2Graph:count  3274 .

<http://semanticscience.org/resource/CHEMINF_000430>
        a                   RDF2Graph:Class ;
        RDF2Graph:count     1367111 ;
        RDF2Graph:property  <http://semanticscience.org/resource/CHEMINF_000430/SIO_000300_n> , <http://semanticscience.org/resource/CHEMINF_000430#label_n> .

<http://rdf.ebi.ac.uk/terms/chembl/Molecular#hasBindingSite_n/n2>
        a                              RDF2Graph:TypeLink ;
        RDF2Graph:count                2655 ;
        RDF2Graph:forwardMultiplicity  rs:Zero-or-many ;
        RDF2Graph:reverseMultiplicity  rs:Zero-or-one ;
        RDF2Graph:type                 <http://rdf.ebi.ac.uk/terms/chembl#BindingSite> .

<http://semanticscience.org/resource/CHEMINF_000310/SIO_000300_n>
        a                      RDF2Graph:ClassProperty ;
        RDF2Graph:linkTo       <http://semanticscience.org/resource/CHEMINF_000310/SIO_000300_n/n7> ;
        RDF2Graph:rdfProperty  <http://semanticscience.org/resource/SIO_000300> .

<http://rdf.ebi.ac.uk/terms/chembl/Substance/SIO_000008_n/n13>
        a                              RDF2Graph:TypeLink ;
        RDF2Graph:count                100124 ;
        RDF2Graph:forwardMultiplicity  rs:Zero-or-one ;
        RDF2Graph:reverseMultiplicity  rs:Zero-or-one ;
        RDF2Graph:type                 <http://semanticscience.org/resource/CHEMINF_000381> .

<http://semanticscience.org/resource/CHEMINF_000113#label_n/n2>
        a                              RDF2Graph:TypeLink ;
        RDF2Graph:count                100000 ;
        RDF2Graph:forwardMultiplicity  rs:Exactly-one ;
        RDF2Graph:reverseMultiplicity  RDF2Graph:x_1 ;
        RDF2Graph:type                 <http://www.w3.org/2001/XMLSchema#string> .

<http://rdf.ebi.ac.uk/terms/chembl#Activity>
        a                   RDF2Graph:Class ;
        rdfs:subClassOf     <http://rdf.ebi.ac.uk/terms/chembl#ChEMBL> ;
        RDF2Graph:count     12843338 ;
        RDF2Graph:property  <http://rdf.ebi.ac.uk/terms/chembl/Activity#standardUnits_n> , <http://rdf.ebi.ac.uk/terms/chembl/Activity#publishedValue_n> , <http://rdf.ebi.ac.uk/terms/chembl/Activity#standardType_n> , <http://rdf.ebi.ac.uk/terms/chembl/Activity#activityComment_n> , <http://rdf.ebi.ac.uk/terms/chembl/Activity#dataValidityComment_n> , <http://rdf.ebi.ac.uk/terms/chembl/Activity#BAO_0000208_n> , <http://rdf.ebi.ac.uk/terms/chembl/Activity#dataValidityIssue_n> , <http://rdf.ebi.ac.uk/terms/chembl/Activity#standardRelation_n> , <http://rdf.ebi.ac.uk/terms/chembl/Activity#publishedUnits_n> , <http://rdf.ebi.ac.uk/terms/chembl/Activity#publishedRelation_n> , <http://rdf.ebi.ac.uk/terms/chembl/Activity#standardValue_n> , <http://rdf.ebi.ac.uk/terms/chembl/Activity#potentialDuplicate_n> , <http://rdf.ebi.ac.uk/terms/chembl/Activity#publishedType_n> , <http://rdf.ebi.ac.uk/terms/chembl/Activity#pChembl_n> , <http://rdf.ebi.ac.uk/terms/chembl/Activity#hasUnitOnto_n> , <http://rdf.ebi.ac.uk/terms/chembl/Activity#hasQUDT_n> .

<http://rdf.ebi.ac.uk/terms/chembl/Substance#hasBioComponent_n>
        a                      RDF2Graph:ClassProperty ;
        RDF2Graph:linkTo       <http://rdf.ebi.ac.uk/terms/chembl/Substance#hasBioComponent_n/n1> ;
        RDF2Graph:rdfProperty  <http://rdf.ebi.ac.uk/terms/chembl#hasBioComponent> .

<http://rdf.ebi.ac.uk/terms/chembl/ChEMBL#hasActivity_n/n1>
        a                              RDF2Graph:TypeLink ;
        RDF2Graph:count                363238 ;
        RDF2Graph:forwardMultiplicity  rs:Zero-or-many ;
        RDF2Graph:reverseMultiplicity  rs:Zero-or-one ;
        RDF2Graph:type                 <http://rdf.ebi.ac.uk/terms/chembl#Activity> .

<http://rdf.ebi.ac.uk/terms/chembl/Substance/SIO_000008_n/n8>
        a                              RDF2Graph:TypeLink ;
        RDF2Graph:count                100096 ;
        RDF2Graph:forwardMultiplicity  rs:Zero-or-one ;
        RDF2Graph:reverseMultiplicity  rs:Zero-or-one ;
        RDF2Graph:type                 <http://semanticscience.org/resource/CHEMINF_000324> .

<http://rdf.ebi.ac.uk/terms/chembl/Assay#assayTissue_n/n1>
        a                              RDF2Graph:TypeLink ;
        RDF2Graph:count                100000 ;
        RDF2Graph:forwardMultiplicity  rs:Zero-or-one ;
        RDF2Graph:reverseMultiplicity  RDF2Graph:x_n ;
        RDF2Graph:type                 <http://www.w3.org/2001/XMLSchema#string> .

RDF2Graph:Error  a  owl:Class .

<http://rdf.ebi.ac.uk/terms/chembl/Activity#hasUnitOnto_n/n1>
        a                              RDF2Graph:TypeLink ;
        RDF2Graph:count                100000 ;
        RDF2Graph:forwardMultiplicity  rs:Zero-or-one ;
        RDF2Graph:reverseMultiplicity  RDF2Graph:x_n ;
        RDF2Graph:type                 RDF2Graph:externalref .

<http://rdf.ebi.ac.uk/terms/chembl#assayType>
        a                rdf:Property ;
        RDF2Graph:count  1106285 .

<http://rdf.ebi.ac.uk/terms/chembl/Molecular#isSpeciesGroup_n/n1>
        a                              RDF2Graph:TypeLink ;
        RDF2Graph:count                20 ;
        RDF2Graph:forwardMultiplicity  rs:Zero-or-one ;
        RDF2Graph:reverseMultiplicity  RDF2Graph:none ;
        RDF2Graph:type                 <http://www.w3.org/2001/XMLSchema#boolean> .

<http://rdf.ebi.ac.uk/terms/chembl/Journal/shortTitle_n>
        a                      RDF2Graph:ClassProperty ;
        RDF2Graph:linkTo       <http://rdf.ebi.ac.uk/terms/chembl/Journal/shortTitle_n/n1> ;
        RDF2Graph:rdfProperty  <http://purl.org/ontology/bibo/shortTitle> .

<http://rdf.ebi.ac.uk/terms/chembl/ChEMBL#prefLabel_n>
        a                      RDF2Graph:ClassProperty ;
        RDF2Graph:linkTo       <http://rdf.ebi.ac.uk/terms/chembl/ChEMBL#prefLabel_n/n1> ;
        RDF2Graph:rdfProperty  <http://www.w3.org/2004/02/skos/core#prefLabel> .

<http://semanticscience.org/resource/CHEMINF_000323/SIO_000300_n/n16>
        a                              RDF2Graph:TypeLink ;
        RDF2Graph:count                100000 ;
        RDF2Graph:forwardMultiplicity  rs:Exactly-one ;
        RDF2Graph:reverseMultiplicity  RDF2Graph:none ;
        RDF2Graph:type                 <http://www.w3.org/2001/XMLSchema#double> .

<http://rdf.ebi.ac.uk/terms/chembl/Substance#hasMechanism_n>
        a                      RDF2Graph:ClassProperty ;
        RDF2Graph:linkTo       <http://rdf.ebi.ac.uk/terms/chembl/Substance#hasMechanism_n/n1> ;
        RDF2Graph:rdfProperty  <http://rdf.ebi.ac.uk/terms/chembl#hasMechanism> .

<http://rdf.ebi.ac.uk/terms/chembl#NucleicAcid>
        a                RDF2Graph:Class ;
        rdfs:subClassOf  <http://rdf.ebi.ac.uk/terms/chembl#Molecular> ;
        RDF2Graph:count  29 .

<http://semanticscience.org/resource/CHEMINF_000324/SIO_000300_n/n13>
        a                              RDF2Graph:TypeLink ;
        RDF2Graph:count                100000 ;
        RDF2Graph:forwardMultiplicity  rs:Exactly-one ;
        RDF2Graph:reverseMultiplicity  RDF2Graph:none ;
        RDF2Graph:type                 <http://www.w3.org/2001/XMLSchema#double> .

RDF2Graph:externalref
        a       RDF2Graph:ExternalReference .

<http://semanticscience.org/resource/CHEMINF_000311/SIO_000300_n>
        a                      RDF2Graph:ClassProperty ;
        RDF2Graph:linkTo       <http://semanticscience.org/resource/CHEMINF_000311/SIO_000300_n/n9> ;
        RDF2Graph:rdfProperty  <http://semanticscience.org/resource/SIO_000300> .

<http://rdf.ebi.ac.uk/terms/chembl#targetRelDesc>
        a                rdf:Property ;
        RDF2Graph:count  1106285 .

<http://rdf.ebi.ac.uk/terms/chembl#relOverlapsWith>
        a                rdf:Property ;
        RDF2Graph:count  1148 .

<http://rdf.ebi.ac.uk/terms/chembl#dataValidityIssue>
        a                rdf:Property ;
        RDF2Graph:count  211777 .

<http://rdf.ebi.ac.uk/terms/chembl#SingleProtein>
        a                RDF2Graph:Class ;
        rdfs:subClassOf  <http://rdf.ebi.ac.uk/terms/chembl#ProteinTarget> ;
        RDF2Graph:count  5856 .

<http://rdf.ebi.ac.uk/terms/chembl#isTargetForMechanism>
        a                rdf:Property ;
        RDF2Graph:count  2132 .

<http://semanticscience.org/resource/CHEMINF_000198/SIO_000300_n>
        a                      RDF2Graph:ClassProperty ;
        RDF2Graph:linkTo       <http://semanticscience.org/resource/CHEMINF_000198/SIO_000300_n/n18> ;
        RDF2Graph:rdfProperty  <http://semanticscience.org/resource/SIO_000300> .

<http://semanticscience.org/resource/CHEMINF_000310#label_n>
        a                      RDF2Graph:ClassProperty ;
        RDF2Graph:linkTo       <http://semanticscience.org/resource/CHEMINF_000310#label_n/n8> ;
        RDF2Graph:rdfProperty  rdfs:label .

<http://rdf.ebi.ac.uk/terms/chembl/Target#isTargetForMechanism_n/n1>
        a                              RDF2Graph:TypeLink ;
        RDF2Graph:count                2132 ;
        RDF2Graph:forwardMultiplicity  rs:Zero-or-many ;
        RDF2Graph:reverseMultiplicity  rs:Zero-or-one ;
        RDF2Graph:type                 <http://rdf.ebi.ac.uk/terms/chembl#Mechanism> .

<http://semanticscience.org/resource/CHEMINF_000311/SIO_000300_n/n9>
        a                              RDF2Graph:TypeLink ;
        RDF2Graph:count                100000 ;
        RDF2Graph:forwardMultiplicity  rs:Exactly-one ;
        RDF2Graph:reverseMultiplicity  RDF2Graph:none ;
        RDF2Graph:type                 <http://www.w3.org/2001/XMLSchema#double> .

<http://rdf.ebi.ac.uk/terms/chembl#OligosaccharideTarget>
        a                RDF2Graph:Class ;
        rdfs:subClassOf  <http://rdf.ebi.ac.uk/terms/chembl#Molecular> ;
        RDF2Graph:count  6 .

<http://rdf.ebi.ac.uk/terms/chembl#hasMolecule>
        a                rdf:Property ;
        RDF2Graph:count  14440364 ;
        RDF2Graph:error  <http://rdf.ebi.ac.uk/terms/chembl#hasMolecule_error> .

<http://semanticscience.org/resource/CHEMINF_000312/SIO_000300_n>
        a                      RDF2Graph:ClassProperty ;
        RDF2Graph:linkTo       <http://semanticscience.org/resource/CHEMINF_000312/SIO_000300_n/n11> ;
        RDF2Graph:rdfProperty  <http://semanticscience.org/resource/SIO_000300> .

<http://rdf.ebi.ac.uk/terms/chembl/Substance#hasParentMolecule_n>
        a                      RDF2Graph:ClassProperty ;
        RDF2Graph:linkTo       <http://rdf.ebi.ac.uk/terms/chembl/Substance#hasParentMolecule_n/n1> ;
        RDF2Graph:rdfProperty  <http://rdf.ebi.ac.uk/terms/chembl#hasParentMolecule> .

<http://rdf.ebi.ac.uk/terms/chembl#CellTherapy>
        a                RDF2Graph:Class ;
        rdfs:subClassOf  <http://rdf.ebi.ac.uk/terms/chembl#Biological> ;
        RDF2Graph:count  19 .

<http://rdf.ebi.ac.uk/terms/chembl/Document#hasJournal_n/n2>
        a                              RDF2Graph:TypeLink ;
        RDF2Graph:count                57117 ;
        RDF2Graph:forwardMultiplicity  rs:Zero-or-one ;
        RDF2Graph:reverseMultiplicity  rs:One-or-many ;
        RDF2Graph:type                 <http://rdf.ebi.ac.uk/terms/chembl#Journal> .

RDF2Graph:Type  a  owl:Class .

<http://rdf.ebi.ac.uk/terms/chembl#GoProcessRef>
        a                RDF2Graph:Class ;
        rdfs:subClassOf  <http://rdf.ebi.ac.uk/terms/chembl#TargetCmptDbRef> ;
        RDF2Graph:count  6943 .

<http://www.w3.org/2002/07/owl/Ontology/title_n/n1>
        a                              RDF2Graph:TypeLink ;
        RDF2Graph:count                1 ;
        RDF2Graph:forwardMultiplicity  rs:Exactly-one ;
        RDF2Graph:reverseMultiplicity  RDF2Graph:x_1 ;
        RDF2Graph:type                 <http://www.w3.org/2001/XMLSchema#string> .

<http://www.bioassayontology.org/bao#BAO_0000205>
        a                rdf:Property ;
        RDF2Graph:count  1106285 .

<http://www.w3.org/2002/07/owl/ObjectProperty/description_n/n3>
        a                              RDF2Graph:TypeLink ;
        RDF2Graph:count                30 ;
        RDF2Graph:forwardMultiplicity  rs:Exactly-one ;
        RDF2Graph:reverseMultiplicity  RDF2Graph:x_n ;
        RDF2Graph:type                 <http://www.w3.org/2001/XMLSchema#string> .

<http://rdf.ebi.ac.uk/terms/chembl/ChEMBL#taxonomy_n/n1_error_n>
        a       RDF2Graph:DestNoTypeError .

<http://xmlns.com/foaf/0.1/Image#label_n>
        a                      RDF2Graph:ClassProperty ;
        RDF2Graph:linkTo       <http://xmlns.com/foaf/0.1/Image#label_n/n26> ;
        RDF2Graph:rdfProperty  rdfs:label .

<http://rdf.ebi.ac.uk/terms/chembl#TimbalRef>
        a                RDF2Graph:Class ;
        rdfs:subClassOf  <http://rdf.ebi.ac.uk/terms/chembl#TargetCmptDbRef> ;
        RDF2Graph:count  44 .

<http://semanticscience.org/resource/CHEMINF_000431/SIO_000300_n/n22>
        a                              RDF2Graph:TypeLink ;
        RDF2Graph:count                100000 ;
        RDF2Graph:forwardMultiplicity  rs:Exactly-one ;
        RDF2Graph:reverseMultiplicity  RDF2Graph:none ;
        RDF2Graph:type                 <http://www.w3.org/2001/XMLSchema#double> .

<http://rdf.ebi.ac.uk/terms/chembl/Document/pageEnd_n>
        a                      RDF2Graph:ClassProperty ;
        RDF2Graph:linkTo       <http://rdf.ebi.ac.uk/terms/chembl/Document/pageEnd_n/n1> ;
        RDF2Graph:rdfProperty  <http://purl.org/ontology/bibo/pageEnd> .

<http://rdf.ebi.ac.uk/terms/chembl/ProteinClassification#broader_n/n1>
        a                              RDF2Graph:TypeLink ;
        RDF2Graph:count                756 ;
        RDF2Graph:forwardMultiplicity  rs:Zero-or-one ;
        RDF2Graph:reverseMultiplicity  rs:Zero-or-many ;
        RDF2Graph:type                 <http://rdf.ebi.ac.uk/terms/chembl#ProteinClassification> .

<http://rdf.ebi.ac.uk/terms/chembl/Assay#targetRelDesc_n/n1>
        a                              RDF2Graph:TypeLink ;
        RDF2Graph:count                100000 ;
        RDF2Graph:forwardMultiplicity  rs:Exactly-one ;
        RDF2Graph:reverseMultiplicity  RDF2Graph:x_n ;
        RDF2Graph:type                 <http://www.w3.org/2001/XMLSchema#string> .

<http://rdf.ebi.ac.uk/terms/chembl/ChEMBL#hasMolecule_n>
        a                      RDF2Graph:ClassProperty ;
        RDF2Graph:linkTo       <http://rdf.ebi.ac.uk/terms/chembl/ChEMBL#hasMolecule_n/n1> ;
        RDF2Graph:rdfProperty  <http://rdf.ebi.ac.uk/terms/chembl#hasMolecule> .

<http://semanticscience.org/resource/CHEMINF_000309>
        a                   RDF2Graph:Class ;
        RDF2Graph:count     1367111 ;
        RDF2Graph:property  <http://semanticscience.org/resource/CHEMINF_000309/SIO_000300_n> , <http://semanticscience.org/resource/CHEMINF_000309#label_n> .

<http://semanticscience.org/resource/CHEMINF_000350#label_n/n6>
        a                              RDF2Graph:TypeLink ;
        RDF2Graph:count                100000 ;
        RDF2Graph:forwardMultiplicity  rs:Exactly-one ;
        RDF2Graph:reverseMultiplicity  RDF2Graph:x_1 ;
        RDF2Graph:type                 <http://www.w3.org/2001/XMLSchema#string> .

<http://semanticscience.org/resource/CHEMINF_000059#label_n>
        a                      RDF2Graph:ClassProperty ;
        RDF2Graph:linkTo       <http://semanticscience.org/resource/CHEMINF_000059#label_n/n3> ;
        RDF2Graph:rdfProperty  rdfs:label .

<http://semanticscience.org/resource/CHEMINF_000312/SIO_000300_n/n11>
        a                              RDF2Graph:TypeLink ;
        RDF2Graph:count                100000 ;
        RDF2Graph:forwardMultiplicity  rs:Exactly-one ;
        RDF2Graph:reverseMultiplicity  RDF2Graph:none ;
        RDF2Graph:type                 <http://www.w3.org/2001/XMLSchema#double> .

<http://www.w3.org/2002/07/owl/Ontology/title_n>
        a                      RDF2Graph:ClassProperty ;
        RDF2Graph:linkTo       <http://www.w3.org/2002/07/owl/Ontology/title_n/n1> ;
        RDF2Graph:rdfProperty  <http://purl.org/dc/elements/1.1/title> .

<http://rdf.ebi.ac.uk/terms/chembl#Substance>
        a                   RDF2Graph:Class ;
        rdfs:subClassOf     <http://rdf.ebi.ac.uk/terms/chembl#ChEMBL> ;
        RDF2Graph:property  <http://rdf.ebi.ac.uk/terms/chembl/Substance/depiction_n> , <http://rdf.ebi.ac.uk/terms/chembl/Substance#hasMechanism_n> , <http://rdf.ebi.ac.uk/terms/chembl/Substance#hasParentMolecule_n> , <http://rdf.ebi.ac.uk/terms/chembl/Substance#atcClassification_n> , <http://rdf.ebi.ac.uk/terms/chembl/Substance#moleculeXref_n> , <http://rdf.ebi.ac.uk/terms/chembl/Substance#substanceType_n> , <http://rdf.ebi.ac.uk/terms/chembl/Substance#exactMatch_n> , <http://rdf.ebi.ac.uk/terms/chembl/Substance#hasBioComponent_n> , <http://rdf.ebi.ac.uk/terms/chembl/Substance/SIO_000008_n> , <http://rdf.ebi.ac.uk/terms/chembl/Substance#isBiotherapeutic_n> , <http://rdf.ebi.ac.uk/terms/chembl/Substance#hasChildMolecule_n> , <http://rdf.ebi.ac.uk/terms/chembl/Substance#hasDocument_n> , <http://rdf.ebi.ac.uk/terms/chembl/Substance#highestDevelopmentPhase_n> ;
        RDF2Graph:subClassOfInstanceCount
                1411786 .

<http://rdf.ebi.ac.uk/terms/chembl/Assay#assayTissue_n>
        a                      RDF2Graph:ClassProperty ;
        RDF2Graph:linkTo       <http://rdf.ebi.ac.uk/terms/chembl/Assay#assayTissue_n/n1> ;
        RDF2Graph:rdfProperty  <http://rdf.ebi.ac.uk/terms/chembl#assayTissue> .

<http://rdf.ebi.ac.uk/terms/chembl#pChembl>
        a                rdf:Property ;
        RDF2Graph:count  2859973 .

<http://semanticscience.org/resource/CHEMINF_000323#label_n>
        a                      RDF2Graph:ClassProperty ;
        RDF2Graph:linkTo       <http://semanticscience.org/resource/CHEMINF_000323#label_n/n17> ;
        RDF2Graph:rdfProperty  rdfs:label .

<http://rdfs.org/ns/void#inDataset_error>
        a                RDF2Graph:SourceNoTypeError ;
        RDF2Graph:count  3 .

<http://rdf.ebi.ac.uk/terms/chembl#ProteinSelectivityGroup>
        a                RDF2Graph:Class ;
        rdfs:subClassOf  <http://rdf.ebi.ac.uk/terms/chembl#ProteinTarget> ;
        RDF2Graph:count  97 .

<http://rdf.ebi.ac.uk/terms/chembl/ChEMBL#taxonomy_n/n1>
        a                              RDF2Graph:TypeLink ;
        RDF2Graph:count                0 ;
        RDF2Graph:error                <http://rdf.ebi.ac.uk/terms/chembl/ChEMBL#taxonomy_n/n1_error_n> ;
        RDF2Graph:forwardMultiplicity  RDF2Graph:none ;
        RDF2Graph:reverseMultiplicity  RDF2Graph:none ;
        RDF2Graph:type                 RDF2Graph:invalid .

<http://rdf.ebi.ac.uk/terms/chembl/Assay#BAO_0000205_n>
        a                      RDF2Graph:ClassProperty ;
        RDF2Graph:linkTo       <http://rdf.ebi.ac.uk/terms/chembl/Assay#BAO_0000205_n/n1> ;
        RDF2Graph:rdfProperty  <http://www.bioassayontology.org/bao#BAO_0000205> .

<http://semanticscience.org/resource/CHEMINF_000319#label_n>
        a                      RDF2Graph:ClassProperty ;
        RDF2Graph:linkTo       <http://semanticscience.org/resource/CHEMINF_000319#label_n/n13> ;
        RDF2Graph:rdfProperty  rdfs:label .

<http://rdf.ebi.ac.uk/terms/chembl/Substance/SIO_000008_n/n3>
        a                              RDF2Graph:TypeLink ;
        RDF2Graph:count                105066 ;
        RDF2Graph:forwardMultiplicity  rs:Zero-or-one ;
        RDF2Graph:reverseMultiplicity  rs:Zero-or-one ;
        RDF2Graph:type                 <http://semanticscience.org/resource/CHEMINF_000218> .

<http://semanticscience.org/resource/CHEMINF_000310>
        a                   RDF2Graph:Class ;
        RDF2Graph:count     1367111 ;
        RDF2Graph:property  <http://semanticscience.org/resource/CHEMINF_000310/SIO_000300_n> , <http://semanticscience.org/resource/CHEMINF_000310#label_n> .

<http://rdf.ebi.ac.uk/terms/chembl/ProteinClassification#broader_n>
        a                      RDF2Graph:ClassProperty ;
        RDF2Graph:linkTo       <http://rdf.ebi.ac.uk/terms/chembl/ProteinClassification#broader_n/n1> ;
        RDF2Graph:rdfProperty  <http://www.w3.org/2004/02/skos/core#broader> .

<http://rdf.ebi.ac.uk/terms/chembl/Substance#isBiotherapeutic_n/n1>
        a                              RDF2Graph:TypeLink ;
        RDF2Graph:count                817 ;
        RDF2Graph:forwardMultiplicity  rs:Zero-or-one ;
        RDF2Graph:reverseMultiplicity  RDF2Graph:none ;
        RDF2Graph:type                 <http://www.w3.org/2001/XMLSchema#boolean> .

<http://rdf.ebi.ac.uk/terms/chembl/Substance/SIO_000008_n/n19>
        a                              RDF2Graph:TypeLink ;
        RDF2Graph:count                100115 ;
        RDF2Graph:forwardMultiplicity  rs:Zero-or-one ;
        RDF2Graph:reverseMultiplicity  rs:Zero-or-one ;
        RDF2Graph:type                 <http://semanticscience.org/resource/CHEMINF_000326> .

<http://rdf.ebi.ac.uk/terms/chembl#Biological>
        a                RDF2Graph:Class ;
        rdfs:subClassOf  <http://rdf.ebi.ac.uk/terms/chembl#Substance> ;
        RDF2Graph:subClassOfInstanceCount
                1438 .

<http://rdf.ebi.ac.uk/terms/chembl/Assay#assayCategory_n/n1>
        a                              RDF2Graph:TypeLink ;
        RDF2Graph:count                2382 ;
        RDF2Graph:forwardMultiplicity  rs:Zero-or-one ;
        RDF2Graph:reverseMultiplicity  RDF2Graph:x_n ;
        RDF2Graph:type                 <http://www.w3.org/2001/XMLSchema#string> .

<http://rdf.ebi.ac.uk/terms/chembl/ChEMBL#hasActivity_n>
        a                      RDF2Graph:ClassProperty ;
        RDF2Graph:linkTo       <http://rdf.ebi.ac.uk/terms/chembl/ChEMBL#hasActivity_n/n1> ;
        RDF2Graph:rdfProperty  <http://rdf.ebi.ac.uk/terms/chembl#hasActivity> .

<http://purl.org/dc/elements/1.1/description>
        a                rdf:Property ;
        RDF2Graph:count  113 .

<http://rdf.ebi.ac.uk/terms/chembl/ChEMBL/description_n>
        a                      RDF2Graph:ClassProperty ;
        RDF2Graph:linkTo       <http://rdf.ebi.ac.uk/terms/chembl/ChEMBL/description_n/n1> ;
        RDF2Graph:rdfProperty  <http://purl.org/dc/terms/description> .

<http://rdf.ebi.ac.uk/terms/chembl#SmallMolecule>
        a                RDF2Graph:Class ;
        rdfs:subClassOf  <http://rdf.ebi.ac.uk/terms/chembl#Substance> ;
        RDF2Graph:count  1403154 .

<http://rdf.ebi.ac.uk/terms/chembl#GoFunctionRef>
        a                RDF2Graph:Class ;
        rdfs:subClassOf  <http://rdf.ebi.ac.uk/terms/chembl#TargetCmptDbRef> ;
        RDF2Graph:count  2482 .

<http://rdf.ebi.ac.uk/terms/chembl#ChebiRef>
        a                RDF2Graph:Class ;
        rdfs:subClassOf  <http://rdf.ebi.ac.uk/terms/chembl#MoleculeDbRef> ;
        RDF2Graph:count  8330 .

<http://rdf.ebi.ac.uk/terms/chembl/Activity#publishedUnits_n>
        a                      RDF2Graph:ClassProperty ;
        RDF2Graph:linkTo       <http://rdf.ebi.ac.uk/terms/chembl/Activity#publishedUnits_n/n1> ;
        RDF2Graph:rdfProperty  <http://rdf.ebi.ac.uk/terms/chembl#publishedUnits> .

<http://rdf.ebi.ac.uk/terms/chembl#relHasSubset>
        a                rdf:Property ;
        RDF2Graph:count  1595 .

<http://xmlns.com/foaf/0.1/depiction>
        a                rdf:Property ;
        RDF2Graph:count  1411786 .

<http://rdf.ebi.ac.uk/terms/chembl/Substance/SIO_000008_n/n20>
        a                              RDF2Graph:TypeLink ;
        RDF2Graph:count                100124 ;
        RDF2Graph:forwardMultiplicity  rs:Zero-or-one ;
        RDF2Graph:reverseMultiplicity  rs:Zero-or-one ;
        RDF2Graph:type                 <http://semanticscience.org/resource/CHEMINF_000308> .

<http://semanticscience.org/resource/CHEMINF_000381#label_n>
        a                      RDF2Graph:ClassProperty ;
        RDF2Graph:linkTo       <http://semanticscience.org/resource/CHEMINF_000381#label_n/n20> ;
        RDF2Graph:rdfProperty  rdfs:label .

<http://rdf.ebi.ac.uk/terms/chembl#Document>
        a                   RDF2Graph:Class ;
        rdfs:subClassOf     <http://rdf.ebi.ac.uk/terms/chembl#ChEMBL> ;
        RDF2Graph:count     57155 ;
        RDF2Graph:property  <http://rdf.ebi.ac.uk/terms/chembl/Document/doi_n> , <http://rdf.ebi.ac.uk/terms/chembl/Document/pageStart_n> , <http://rdf.ebi.ac.uk/terms/chembl/Document#hasJournal_n> , <http://rdf.ebi.ac.uk/terms/chembl/Document/issue_n> , <http://rdf.ebi.ac.uk/terms/chembl/Document/pageEnd_n> , <http://rdf.ebi.ac.uk/terms/chembl/Document/date_n> , <http://rdf.ebi.ac.uk/terms/chembl/Document/volume_n> , <http://rdf.ebi.ac.uk/terms/chembl/Document/pmid_n> , <http://rdf.ebi.ac.uk/terms/chembl/Document#documentType_n> .

<http://semanticscience.org/resource/SIO_000008>
        a                rdf:Property ;
        RDF2Graph:count  31903143 .

<http://rdf.ebi.ac.uk/terms/chembl/Activity#standardType_n>
        a                      RDF2Graph:ClassProperty ;
        RDF2Graph:linkTo       <http://rdf.ebi.ac.uk/terms/chembl/Activity#standardType_n/n1> ;
        RDF2Graph:rdfProperty  <http://rdf.ebi.ac.uk/terms/chembl#standardType> .

<http://www.w3.org/2002/07/owl/Ontology/description_n/n4>
        a                              RDF2Graph:TypeLink ;
        RDF2Graph:count                1 ;
        RDF2Graph:forwardMultiplicity  rs:Exactly-one ;
        RDF2Graph:reverseMultiplicity  RDF2Graph:x_1 ;
        RDF2Graph:type                 <http://www.w3.org/2001/XMLSchema#string> .

<http://rdf.ebi.ac.uk/terms/chembl/CellLine#hasEFO_n/n1>
        a                              RDF2Graph:TypeLink ;
        RDF2Graph:count                288 ;
        RDF2Graph:forwardMultiplicity  rs:Zero-or-one ;
        RDF2Graph:reverseMultiplicity  RDF2Graph:x_1 ;
        RDF2Graph:type                 RDF2Graph:externalref .

<http://rdf.ebi.ac.uk/terms/chembl#Oligosaccharide>
        a                RDF2Graph:Class ;
        rdfs:subClassOf  <http://rdf.ebi.ac.uk/terms/chembl#Biological> ;
        RDF2Graph:count  60 .

<http://rdf.ebi.ac.uk/terms/chembl#targetCmptXref>
        a                rdf:Property ;
        RDF2Graph:count  207750 .

<http://rdf.ebi.ac.uk/terms/chembl#InterproRef>
        a                RDF2Graph:Class ;
        rdfs:subClassOf  <http://rdf.ebi.ac.uk/terms/chembl#TargetCmptDbRef> ;
        RDF2Graph:count  4720 .

<http://rdf.ebi.ac.uk/terms/chembl#assayXref>
        a                rdf:Property ;
        RDF2Graph:count  2382 .

<http://semanticscience.org/resource/CHEMINF_000321/SIO_000300_n>
        a                      RDF2Graph:ClassProperty ;
        RDF2Graph:linkTo       <http://semanticscience.org/resource/CHEMINF_000321/SIO_000300_n/n15> ;
        RDF2Graph:rdfProperty  <http://semanticscience.org/resource/SIO_000300> .

RDF2Graph:invalid  a  RDF2Graph:Invalid .

<http://semanticscience.org/resource/CHEMINF_000308#label_n/n9>
        a                              RDF2Graph:TypeLink ;
        RDF2Graph:count                100000 ;
        RDF2Graph:forwardMultiplicity  rs:Exactly-one ;
        RDF2Graph:reverseMultiplicity  RDF2Graph:x_1 ;
        RDF2Graph:type                 <http://www.w3.org/2001/XMLSchema#string> .

<http://rdf.ebi.ac.uk/terms/chembl#targetConfDesc>
        a                rdf:Property ;
        RDF2Graph:count  1106285 .

<http://rdf.ebi.ac.uk/terms/chembl#NonMolecular>
        a                RDF2Graph:Class ;
        rdfs:subClassOf  <http://rdf.ebi.ac.uk/terms/chembl#Target> ;
        RDF2Graph:subClassOfInstanceCount
                4006 .
