# Supplementary material for: RDF2Graph a tool to recover, understand and validate the ontology of an RDF resource
Source: J Biomed Semantics. 2015 Oct 23;6:39. doi: 10.1186/s13326-015-0038-9 (PMC4619317; doi:10.1186/s13326-015-0038-9)
Supplement: Additional file 1 — Output files. Each output format of the following RDF resources: i) the CHEBI database, ii) Reactome (Biopax level 3) database, iii) UniProt database, iv) SAPP. (1,572 kb) [file 13326_2015_38_MOESM1_ESM.gz › shex/sapp.shex]

PREFIX xsd: <http://www.w3.org/2001/XMLSchema#>
PREFIX rdf: <http://www.w3.org/1999/02/22-rdf-syntax-ns#>

<http://csb.wur.nl/genome/Rrna> & <http://csb.wur.nl/genome/Rna> {
  <http://csb.wur.nl/genome/rrna_score> xsd:string?,
  <http://csb.wur.nl/genome/rrna> xsd:string?
}

<http://csb.wur.nl/genome/Rna> & <http://csb.wur.nl/genome/Feature> {
  <http://csb.wur.nl/genome/trna_type> xsd:string?,
  <http://csb.wur.nl/genome/trna_anti> xsd:string?
}

<http://csb.wur.nl/genome/Feature> {
  <http://csb.wur.nl/genome/begin> xsd:integer,
  <http://csb.wur.nl/genome/product> xsd:string?,
  <http://csb.wur.nl/genome/tool> xsd:string?,
  <http://csb.wur.nl/genome/locus_tag> xsd:string?,
  <http://csb.wur.nl/genome/strand> xsd:integer?,
  <http://csb.wur.nl/genome/sourcedb> xsd:string,
  <http://csb.wur.nl/genome/sequence> xsd:string?,
  (
    <http://csb.wur.nl/genome/gene> xsd:string? |
    <http://csb.wur.nl/genome/gene> xsd:integer?
  ),
  <http://csb.wur.nl/genome/end> xsd:integer,
  <http://csb.wur.nl/genome/version> xsd:string?,
  <http://csb.wur.nl/genome/note> xsd:string*,
  <http://csb.wur.nl/genome/db_xref> xsd:string*
}

<http://www.w3.org/2002/07/owl#Thing> {
}

<http://csb.wur.nl/genome/Protein> {
  <http://csb.wur.nl/genome/md5> xsd:string,
  <http://csb.wur.nl/genome/sequence> xsd:string,
  <http://csb.wur.nl/genome/feature> @<http://csb.wur.nl/genome/Signalp>
}

<http://csb.wur.nl/genome/Sts> & <http://csb.wur.nl/genome/Feature> {
  (
    <http://csb.wur.nl/genome/standard_name> xsd:string? |
    <http://csb.wur.nl/genome/standard_name> xsd:integer?
  )
}

<http://csb.wur.nl/genome/Signalp> & <http://csb.wur.nl/genome/ProteinFeature> {
  <http://csb.wur.nl/genome/spos> xsd:integer,
  <http://csb.wur.nl/genome/ymax> xsd:float,
  <http://csb.wur.nl/genome/d> xsd:float,
  <http://csb.wur.nl/genome/cpos> xsd:integer,
  <http://csb.wur.nl/genome/smean> xsd:float,
  <http://csb.wur.nl/genome/cmax> xsd:float,
  <http://csb.wur.nl/genome/ypos> xsd:integer,
  <http://csb.wur.nl/genome/signal> xsd:string,
  <http://csb.wur.nl/genome/network> xsd:string,
  <http://csb.wur.nl/genome/smax> xsd:float,
  <http://csb.wur.nl/genome/dmaxcut> xsd:float
}

<http://csb.wur.nl/genome/ProteinFeature> & <http://csb.wur.nl/genome/Feature> {
}

<http://csb.wur.nl/genome/Genome> {
  <http://csb.wur.nl/genome/taxonomy> xsd:string+,
  <http://csb.wur.nl/genome/strain> xsd:string,
  <http://csb.wur.nl/genome/dnaobject> @<http://csb.wur.nl/genome/DnaObject>
}

<http://csb.wur.nl/genome/MiscFeature> & <http://csb.wur.nl/genome/Feature> {
}

<http://csb.wur.nl/genome/Trna> & <http://csb.wur.nl/genome/Rna> {
}

<http://csb.wur.nl/genome/DnaObject> {
  <http://csb.wur.nl/genome/date> xsd:string,
  <http://csb.wur.nl/genome/db_xref> xsd:string,
  <http://csb.wur.nl/genome/gi> xsd:integer,
  <http://csb.wur.nl/genome/references> @<http://csb.wur.nl/genome/Pubmed>,
  <http://csb.wur.nl/genome/feature> @<http://csb.wur.nl/genome/Feature>+,
  <http://csb.wur.nl/genome/sequence_version> xsd:integer,
  <http://csb.wur.nl/genome/data_file_division> xsd:string,
  <http://csb.wur.nl/genome/mol_type> xsd:string,
  <http://csb.wur.nl/genome/source> xsd:string,
  <http://csb.wur.nl/genome/strain> xsd:string,
  <http://csb.wur.nl/genome/sequence> xsd:string,
  <http://csb.wur.nl/genome/keywords> xsd:string,
  <http://csb.wur.nl/genome/comment> xsd:string,
  <http://csb.wur.nl/genome/accessions> xsd:string,
  <http://csb.wur.nl/genome/organism> xsd:string
}

<http://csb.wur.nl/genome/Crispr> & <http://csb.wur.nl/genome/Feature> {
  <http://csb.wur.nl/genome/repeat> xsd:string,
  <http://csb.wur.nl/genome/crispr_length> xsd:string,
  <http://csb.wur.nl/genome/repeat_length> xsd:string,
  <http://csb.wur.nl/genome/crispr> xsd:string
}

<http://csb.wur.nl/genome/Tmrna> & <http://csb.wur.nl/genome/Rna> {
}

<http://csb.wur.nl/genome/Pubmed> {
  <http://csb.wur.nl/genome/journal> xsd:string,
  <http://csb.wur.nl/genome/authors> xsd:string,
  <http://csb.wur.nl/genome/medline_id> xsd:string,
  <http://csb.wur.nl/genome/title> xsd:string,
  <http://csb.wur.nl/genome/location> xsd:string,
  <http://csb.wur.nl/genome/comment> xsd:string,
  <http://csb.wur.nl/genome/pubmed_id> xsd:string,
  <http://csb.wur.nl/genome/consrtm> xsd:string
}

<http://csb.wur.nl/genome/Mobile_Element> & <http://csb.wur.nl/genome/Feature> {
  <http://csb.wur.nl/genome/mobile_element_type> xsd:string
}

<http://csb.wur.nl/genome/Cds> & <http://csb.wur.nl/genome/Feature> {
  <http://csb.wur.nl/genome/codon_start> xsd:integer?,
  <http://csb.wur.nl/genome/ec_number> xsd:string*,
  <http://csb.wur.nl/genome/gc_cont> xsd:string?,
  (
    <http://csb.wur.nl/genome/protein> .? |
    <http://csb.wur.nl/genome/protein> @<http://csb.wur.nl/genome/Protein>?
  ),
  <http://csb.wur.nl/genome/rbs_motif> xsd:string?,
  <http://csb.wur.nl/genome/feature> @<http://csb.wur.nl/genome/Feature>*,
  <http://csb.wur.nl/genome/rbs_spacer> xsd:string?,
  <http://csb.wur.nl/genome/partial> xsd:string?,
  <http://csb.wur.nl/genome/ribosomal_slippage> xsd:string?,
  <http://csb.wur.nl/genome/protein_id> xsd:string?,
  <http://csb.wur.nl/genome/transl_except> xsd:string?,
  <http://csb.wur.nl/genome/transl_table> xsd:integer?,
  <http://csb.wur.nl/genome/start_type> xsd:string?
}
