# Supplementary material for: RDF2Graph a tool to recover, understand and validate the ontology of an RDF resource
Source: J Biomed Semantics. 2015 Oct 23;6:39. doi: 10.1186/s13326-015-0038-9 (PMC4619317; doi:10.1186/s13326-015-0038-9)
Supplement: Additional file 1 — Output files. Each output format of the following RDF resources: i) the CHEBI database, ii) Reactome (Biopax level 3) database, iii) UniProt database, iv) SAPP. (1,572 kb) [file 13326_2015_38_MOESM1_ESM.gz › owl/chebi.owl]

@prefix rs:    <http://open-services.net/ns/core#> .
@prefix rdf:   <http://www.w3.org/1999/02/22-rdf-syntax-ns#> .
@prefix owl:   <http://www.w3.org/2002/07/owl#> .
@prefix rdfs:  <http://www.w3.org/2000/01/rdf-schema#> .
@prefix RDF2Graph: <http://ssb.wur.nl/RDF2Graph/> .

<http://rdf.ebi.ac.uk/terms/chembl#OligosaccharideTarget>
        a                owl:Class ;
        rdfs:subClassOf  <http://rdf.ebi.ac.uk/terms/chembl#Molecular> .

<http://www.w3.org/2004/02/skos/core#relatedMatch>
        a            owl:ObjectProperty ;
        rdfs:domain  <http://rdf.ebi.ac.uk/terms/chembl#Molecular> ;
        rdfs:range   <http://rdf.ebi.ac.uk/terms/chembl#TargetComponent> .

_:b0    a                  owl:Restriction ;
        owl:allValuesFrom  <http://rdf.ebi.ac.uk/terms/chembl#ProteinClassification> ;
        owl:onProperty     <http://rdf.ebi.ac.uk/terms/chembl#hasProteinClassification> .

_:b1    a                  owl:Restriction ;
        owl:allValuesFrom  <http://www.w3.org/2001/XMLSchema#string> ;
        owl:onProperty     <http://rdf.ebi.ac.uk/terms/chembl#activityComment> .

_:b2    a                  owl:Restriction ;
        owl:allValuesFrom  <http://semanticscience.org/resource/CHEMINF_000321> ;
        owl:onProperty     <http://semanticscience.org/resource/SIO_000008> .

<http://xmlns.com/foaf/0.1/Image>
        a                owl:Class ;
        rdfs:subClassOf  [ a                   owl:Class ;
                           owl:intersectionOf  ( _:b3 )
                         ] .

_:b4    a                  owl:Restriction ;
        owl:allValuesFrom  <http://www.w3.org/2001/XMLSchema#string> ;
        owl:onProperty     <http://purl.org/ontology/bibo/pageStart> .

<http://purl.org/ontology/bibo/pmid>
        a            owl:DatatypeProperty ;
        rdfs:domain  <http://rdf.ebi.ac.uk/terms/chembl#Document> ;
        rdfs:range   <http://www.w3.org/2001/XMLSchema#anyURI> .

_:b5    a                   owl:Class ;
        owl:intersectionOf  ( _:b6 _:b7 ) .

_:b8    a                  owl:Restriction ;
        owl:allValuesFrom  <http://www.w3.org/2001/XMLSchema#string> ;
        owl:onProperty     rdfs:label .

<http://www.w3.org/2004/02/skos/core#broader>
        a            owl:ObjectProperty ;
        rdfs:domain  <http://rdf.ebi.ac.uk/terms/chembl#ProteinClassification> ;
        rdfs:range   <http://rdf.ebi.ac.uk/terms/chembl#ProteinClassification> .

<http://rdf.ebi.ac.uk/terms/chembl#hasTargetComponentDescendant>
        a            owl:ObjectProperty ;
        rdfs:domain  <http://rdf.ebi.ac.uk/terms/chembl#ProteinClassification> ;
        rdfs:range   <http://rdf.ebi.ac.uk/terms/chembl#TargetComponent> .

<http://rdf.ebi.ac.uk/terms/chembl#NonMolecular>
        a                owl:Class ;
        rdfs:subClassOf  <http://rdf.ebi.ac.uk/terms/chembl#Target> .

_:b9    a                  owl:Restriction ;
        owl:allValuesFrom  <http://www.w3.org/2001/XMLSchema#string> ;
        owl:onProperty     <http://rdf.ebi.ac.uk/terms/chembl#mechanismActionType> .

_:b10   a                  owl:Restriction ;
        owl:allValuesFrom  <http://semanticscience.org/resource/CHEMINF_000198> ;
        owl:onProperty     <http://semanticscience.org/resource/SIO_000008> .

<http://purl.org/ontology/bibo/eissn>
        a            owl:DatatypeProperty ;
        rdfs:domain  <http://rdf.ebi.ac.uk/terms/chembl#Journal> ;
        rdfs:range   <http://www.w3.org/2001/XMLSchema#string> .

_:b11   a                  owl:Restriction ;
        owl:allValuesFrom  <http://www.w3.org/2001/XMLSchema#string> ;
        owl:onProperty     <http://rdf.ebi.ac.uk/terms/chembl#proteinSequence> .

_:b12   a                            owl:Restriction ;
        owl:maxQualifiedCardinality  1 ;
        owl:onClass                  <http://rdf.ebi.ac.uk/terms/chembl#ProteinTarget> ;
        owl:onProperty               <http://rdf.ebi.ac.uk/terms/chembl#relEquivalentTo> .

<http://semanticscience.org/resource/CHEMINF_000381>
        a                owl:Class ;
        rdfs:subClassOf  [ a                   owl:Class ;
                           owl:intersectionOf  ( _:b13 )
                         ] ;
        rdfs:subClassOf  [ a                   owl:Class ;
                           owl:intersectionOf  ( _:b14 )
                         ] .

_:b15   a                  owl:Restriction ;
        owl:allValuesFrom  <http://semanticscience.org/resource/CHEMINF_000309> ;
        owl:onProperty     <http://semanticscience.org/resource/SIO_000008> .

_:b16   a                  owl:Restriction ;
        owl:allValuesFrom  <http://www.w3.org/2001/XMLSchema#double> ;
        owl:onProperty     <http://semanticscience.org/resource/SIO_000300> .

_:b17   a                  owl:Restriction ;
        owl:allValuesFrom  <http://semanticscience.org/resource/CHEMINF_000059> ;
        owl:onProperty     <http://semanticscience.org/resource/SIO_000008> .

<http://rdf.ebi.ac.uk/terms/chembl#SureChemRef>
        a                owl:Class ;
        rdfs:subClassOf  <http://rdf.ebi.ac.uk/terms/chembl#MoleculeDbRef> .

_:b18   a                  owl:Restriction ;
        owl:allValuesFrom  <http://rdf.ebi.ac.uk/terms/chembl#CellLine> ;
        owl:onProperty     <http://rdf.ebi.ac.uk/terms/chembl#isTargetForCellLine> .

_:b19   a                  owl:Restriction ;
        owl:allValuesFrom  <http://rdf.ebi.ac.uk/terms/chembl#ProteinTarget> ;
        owl:onProperty     <http://rdf.ebi.ac.uk/terms/chembl#relOverlapsWith> .

_:b20   a                  owl:Restriction ;
        owl:allValuesFrom  <http://www.w3.org/2001/XMLSchema#string> ;
        owl:onProperty     <http://rdf.ebi.ac.uk/terms/chembl#assayTissue> .

<http://semanticscience.org/resource/SIO_000008>
        a            owl:ObjectProperty ;
        rdfs:domain  <http://rdf.ebi.ac.uk/terms/chembl#Substance> ;
        rdfs:range   [ a            owl:Class ;
                       owl:unionOf  ( <http://semanticscience.org/resource/CHEMINF_000323> <http://semanticscience.org/resource/CHEMINF_000312> <http://semanticscience.org/resource/CHEMINF_000018> <http://semanticscience.org/resource/CHEMINF_000324> <http://semanticscience.org/resource/CHEMINF_000431> <http://semanticscience.org/resource/CHEMINF_000113> <http://semanticscience.org/resource/CHEMINF_000321> <http://semanticscience.org/resource/CHEMINF_000300> <http://semanticscience.org/resource/CHEMINF_000311> <http://semanticscience.org/resource/CHEMINF_000310> <http://semanticscience.org/resource/CHEMINF_000317> <http://semanticscience.org/resource/CHEMINF_000218> <http://semanticscience.org/resource/CHEMINF_000305> <http://semanticscience.org/resource/CHEMINF_000325> <http://semanticscience.org/resource/CHEMINF_000059> <http://semanticscience.org/resource/CHEMINF_000326> <http://semanticscience.org/resource/CHEMINF_000309> <http://semanticscience.org/resource/CHEMINF_000308> <http://semanticscience.org/resource/CHEMINF_000319> <http://semanticscience.org/resource/CHEMINF_000042> <http://semanticscience.org/resource/CHEMINF_000381> <http://semanticscience.org/resource/CHEMINF_000198> <http://semanticscience.org/resource/CHEMINF_000430> <http://semanticscience.org/resource/CHEMINF_000350> )
                     ] .

_:b21   a                  owl:Restriction ;
        owl:allValuesFrom  <http://rdf.ebi.ac.uk/terms/chembl#BindingSite> ;
        owl:onProperty     <http://rdf.ebi.ac.uk/terms/chembl#hasBindingSite> .

_:b22   a                  owl:Restriction ;
        owl:allValuesFrom  <http://rdf.ebi.ac.uk/terms/chembl#UniprotRef> ;
        owl:onProperty     <http://www.w3.org/2004/02/skos/core#exactMatch> .

_:b23   a                  owl:Restriction ;
        owl:allValuesFrom  <http://www.w3.org/2001/XMLSchema#string> ;
        owl:onProperty     rdfs:label .

_:b24   a                  owl:Restriction ;
        owl:allValuesFrom  <http://www.w3.org/2001/XMLSchema#string> ;
        owl:onProperty     <http://purl.org/dc/terms/title> .

_:b25   a                  owl:Restriction ;
        owl:allValuesFrom  <http://www.w3.org/2001/XMLSchema#string> ;
        owl:onProperty     rdfs:label .

_:b26   a                  owl:Restriction ;
        owl:allValuesFrom  <http://www.w3.org/2001/XMLSchema#double> ;
        owl:onProperty     <http://semanticscience.org/resource/SIO_000300> .

_:b27   a                  owl:Restriction ;
        owl:allValuesFrom  <http://www.w3.org/2001/XMLSchema#string> ;
        owl:onProperty     <http://rdf.ebi.ac.uk/terms/chembl#dataValidityComment> .

_:b28   a                  owl:Restriction ;
        owl:allValuesFrom  <http://www.w3.org/2001/XMLSchema#double> ;
        owl:onProperty     <http://semanticscience.org/resource/SIO_000300> .

_:b29   a                            owl:Restriction ;
        owl:maxQualifiedCardinality  1 ;
        owl:onClass                  <http://rdf.ebi.ac.uk/terms/chembl#PubchemBioassayRef> ;
        owl:onProperty               <http://rdf.ebi.ac.uk/terms/chembl#assayXref> .

owl:Class  a             owl:Class ;
        rdfs:subClassOf  [ a                   owl:Class ;
                           owl:intersectionOf  ( _:b30 )
                         ] ;
        rdfs:subClassOf  [ a                   owl:Class ;
                           owl:intersectionOf  ( _:b31 )
                         ] .

<http://rdf.ebi.ac.uk/terms/chembl#relEquivalentTo>
        a            owl:ObjectProperty ;
        rdfs:domain  <http://rdf.ebi.ac.uk/terms/chembl#ProteinTarget> ;
        rdfs:range   <http://rdf.ebi.ac.uk/terms/chembl#ProteinTarget> .

<http://rdf.ebi.ac.uk/terms/chembl#hasBindingSite>
        a            owl:ObjectProperty ;
        rdfs:domain  [ a            owl:Class ;
                       owl:unionOf  ( <http://rdf.ebi.ac.uk/terms/chembl#Molecular> <http://rdf.ebi.ac.uk/terms/chembl#Mechanism> )
                     ] ;
        rdfs:range   <http://rdf.ebi.ac.uk/terms/chembl#BindingSite> .

_:b32   a                  owl:Restriction ;
        owl:allValuesFrom  <http://www.w3.org/2001/XMLSchema#double> ;
        owl:onProperty     <http://semanticscience.org/resource/SIO_000300> .

_:b33   a                  owl:Restriction ;
        owl:allValuesFrom  <http://www.w3.org/2001/XMLSchema#string> ;
        owl:onProperty     <http://purl.org/ontology/bibo/eissn> .

_:b34   a                   owl:Class ;
        owl:intersectionOf  ( _:b35 _:b36 ) .

<http://rdf.ebi.ac.uk/terms/chembl#SelleckRef>
        a                owl:Class ;
        rdfs:subClassOf  <http://rdf.ebi.ac.uk/terms/chembl#MoleculeDbRef> .

_:b37   a                  owl:Restriction ;
        owl:allValuesFrom  <http://www.w3.org/2001/XMLSchema#string> ;
        owl:onProperty     rdfs:label .

<http://rdf.ebi.ac.uk/terms/chembl#hasMechanism>
        a            owl:ObjectProperty ;
        rdfs:domain  <http://rdf.ebi.ac.uk/terms/chembl#Substance> ;
        rdfs:range   <http://rdf.ebi.ac.uk/terms/chembl#Mechanism> .

<http://rdf.ebi.ac.uk/terms/chembl#publishedUnits>
        a            owl:DatatypeProperty ;
        rdfs:domain  <http://rdf.ebi.ac.uk/terms/chembl#Activity> ;
        rdfs:range   <http://www.w3.org/2001/XMLSchema#string> .

_:b38   a                  owl:Restriction ;
        owl:allValuesFrom  <http://rdf.ebi.ac.uk/terms/chembl#Substance> ;
        owl:onProperty     <http://rdf.ebi.ac.uk/terms/chembl#hasChildMolecule> .

_:b39   a                  owl:Restriction ;
        owl:allValuesFrom  <http://www.w3.org/2001/XMLSchema#string> ;
        owl:onProperty     <http://rdf.ebi.ac.uk/terms/chembl#assayTestType> .

<http://rdf.ebi.ac.uk/terms/chembl#TargetCmptDbRef>
        a                owl:Class ;
        rdfs:subClassOf  <http://rdf.ebi.ac.uk/terms/chembl#DatabaseReference> .

_:b40   a                  owl:Restriction ;
        owl:allValuesFrom  <http://www.w3.org/2001/XMLSchema#string> ;
        owl:onProperty     rdfs:label .

_:b41   a                  owl:Restriction ;
        owl:allValuesFrom  <http://rdf.ebi.ac.uk/terms/chembl#CellLine> ;
        owl:onProperty     <http://rdf.ebi.ac.uk/terms/chembl#hasCellLine> .

_:b42   a                  owl:Restriction ;
        owl:allValuesFrom  <http://www.w3.org/2001/XMLSchema#string> ;
        owl:onProperty     <http://rdf.ebi.ac.uk/terms/chembl#standardType> .

<http://semanticscience.org/resource/CHEMINF_000431>
        a                owl:Class ;
        rdfs:subClassOf  [ a                   owl:Class ;
                           owl:intersectionOf  ( _:b43 )
                         ] ;
        rdfs:subClassOf  [ a                   owl:Class ;
                           owl:intersectionOf  ( _:b16 )
                         ] .

_:b44   a                  owl:Restriction ;
        owl:allValuesFrom  <http://www.w3.org/2001/XMLSchema#string> ;
        owl:onProperty     <http://rdf.ebi.ac.uk/terms/chembl#bindingSiteName> .

<http://rdf.ebi.ac.uk/terms/chembl#bindingSiteName>
        a            owl:DatatypeProperty ;
        rdfs:domain  <http://rdf.ebi.ac.uk/terms/chembl#BindingSite> ;
        rdfs:range   <http://www.w3.org/2001/XMLSchema#string> .

<http://rdf.ebi.ac.uk/terms/chembl#IupharRef>
        a                owl:Class ;
        rdfs:subClassOf  <http://rdf.ebi.ac.uk/terms/chembl#MoleculeDbRef> .

_:b45   a                            owl:Restriction ;
        owl:maxQualifiedCardinality  1 ;
        owl:onClass                  <http://semanticscience.org/resource/CHEMINF_000324> ;
        owl:onProperty               <http://semanticscience.org/resource/SIO_000008> .

<http://rdf.ebi.ac.uk/terms/chembl#standardType>
        a            owl:DatatypeProperty ;
        rdfs:domain  <http://rdf.ebi.ac.uk/terms/chembl#Activity> ;
        rdfs:range   <http://www.w3.org/2001/XMLSchema#string> .

<http://rdf.ebi.ac.uk/terms/chembl#targetConfScore>
        a            owl:DatatypeProperty ;
        rdfs:domain  <http://rdf.ebi.ac.uk/terms/chembl#Assay> ;
        rdfs:range   <http://www.w3.org/2001/XMLSchema#integer> .

_:b46   a                            owl:Restriction ;
        owl:maxQualifiedCardinality  1 ;
        owl:onClass                  <http://rdf.ebi.ac.uk/terms/chembl#Substance> ;
        owl:onProperty               <http://rdf.ebi.ac.uk/terms/chembl#hasParentMolecule> .

_:b47   a                  owl:Restriction ;
        owl:allValuesFrom  <http://rdf.ebi.ac.uk/terms/chembl#Source> ;
        owl:onProperty     <http://rdf.ebi.ac.uk/terms/chembl#hasSource> .

<http://semanticscience.org/resource/CHEMINF_000311>
        a                owl:Class ;
        rdfs:subClassOf  [ a                   owl:Class ;
                           owl:intersectionOf  ( _:b48 )
                         ] ;
        rdfs:subClassOf  [ a                   owl:Class ;
                           owl:intersectionOf  ( _:b28 )
                         ] .

_:b49   a                  owl:Restriction ;
        owl:allValuesFrom  <http://www.w3.org/2001/XMLSchema#string> ;
        owl:onProperty     <http://rdf.ebi.ac.uk/terms/chembl#organismName> .

_:b50   a                  owl:Restriction ;
        owl:allValuesFrom  <http://rdf.ebi.ac.uk/terms/chembl#ProteinClassification> ;
        owl:onProperty     <http://www.w3.org/2004/02/skos/core#broader> .

_:b51   a                  owl:Restriction ;
        owl:allValuesFrom  <http://www.w3.org/2001/XMLSchema#anyURI> ;
        owl:onProperty     <http://rdf.ebi.ac.uk/terms/chembl#hasQUDT> .

<http://www.bioassayontology.org/bao#BAO_0000205>
        a            owl:DatatypeProperty ;
        rdfs:domain  <http://rdf.ebi.ac.uk/terms/chembl#Assay> ;
        rdfs:range   <http://www.w3.org/2001/XMLSchema#anyURI> .

_:b52   a                   owl:Class ;
        owl:intersectionOf  ( _:b53 _:b54 ) .

_:b55   a                  owl:Restriction ;
        owl:allValuesFrom  <http://www.w3.org/2001/XMLSchema#string> ;
        owl:onProperty     rdfs:label .

_:b56   a                            owl:Restriction ;
        owl:maxQualifiedCardinality  1 ;
        owl:onClass                  <http://semanticscience.org/resource/CHEMINF_000113> ;
        owl:onProperty               <http://semanticscience.org/resource/SIO_000008> .

<http://rdf.ebi.ac.uk/terms/chembl#moleculeXref>
        a            owl:ObjectProperty ;
        rdfs:domain  <http://rdf.ebi.ac.uk/terms/chembl#Substance> ;
        rdfs:range   [ a            owl:Class ;
                       owl:unionOf  ( <http://rdf.ebi.ac.uk/terms/chembl#MoleculeDbRef> <http://rdf.ebi.ac.uk/terms/chembl#[:]> <http://rdf.ebi.ac.uk/terms/chembl#DrugbankRef> )
                     ] .

_:b57   a                  owl:Restriction ;
        owl:allValuesFrom  <http://www.w3.org/2001/XMLSchema#string> ;
        owl:onProperty     rdfs:label .

<http://rdf.ebi.ac.uk/terms/chembl#organismName>
        a            owl:DatatypeProperty ;
        rdfs:domain  <http://rdf.ebi.ac.uk/terms/chembl#ChEMBL> ;
        rdfs:range   <http://www.w3.org/2001/XMLSchema#string> .

_:b58   a                  owl:Restriction ;
        owl:allValuesFrom  <http://www.w3.org/2001/XMLSchema#string> ;
        owl:onProperty     <http://rdf.ebi.ac.uk/terms/chembl#publishedType> .

_:b59   a                   owl:Class ;
        owl:intersectionOf  ( _:b60 ) .

_:b43   a                  owl:Restriction ;
        owl:allValuesFrom  <http://www.w3.org/2001/XMLSchema#string> ;
        owl:onProperty     rdfs:label .

_:b61   a                  owl:Restriction ;
        owl:allValuesFrom  <http://rdf.ebi.ac.uk/terms/chembl#BioComponent> ;
        owl:onProperty     <http://rdf.ebi.ac.uk/terms/chembl#hasBioComponent> .

<http://rdf.ebi.ac.uk/terms/chembl#ChEMBL>
        a                owl:Class ;
        rdfs:subClassOf  [ a                   owl:Class ;
                           owl:intersectionOf  ( _:b62 )
                         ] ;
        rdfs:subClassOf  [ a                   owl:Class ;
                           owl:intersectionOf  ( _:b63 )
                         ] ;
        rdfs:subClassOf  [ a                   owl:Class ;
                           owl:intersectionOf  ( _:b64 )
                         ] ;
        rdfs:subClassOf  [ a                   owl:Class ;
                           owl:intersectionOf  ( _:b49 )
                         ] ;
        rdfs:subClassOf  [ a                   owl:Class ;
                           owl:intersectionOf  ( _:b65 )
                         ] ;
        rdfs:subClassOf  [ a                   owl:Class ;
                           owl:intersectionOf  ( _:b24 )
                         ] ;
        rdfs:subClassOf  [ a                   owl:Class ;
                           owl:intersectionOf  ( _:b66 )
                         ] ;
        rdfs:subClassOf  [ a                   owl:Class ;
                           owl:intersectionOf  ( _:b67 )
                         ] ;
        rdfs:subClassOf  [ a                   owl:Class ;
                           owl:intersectionOf  ( _:b68 )
                         ] ;
        rdfs:subClassOf  [ a                   owl:Class ;
                           owl:intersectionOf  ( _:b0 )
                         ] ;
        rdfs:subClassOf  [ a                   owl:Class ;
                           owl:intersectionOf  ( _:b69 )
                         ] ;
        rdfs:subClassOf  [ a                   owl:Class ;
                           owl:intersectionOf  ( _:b11 )
                         ] ;
        rdfs:subClassOf  [ a                   owl:Class ;
                           owl:intersectionOf  ( _:b70 )
                         ] ;
        rdfs:subClassOf  [ a                   owl:Class ;
                           owl:intersectionOf  ( _:b71 )
                         ] ;
        rdfs:subClassOf  [ a                   owl:Class ;
                           owl:intersectionOf  ( _:b72 )
                         ] ;
        rdfs:subClassOf  [ a                   owl:Class ;
                           owl:intersectionOf  ( _:b73 _:b74 )
                         ] .

_:b75   a                  owl:Restriction ;
        owl:allValuesFrom  <http://www.w3.org/2001/XMLSchema#string> ;
        owl:onProperty     <http://purl.org/ontology/bibo/shortTitle> .

_:b62   a                  owl:Restriction ;
        owl:allValuesFrom  <http://rdf.ebi.ac.uk/terms/chembl#Substance> ;
        owl:onProperty     <http://rdf.ebi.ac.uk/terms/chembl#hasMolecule> .

<http://rdf.ebi.ac.uk/terms/chembl#AtlasRef>
        a                owl:Class ;
        rdfs:subClassOf  <http://rdf.ebi.ac.uk/terms/chembl#MoleculeDbRef> .

_:b76   a                  owl:Restriction ;
        owl:allValuesFrom  <http://rdf.ebi.ac.uk/terms/chembl#ProteinTarget> ;
        owl:onProperty     <http://rdf.ebi.ac.uk/terms/chembl#relEquivalentTo> .

<http://semanticscience.org/resource/CHEMINF_000324>
        a                owl:Class ;
        rdfs:subClassOf  [ a                   owl:Class ;
                           owl:intersectionOf  ( _:b77 )
                         ] ;
        rdfs:subClassOf  [ a                   owl:Class ;
                           owl:intersectionOf  ( _:b78 )
                         ] .

_:b79   a                  owl:Restriction ;
        owl:allValuesFrom  <http://semanticscience.org/resource/CHEMINF_000324> ;
        owl:onProperty     <http://semanticscience.org/resource/SIO_000008> .

<http://rdf.ebi.ac.uk/terms/chembl#NucleicAcid>
        a                owl:Class ;
        rdfs:subClassOf  <http://rdf.ebi.ac.uk/terms/chembl#Molecular> .

_:b80   a                   owl:Class ;
        owl:intersectionOf  ( _:b81 _:b82 ) .

<http://rdf.ebi.ac.uk/terms/chembl#Tissue>
        a                owl:Class ;
        rdfs:subClassOf  <http://rdf.ebi.ac.uk/terms/chembl#NonMolecular> .

<http://rdf.ebi.ac.uk/terms/chembl#standardUnits>
        a            owl:DatatypeProperty ;
        rdfs:domain  <http://rdf.ebi.ac.uk/terms/chembl#Activity> ;
        rdfs:range   <http://www.w3.org/2001/XMLSchema#string> .

_:b83   a                  owl:Restriction ;
        owl:allValuesFrom  <http://www.w3.org/2001/XMLSchema#string> ;
        owl:onProperty     rdfs:label .

<http://xmlns.com/foaf/0.1/depiction>
        a            owl:ObjectProperty ;
        rdfs:domain  <http://rdf.ebi.ac.uk/terms/chembl#Substance> ;
        rdfs:range   <http://xmlns.com/foaf/0.1/Image> .

_:b84   a                  owl:Restriction ;
        owl:allValuesFrom  <http://rdf.ebi.ac.uk/terms/chembl#Mechanism> ;
        owl:onProperty     <http://rdf.ebi.ac.uk/terms/chembl#hasMechanism> .

<http://rdf.ebi.ac.uk/terms/chembl#Journal>
        a                owl:Class ;
        rdfs:subClassOf  <http://rdf.ebi.ac.uk/terms/chembl#ChEMBL> ;
        rdfs:subClassOf  [ a                   owl:Class ;
                           owl:intersectionOf  ( _:b75 )
                         ] ;
        rdfs:subClassOf  [ a                   owl:Class ;
                           owl:intersectionOf  ( _:b85 )
                         ] ;
        rdfs:subClassOf  [ a                   owl:Class ;
                           owl:intersectionOf  ( _:b33 )
                         ] .

_:b86   a                   owl:Class ;
        owl:intersectionOf  ( _:b79 _:b45 ) .

_:b87   a                  owl:Restriction ;
        owl:allValuesFrom  <http://www.w3.org/2001/XMLSchema#string> ;
        owl:onProperty     rdfs:label .

_:b88   a                            owl:Restriction ;
        owl:maxQualifiedCardinality  1 ;
        owl:onClass                  <http://rdf.ebi.ac.uk/terms/chembl#ProteinClassification> ;
        owl:onProperty               <http://www.w3.org/2004/02/skos/core#broader> .

_:b89   a                  owl:Restriction ;
        owl:allValuesFrom  <http://semanticscience.org/resource/CHEMINF_000326> ;
        owl:onProperty     <http://semanticscience.org/resource/SIO_000008> .

_:b90   a                  owl:Restriction ;
        owl:allValuesFrom  <http://www.w3.org/2001/XMLSchema#integer> ;
        owl:onProperty     <http://rdf.ebi.ac.uk/terms/chembl#targetConfScore> .

<http://rdf.ebi.ac.uk/terms/chembl#DatabaseReference>
        a                owl:Class ;
        rdfs:subClassOf  <http://rdf.ebi.ac.uk/terms/chembl#ChEMBL> .

_:b91   a                  owl:Restriction ;
        owl:allValuesFrom  <http://rdf.ebi.ac.uk/terms/chembl#Molecular> ;
        owl:onProperty     <http://rdf.ebi.ac.uk/terms/chembl#hasTargetDescendant> .

_:b6    a                  owl:Restriction ;
        owl:allValuesFrom  <http://semanticscience.org/resource/CHEMINF_000312> ;
        owl:onProperty     <http://semanticscience.org/resource/SIO_000008> .

_:b92   a                  owl:Restriction ;
        owl:allValuesFrom  <http://www.w3.org/2001/XMLSchema#string> ;
        owl:onProperty     <http://www.w3.org/2004/02/skos/core#prefLabel> .

<http://semanticscience.org/resource/CHEMINF_000305>
        a                owl:Class ;
        rdfs:subClassOf  [ a                   owl:Class ;
                           owl:intersectionOf  ( _:b57 )
                         ] ;
        rdfs:subClassOf  [ a                   owl:Class ;
                           owl:intersectionOf  ( _:b93 )
                         ] .

<http://rdf.ebi.ac.uk/terms/chembl#Target>
        a                owl:Class ;
        rdfs:subClassOf  <http://rdf.ebi.ac.uk/terms/chembl#ChEMBL> ;
        rdfs:subClassOf  [ a                   owl:Class ;
                           owl:intersectionOf  ( _:b94 )
                         ] ;
        rdfs:subClassOf  [ a                   owl:Class ;
                           owl:intersectionOf  ( _:b95 )
                         ] .

<http://rdf.ebi.ac.uk/terms/chembl#CellLine>
        a                owl:Class ;
        rdfs:subClassOf  <http://rdf.ebi.ac.uk/terms/chembl#ChEMBL> ;
        rdfs:subClassOf  [ a                   owl:Class ;
                           owl:intersectionOf  ( _:b96 )
                         ] ;
        rdfs:subClassOf  [ a                   owl:Class ;
                           owl:intersectionOf  ( _:b97 )
                         ] ;
        rdfs:subClassOf  [ a                   owl:Class ;
                           owl:intersectionOf  ( _:b98 )
                         ] ;
        rdfs:subClassOf  [ a                   owl:Class ;
                           owl:intersectionOf  ( _:b99 )
                         ] ;
        rdfs:subClassOf  [ a                   owl:Class ;
                           owl:intersectionOf  ( _:b100 )
                         ] .

<http://rdf.ebi.ac.uk/terms/chembl#hasBioComponent>
        a            owl:ObjectProperty ;
        rdfs:domain  <http://rdf.ebi.ac.uk/terms/chembl#Substance> ;
        rdfs:range   <http://rdf.ebi.ac.uk/terms/chembl#BioComponent> .

_:b101  a                   owl:Class ;
        owl:intersectionOf  ( _:b2 _:b102 ) .

<http://rdf.ebi.ac.uk/terms/chembl#mechanismActionType>
        a            owl:DatatypeProperty ;
        rdfs:domain  <http://rdf.ebi.ac.uk/terms/chembl#Mechanism> ;
        rdfs:range   <http://www.w3.org/2001/XMLSchema#string> .

<http://semanticscience.org/resource/CHEMINF_000042>
        a                owl:Class ;
        rdfs:subClassOf  [ a                   owl:Class ;
                           owl:intersectionOf  ( _:b103 )
                         ] ;
        rdfs:subClassOf  [ a                   owl:Class ;
                           owl:intersectionOf  ( _:b104 )
                         ] .

_:b73   a                         owl:Restriction ;
        owl:onClass               owl:Class ;
        owl:onProperty            rdfs:subClassOf ;
        owl:qualifiedCardinality  1 .

_:b105  a                  owl:Restriction ;
        owl:allValuesFrom  <http://www.w3.org/2001/XMLSchema#string> ;
        owl:onProperty     <http://semanticscience.org/resource/SIO_000300> .

<http://rdf.ebi.ac.uk/terms/chembl#UnclassifiedTarget>
        a                owl:Class ;
        rdfs:subClassOf  <http://rdf.ebi.ac.uk/terms/chembl#UndefinedTarget> .

_:b106  a                            owl:Restriction ;
        owl:maxQualifiedCardinality  1 ;
        owl:onClass                  <http://rdf.ebi.ac.uk/terms/chembl#UniprotRef> ;
        owl:onProperty               <http://www.w3.org/2004/02/skos/core#exactMatch> .

_:b107  a                  owl:Restriction ;
        owl:allValuesFrom  <http://www.w3.org/2001/XMLSchema#double> ;
        owl:onProperty     <http://rdf.ebi.ac.uk/terms/chembl#publishedValue> .

_:b95   a                  owl:Restriction ;
        owl:allValuesFrom  <http://www.w3.org/2001/XMLSchema#string> ;
        owl:onProperty     <http://rdf.ebi.ac.uk/terms/chembl#targetType> .

<http://rdf.ebi.ac.uk/terms/chembl#assayCellType>
        a            owl:DatatypeProperty ;
        rdfs:domain  <http://rdf.ebi.ac.uk/terms/chembl#Assay> ;
        rdfs:range   <http://www.w3.org/2001/XMLSchema#string> .

_:b108  a                            owl:Restriction ;
        owl:maxQualifiedCardinality  1 ;
        owl:onClass                  <http://semanticscience.org/resource/CHEMINF_000309> ;
        owl:onProperty               <http://semanticscience.org/resource/SIO_000008> .

_:b109  a                   owl:Class ;
        owl:intersectionOf  ( _:b110 _:b111 ) .

<http://rdf.ebi.ac.uk/terms/chembl#PharmgkbRef>
        a                owl:Class ;
        rdfs:subClassOf  <http://rdf.ebi.ac.uk/terms/chembl#TargetCmptDbRef> .

<http://rdf.ebi.ac.uk/terms/chembl#targetConfDesc>
        a            owl:DatatypeProperty ;
        rdfs:domain  <http://rdf.ebi.ac.uk/terms/chembl#Assay> ;
        rdfs:range   <http://www.w3.org/2001/XMLSchema#string> .

<http://rdf.ebi.ac.uk/terms/chembl#isCellLineForTarget>
        a            owl:ObjectProperty ;
        rdfs:domain  <http://rdf.ebi.ac.uk/terms/chembl#CellLine> ;
        rdfs:range   <http://rdf.ebi.ac.uk/terms/chembl#CellLineTarget> .

<http://rdf.ebi.ac.uk/terms/chembl#UnknownTarget>
        a                owl:Class ;
        rdfs:subClassOf  <http://rdf.ebi.ac.uk/terms/chembl#UndefinedTarget> .

<http://rdf.ebi.ac.uk/terms/chembl#Activity>
        a                owl:Class ;
        rdfs:subClassOf  <http://rdf.ebi.ac.uk/terms/chembl#ChEMBL> ;
        rdfs:subClassOf  [ a                   owl:Class ;
                           owl:intersectionOf  ( _:b58 )
                         ] ;
        rdfs:subClassOf  [ a                   owl:Class ;
                           owl:intersectionOf  ( _:b42 )
                         ] ;
        rdfs:subClassOf  [ a                   owl:Class ;
                           owl:intersectionOf  ( _:b107 )
                         ] ;
        rdfs:subClassOf  [ a                   owl:Class ;
                           owl:intersectionOf  ( _:b112 )
                         ] ;
        rdfs:subClassOf  [ a                   owl:Class ;
                           owl:intersectionOf  ( _:b27 )
                         ] ;
        rdfs:subClassOf  [ a                   owl:Class ;
                           owl:intersectionOf  ( _:b113 )
                         ] ;
        rdfs:subClassOf  [ a                   owl:Class ;
                           owl:intersectionOf  ( _:b114 )
                         ] ;
        rdfs:subClassOf  [ a                   owl:Class ;
                           owl:intersectionOf  ( _:b51 )
                         ] ;
        rdfs:subClassOf  [ a                   owl:Class ;
                           owl:intersectionOf  ( _:b115 )
                         ] ;
        rdfs:subClassOf  [ a                   owl:Class ;
                           owl:intersectionOf  ( _:b116 )
                         ] ;
        rdfs:subClassOf  [ a                   owl:Class ;
                           owl:intersectionOf  ( _:b117 )
                         ] ;
        rdfs:subClassOf  [ a                   owl:Class ;
                           owl:intersectionOf  ( _:b118 )
                         ] ;
        rdfs:subClassOf  [ a                   owl:Class ;
                           owl:intersectionOf  ( _:b119 )
                         ] ;
        rdfs:subClassOf  [ a                   owl:Class ;
                           owl:intersectionOf  ( _:b1 )
                         ] ;
        rdfs:subClassOf  [ a                   owl:Class ;
                           owl:intersectionOf  ( _:b120 )
                         ] ;
        rdfs:subClassOf  [ a                   owl:Class ;
                           owl:intersectionOf  ( _:b121 )
                         ] .

<http://semanticscience.org/resource/CHEMINF_000300>
        a                owl:Class ;
        rdfs:subClassOf  [ a                   owl:Class ;
                           owl:intersectionOf  ( _:b122 )
                         ] ;
        rdfs:subClassOf  [ a                   owl:Class ;
                           owl:intersectionOf  ( _:b123 )
                         ] .

_:b124  a                  owl:Restriction ;
        owl:allValuesFrom  <http://www.w3.org/2001/XMLSchema#string> ;
        owl:onProperty     <http://semanticscience.org/resource/SIO_000300> .

_:b125  a                  owl:Restriction ;
        owl:allValuesFrom  <http://www.w3.org/2001/XMLSchema#integer> ;
        owl:onProperty     <http://purl.org/dc/terms/date> .

<http://rdf.ebi.ac.uk/terms/chembl#ProteinComplex>
        a                owl:Class ;
        rdfs:subClassOf  <http://rdf.ebi.ac.uk/terms/chembl#ProteinTarget> .

_:b98   a                  owl:Restriction ;
        owl:allValuesFrom  <http://www.w3.org/2001/XMLSchema#anyURI> ;
        owl:onProperty     <http://rdf.ebi.ac.uk/terms/chembl#hasCLO> .

_:b126  a                  owl:Restriction ;
        owl:allValuesFrom  <http://xmlns.com/foaf/0.1/Image> ;
        owl:onProperty     <http://xmlns.com/foaf/0.1/depiction> .

<http://rdf.ebi.ac.uk/terms/chembl#Oligosaccharide>
        a                owl:Class ;
        rdfs:subClassOf  <http://rdf.ebi.ac.uk/terms/chembl#Biological> .

_:b68   a                  owl:Restriction ;
        owl:allValuesFrom  <http://www.w3.org/2001/XMLSchema#string> ;
        owl:onProperty     <http://purl.org/dc/terms/description> .

_:b69   a                  owl:Restriction ;
        owl:allValuesFrom  <http://rdf.ebi.ac.uk/terms/chembl#Activity> ;
        owl:onProperty     <http://rdf.ebi.ac.uk/terms/chembl#hasActivity> .

<http://rdf.ebi.ac.uk/terms/chembl#activityComment>
        a            owl:DatatypeProperty ;
        rdfs:domain  <http://rdf.ebi.ac.uk/terms/chembl#Activity> ;
        rdfs:range   <http://www.w3.org/2001/XMLSchema#string> .

<http://rdf.ebi.ac.uk/terms/chembl#EnsemblGeneRef>
        a                owl:Class ;
        rdfs:subClassOf  <http://rdf.ebi.ac.uk/terms/chembl#TargetCmptDbRef> .

_:b127  a                  owl:Restriction ;
        owl:allValuesFrom  <http://www.w3.org/2001/XMLSchema#double> ;
        owl:onProperty     <http://semanticscience.org/resource/SIO_000300> .

_:b128  a                  owl:Restriction ;
        owl:allValuesFrom  <http://www.w3.org/2001/XMLSchema#string> ;
        owl:onProperty     <http://semanticscience.org/resource/SIO_000300> .

<http://rdf.ebi.ac.uk/terms/chembl#UnknownSubstance>
        a                owl:Class ;
        rdfs:subClassOf  <http://rdf.ebi.ac.uk/terms/chembl#UndefinedSubstance> .

_:b96   a                  owl:Restriction ;
        owl:allValuesFrom  <http://www.w3.org/2001/XMLSchema#string> ;
        owl:onProperty     <http://rdf.ebi.ac.uk/terms/chembl#cellosaurusId> .

<http://rdf.ebi.ac.uk/terms/chembl#hasCLO>
        a            owl:DatatypeProperty ;
        rdfs:domain  <http://rdf.ebi.ac.uk/terms/chembl#CellLine> ;
        rdfs:range   <http://www.w3.org/2001/XMLSchema#anyURI> .

_:b129  a                            owl:Restriction ;
        owl:maxQualifiedCardinality  1 ;
        owl:onClass                  <http://semanticscience.org/resource/CHEMINF_000325> ;
        owl:onProperty               <http://semanticscience.org/resource/SIO_000008> .

_:b130  a                  owl:Restriction ;
        owl:allValuesFrom  <http://www.w3.org/2001/XMLSchema#string> ;
        owl:onProperty     <http://rdf.ebi.ac.uk/terms/chembl#targetConfDesc> .

_:b99   a                  owl:Restriction ;
        owl:allValuesFrom  <http://rdf.ebi.ac.uk/terms/chembl#Assay> ;
        owl:onProperty     <http://rdf.ebi.ac.uk/terms/chembl#isCellLineForAssay> .

_:b131  a                   owl:Class ;
        owl:intersectionOf  ( _:b132 _:b133 ) .

<http://rdf.ebi.ac.uk/terms/chembl#TargetComponent>
        a                owl:Class ;
        rdfs:subClassOf  <http://rdf.ebi.ac.uk/terms/chembl#ChEMBL> ;
        rdfs:subClassOf  [ a                   owl:Class ;
                           owl:intersectionOf  ( _:b106 _:b22 )
                         ] ;
        rdfs:subClassOf  [ a                   owl:Class ;
                           owl:intersectionOf  ( _:b134 )
                         ] .

owl:Ontology  a          owl:Class ;
        rdfs:subClassOf  [ a                   owl:Class ;
                           owl:intersectionOf  ( _:b135 )
                         ] ;
        rdfs:subClassOf  [ a                   owl:Class ;
                           owl:intersectionOf  ( _:b136 )
                         ] .

_:b104  a                  owl:Restriction ;
        owl:allValuesFrom  <http://www.w3.org/2001/XMLSchema#string> ;
        owl:onProperty     <http://semanticscience.org/resource/SIO_000300> .

<http://rdf.ebi.ac.uk/terms/chembl#publishedType>
        a            owl:DatatypeProperty ;
        rdfs:domain  <http://rdf.ebi.ac.uk/terms/chembl#Activity> ;
        rdfs:range   <http://www.w3.org/2001/XMLSchema#string> .

_:b137  a                            owl:Restriction ;
        owl:maxQualifiedCardinality  1 ;
        owl:onClass                  <http://semanticscience.org/resource/CHEMINF_000059> ;
        owl:onProperty               <http://semanticscience.org/resource/SIO_000008> .

_:b71   a                  owl:Restriction ;
        owl:allValuesFrom  <http://rdf.ebi.ac.uk/terms/chembl#Assay> ;
        owl:onProperty     <http://rdf.ebi.ac.uk/terms/chembl#hasAssay> .

<http://rdf.ebi.ac.uk/terms/chembl#UndefinedSubstance>
        a                owl:Class ;
        rdfs:subClassOf  <http://rdf.ebi.ac.uk/terms/chembl#Substance> .

_:b60   a                  owl:Restriction ;
        owl:allValuesFrom  <http://rdf.ebi.ac.uk/terms/chembl#MoleculeDbRef> ;
        owl:onProperty     <http://rdf.ebi.ac.uk/terms/chembl#moleculeXref> .

_:b138  a                  owl:Restriction ;
        owl:allValuesFrom  <http://www.w3.org/2001/XMLSchema#double> ;
        owl:onProperty     <http://semanticscience.org/resource/SIO_000300> .

_:b139  a                  owl:Restriction ;
        owl:allValuesFrom  <http://www.w3.org/2001/XMLSchema#double> ;
        owl:onProperty     <http://semanticscience.org/resource/SIO_000300> .

<http://rdf.ebi.ac.uk/terms/chembl#[:]>
        a                owl:Class ;
        rdfs:subClassOf  [ a                   owl:Class ;
                           owl:intersectionOf  ( _:b140 )
                         ] .

_:b141  a                  owl:Restriction ;
        owl:allValuesFrom  <http://www.w3.org/2001/XMLSchema#string> ;
        owl:onProperty     rdfs:label .

_:b142  a                  owl:Restriction ;
        owl:allValuesFrom  <http://www.w3.org/2001/XMLSchema#string> ;
        owl:onProperty     <http://rdf.ebi.ac.uk/terms/chembl#documentType> .

_:b143  a                   owl:Class ;
        owl:intersectionOf  ( _:b144 ) .

_:b145  a                  owl:Restriction ;
        owl:allValuesFrom  <http://www.w3.org/2001/XMLSchema#string> ;
        owl:onProperty     <http://rdf.ebi.ac.uk/terms/chembl#assayType> .

<http://rdf.ebi.ac.uk/terms/chembl#UnclassifiedSubstance>
        a                owl:Class ;
        rdfs:subClassOf  <http://rdf.ebi.ac.uk/terms/chembl#UndefinedSubstance> .

_:b146  a                  owl:Restriction ;
        owl:allValuesFrom  <http://www.w3.org/2001/XMLSchema#string> ;
        owl:onProperty     <http://purl.org/ontology/bibo/pageEnd> .

<http://rdf.ebi.ac.uk/terms/chembl#Document>
        a                owl:Class ;
        rdfs:subClassOf  <http://rdf.ebi.ac.uk/terms/chembl#ChEMBL> ;
        rdfs:subClassOf  [ a                   owl:Class ;
                           owl:intersectionOf  ( _:b4 )
                         ] ;
        rdfs:subClassOf  [ a                   owl:Class ;
                           owl:intersectionOf  ( _:b125 )
                         ] ;
        rdfs:subClassOf  [ a                   owl:Class ;
                           owl:intersectionOf  ( _:b146 )
                         ] ;
        rdfs:subClassOf  [ a                   owl:Class ;
                           owl:intersectionOf  ( _:b142 )
                         ] ;
        rdfs:subClassOf  [ a                   owl:Class ;
                           owl:intersectionOf  ( _:b147 )
                         ] ;
        rdfs:subClassOf  [ a                   owl:Class ;
                           owl:intersectionOf  ( _:b148 )
                         ] ;
        rdfs:subClassOf  [ a                   owl:Class ;
                           owl:intersectionOf  ( _:b149 _:b150 )
                         ] ;
        rdfs:subClassOf  [ a                   owl:Class ;
                           owl:intersectionOf  ( _:b151 )
                         ] ;
        rdfs:subClassOf  [ a                   owl:Class ;
                           owl:intersectionOf  ( _:b152 )
                         ] .

<http://rdf.ebi.ac.uk/terms/chembl#Metal>
        a                owl:Class ;
        rdfs:subClassOf  <http://rdf.ebi.ac.uk/terms/chembl#Molecular> .

<http://rdf.ebi.ac.uk/terms/chembl#dataValidityComment>
        a            owl:DatatypeProperty ;
        rdfs:domain  <http://rdf.ebi.ac.uk/terms/chembl#Activity> ;
        rdfs:range   <http://www.w3.org/2001/XMLSchema#string> .

_:b74   a                  owl:Restriction ;
        owl:allValuesFrom  owl:Class ;
        owl:onProperty     rdfs:subClassOf .

<http://rdf.ebi.ac.uk/terms/chembl#CellTherapy>
        a                owl:Class ;
        rdfs:subClassOf  <http://rdf.ebi.ac.uk/terms/chembl#Biological> .

<http://semanticscience.org/resource/CHEMINF_000326>
        a                owl:Class ;
        rdfs:subClassOf  [ a                   owl:Class ;
                           owl:intersectionOf  ( _:b87 )
                         ] ;
        rdfs:subClassOf  [ a                   owl:Class ;
                           owl:intersectionOf  ( _:b153 )
                         ] .

<http://rdf.ebi.ac.uk/terms/chembl#ReactomeRef>
        a                owl:Class ;
        rdfs:subClassOf  <http://rdf.ebi.ac.uk/terms/chembl#TargetCmptDbRef> .

<http://rdf.ebi.ac.uk/terms/chembl#isBiotherapeutic>
        a            owl:DatatypeProperty ;
        rdfs:domain  <http://rdf.ebi.ac.uk/terms/chembl#Substance> ;
        rdfs:range   <http://www.w3.org/2001/XMLSchema#boolean> .

_:b64   a                  owl:Restriction ;
        owl:allValuesFrom  <http://www.w3.org/2001/XMLSchema#string> ;
        owl:onProperty     <http://www.w3.org/2004/02/skos/core#altLabel> .

_:b154  a                  owl:Restriction ;
        owl:allValuesFrom  <http://www.w3.org/2001/XMLSchema#double> ;
        owl:onProperty     <http://semanticscience.org/resource/SIO_000300> .

<http://purl.org/dc/terms/title>
        a            owl:DatatypeProperty ;
        rdfs:domain  <http://rdf.ebi.ac.uk/terms/chembl#ChEMBL> ;
        rdfs:range   <http://www.w3.org/2001/XMLSchema#string> .

<http://rdf.ebi.ac.uk/terms/chembl#BindingSite>
        a                owl:Class ;
        rdfs:subClassOf  <http://rdf.ebi.ac.uk/terms/chembl#ChEMBL> ;
        rdfs:subClassOf  [ a                   owl:Class ;
                           owl:intersectionOf  ( _:b44 )
                         ] .

<http://rdf.ebi.ac.uk/terms/chembl#ADMET>
        a                owl:Class ;
        rdfs:subClassOf  <http://rdf.ebi.ac.uk/terms/chembl#UndefinedTarget> .

rdfs:subClassOf  a   owl:ObjectProperty ;
        rdfs:domain  [ a            owl:Class ;
                       owl:unionOf  ( <http://rdf.ebi.ac.uk/terms/chembl#ProteinClassification> <http://rdf.ebi.ac.uk/terms/chembl#ChEMBL> )
                     ] ;
        rdfs:range   [ a            owl:Class ;
                       owl:unionOf  ( owl:Class <http://rdf.ebi.ac.uk/terms/chembl#ProteinClassification> )
                     ] .

<http://www.w3.org/2004/02/skos/core#altLabel>
        a            owl:DatatypeProperty ;
        rdfs:domain  <http://rdf.ebi.ac.uk/terms/chembl#ChEMBL> ;
        rdfs:range   <http://www.w3.org/2001/XMLSchema#string> .

<http://rdf.ebi.ac.uk/terms/chembl#SubCellular>
        a                owl:Class ;
        rdfs:subClassOf  <http://rdf.ebi.ac.uk/terms/chembl#NonMolecular> .

_:b3    a                  owl:Restriction ;
        owl:allValuesFrom  <http://www.w3.org/2001/XMLSchema#string> ;
        owl:onProperty     rdfs:label .

<http://rdf.ebi.ac.uk/terms/chembl#CellLineTarget>
        a                owl:Class ;
        rdfs:subClassOf  <http://rdf.ebi.ac.uk/terms/chembl#NonMolecular> ;
        rdfs:subClassOf  [ a                   owl:Class ;
                           owl:intersectionOf  ( _:b155 _:b18 )
                         ] .

<http://purl.org/ontology/bibo/shortTitle>
        a            owl:DatatypeProperty ;
        rdfs:domain  <http://rdf.ebi.ac.uk/terms/chembl#Journal> ;
        rdfs:range   <http://www.w3.org/2001/XMLSchema#string> .

_:b156  a                  owl:Restriction ;
        owl:allValuesFrom  <http://www.w3.org/2001/XMLSchema#string> ;
        owl:onProperty     <http://rdf.ebi.ac.uk/terms/chembl#classLevel> .

<http://purl.org/ontology/bibo/issn>
        a            owl:DatatypeProperty ;
        rdfs:domain  <http://rdf.ebi.ac.uk/terms/chembl#Journal> ;
        rdfs:range   <http://www.w3.org/2001/XMLSchema#string> .

<http://rdf.ebi.ac.uk/terms/chembl#proteinSequence>
        a            owl:DatatypeProperty ;
        rdfs:domain  <http://rdf.ebi.ac.uk/terms/chembl#ChEMBL> ;
        rdfs:range   <http://www.w3.org/2001/XMLSchema#string> .

<http://rdf.ebi.ac.uk/terms/chembl#hasQUDT>
        a            owl:DatatypeProperty ;
        rdfs:domain  <http://rdf.ebi.ac.uk/terms/chembl#Activity> ;
        rdfs:range   <http://www.w3.org/2001/XMLSchema#anyURI> .

_:b157  a                  owl:Restriction ;
        owl:allValuesFrom  <http://semanticscience.org/resource/CHEMINF_000325> ;
        owl:onProperty     <http://semanticscience.org/resource/SIO_000008> .

<http://rdf.ebi.ac.uk/terms/chembl#Source>
        a                owl:Class ;
        rdfs:subClassOf  <http://rdf.ebi.ac.uk/terms/chembl#ChEMBL> .

<http://purl.org/ontology/bibo/volume>
        a            owl:DatatypeProperty ;
        rdfs:domain  <http://rdf.ebi.ac.uk/terms/chembl#Document> ;
        rdfs:range   <http://www.w3.org/2001/XMLSchema#string> .

<http://rdf.ebi.ac.uk/terms/chembl#Molecular>
        a                owl:Class ;
        rdfs:subClassOf  <http://rdf.ebi.ac.uk/terms/chembl#Target> ;
        rdfs:subClassOf  [ a                   owl:Class ;
                           owl:intersectionOf  ( _:b158 )
                         ] ;
        rdfs:subClassOf  [ a                   owl:Class ;
                           owl:intersectionOf  ( _:b21 )
                         ] ;
        rdfs:subClassOf  [ a                   owl:Class ;
                           owl:intersectionOf  ( _:b159 )
                         ] ;
        rdfs:subClassOf  [ a                   owl:Class ;
                           owl:intersectionOf  ( _:b160 )
                         ] .

<http://rdf.ebi.ac.uk/terms/chembl#substanceType>
        a            owl:DatatypeProperty ;
        rdfs:domain  <http://rdf.ebi.ac.uk/terms/chembl#Substance> ;
        rdfs:range   <http://www.w3.org/2001/XMLSchema#string> .

<http://rdf.ebi.ac.uk/terms/chembl#taxonomy>
        rdfs:domain  <http://rdf.ebi.ac.uk/terms/chembl#ChEMBL> .

_:b161  a                            owl:Restriction ;
        owl:maxQualifiedCardinality  1 ;
        owl:onClass                  <http://semanticscience.org/resource/CHEMINF_000430> ;
        owl:onProperty               <http://semanticscience.org/resource/SIO_000008> .

_:b162  a                  owl:Restriction ;
        owl:allValuesFrom  <http://www.w3.org/2001/XMLSchema#string> ;
        owl:onProperty     <http://rdf.ebi.ac.uk/terms/chembl#atcClassification> .

_:b163  a                  owl:Restriction ;
        owl:allValuesFrom  <http://www.w3.org/2001/XMLSchema#string> ;
        owl:onProperty     <http://rdf.ebi.ac.uk/terms/chembl#mechanismDescription> .

<http://rdf.ebi.ac.uk/terms/chembl#ChimericProtein>
        a                owl:Class ;
        rdfs:subClassOf  <http://rdf.ebi.ac.uk/terms/chembl#ProteinTarget> .

<http://rdf.ebi.ac.uk/terms/chembl#SingleProtein>
        a                owl:Class ;
        rdfs:subClassOf  <http://rdf.ebi.ac.uk/terms/chembl#ProteinTarget> .

<http://semanticscience.org/resource/CHEMINF_000321>
        a                owl:Class ;
        rdfs:subClassOf  [ a                   owl:Class ;
                           owl:intersectionOf  ( _:b164 )
                         ] ;
        rdfs:subClassOf  [ a                   owl:Class ;
                           owl:intersectionOf  ( _:b138 )
                         ] .

_:b165  a                  owl:Restriction ;
        owl:allValuesFrom  <http://www.w3.org/2001/XMLSchema#string> ;
        owl:onProperty     rdfs:label .

_:b166  a                  owl:Restriction ;
        owl:allValuesFrom  <http://semanticscience.org/resource/CHEMINF_000350> ;
        owl:onProperty     <http://semanticscience.org/resource/SIO_000008> .

_:b167  a                   owl:Class ;
        owl:intersectionOf  ( _:b168 _:b169 ) .

<http://rdf.ebi.ac.uk/terms/chembl#InterproRef>
        a                owl:Class ;
        rdfs:subClassOf  <http://rdf.ebi.ac.uk/terms/chembl#TargetCmptDbRef> .

_:b67   a                  owl:Restriction ;
        owl:allValuesFrom  <http://rdf.ebi.ac.uk/terms/chembl#Document> ;
        owl:onProperty     <http://rdf.ebi.ac.uk/terms/chembl#hasDocument> .

_:b114  a                  owl:Restriction ;
        owl:allValuesFrom  <http://www.w3.org/2001/XMLSchema#string> ;
        owl:onProperty     <http://rdf.ebi.ac.uk/terms/chembl#publishedUnits> .

_:b132  a                            owl:Restriction ;
        owl:maxQualifiedCardinality  1 ;
        owl:onClass                  <http://semanticscience.org/resource/CHEMINF_000300> ;
        owl:onProperty               <http://semanticscience.org/resource/SIO_000008> .

_:b170  a                  owl:Restriction ;
        owl:allValuesFrom  <http://rdf.ebi.ac.uk/terms/chembl#TargetComponent> ;
        owl:onProperty     <http://rdf.ebi.ac.uk/terms/chembl#hasTargetComponentDescendant> .

<http://rdf.ebi.ac.uk/terms/chembl#assayXref>
        a            owl:ObjectProperty ;
        rdfs:domain  <http://rdf.ebi.ac.uk/terms/chembl#Assay> ;
        rdfs:range   <http://rdf.ebi.ac.uk/terms/chembl#PubchemBioassayRef> .

<http://rdf.ebi.ac.uk/terms/chembl#PubchemDotfRef>
        a                owl:Class ;
        rdfs:subClassOf  <http://rdf.ebi.ac.uk/terms/chembl#MoleculeDbRef> .

_:b171  a                   owl:Class ;
        owl:intersectionOf  ( _:b172 _:b173 ) .

_:b70   a                  owl:Restriction ;
        owl:allValuesFrom  <http://www.w3.org/2001/XMLSchema#string> ;
        owl:onProperty     <http://rdf.ebi.ac.uk/terms/chembl#componentType> .

_:b113  a                  owl:Restriction ;
        owl:allValuesFrom  <http://www.w3.org/2001/XMLSchema#boolean> ;
        owl:onProperty     <http://rdf.ebi.ac.uk/terms/chembl#potentialDuplicate> .

_:b158  a                  owl:Restriction ;
        owl:allValuesFrom  <http://rdf.ebi.ac.uk/terms/chembl#TargetComponent> ;
        owl:onProperty     <http://www.w3.org/2004/02/skos/core#relatedMatch> .

<http://purl.org/ontology/bibo/doi>
        a            owl:DatatypeProperty ;
        rdfs:domain  <http://rdf.ebi.ac.uk/terms/chembl#Document> ;
        rdfs:range   <http://www.w3.org/2001/XMLSchema#string> .

_:b174  a                            owl:Restriction ;
        owl:maxQualifiedCardinality  1 ;
        owl:onClass                  <http://semanticscience.org/resource/CHEMINF_000305> ;
        owl:onProperty               <http://semanticscience.org/resource/SIO_000008> .

<http://rdf.ebi.ac.uk/terms/chembl#isCellLineForAssay>
        a            owl:ObjectProperty ;
        rdfs:domain  <http://rdf.ebi.ac.uk/terms/chembl#CellLine> ;
        rdfs:range   <http://rdf.ebi.ac.uk/terms/chembl#Assay> .

<http://semanticscience.org/resource/CHEMINF_000113>
        a                owl:Class ;
        rdfs:subClassOf  [ a                   owl:Class ;
                           owl:intersectionOf  ( _:b83 )
                         ] ;
        rdfs:subClassOf  [ a                   owl:Class ;
                           owl:intersectionOf  ( _:b175 )
                         ] .

_:b119  a                  owl:Restriction ;
        owl:allValuesFrom  <http://www.w3.org/2001/XMLSchema#string> ;
        owl:onProperty     <http://rdf.ebi.ac.uk/terms/chembl#standardUnits> .

_:b176  a                            owl:Restriction ;
        owl:maxQualifiedCardinality  1 ;
        owl:onClass                  <http://semanticscience.org/resource/CHEMINF_000308> ;
        owl:onProperty               <http://semanticscience.org/resource/SIO_000008> .

<http://rdf.ebi.ac.uk/terms/chembl#assayTestType>
        a            owl:DatatypeProperty ;
        rdfs:domain  <http://rdf.ebi.ac.uk/terms/chembl#Assay> ;
        rdfs:range   <http://www.w3.org/2001/XMLSchema#string> .

_:b115  a                  owl:Restriction ;
        owl:allValuesFrom  <http://www.w3.org/2001/XMLSchema#string> ;
        owl:onProperty     <http://rdf.ebi.ac.uk/terms/chembl#publishedRelation> .

<http://rdf.ebi.ac.uk/terms/chembl#hasChildMolecule>
        a            owl:ObjectProperty ;
        rdfs:domain  <http://rdf.ebi.ac.uk/terms/chembl#Substance> ;
        rdfs:range   <http://rdf.ebi.ac.uk/terms/chembl#Substance> .

_:b177  a                  owl:Restriction ;
        owl:allValuesFrom  <http://www.w3.org/2001/XMLSchema#string> ;
        owl:onProperty     <http://semanticscience.org/resource/SIO_000300> .

_:b169  a                            owl:Restriction ;
        owl:maxQualifiedCardinality  1 ;
        owl:onClass                  <http://semanticscience.org/resource/CHEMINF_000381> ;
        owl:onProperty               <http://semanticscience.org/resource/SIO_000008> .

_:b53   a                            owl:Restriction ;
        owl:maxQualifiedCardinality  1 ;
        owl:onClass                  <http://semanticscience.org/resource/CHEMINF_000018> ;
        owl:onProperty               <http://semanticscience.org/resource/SIO_000008> .

<http://purl.org/ontology/bibo/issue>
        a            owl:DatatypeProperty ;
        rdfs:domain  <http://rdf.ebi.ac.uk/terms/chembl#Document> ;
        rdfs:range   <http://www.w3.org/2001/XMLSchema#string> .

_:b178  a                  owl:Restriction ;
        owl:allValuesFrom  <http://www.w3.org/2001/XMLSchema#string> ;
        owl:onProperty     rdfs:label .

<http://rdf.ebi.ac.uk/terms/chembl#EnzymeClassRef>
        a                owl:Class ;
        rdfs:subClassOf  <http://rdf.ebi.ac.uk/terms/chembl#TargetCmptDbRef> .

_:b179  a                  owl:Restriction ;
        owl:allValuesFrom  <http://www.w3.org/2001/XMLSchema#double> ;
        owl:onProperty     <http://semanticscience.org/resource/SIO_000300> .

<http://rdf.ebi.ac.uk/terms/chembl#AssayDbRef>
        a                owl:Class ;
        rdfs:subClassOf  <http://rdf.ebi.ac.uk/terms/chembl#DatabaseReference> .

<http://rdf.ebi.ac.uk/terms/chembl#targetType>
        a            owl:DatatypeProperty ;
        rdfs:domain  <http://rdf.ebi.ac.uk/terms/chembl#Target> ;
        rdfs:range   <http://www.w3.org/2001/XMLSchema#string> .

_:b180  a                   owl:Class ;
        owl:intersectionOf  ( _:b181 _:b89 ) .

_:b35   a                  owl:Restriction ;
        owl:allValuesFrom  <http://semanticscience.org/resource/CHEMINF_000323> ;
        owl:onProperty     <http://semanticscience.org/resource/SIO_000008> .

<http://rdf.ebi.ac.uk/terms/chembl#GoFunctionRef>
        a                owl:Class ;
        rdfs:subClassOf  <http://rdf.ebi.ac.uk/terms/chembl#TargetCmptDbRef> .

_:b14   a                  owl:Restriction ;
        owl:allValuesFrom  <http://www.w3.org/2001/XMLSchema#double> ;
        owl:onProperty     <http://semanticscience.org/resource/SIO_000300> .

<http://rdf.ebi.ac.uk/terms/chembl#BioComponent>
        a                owl:Class ;
        rdfs:subClassOf  <http://rdf.ebi.ac.uk/terms/chembl#ChEMBL> .

<http://purl.org/dc/elements/1.1/title>
        a            owl:DatatypeProperty ;
        rdfs:domain  owl:Ontology ;
        rdfs:range   <http://www.w3.org/2001/XMLSchema#string> .

_:b182  a                   owl:Class ;
        owl:intersectionOf  ( _:b183 _:b184 ) .

<http://rdf.ebi.ac.uk/terms/chembl#GoComponentRef>
        a                owl:Class ;
        rdfs:subClassOf  <http://rdf.ebi.ac.uk/terms/chembl#TargetCmptDbRef> .

<http://rdf.ebi.ac.uk/terms/chembl#ProteinSelectivityGroup>
        a                owl:Class ;
        rdfs:subClassOf  <http://rdf.ebi.ac.uk/terms/chembl#ProteinTarget> .

<http://rdf.ebi.ac.uk/terms/chembl#ProteinProteinInteraction>
        a                owl:Class ;
        rdfs:subClassOf  <http://rdf.ebi.ac.uk/terms/chembl#ProteinTarget> .

_:b133  a                  owl:Restriction ;
        owl:allValuesFrom  <http://semanticscience.org/resource/CHEMINF_000300> ;
        owl:onProperty     <http://semanticscience.org/resource/SIO_000008> .

<http://rdf.ebi.ac.uk/terms/chembl#PdbeRef>
        a                owl:Class ;
        rdfs:subClassOf  <http://rdf.ebi.ac.uk/terms/chembl#MoleculeDbRef> .

<http://semanticscience.org/resource/CHEMINF_000430>
        a                owl:Class ;
        rdfs:subClassOf  [ a                   owl:Class ;
                           owl:intersectionOf  ( _:b185 )
                         ] ;
        rdfs:subClassOf  [ a                   owl:Class ;
                           owl:intersectionOf  ( _:b179 )
                         ] .

<http://rdf.ebi.ac.uk/terms/chembl#hasProteinClassification>
        a            owl:ObjectProperty ;
        rdfs:domain  <http://rdf.ebi.ac.uk/terms/chembl#ChEMBL> ;
        rdfs:range   <http://rdf.ebi.ac.uk/terms/chembl#ProteinClassification> .

<http://www.w3.org/2004/02/skos/core#prefLabel>
        a            owl:DatatypeProperty ;
        rdfs:domain  [ a            owl:Class ;
                       owl:unionOf  ( owl:DatatypeProperty owl:Class <http://rdf.ebi.ac.uk/terms/chembl#ChEMBL> owl:ObjectProperty )
                     ] ;
        rdfs:range   <http://www.w3.org/2001/XMLSchema#string> .

_:b172  a                            owl:Restriction ;
        owl:maxQualifiedCardinality  1 ;
        owl:onClass                  <http://semanticscience.org/resource/CHEMINF_000317> ;
        owl:onProperty               <http://semanticscience.org/resource/SIO_000008> .

<http://rdf.ebi.ac.uk/terms/chembl#atcClassification>
        a            owl:DatatypeProperty ;
        rdfs:domain  <http://rdf.ebi.ac.uk/terms/chembl#Substance> ;
        rdfs:range   <http://www.w3.org/2001/XMLSchema#string> .

<http://rdf.ebi.ac.uk/terms/chembl#isTargetForMechanism>
        a            owl:ObjectProperty ;
        rdfs:domain  <http://rdf.ebi.ac.uk/terms/chembl#Target> ;
        rdfs:range   <http://rdf.ebi.ac.uk/terms/chembl#Mechanism> .

_:b186  a                            owl:Restriction ;
        owl:maxQualifiedCardinality  1 ;
        owl:onClass                  <http://semanticscience.org/resource/CHEMINF_000310> ;
        owl:onProperty               <http://semanticscience.org/resource/SIO_000008> .

_:b183  a                            owl:Restriction ;
        owl:maxQualifiedCardinality  1 ;
        owl:onClass                  <http://semanticscience.org/resource/CHEMINF_000218> ;
        owl:onProperty               <http://semanticscience.org/resource/SIO_000008> .

<http://rdf.ebi.ac.uk/terms/chembl#Organism>
        a                owl:Class ;
        rdfs:subClassOf  <http://rdf.ebi.ac.uk/terms/chembl#NonMolecular> .

<http://rdf.ebi.ac.uk/terms/chembl#ChebiRef>
        a                owl:Class ;
        rdfs:subClassOf  <http://rdf.ebi.ac.uk/terms/chembl#MoleculeDbRef> .

_:b187  a                  owl:Restriction ;
        owl:allValuesFrom  <http://www.w3.org/2001/XMLSchema#string> ;
        owl:onProperty     <http://rdf.ebi.ac.uk/terms/chembl#classPath> .

<http://rdf.ebi.ac.uk/terms/chembl#Antibody>
        a                owl:Class ;
        rdfs:subClassOf  <http://rdf.ebi.ac.uk/terms/chembl#Biological> .

<http://rdf.ebi.ac.uk/terms/chembl#ProteinDataBankRef>
        a                owl:Class ;
        rdfs:subClassOf  <http://rdf.ebi.ac.uk/terms/chembl#TargetCmptDbRef> .

<http://semanticscience.org/resource/CHEMINF_000310>
        a                owl:Class ;
        rdfs:subClassOf  [ a                   owl:Class ;
                           owl:intersectionOf  ( _:b23 )
                         ] ;
        rdfs:subClassOf  [ a                   owl:Class ;
                           owl:intersectionOf  ( _:b26 )
                         ] .

<http://rdf.ebi.ac.uk/terms/chembl#KeggLigandRef>
        a                owl:Class ;
        rdfs:subClassOf  <http://rdf.ebi.ac.uk/terms/chembl#MoleculeDbRef> .

_:b188  a                  owl:Restriction ;
        owl:allValuesFrom  <http://www.w3.org/2001/XMLSchema#string> ;
        owl:onProperty     rdfs:label .

_:b189  a                  owl:Restriction ;
        owl:allValuesFrom  <http://www.w3.org/2001/XMLSchema#double> ;
        owl:onProperty     <http://semanticscience.org/resource/SIO_000300> .

<http://rdf.ebi.ac.uk/terms/chembl#hasEFO>
        a            owl:DatatypeProperty ;
        rdfs:domain  <http://rdf.ebi.ac.uk/terms/chembl#CellLine> ;
        rdfs:range   <http://www.w3.org/2001/XMLSchema#anyURI> .

_:b190  a                   owl:Class ;
        owl:intersectionOf  ( _:b166 _:b191 ) .

<http://rdf.ebi.ac.uk/terms/chembl#Enzyme>
        a                owl:Class ;
        rdfs:subClassOf  <http://rdf.ebi.ac.uk/terms/chembl#Biological> .

<http://rdf.ebi.ac.uk/terms/chembl#classPath>
        a            owl:DatatypeProperty ;
        rdfs:domain  <http://rdf.ebi.ac.uk/terms/chembl#ProteinClassification> ;
        rdfs:range   <http://www.w3.org/2001/XMLSchema#string> .

_:b192  a                  owl:Restriction ;
        owl:allValuesFrom  <http://www.w3.org/2001/XMLSchema#anyURI> ;
        owl:onProperty     <http://www.bioassayontology.org/bao#BAO_0000205> .

<http://rdf.ebi.ac.uk/terms/chembl#dataValidityIssue>
        a            owl:DatatypeProperty ;
        rdfs:domain  <http://rdf.ebi.ac.uk/terms/chembl#Activity> ;
        rdfs:range   <http://www.w3.org/2001/XMLSchema#boolean> .

<http://www.w3.org/2004/02/skos/core#exactMatch>
        a            owl:DatatypeProperty , owl:ObjectProperty ;
        rdfs:domain  [ a            owl:Class ;
                       owl:unionOf  ( <http://rdf.ebi.ac.uk/terms/chembl#Substance> <http://rdf.ebi.ac.uk/terms/chembl#TargetComponent> )
                     ] ;
        rdfs:range   <http://www.w3.org/2001/XMLSchema#anyURI> , <http://rdf.ebi.ac.uk/terms/chembl#UniprotRef> .

_:b193  a                  owl:Restriction ;
        owl:allValuesFrom  <http://rdf.ebi.ac.uk/terms/chembl#[:]> ;
        owl:onProperty     <http://rdf.ebi.ac.uk/terms/chembl#moleculeXref> .

<http://rdf.ebi.ac.uk/terms/chembl#mechanismDescription>
        a            owl:DatatypeProperty ;
        rdfs:domain  <http://rdf.ebi.ac.uk/terms/chembl#Mechanism> ;
        rdfs:range   <http://www.w3.org/2001/XMLSchema#string> .

_:b194  a                  owl:Restriction ;
        owl:allValuesFrom  <http://www.w3.org/2001/XMLSchema#string> ;
        owl:onProperty     <http://rdf.ebi.ac.uk/terms/chembl#targetRelDesc> .

_:b135  a                  owl:Restriction ;
        owl:allValuesFrom  <http://www.w3.org/2001/XMLSchema#string> ;
        owl:onProperty     <http://purl.org/dc/elements/1.1/description> .

<http://semanticscience.org/resource/CHEMINF_000198>
        a                owl:Class ;
        rdfs:subClassOf  [ a                   owl:Class ;
                           owl:intersectionOf  ( _:b55 )
                         ] ;
        rdfs:subClassOf  [ a                   owl:Class ;
                           owl:intersectionOf  ( _:b189 )
                         ] .

<http://rdf.ebi.ac.uk/terms/chembl#SmallMolecule>
        a                owl:Class ;
        rdfs:subClassOf  <http://rdf.ebi.ac.uk/terms/chembl#Substance> .

<http://rdf.ebi.ac.uk/terms/chembl#PubchemThomPharmRef>
        a                owl:Class ;
        rdfs:subClassOf  <http://rdf.ebi.ac.uk/terms/chembl#MoleculeDbRef> .

<http://rdf.ebi.ac.uk/terms/chembl#hasSource>
        a            owl:ObjectProperty ;
        rdfs:domain  <http://rdf.ebi.ac.uk/terms/chembl#Assay> ;
        rdfs:range   <http://rdf.ebi.ac.uk/terms/chembl#Source> .

rdfs:label  a        owl:DatatypeProperty ;
        rdfs:domain  [ a            owl:Class ;
                       owl:unionOf  ( <http://semanticscience.org/resource/CHEMINF_000323> <http://semanticscience.org/resource/CHEMINF_000018> <http://semanticscience.org/resource/CHEMINF_000113> <http://semanticscience.org/resource/CHEMINF_000321> <http://semanticscience.org/resource/CHEMINF_000311> <http://semanticscience.org/resource/CHEMINF_000317> <http://semanticscience.org/resource/CHEMINF_000218> <http://semanticscience.org/resource/CHEMINF_000305> <http://semanticscience.org/resource/CHEMINF_000325> <http://xmlns.com/foaf/0.1/Image> <http://semanticscience.org/resource/CHEMINF_000309> <http://semanticscience.org/resource/CHEMINF_000319> <http://semanticscience.org/resource/CHEMINF_000198> <http://semanticscience.org/resource/CHEMINF_000350> <http://semanticscience.org/resource/CHEMINF_000312> <http://semanticscience.org/resource/CHEMINF_000324> <http://semanticscience.org/resource/CHEMINF_000431> <http://semanticscience.org/resource/CHEMINF_000300> <http://semanticscience.org/resource/CHEMINF_000310> <http://semanticscience.org/resource/CHEMINF_000059> <http://semanticscience.org/resource/CHEMINF_000326> <http://semanticscience.org/resource/CHEMINF_000308> <http://rdf.ebi.ac.uk/terms/chembl#[:]> <http://semanticscience.org/resource/CHEMINF_000042> <http://semanticscience.org/resource/CHEMINF_000381> <http://rdf.ebi.ac.uk/terms/chembl#ChEMBL> <http://semanticscience.org/resource/CHEMINF_000430> <http://rdf.ebi.ac.uk/terms/chembl#DrugbankRef> )
                     ] ;
        rdfs:range   <http://www.w3.org/2001/XMLSchema#string> .

_:b195  a                  owl:Restriction ;
        owl:allValuesFrom  <http://www.w3.org/2001/XMLSchema#string> ;
        owl:onProperty     <http://rdf.ebi.ac.uk/terms/chembl#assayCellType> .

<http://semanticscience.org/resource/CHEMINF_000309>
        a                owl:Class ;
        rdfs:subClassOf  [ a                   owl:Class ;
                           owl:intersectionOf  ( _:b37 )
                         ] ;
        rdfs:subClassOf  [ a                   owl:Class ;
                           owl:intersectionOf  ( _:b154 )
                         ] .

_:b173  a                  owl:Restriction ;
        owl:allValuesFrom  <http://semanticscience.org/resource/CHEMINF_000317> ;
        owl:onProperty     <http://semanticscience.org/resource/SIO_000008> .

<http://rdf.ebi.ac.uk/terms/chembl#relOverlapsWith>
        a            owl:ObjectProperty ;
        rdfs:domain  <http://rdf.ebi.ac.uk/terms/chembl#ProteinTarget> ;
        rdfs:range   <http://rdf.ebi.ac.uk/terms/chembl#ProteinTarget> .

<http://rdf.ebi.ac.uk/terms/chembl#SmallMoleculeTarget>
        a                owl:Class ;
        rdfs:subClassOf  <http://rdf.ebi.ac.uk/terms/chembl#Molecular> .

_:b196  a                  owl:Restriction ;
        owl:allValuesFrom  <http://rdf.ebi.ac.uk/terms/chembl#ProteinClassification> ;
        owl:onProperty     <http://www.w3.org/2004/02/skos/core#narrower> .

<http://rdf.ebi.ac.uk/terms/chembl#relHasSubset>
        a            owl:ObjectProperty ;
        rdfs:domain  <http://rdf.ebi.ac.uk/terms/chembl#ProteinTarget> ;
        rdfs:range   <http://rdf.ebi.ac.uk/terms/chembl#ProteinTarget> .

_:b197  a                            owl:Restriction ;
        owl:maxQualifiedCardinality  1 ;
        owl:onClass                  <http://semanticscience.org/resource/CHEMINF_000319> ;
        owl:onProperty               <http://semanticscience.org/resource/SIO_000008> .

<http://semanticscience.org/resource/CHEMINF_000323>
        a                owl:Class ;
        rdfs:subClassOf  [ a                   owl:Class ;
                           owl:intersectionOf  ( _:b165 )
                         ] ;
        rdfs:subClassOf  [ a                   owl:Class ;
                           owl:intersectionOf  ( _:b127 )
                         ] .

_:b7    a                            owl:Restriction ;
        owl:maxQualifiedCardinality  1 ;
        owl:onClass                  <http://semanticscience.org/resource/CHEMINF_000312> ;
        owl:onProperty               <http://semanticscience.org/resource/SIO_000008> .

_:b198  a                   owl:Class ;
        owl:intersectionOf  ( _:b199 _:b10 ) .

<http://rdf.ebi.ac.uk/terms/chembl#Substance>
        a                owl:Class ;
        rdfs:subClassOf  <http://rdf.ebi.ac.uk/terms/chembl#ChEMBL> ;
        rdfs:subClassOf  [ a                   owl:Class ;
                           owl:intersectionOf  ( _:b61 )
                         ] ;
        rdfs:subClassOf  [ a                   owl:Class ;
                           owl:intersectionOf  ( _:b162 )
                         ] ;
        rdfs:subClassOf  [ a            owl:Class ;
                           owl:unionOf  ( _:b143 _:b200 _:b59 )
                         ] ;
        rdfs:subClassOf  [ a                   owl:Class ;
                           owl:intersectionOf  ( _:b201 _:b46 )
                         ] ;
        rdfs:subClassOf  [ a                   owl:Class ;
                           owl:intersectionOf  ( _:b126 _:b202 )
                         ] ;
        rdfs:subClassOf  [ a                   owl:Class ;
                           owl:intersectionOf  ( _:b203 )
                         ] ;
        rdfs:subClassOf  [ a                   owl:Class ;
                           owl:intersectionOf  ( _:b204 )
                         ] ;
        rdfs:subClassOf  [ a                   owl:Class ;
                           owl:intersectionOf  ( _:b84 )
                         ] ;
        rdfs:subClassOf  [ a                   owl:Class ;
                           owl:intersectionOf  ( _:b205 )
                         ] ;
        rdfs:subClassOf  [ a                   owl:Class ;
                           owl:intersectionOf  ( _:b38 )
                         ] ;
        rdfs:subClassOf  [ a            owl:Class ;
                           owl:unionOf  ( _:b109 _:b206 _:b182 _:b207 _:b86 _:b208 _:b5 _:b171 _:b209 _:b101 _:b34 _:b180 _:b210 _:b211 _:b80 _:b131 _:b198 _:b212 _:b213 _:b52 _:b167 _:b190 _:b214 _:b215 )
                         ] ;
        rdfs:subClassOf  [ a                   owl:Class ;
                           owl:intersectionOf  ( _:b216 )
                         ] .

_:b217  a                  owl:Restriction ;
        owl:allValuesFrom  <http://www.w3.org/2001/XMLSchema#string> ;
        owl:onProperty     <http://purl.org/dc/elements/1.1/description> .

_:b218  a                            owl:Restriction ;
        owl:minQualifiedCardinality  1 ;
        owl:onClass                  <http://rdf.ebi.ac.uk/terms/chembl#TargetComponent> ;
        owl:onProperty               <http://rdf.ebi.ac.uk/terms/chembl#hasTargetComponentDescendant> .

_:b94   a                  owl:Restriction ;
        owl:allValuesFrom  <http://rdf.ebi.ac.uk/terms/chembl#Mechanism> ;
        owl:onProperty     <http://rdf.ebi.ac.uk/terms/chembl#isTargetForMechanism> .

_:b103  a                  owl:Restriction ;
        owl:allValuesFrom  <http://www.w3.org/2001/XMLSchema#string> ;
        owl:onProperty     rdfs:label .

<http://rdf.ebi.ac.uk/terms/chembl#PubchemBioassayRef>
        a                owl:Class ;
        rdfs:subClassOf  <http://rdf.ebi.ac.uk/terms/chembl#AssayDbRef> .

<http://rdf.ebi.ac.uk/terms/chembl#hasCellLine>
        a            owl:ObjectProperty ;
        rdfs:domain  <http://rdf.ebi.ac.uk/terms/chembl#Assay> ;
        rdfs:range   <http://rdf.ebi.ac.uk/terms/chembl#CellLine> .

_:b208  a                   owl:Class ;
        owl:intersectionOf  ( _:b176 _:b219 ) .

_:b181  a                            owl:Restriction ;
        owl:maxQualifiedCardinality  1 ;
        owl:onClass                  <http://semanticscience.org/resource/CHEMINF_000326> ;
        owl:onProperty               <http://semanticscience.org/resource/SIO_000008> .

<http://rdf.ebi.ac.uk/terms/chembl#hasAssay>
        a            owl:ObjectProperty ;
        rdfs:domain  <http://rdf.ebi.ac.uk/terms/chembl#ChEMBL> ;
        rdfs:range   <http://rdf.ebi.ac.uk/terms/chembl#Assay> .

_:b78   a                  owl:Restriction ;
        owl:allValuesFrom  <http://www.w3.org/2001/XMLSchema#double> ;
        owl:onProperty     <http://semanticscience.org/resource/SIO_000300> .

_:b36   a                            owl:Restriction ;
        owl:maxQualifiedCardinality  1 ;
        owl:onClass                  <http://semanticscience.org/resource/CHEMINF_000323> ;
        owl:onProperty               <http://semanticscience.org/resource/SIO_000008> .

_:b152  a                  owl:Restriction ;
        owl:allValuesFrom  <http://www.w3.org/2001/XMLSchema#string> ;
        owl:onProperty     <http://purl.org/ontology/bibo/doi> .

<http://rdf.ebi.ac.uk/terms/chembl#ProteinMolecule>
        a                owl:Class ;
        rdfs:subClassOf  <http://rdf.ebi.ac.uk/terms/chembl#Biological> .

_:b72   a                  owl:Restriction ;
        owl:allValuesFrom  <http://www.w3.org/2001/XMLSchema#string> ;
        owl:onProperty     <http://www.w3.org/2004/02/skos/core#prefLabel> .

_:b117  a                  owl:Restriction ;
        owl:allValuesFrom  <http://www.w3.org/2001/XMLSchema#boolean> ;
        owl:onProperty     <http://rdf.ebi.ac.uk/terms/chembl#dataValidityIssue> .

<http://semanticscience.org/resource/CHEMINF_000059>
        a                owl:Class ;
        rdfs:subClassOf  [ a                   owl:Class ;
                           owl:intersectionOf  ( _:b8 )
                         ] ;
        rdfs:subClassOf  [ a                   owl:Class ;
                           owl:intersectionOf  ( _:b105 )
                         ] .

<http://purl.org/dc/elements/1.1/description>
        a            owl:DatatypeProperty ;
        rdfs:domain  [ a            owl:Class ;
                       owl:unionOf  ( owl:Ontology owl:DatatypeProperty owl:Class owl:ObjectProperty )
                     ] ;
        rdfs:range   <http://www.w3.org/2001/XMLSchema#string> .

<http://semanticscience.org/resource/CHEMINF_000350>
        a                owl:Class ;
        rdfs:subClassOf  [ a                   owl:Class ;
                           owl:intersectionOf  ( _:b25 )
                         ] ;
        rdfs:subClassOf  [ a                   owl:Class ;
                           owl:intersectionOf  ( _:b32 )
                         ] .

<http://rdf.ebi.ac.uk/terms/chembl#Oligonucleotide>
        a                owl:Class ;
        rdfs:subClassOf  <http://rdf.ebi.ac.uk/terms/chembl#Biological> .

<http://rdf.ebi.ac.uk/terms/chembl#hasMolecule>
        a            owl:ObjectProperty ;
        rdfs:domain  <http://rdf.ebi.ac.uk/terms/chembl#ChEMBL> ;
        rdfs:range   <http://rdf.ebi.ac.uk/terms/chembl#Substance> .

<http://rdf.ebi.ac.uk/terms/chembl#CansarTargetRef>
        a                owl:Class ;
        rdfs:subClassOf  <http://rdf.ebi.ac.uk/terms/chembl#TargetCmptDbRef> .

<http://rdf.ebi.ac.uk/terms/chembl#ZincRef>
        a                owl:Class ;
        rdfs:subClassOf  <http://rdf.ebi.ac.uk/terms/chembl#MoleculeDbRef> .

_:b30   a                  owl:Restriction ;
        owl:allValuesFrom  <http://www.w3.org/2001/XMLSchema#string> ;
        owl:onProperty     <http://www.w3.org/2004/02/skos/core#prefLabel> .

_:b102  a                            owl:Restriction ;
        owl:maxQualifiedCardinality  1 ;
        owl:onClass                  <http://semanticscience.org/resource/CHEMINF_000321> ;
        owl:onProperty               <http://semanticscience.org/resource/SIO_000008> .

<http://semanticscience.org/resource/SIO_000300>
        a            owl:DatatypeProperty ;
        rdfs:domain  [ a            owl:Class ;
                       owl:unionOf  ( <http://semanticscience.org/resource/CHEMINF_000323> <http://semanticscience.org/resource/CHEMINF_000312> <http://semanticscience.org/resource/CHEMINF_000018> <http://semanticscience.org/resource/CHEMINF_000324> <http://semanticscience.org/resource/CHEMINF_000431> <http://semanticscience.org/resource/CHEMINF_000113> <http://semanticscience.org/resource/CHEMINF_000321> <http://semanticscience.org/resource/CHEMINF_000300> <http://semanticscience.org/resource/CHEMINF_000311> <http://semanticscience.org/resource/CHEMINF_000310> <http://semanticscience.org/resource/CHEMINF_000317> <http://semanticscience.org/resource/CHEMINF_000218> <http://semanticscience.org/resource/CHEMINF_000305> <http://semanticscience.org/resource/CHEMINF_000325> <http://semanticscience.org/resource/CHEMINF_000059> <http://semanticscience.org/resource/CHEMINF_000326> <http://semanticscience.org/resource/CHEMINF_000309> <http://semanticscience.org/resource/CHEMINF_000308> <http://semanticscience.org/resource/CHEMINF_000319> <http://semanticscience.org/resource/CHEMINF_000042> <http://semanticscience.org/resource/CHEMINF_000381> <http://semanticscience.org/resource/CHEMINF_000198> <http://semanticscience.org/resource/CHEMINF_000430> <http://semanticscience.org/resource/CHEMINF_000350> )
                     ] ;
        rdfs:range   [ a            rdfs:Datatype ;
                       owl:unionOf  ( <http://www.w3.org/2001/XMLSchema#string> <http://www.w3.org/2001/XMLSchema#double> )
                     ] .

<http://www.w3.org/2004/02/skos/core#narrower>
        a            owl:ObjectProperty ;
        rdfs:domain  <http://rdf.ebi.ac.uk/terms/chembl#ProteinClassification> ;
        rdfs:range   <http://rdf.ebi.ac.uk/terms/chembl#ProteinClassification> .

_:b155  a                            owl:Restriction ;
        owl:maxQualifiedCardinality  1 ;
        owl:onClass                  <http://rdf.ebi.ac.uk/terms/chembl#CellLine> ;
        owl:onProperty               <http://rdf.ebi.ac.uk/terms/chembl#isTargetForCellLine> .

_:b140  a                  owl:Restriction ;
        owl:allValuesFrom  <http://www.w3.org/2001/XMLSchema#string> ;
        owl:onProperty     rdfs:label .

<http://rdf.ebi.ac.uk/terms/chembl#hasActivity>
        a            owl:ObjectProperty ;
        rdfs:domain  <http://rdf.ebi.ac.uk/terms/chembl#ChEMBL> ;
        rdfs:range   <http://rdf.ebi.ac.uk/terms/chembl#Activity> .

_:b220  a                            owl:Restriction ;
        owl:maxQualifiedCardinality  1 ;
        owl:onClass                  <http://rdf.ebi.ac.uk/terms/chembl#ProteinClassification> ;
        owl:onProperty               rdfs:subClassOf .

<http://semanticscience.org/resource/CHEMINF_000317>
        a                owl:Class ;
        rdfs:subClassOf  [ a                   owl:Class ;
                           owl:intersectionOf  ( _:b221 )
                         ] ;
        rdfs:subClassOf  [ a                   owl:Class ;
                           owl:intersectionOf  ( _:b177 )
                         ] .

_:b205  a                  owl:Restriction ;
        owl:allValuesFrom  <http://www.w3.org/2001/XMLSchema#string> ;
        owl:onProperty     <http://rdf.ebi.ac.uk/terms/chembl#substanceType> .

_:b206  a                   owl:Class ;
        owl:intersectionOf  ( _:b222 _:b223 ) .

_:b112  a                  owl:Restriction ;
        owl:allValuesFrom  <http://www.w3.org/2001/XMLSchema#double> ;
        owl:onProperty     <http://rdf.ebi.ac.uk/terms/chembl#pChembl> .

<http://rdf.ebi.ac.uk/terms/chembl#ProteinFamily>
        a                owl:Class ;
        rdfs:subClassOf  <http://rdf.ebi.ac.uk/terms/chembl#ProteinTarget> .

_:b147  a                  owl:Restriction ;
        owl:allValuesFrom  <http://www.w3.org/2001/XMLSchema#string> ;
        owl:onProperty     <http://purl.org/ontology/bibo/issue> .

_:b224  a                  owl:Restriction ;
        owl:allValuesFrom  <http://www.w3.org/2001/XMLSchema#string> ;
        owl:onProperty     <http://purl.org/dc/elements/1.1/description> .

_:b116  a                  owl:Restriction ;
        owl:allValuesFrom  <http://www.w3.org/2001/XMLSchema#anyURI> ;
        owl:onProperty     <http://www.bioassayontology.org/bao#BAO_0000208> .

_:b66   a                  owl:Restriction ;
        owl:allValuesFrom  <http://rdf.ebi.ac.uk/terms/chembl#Target> ;
        owl:onProperty     <http://rdf.ebi.ac.uk/terms/chembl#hasTarget> .

<http://rdf.ebi.ac.uk/terms/chembl#hasTargetComponent>
        a            owl:ObjectProperty ;
        rdfs:domain  <http://rdf.ebi.ac.uk/terms/chembl#Molecular> ;
        rdfs:range   <http://rdf.ebi.ac.uk/terms/chembl#TargetComponent> .

_:b153  a                  owl:Restriction ;
        owl:allValuesFrom  <http://www.w3.org/2001/XMLSchema#string> ;
        owl:onProperty     <http://semanticscience.org/resource/SIO_000300> .

<http://rdf.ebi.ac.uk/terms/chembl#Assay>
        a                owl:Class ;
        rdfs:subClassOf  <http://rdf.ebi.ac.uk/terms/chembl#ChEMBL> ;
        rdfs:subClassOf  [ a                   owl:Class ;
                           owl:intersectionOf  ( _:b145 )
                         ] ;
        rdfs:subClassOf  [ a                   owl:Class ;
                           owl:intersectionOf  ( _:b192 )
                         ] ;
        rdfs:subClassOf  [ a                   owl:Class ;
                           owl:intersectionOf  ( _:b225 )
                         ] ;
        rdfs:subClassOf  [ a                   owl:Class ;
                           owl:intersectionOf  ( _:b47 _:b226 )
                         ] ;
        rdfs:subClassOf  [ a                   owl:Class ;
                           owl:intersectionOf  ( _:b227 )
                         ] ;
        rdfs:subClassOf  [ a                   owl:Class ;
                           owl:intersectionOf  ( _:b195 )
                         ] ;
        rdfs:subClassOf  [ a                   owl:Class ;
                           owl:intersectionOf  ( _:b39 )
                         ] ;
        rdfs:subClassOf  [ a                   owl:Class ;
                           owl:intersectionOf  ( _:b194 )
                         ] ;
        rdfs:subClassOf  [ a                   owl:Class ;
                           owl:intersectionOf  ( _:b130 )
                         ] ;
        rdfs:subClassOf  [ a                   owl:Class ;
                           owl:intersectionOf  ( _:b20 )
                         ] ;
        rdfs:subClassOf  [ a                   owl:Class ;
                           owl:intersectionOf  ( _:b228 _:b41 )
                         ] ;
        rdfs:subClassOf  [ a                   owl:Class ;
                           owl:intersectionOf  ( _:b229 )
                         ] ;
        rdfs:subClassOf  [ a                   owl:Class ;
                           owl:intersectionOf  ( _:b230 )
                         ] ;
        rdfs:subClassOf  [ a                   owl:Class ;
                           owl:intersectionOf  ( _:b90 )
                         ] ;
        rdfs:subClassOf  [ a                   owl:Class ;
                           owl:intersectionOf  ( _:b231 _:b29 )
                         ] .

<http://rdf.ebi.ac.uk/terms/chembl#TimbalRef>
        a                owl:Class ;
        rdfs:subClassOf  <http://rdf.ebi.ac.uk/terms/chembl#TargetCmptDbRef> .

_:b151  a                  owl:Restriction ;
        owl:allValuesFrom  <http://www.w3.org/2001/XMLSchema#string> ;
        owl:onProperty     <http://purl.org/ontology/bibo/volume> .

<http://rdf.ebi.ac.uk/terms/chembl#publishedValue>
        a            owl:DatatypeProperty ;
        rdfs:domain  <http://rdf.ebi.ac.uk/terms/chembl#Activity> ;
        rdfs:range   <http://www.w3.org/2001/XMLSchema#double> .

<http://purl.org/ontology/bibo/pageEnd>
        a            owl:DatatypeProperty ;
        rdfs:domain  <http://rdf.ebi.ac.uk/terms/chembl#Document> ;
        rdfs:range   <http://www.w3.org/2001/XMLSchema#string> .

_:b222  a                            owl:Restriction ;
        owl:maxQualifiedCardinality  1 ;
        owl:onClass                  <http://semanticscience.org/resource/CHEMINF_000042> ;
        owl:onProperty               <http://semanticscience.org/resource/SIO_000008> .

_:b232  a                  owl:Restriction ;
        owl:allValuesFrom  <http://www.w3.org/2001/XMLSchema#double> ;
        owl:onProperty     <http://semanticscience.org/resource/SIO_000300> .

_:b122  a                  owl:Restriction ;
        owl:allValuesFrom  <http://www.w3.org/2001/XMLSchema#string> ;
        owl:onProperty     rdfs:label .

_:b233  a                  owl:Restriction ;
        owl:allValuesFrom  <http://rdf.ebi.ac.uk/terms/chembl#ProteinClassification> ;
        owl:onProperty     rdfs:subClassOf .

_:b110  a                  owl:Restriction ;
        owl:allValuesFrom  <http://semanticscience.org/resource/CHEMINF_000431> ;
        owl:onProperty     <http://semanticscience.org/resource/SIO_000008> .

<http://rdf.ebi.ac.uk/terms/chembl#Macromolecule>
        a                owl:Class ;
        rdfs:subClassOf  <http://rdf.ebi.ac.uk/terms/chembl#Molecular> .

<http://rdf.ebi.ac.uk/terms/chembl#FdaSrsRef>
        a                owl:Class ;
        rdfs:subClassOf  <http://rdf.ebi.ac.uk/terms/chembl#MoleculeDbRef> .

<http://semanticscience.org/resource/CHEMINF_000312>
        a                owl:Class ;
        rdfs:subClassOf  [ a                   owl:Class ;
                           owl:intersectionOf  ( _:b188 )
                         ] ;
        rdfs:subClassOf  [ a                   owl:Class ;
                           owl:intersectionOf  ( _:b234 )
                         ] .

_:b100  a                  owl:Restriction ;
        owl:allValuesFrom  <http://rdf.ebi.ac.uk/terms/chembl#CellLineTarget> ;
        owl:onProperty     <http://rdf.ebi.ac.uk/terms/chembl#isCellLineForTarget> .

<http://rdf.ebi.ac.uk/terms/chembl#isTargetForCellLine>
        a            owl:ObjectProperty ;
        rdfs:domain  <http://rdf.ebi.ac.uk/terms/chembl#CellLineTarget> ;
        rdfs:range   <http://rdf.ebi.ac.uk/terms/chembl#CellLine> .

_:b230  a                  owl:Restriction ;
        owl:allValuesFrom  <http://www.w3.org/2001/XMLSchema#string> ;
        owl:onProperty     <http://rdf.ebi.ac.uk/terms/chembl#assayCategory> .

_:b199  a                            owl:Restriction ;
        owl:maxQualifiedCardinality  1 ;
        owl:onClass                  <http://semanticscience.org/resource/CHEMINF_000198> ;
        owl:onProperty               <http://semanticscience.org/resource/SIO_000008> .

<http://rdf.ebi.ac.uk/terms/chembl#IntactRef>
        a                owl:Class ;
        rdfs:subClassOf  <http://rdf.ebi.ac.uk/terms/chembl#TargetCmptDbRef> .

_:b121  a                  owl:Restriction ;
        owl:allValuesFrom  <http://www.w3.org/2001/XMLSchema#double> ;
        owl:onProperty     <http://rdf.ebi.ac.uk/terms/chembl#standardValue> .

_:b212  a                   owl:Class ;
        owl:intersectionOf  ( _:b129 _:b157 ) .

_:b235  a                  owl:Restriction ;
        owl:allValuesFrom  <http://semanticscience.org/resource/CHEMINF_000310> ;
        owl:onProperty     <http://semanticscience.org/resource/SIO_000008> .

<http://rdf.ebi.ac.uk/terms/chembl#hasDocument>
        a            owl:ObjectProperty ;
        rdfs:domain  [ a            owl:Class ;
                       owl:unionOf  ( <http://rdf.ebi.ac.uk/terms/chembl#Substance> <http://rdf.ebi.ac.uk/terms/chembl#ChEMBL> )
                     ] ;
        rdfs:range   <http://rdf.ebi.ac.uk/terms/chembl#Document> .

<http://rdf.ebi.ac.uk/terms/chembl#MculeRef>
        a                owl:Class ;
        rdfs:subClassOf  <http://rdf.ebi.ac.uk/terms/chembl#MoleculeDbRef> .

<http://rdf.ebi.ac.uk/terms/chembl#PubchemRef>
        a                owl:Class ;
        rdfs:subClassOf  <http://rdf.ebi.ac.uk/terms/chembl#MoleculeDbRef> .

_:b159  a                  owl:Restriction ;
        owl:allValuesFrom  <http://rdf.ebi.ac.uk/terms/chembl#TargetComponent> ;
        owl:onProperty     <http://rdf.ebi.ac.uk/terms/chembl#hasTargetComponent> .

_:b236  a                  owl:Restriction ;
        owl:allValuesFrom  <http://semanticscience.org/resource/CHEMINF_000305> ;
        owl:onProperty     <http://semanticscience.org/resource/SIO_000008> .

_:b200  a                   owl:Class ;
        owl:intersectionOf  ( _:b193 ) .

<http://rdf.ebi.ac.uk/terms/chembl#pChembl>
        a            owl:DatatypeProperty ;
        rdfs:domain  <http://rdf.ebi.ac.uk/terms/chembl#Activity> ;
        rdfs:range   <http://www.w3.org/2001/XMLSchema#double> .

_:b185  a                  owl:Restriction ;
        owl:allValuesFrom  <http://www.w3.org/2001/XMLSchema#string> ;
        owl:onProperty     rdfs:label .

_:b93   a                  owl:Restriction ;
        owl:allValuesFrom  <http://www.w3.org/2001/XMLSchema#double> ;
        owl:onProperty     <http://semanticscience.org/resource/SIO_000300> .

_:b63   a                  owl:Restriction ;
        owl:allValuesFrom  <http://www.w3.org/2001/XMLSchema#string> ;
        owl:onProperty     rdfs:label .

_:b237  a                  owl:Restriction ;
        owl:allValuesFrom  <http://semanticscience.org/resource/CHEMINF_000113> ;
        owl:onProperty     <http://semanticscience.org/resource/SIO_000008> .

_:b54   a                  owl:Restriction ;
        owl:allValuesFrom  <http://semanticscience.org/resource/CHEMINF_000018> ;
        owl:onProperty     <http://semanticscience.org/resource/SIO_000008> .

<http://rdf.ebi.ac.uk/terms/chembl#publishedRelation>
        a            owl:DatatypeProperty ;
        rdfs:domain  <http://rdf.ebi.ac.uk/terms/chembl#Activity> ;
        rdfs:range   <http://www.w3.org/2001/XMLSchema#string> .

<http://rdf.ebi.ac.uk/terms/chembl#hasUnitOnto>
        a            owl:DatatypeProperty ;
        rdfs:domain  <http://rdf.ebi.ac.uk/terms/chembl#Activity> ;
        rdfs:range   <http://www.w3.org/2001/XMLSchema#anyURI> .

<http://rdf.ebi.ac.uk/terms/chembl#cellosaurusId>
        a            owl:DatatypeProperty ;
        rdfs:domain  <http://rdf.ebi.ac.uk/terms/chembl#CellLine> ;
        rdfs:range   <http://www.w3.org/2001/XMLSchema#string> .

<http://semanticscience.org/resource/CHEMINF_000325>
        a                owl:Class ;
        rdfs:subClassOf  [ a                   owl:Class ;
                           owl:intersectionOf  ( _:b238 )
                         ] ;
        rdfs:subClassOf  [ a                   owl:Class ;
                           owl:intersectionOf  ( _:b139 )
                         ] .

_:b223  a                  owl:Restriction ;
        owl:allValuesFrom  <http://semanticscience.org/resource/CHEMINF_000042> ;
        owl:onProperty     <http://semanticscience.org/resource/SIO_000008> .

_:b210  a                   owl:Class ;
        owl:intersectionOf  ( _:b56 _:b237 ) .

_:b239  a                  owl:Restriction ;
        owl:allValuesFrom  <http://rdf.ebi.ac.uk/terms/chembl#ProteinTarget> ;
        owl:onProperty     <http://rdf.ebi.ac.uk/terms/chembl#relSubsetOf> .

<http://rdf.ebi.ac.uk/terms/chembl#WikipediaMolRef>
        a                owl:Class ;
        rdfs:subClassOf  <http://rdf.ebi.ac.uk/terms/chembl#MoleculeDbRef> .

_:b160  a                  owl:Restriction ;
        owl:allValuesFrom  <http://www.w3.org/2001/XMLSchema#boolean> ;
        owl:onProperty     <http://rdf.ebi.ac.uk/terms/chembl#isSpeciesGroup> .

_:b240  a                  owl:Restriction ;
        owl:allValuesFrom  <http://www.w3.org/2001/XMLSchema#string> ;
        owl:onProperty     rdfs:label .

<http://rdf.ebi.ac.uk/terms/chembl#Phenotype>
        a                owl:Class ;
        rdfs:subClassOf  <http://rdf.ebi.ac.uk/terms/chembl#NonMolecular> .

<http://rdf.ebi.ac.uk/terms/chembl#Biological>
        a                owl:Class ;
        rdfs:subClassOf  <http://rdf.ebi.ac.uk/terms/chembl#Substance> .

<http://rdf.ebi.ac.uk/terms/chembl#ProteinClassification>
        a                owl:Class ;
        rdfs:subClassOf  <http://rdf.ebi.ac.uk/terms/chembl#ChEMBL> ;
        rdfs:subClassOf  [ a                   owl:Class ;
                           owl:intersectionOf  ( _:b220 _:b233 )
                         ] ;
        rdfs:subClassOf  [ a                   owl:Class ;
                           owl:intersectionOf  ( _:b156 )
                         ] ;
        rdfs:subClassOf  [ a                   owl:Class ;
                           owl:intersectionOf  ( _:b187 )
                         ] ;
        rdfs:subClassOf  [ a                   owl:Class ;
                           owl:intersectionOf  ( _:b170 _:b218 )
                         ] ;
        rdfs:subClassOf  [ a                   owl:Class ;
                           owl:intersectionOf  ( _:b91 )
                         ] ;
        rdfs:subClassOf  [ a                   owl:Class ;
                           owl:intersectionOf  ( _:b196 )
                         ] ;
        rdfs:subClassOf  [ a                   owl:Class ;
                           owl:intersectionOf  ( _:b88 _:b50 )
                         ] .

<http://rdf.ebi.ac.uk/terms/chembl#potentialDuplicate>
        a            owl:DatatypeProperty ;
        rdfs:domain  <http://rdf.ebi.ac.uk/terms/chembl#Activity> ;
        rdfs:range   <http://www.w3.org/2001/XMLSchema#boolean> .

_:b203  a                  owl:Restriction ;
        owl:allValuesFrom  <http://www.w3.org/2001/XMLSchema#anyURI> ;
        owl:onProperty     <http://www.w3.org/2004/02/skos/core#exactMatch> .

<http://rdf.ebi.ac.uk/terms/chembl#standardValue>
        a            owl:DatatypeProperty ;
        rdfs:domain  <http://rdf.ebi.ac.uk/terms/chembl#Activity> ;
        rdfs:range   <http://www.w3.org/2001/XMLSchema#double> .

_:b123  a                  owl:Restriction ;
        owl:allValuesFrom  <http://www.w3.org/2001/XMLSchema#double> ;
        owl:onProperty     <http://semanticscience.org/resource/SIO_000300> .

_:b82   a                            owl:Restriction ;
        owl:maxQualifiedCardinality  1 ;
        owl:onClass                  <http://semanticscience.org/resource/CHEMINF_000311> ;
        owl:onProperty               <http://semanticscience.org/resource/SIO_000008> .

<http://rdf.ebi.ac.uk/terms/chembl#assayStrain>
        a            owl:DatatypeProperty ;
        rdfs:domain  <http://rdf.ebi.ac.uk/terms/chembl#Assay> ;
        rdfs:range   <http://www.w3.org/2001/XMLSchema#string> .

_:b207  a                   owl:Class ;
        owl:intersectionOf  ( _:b235 _:b186 ) .

_:b238  a                  owl:Restriction ;
        owl:allValuesFrom  <http://www.w3.org/2001/XMLSchema#string> ;
        owl:onProperty     rdfs:label .

<http://rdf.ebi.ac.uk/terms/chembl#IbmPatentStructureRef>
        a                owl:Class ;
        rdfs:subClassOf  <http://rdf.ebi.ac.uk/terms/chembl#MoleculeDbRef> .

_:b241  a                  owl:Restriction ;
        owl:allValuesFrom  <http://rdf.ebi.ac.uk/terms/chembl#ProteinTarget> ;
        owl:onProperty     <http://rdf.ebi.ac.uk/terms/chembl#relHasSubset> .

_:b191  a                            owl:Restriction ;
        owl:maxQualifiedCardinality  1 ;
        owl:onClass                  <http://semanticscience.org/resource/CHEMINF_000350> ;
        owl:onProperty               <http://semanticscience.org/resource/SIO_000008> .

<http://purl.org/dc/terms/description>
        a            owl:DatatypeProperty ;
        rdfs:domain  <http://rdf.ebi.ac.uk/terms/chembl#ChEMBL> ;
        rdfs:range   <http://www.w3.org/2001/XMLSchema#string> .

_:b148  a                  owl:Restriction ;
        owl:allValuesFrom  <http://www.w3.org/2001/XMLSchema#anyURI> ;
        owl:onProperty     <http://purl.org/ontology/bibo/pmid> .

<http://rdf.ebi.ac.uk/terms/chembl#MoleculeDbRef>
        a                owl:Class ;
        rdfs:subClassOf  <http://rdf.ebi.ac.uk/terms/chembl#DatabaseReference> .

<http://rdf.ebi.ac.uk/terms/chembl#hasTargetDescendant>
        a            owl:ObjectProperty ;
        rdfs:domain  <http://rdf.ebi.ac.uk/terms/chembl#ProteinClassification> ;
        rdfs:range   <http://rdf.ebi.ac.uk/terms/chembl#Molecular> .

<http://rdf.ebi.ac.uk/terms/chembl#ProteinNucleicAcidComplex>
        a                owl:Class ;
        rdfs:subClassOf  <http://rdf.ebi.ac.uk/terms/chembl#Molecular> .

_:b234  a                  owl:Restriction ;
        owl:allValuesFrom  <http://www.w3.org/2001/XMLSchema#double> ;
        owl:onProperty     <http://semanticscience.org/resource/SIO_000300> .

<http://rdf.ebi.ac.uk/terms/chembl#componentType>
        a            owl:DatatypeProperty ;
        rdfs:domain  <http://rdf.ebi.ac.uk/terms/chembl#ChEMBL> ;
        rdfs:range   <http://www.w3.org/2001/XMLSchema#string> .

_:b214  a                   owl:Class ;
        owl:intersectionOf  ( _:b236 _:b174 ) .

_:b242  a                  owl:Restriction ;
        owl:allValuesFrom  <http://semanticscience.org/resource/CHEMINF_000319> ;
        owl:onProperty     <http://semanticscience.org/resource/SIO_000008> .

<http://rdf.ebi.ac.uk/terms/chembl#hasTarget>
        a            owl:ObjectProperty ;
        rdfs:domain  <http://rdf.ebi.ac.uk/terms/chembl#ChEMBL> ;
        rdfs:range   <http://rdf.ebi.ac.uk/terms/chembl#Target> .

<http://rdf.ebi.ac.uk/terms/chembl#ProteinTarget>
        a                owl:Class ;
        rdfs:subClassOf  <http://rdf.ebi.ac.uk/terms/chembl#Molecular> ;
        rdfs:subClassOf  [ a                   owl:Class ;
                           owl:intersectionOf  ( _:b241 )
                         ] ;
        rdfs:subClassOf  [ a                   owl:Class ;
                           owl:intersectionOf  ( _:b76 _:b12 )
                         ] ;
        rdfs:subClassOf  [ a                   owl:Class ;
                           owl:intersectionOf  ( _:b239 )
                         ] ;
        rdfs:subClassOf  [ a                   owl:Class ;
                           owl:intersectionOf  ( _:b19 )
                         ] .

_:b219  a                  owl:Restriction ;
        owl:allValuesFrom  <http://semanticscience.org/resource/CHEMINF_000308> ;
        owl:onProperty     <http://semanticscience.org/resource/SIO_000008> .

_:b97   a                  owl:Restriction ;
        owl:allValuesFrom  <http://www.w3.org/2001/XMLSchema#anyURI> ;
        owl:onProperty     <http://rdf.ebi.ac.uk/terms/chembl#hasEFO> .

<http://semanticscience.org/resource/CHEMINF_000218>
        a                owl:Class ;
        rdfs:subClassOf  [ a                   owl:Class ;
                           owl:intersectionOf  ( _:b178 )
                         ] ;
        rdfs:subClassOf  [ a                   owl:Class ;
                           owl:intersectionOf  ( _:b232 )
                         ] .

<http://rdf.ebi.ac.uk/terms/chembl#targetCmptXref>
        a            owl:ObjectProperty ;
        rdfs:domain  <http://rdf.ebi.ac.uk/terms/chembl#TargetComponent> ;
        rdfs:range   <http://rdf.ebi.ac.uk/terms/chembl#TargetCmptDbRef> .

_:b136  a                  owl:Restriction ;
        owl:allValuesFrom  <http://www.w3.org/2001/XMLSchema#string> ;
        owl:onProperty     <http://purl.org/dc/elements/1.1/title> .

_:b111  a                            owl:Restriction ;
        owl:maxQualifiedCardinality  1 ;
        owl:onClass                  <http://semanticscience.org/resource/CHEMINF_000431> ;
        owl:onProperty               <http://semanticscience.org/resource/SIO_000008> .

<http://rdf.ebi.ac.uk/terms/chembl#MicadRef>
        a                owl:Class ;
        rdfs:subClassOf  <http://rdf.ebi.ac.uk/terms/chembl#TargetCmptDbRef> .

_:b204  a                  owl:Restriction ;
        owl:allValuesFrom  <http://www.w3.org/2001/XMLSchema#integer> ;
        owl:onProperty     <http://rdf.ebi.ac.uk/terms/chembl#highestDevelopmentPhase> .

_:b209  a                   owl:Class ;
        owl:intersectionOf  ( _:b137 _:b17 ) .

<http://rdf.ebi.ac.uk/terms/chembl#UndefinedTarget>
        a                owl:Class ;
        rdfs:subClassOf  <http://rdf.ebi.ac.uk/terms/chembl#Target> .

_:b144  a                  owl:Restriction ;
        owl:allValuesFrom  <http://rdf.ebi.ac.uk/terms/chembl#DrugbankRef> ;
        owl:onProperty     <http://rdf.ebi.ac.uk/terms/chembl#moleculeXref> .

<http://rdf.ebi.ac.uk/terms/chembl#documentType>
        a            owl:DatatypeProperty ;
        rdfs:domain  <http://rdf.ebi.ac.uk/terms/chembl#Document> ;
        rdfs:range   <http://www.w3.org/2001/XMLSchema#string> .

<http://rdf.ebi.ac.uk/terms/chembl#UniprotRef>
        a                owl:Class ;
        rdfs:subClassOf  <http://rdf.ebi.ac.uk/terms/chembl#TargetCmptDbRef> .

<http://rdf.ebi.ac.uk/terms/chembl#isSpeciesGroup>
        a            owl:DatatypeProperty ;
        rdfs:domain  <http://rdf.ebi.ac.uk/terms/chembl#Molecular> ;
        rdfs:range   <http://www.w3.org/2001/XMLSchema#boolean> .

<http://semanticscience.org/resource/CHEMINF_000319>
        a                owl:Class ;
        rdfs:subClassOf  [ a                   owl:Class ;
                           owl:intersectionOf  ( _:b243 )
                         ] ;
        rdfs:subClassOf  [ a                   owl:Class ;
                           owl:intersectionOf  ( _:b128 )
                         ] .

_:b31   a                  owl:Restriction ;
        owl:allValuesFrom  <http://www.w3.org/2001/XMLSchema#string> ;
        owl:onProperty     <http://purl.org/dc/elements/1.1/description> .

_:b13   a                  owl:Restriction ;
        owl:allValuesFrom  <http://www.w3.org/2001/XMLSchema#string> ;
        owl:onProperty     rdfs:label .

_:b175  a                  owl:Restriction ;
        owl:allValuesFrom  <http://www.w3.org/2001/XMLSchema#string> ;
        owl:onProperty     <http://semanticscience.org/resource/SIO_000300> .

_:b221  a                  owl:Restriction ;
        owl:allValuesFrom  <http://www.w3.org/2001/XMLSchema#string> ;
        owl:onProperty     rdfs:label .

owl:DatatypeProperty  a  owl:Class ;
        rdfs:subClassOf  [ a                   owl:Class ;
                           owl:intersectionOf  ( _:b244 )
                         ] ;
        rdfs:subClassOf  [ a                   owl:Class ;
                           owl:intersectionOf  ( _:b224 )
                         ] .

_:b227  a                  owl:Restriction ;
        owl:allValuesFrom  <http://www.w3.org/2001/XMLSchema#string> ;
        owl:onProperty     <http://rdf.ebi.ac.uk/terms/chembl#assaySubCellFrac> .

_:b149  a                  owl:Restriction ;
        owl:allValuesFrom  <http://rdf.ebi.ac.uk/terms/chembl#Journal> ;
        owl:onProperty     <http://rdf.ebi.ac.uk/terms/chembl#hasJournal> .

<http://rdf.ebi.ac.uk/terms/chembl#PfamRef>
        a                owl:Class ;
        rdfs:subClassOf  <http://rdf.ebi.ac.uk/terms/chembl#TargetCmptDbRef> .

<http://rdf.ebi.ac.uk/terms/chembl#DrugbankRef>
        a                owl:Class ;
        rdfs:subClassOf  [ a                   owl:Class ;
                           owl:intersectionOf  ( _:b240 )
                         ] .

<http://rdf.ebi.ac.uk/terms/chembl#Mechanism>
        a                owl:Class ;
        rdfs:subClassOf  <http://rdf.ebi.ac.uk/terms/chembl#ChEMBL> ;
        rdfs:subClassOf  [ a                   owl:Class ;
                           owl:intersectionOf  ( _:b163 )
                         ] ;
        rdfs:subClassOf  [ a                   owl:Class ;
                           owl:intersectionOf  ( _:b9 )
                         ] .

<http://rdf.ebi.ac.uk/terms/chembl#hasParentMolecule>
        a            owl:ObjectProperty ;
        rdfs:domain  <http://rdf.ebi.ac.uk/terms/chembl#Substance> ;
        rdfs:range   <http://rdf.ebi.ac.uk/terms/chembl#Substance> .

<http://rdf.ebi.ac.uk/terms/chembl#assayCategory>
        a            owl:DatatypeProperty ;
        rdfs:domain  <http://rdf.ebi.ac.uk/terms/chembl#Assay> ;
        rdfs:range   <http://www.w3.org/2001/XMLSchema#string> .

_:b226  a                         owl:Restriction ;
        owl:onClass               <http://rdf.ebi.ac.uk/terms/chembl#Source> ;
        owl:onProperty            <http://rdf.ebi.ac.uk/terms/chembl#hasSource> ;
        owl:qualifiedCardinality  1 .

<http://rdf.ebi.ac.uk/terms/chembl#PharmGkbRef>
        a                owl:Class ;
        rdfs:subClassOf  <http://rdf.ebi.ac.uk/terms/chembl#MoleculeDbRef> .

_:b120  a                  owl:Restriction ;
        owl:allValuesFrom  <http://www.w3.org/2001/XMLSchema#anyURI> ;
        owl:onProperty     <http://rdf.ebi.ac.uk/terms/chembl#hasUnitOnto> .

_:b245  a                  owl:Restriction ;
        owl:allValuesFrom  <http://semanticscience.org/resource/CHEMINF_000430> ;
        owl:onProperty     <http://semanticscience.org/resource/SIO_000008> .

_:b244  a                  owl:Restriction ;
        owl:allValuesFrom  <http://www.w3.org/2001/XMLSchema#string> ;
        owl:onProperty     <http://www.w3.org/2004/02/skos/core#prefLabel> .

_:b229  a                  owl:Restriction ;
        owl:allValuesFrom  <http://www.w3.org/2001/XMLSchema#string> ;
        owl:onProperty     <http://rdf.ebi.ac.uk/terms/chembl#assayStrain> .

<http://rdf.ebi.ac.uk/terms/chembl#targetRelType>
        a            owl:DatatypeProperty ;
        rdfs:domain  <http://rdf.ebi.ac.uk/terms/chembl#Assay> ;
        rdfs:range   <http://www.w3.org/2001/XMLSchema#string> .

<http://purl.org/dc/terms/date>
        a            owl:DatatypeProperty ;
        rdfs:domain  <http://rdf.ebi.ac.uk/terms/chembl#Document> ;
        rdfs:range   <http://www.w3.org/2001/XMLSchema#integer> .

<http://rdf.ebi.ac.uk/terms/chembl#assaySubCellFrac>
        a            owl:DatatypeProperty ;
        rdfs:domain  <http://rdf.ebi.ac.uk/terms/chembl#Assay> ;
        rdfs:range   <http://www.w3.org/2001/XMLSchema#string> .

owl:ObjectProperty  a    owl:Class ;
        rdfs:subClassOf  [ a                   owl:Class ;
                           owl:intersectionOf  ( _:b92 )
                         ] ;
        rdfs:subClassOf  [ a                   owl:Class ;
                           owl:intersectionOf  ( _:b217 )
                         ] .

<http://rdf.ebi.ac.uk/terms/chembl#relSubsetOf>
        a            owl:ObjectProperty ;
        rdfs:domain  <http://rdf.ebi.ac.uk/terms/chembl#ProteinTarget> ;
        rdfs:range   <http://rdf.ebi.ac.uk/terms/chembl#ProteinTarget> .

<http://www.bioassayontology.org/bao#BAO_0000208>
        a            owl:DatatypeProperty ;
        rdfs:domain  <http://rdf.ebi.ac.uk/terms/chembl#Activity> ;
        rdfs:range   <http://www.w3.org/2001/XMLSchema#anyURI> .

_:b211  a                   owl:Class ;
        owl:intersectionOf  ( _:b108 _:b15 ) .

_:b168  a                  owl:Restriction ;
        owl:allValuesFrom  <http://semanticscience.org/resource/CHEMINF_000381> ;
        owl:onProperty     <http://semanticscience.org/resource/SIO_000008> .

_:b216  a                  owl:Restriction ;
        owl:allValuesFrom  <http://www.w3.org/2001/XMLSchema#boolean> ;
        owl:onProperty     <http://rdf.ebi.ac.uk/terms/chembl#isBiotherapeutic> .

_:b184  a                  owl:Restriction ;
        owl:allValuesFrom  <http://semanticscience.org/resource/CHEMINF_000218> ;
        owl:onProperty     <http://semanticscience.org/resource/SIO_000008> .

<http://rdf.ebi.ac.uk/terms/chembl#assayType>
        a            owl:DatatypeProperty ;
        rdfs:domain  <http://rdf.ebi.ac.uk/terms/chembl#Assay> ;
        rdfs:range   <http://www.w3.org/2001/XMLSchema#string> .

_:b225  a                  owl:Restriction ;
        owl:allValuesFrom  <http://www.w3.org/2001/XMLSchema#string> ;
        owl:onProperty     <http://rdf.ebi.ac.uk/terms/chembl#targetRelType> .

<http://purl.org/ontology/bibo/pageStart>
        a            owl:DatatypeProperty ;
        rdfs:domain  <http://rdf.ebi.ac.uk/terms/chembl#Document> ;
        rdfs:range   <http://www.w3.org/2001/XMLSchema#string> .

_:b228  a                            owl:Restriction ;
        owl:maxQualifiedCardinality  1 ;
        owl:onClass                  <http://rdf.ebi.ac.uk/terms/chembl#CellLine> ;
        owl:onProperty               <http://rdf.ebi.ac.uk/terms/chembl#hasCellLine> .

<http://rdf.ebi.ac.uk/terms/chembl#highestDevelopmentPhase>
        a            owl:DatatypeProperty ;
        rdfs:domain  <http://rdf.ebi.ac.uk/terms/chembl#Substance> ;
        rdfs:range   <http://www.w3.org/2001/XMLSchema#integer> .

<http://rdf.ebi.ac.uk/terms/chembl#chemblId>
        a            owl:DatatypeProperty ;
        rdfs:domain  <http://rdf.ebi.ac.uk/terms/chembl#ChEMBL> ;
        rdfs:range   <http://www.w3.org/2001/XMLSchema#string> .

<http://rdf.ebi.ac.uk/terms/chembl#ProteinComplexGroup>
        a                owl:Class ;
        rdfs:subClassOf  <http://rdf.ebi.ac.uk/terms/chembl#ProteinTarget> .

_:b231  a                  owl:Restriction ;
        owl:allValuesFrom  <http://rdf.ebi.ac.uk/terms/chembl#PubchemBioassayRef> ;
        owl:onProperty     <http://rdf.ebi.ac.uk/terms/chembl#assayXref> .

_:b65   a                  owl:Restriction ;
        owl:allValuesFrom  <http://www.w3.org/2001/XMLSchema#string> ;
        owl:onProperty     <http://rdf.ebi.ac.uk/terms/chembl#chemblId> .

<http://rdf.ebi.ac.uk/terms/chembl#EmoleculesRef>
        a                owl:Class ;
        rdfs:subClassOf  <http://rdf.ebi.ac.uk/terms/chembl#MoleculeDbRef> .

<http://rdf.ebi.ac.uk/terms/chembl#IupharTargetRef>
        a                owl:Class ;
        rdfs:subClassOf  <http://rdf.ebi.ac.uk/terms/chembl#TargetCmptDbRef> .

<http://rdf.ebi.ac.uk/terms/chembl#CGDRef>
        a                owl:Class ;
        rdfs:subClassOf  <http://rdf.ebi.ac.uk/terms/chembl#TargetCmptDbRef> .

_:b201  a                  owl:Restriction ;
        owl:allValuesFrom  <http://rdf.ebi.ac.uk/terms/chembl#Substance> ;
        owl:onProperty     <http://rdf.ebi.ac.uk/terms/chembl#hasParentMolecule> .

_:b81   a                  owl:Restriction ;
        owl:allValuesFrom  <http://semanticscience.org/resource/CHEMINF_000311> ;
        owl:onProperty     <http://semanticscience.org/resource/SIO_000008> .

<http://rdf.ebi.ac.uk/terms/chembl#standardRelation>
        a            owl:DatatypeProperty ;
        rdfs:domain  <http://rdf.ebi.ac.uk/terms/chembl#Activity> ;
        rdfs:range   <http://www.w3.org/2001/XMLSchema#string> .

<http://rdf.ebi.ac.uk/terms/chembl#WikipediaTargetCmptRef>
        a                owl:Class ;
        rdfs:subClassOf  <http://rdf.ebi.ac.uk/terms/chembl#TargetCmptDbRef> .

_:b134  a                  owl:Restriction ;
        owl:allValuesFrom  <http://rdf.ebi.ac.uk/terms/chembl#TargetCmptDbRef> ;
        owl:onProperty     <http://rdf.ebi.ac.uk/terms/chembl#targetCmptXref> .

<http://semanticscience.org/resource/CHEMINF_000018>
        a                owl:Class ;
        rdfs:subClassOf  [ a                   owl:Class ;
                           owl:intersectionOf  ( _:b141 )
                         ] ;
        rdfs:subClassOf  [ a                   owl:Class ;
                           owl:intersectionOf  ( _:b124 )
                         ] .

_:b150  a                            owl:Restriction ;
        owl:maxQualifiedCardinality  1 ;
        owl:onClass                  <http://rdf.ebi.ac.uk/terms/chembl#Journal> ;
        owl:onProperty               <http://rdf.ebi.ac.uk/terms/chembl#hasJournal> .

_:b215  a                   owl:Class ;
        owl:intersectionOf  ( _:b245 _:b161 ) .

<http://rdf.ebi.ac.uk/terms/chembl#classLevel>
        a            owl:DatatypeProperty ;
        rdfs:domain  <http://rdf.ebi.ac.uk/terms/chembl#ProteinClassification> ;
        rdfs:range   <http://www.w3.org/2001/XMLSchema#string> .

<http://rdf.ebi.ac.uk/terms/chembl#HmdbRef>
        a                owl:Class ;
        rdfs:subClassOf  <http://rdf.ebi.ac.uk/terms/chembl#MoleculeDbRef> .

<http://rdf.ebi.ac.uk/terms/chembl#targetRelDesc>
        a            owl:DatatypeProperty ;
        rdfs:domain  <http://rdf.ebi.ac.uk/terms/chembl#Assay> ;
        rdfs:range   <http://www.w3.org/2001/XMLSchema#string> .

_:b77   a                  owl:Restriction ;
        owl:allValuesFrom  <http://www.w3.org/2001/XMLSchema#string> ;
        owl:onProperty     rdfs:label .

_:b202  a                         owl:Restriction ;
        owl:onClass               <http://xmlns.com/foaf/0.1/Image> ;
        owl:onProperty            <http://xmlns.com/foaf/0.1/depiction> ;
        owl:qualifiedCardinality  1 .

<http://rdf.ebi.ac.uk/terms/chembl#hasJournal>
        a            owl:ObjectProperty ;
        rdfs:domain  <http://rdf.ebi.ac.uk/terms/chembl#Document> ;
        rdfs:range   <http://rdf.ebi.ac.uk/terms/chembl#Journal> .

_:b118  a                  owl:Restriction ;
        owl:allValuesFrom  <http://www.w3.org/2001/XMLSchema#string> ;
        owl:onProperty     <http://rdf.ebi.ac.uk/terms/chembl#standardRelation> .

_:b48   a                  owl:Restriction ;
        owl:allValuesFrom  <http://www.w3.org/2001/XMLSchema#string> ;
        owl:onProperty     rdfs:label .

_:b164  a                  owl:Restriction ;
        owl:allValuesFrom  <http://www.w3.org/2001/XMLSchema#string> ;
        owl:onProperty     rdfs:label .

<http://semanticscience.org/resource/CHEMINF_000308>
        a                owl:Class ;
        rdfs:subClassOf  [ a                   owl:Class ;
                           owl:intersectionOf  ( _:b40 )
                         ] ;
        rdfs:subClassOf  [ a                   owl:Class ;
                           owl:intersectionOf  ( _:b246 )
                         ] .

_:b243  a                  owl:Restriction ;
        owl:allValuesFrom  <http://www.w3.org/2001/XMLSchema#string> ;
        owl:onProperty     rdfs:label .

<http://rdf.ebi.ac.uk/terms/chembl#assayTissue>
        a            owl:DatatypeProperty ;
        rdfs:domain  <http://rdf.ebi.ac.uk/terms/chembl#Assay> ;
        rdfs:range   <http://www.w3.org/2001/XMLSchema#string> .

_:b246  a                  owl:Restriction ;
        owl:allValuesFrom  <http://www.w3.org/2001/XMLSchema#double> ;
        owl:onProperty     <http://semanticscience.org/resource/SIO_000300> .

_:b85   a                  owl:Restriction ;
        owl:allValuesFrom  <http://www.w3.org/2001/XMLSchema#string> ;
        owl:onProperty     <http://purl.org/ontology/bibo/issn> .

<http://rdf.ebi.ac.uk/terms/chembl#GoProcessRef>
        a                owl:Class ;
        rdfs:subClassOf  <http://rdf.ebi.ac.uk/terms/chembl#TargetCmptDbRef> .

_:b213  a                   owl:Class ;
        owl:intersectionOf  ( _:b197 _:b242 ) .

<http://rdf.ebi.ac.uk/terms/chembl#IbmPatentRef>
        a                owl:Class ;
        rdfs:subClassOf  <http://rdf.ebi.ac.uk/terms/chembl#MoleculeDbRef> .
