# Supplementary material for: RDF2Graph a tool to recover, understand and validate the ontology of an RDF resource
Source: J Biomed Semantics. 2015 Oct 23;6:39. doi: 10.1186/s13326-015-0038-9 (PMC4619317; doi:10.1186/s13326-015-0038-9)
Supplement: Additional file 1 — Output files. Each output format of the following RDF resources: i) the CHEBI database, ii) Reactome (Biopax level 3) database, iii) UniProt database, iv) SAPP. (1,572 kb) [file 13326_2015_38_MOESM1_ESM.gz › shex/reactome.shex]

PREFIX xsd: <http://www.w3.org/2001/XMLSchema#>
PREFIX rdf: <http://www.w3.org/1999/02/22-rdf-syntax-ns#>

<http://www.biopax.org/release/biopax-level3.owl#Xref> & <http://www.biopax.org/release/biopax-level3.owl#UtilityClass> {
  <http://www.biopax.org/release/biopax-level3.owl#id> xsd:string?,
  <http://www.biopax.org/release/biopax-level3.owl#db> xsd:string?
}

<http://www.biopax.org/release/biopax-level3.owl#FragmentFeature> & <http://www.biopax.org/release/biopax-level3.owl#EntityFeature> {
}

<http://www.biopax.org/release/biopax-level3.owl#EntityFeature> & <http://www.biopax.org/release/biopax-level3.owl#UtilityClass> {
  <http://www.biopax.org/release/biopax-level3.owl#featureLocation> @<http://www.biopax.org/release/biopax-level3.owl#SequenceLocation>?
}

<http://www.biopax.org/release/biopax-level3.owl#ModificationFeature> & <http://www.biopax.org/release/biopax-level3.owl#EntityFeature> {
  <http://www.biopax.org/release/biopax-level3.owl#modificationType> @<http://www.biopax.org/release/biopax-level3.owl#SequenceModificationVocabulary>?
}

<http://www.biopax.org/release/biopax-level3.owl#ControlledVocabulary> & <http://www.biopax.org/release/biopax-level3.owl#UtilityClass> {
  <http://www.biopax.org/release/biopax-level3.owl#term> xsd:string
}

<http://www.biopax.org/release/biopax-level3.owl#Dna> & <http://www.biopax.org/release/biopax-level3.owl#PhysicalEntity> {
}

<http://www.biopax.org/release/biopax-level3.owl#PhysicalEntity> & <http://www.biopax.org/release/biopax-level3.owl#Entity> {
  <http://www.biopax.org/release/biopax-level3.owl#entityReference> @<http://www.biopax.org/release/biopax-level3.owl#EntityReference>?,
  <http://www.biopax.org/release/biopax-level3.owl#memberPhysicalEntity> @<http://www.biopax.org/release/biopax-level3.owl#PhysicalEntity>*,
  <http://www.biopax.org/release/biopax-level3.owl#feature> @<http://www.biopax.org/release/biopax-level3.owl#EntityFeature>*,
  <http://www.biopax.org/release/biopax-level3.owl#cellularLocation> @<http://www.biopax.org/release/biopax-level3.owl#CellularLocationVocabulary>
}

<http://www.biopax.org/release/biopax-level3.owl#Conversion> & <http://www.biopax.org/release/biopax-level3.owl#Interaction> {
  <http://www.biopax.org/release/biopax-level3.owl#left> @<http://www.biopax.org/release/biopax-level3.owl#PhysicalEntity>*
}

<http://www.biopax.org/release/biopax-level3.owl#PathwayStep> & <http://www.biopax.org/release/biopax-level3.owl#UtilityClass> {
  <http://www.biopax.org/release/biopax-level3.owl#stepProcess> @<http://www.biopax.org/release/biopax-level3.owl#Entity>*,
  <http://www.biopax.org/release/biopax-level3.owl#nextStep> @<http://www.biopax.org/release/biopax-level3.owl#PathwayStep>*
}

<http://www.biopax.org/release/biopax-level3.owl#RelationshipXref> & <http://www.biopax.org/release/biopax-level3.owl#Xref> {
  <http://www.biopax.org/release/biopax-level3.owl#relationshipType> @<http://www.biopax.org/release/biopax-level3.owl#RelationshipTypeVocabulary>
}

<http://www.biopax.org/release/biopax-level3.owl#BioSource> & <http://www.biopax.org/release/biopax-level3.owl#UtilityClass> {
}

<http://www.biopax.org/release/biopax-level3.owl#Evidence> & <http://www.biopax.org/release/biopax-level3.owl#UtilityClass> {
  <http://www.biopax.org/release/biopax-level3.owl#evidenceCode> @<http://www.biopax.org/release/biopax-level3.owl#EvidenceCodeVocabulary>
}

<http://rdfs.org/ns/void#Dataset> {
  <http://purl.org/pav/2.0/importedFrom> .,
  <http://rdfs.org/ns/void#vocabulary> .+,
  <http://purl.org/dc/terms/license> .,
  <http://purl.org/pav/2.0/previousVersion> .,
  <http://purl.org/pav/2.0/importedBy> .,
  <http://purl.org/dc/terms/title> xsd:string,
  <http://rdfs.org/ns/void#dataDump> .,
  <http://rdfs.org/ns/void#sparqlEndPoint> .,
  <http://purl.org/dc/terms/description> xsd:string,
  <http://purl.org/dc/terms/publisher> .,
  <http://xmlns.com/foaf/0.1/homepage> .,
  <http://purl.org/pav/2.0/version> xsd:string,
  <http://rdfs.org/ns/void#uriSpace> xsd:string,
  <http://purl.org/pav/2.0/importedOn> xsd:string
}

<http://www.biopax.org/release/biopax-level3.owl#Entity> {
  <http://www.biopax.org/release/biopax-level3.owl#evidence> @<http://www.biopax.org/release/biopax-level3.owl#Evidence>*,
  <http://www.biopax.org/release/biopax-level3.owl#name> xsd:string*,
  <http://www.biopax.org/release/biopax-level3.owl#displayName> xsd:string?,
  <http://www.biopax.org/release/biopax-level3.owl#dataSource> @<http://www.biopax.org/release/biopax-level3.owl#Provenance>+,
  <http://www.biopax.org/release/biopax-level3.owl#xref> @<http://www.biopax.org/release/biopax-level3.owl#Xref>*,
  <http://www.biopax.org/release/biopax-level3.owl#comment> xsd:string*
}

<http://www.biopax.org/release/biopax-level3.owl#Pathway> & <http://www.biopax.org/release/biopax-level3.owl#Entity> {
  <http://www.biopax.org/release/biopax-level3.owl#pathwayOrder> @<http://www.biopax.org/release/biopax-level3.owl#PathwayStep>*,
  <http://www.biopax.org/release/biopax-level3.owl#pathwayComponent> @<http://www.biopax.org/release/biopax-level3.owl#Entity>*,
  <http://www.biopax.org/release/biopax-level3.owl#organism> @<http://www.biopax.org/release/biopax-level3.owl#BioSource>
}

<http://www.biopax.org/release/biopax-level3.owl#UtilityClass> {
  <http://www.biopax.org/release/biopax-level3.owl#name> xsd:string+,
  <http://www.biopax.org/release/biopax-level3.owl#comment> xsd:string?,
  <http://www.biopax.org/release/biopax-level3.owl#xref> @<http://www.biopax.org/release/biopax-level3.owl#Xref>*
}

<http://rdfs.org/ns/void#DatasetDescription> {
  <http://purl.org/dc/terms/description> xsd:string,
  <http://xmlns.com/foaf/0.1/primaryTopic> @<http://rdfs.org/ns/void#Dataset>,
  <http://purl.org/dc/terms/title> xsd:string,
  <http://purl.org/dc/terms/creator> .,
  <http://purl.org/dc/terms/created> xsd:string
}

<http://www.biopax.org/release/biopax-level3.owl#Provenance> & <http://www.biopax.org/release/biopax-level3.owl#UtilityClass> {
}

<http://www.biopax.org/release/biopax-level3.owl#EntityReference> & <http://www.biopax.org/release/biopax-level3.owl#UtilityClass> {
  <http://www.biopax.org/release/biopax-level3.owl#organism> @<http://www.biopax.org/release/biopax-level3.owl#BioSource>
}

<http://www.biopax.org/release/biopax-level3.owl#BiochemicalReaction> & <http://www.biopax.org/release/biopax-level3.owl#Conversion> {
  <http://www.biopax.org/release/biopax-level3.owl#eCNumber> xsd:string*,
  <http://www.biopax.org/release/biopax-level3.owl#participantStoichiometry> @<http://www.biopax.org/release/biopax-level3.owl#Stoichiometry>*,
  <http://www.biopax.org/release/biopax-level3.owl#right> @<http://www.biopax.org/release/biopax-level3.owl#PhysicalEntity>*,
  <http://www.biopax.org/release/biopax-level3.owl#conversionDirection> xsd:string
}

<http://www.biopax.org/release/biopax-level3.owl#SequenceModificationVocabulary> & <http://www.biopax.org/release/biopax-level3.owl#ControlledVocabulary> {
}

<http://www.biopax.org/release/biopax-level3.owl#SequenceSite> & <http://www.biopax.org/release/biopax-level3.owl#SequenceLocation> {
  <http://www.biopax.org/release/biopax-level3.owl#positionStatus> xsd:string,
  <http://www.biopax.org/release/biopax-level3.owl#sequencePosition> xsd:integer
}

<http://www.biopax.org/release/biopax-level3.owl#SequenceLocation> & <http://www.biopax.org/release/biopax-level3.owl#UtilityClass> {
}

<http://www.biopax.org/release/biopax-level3.owl#SmallMolecule> & <http://www.biopax.org/release/biopax-level3.owl#PhysicalEntity> {
}

<http://www.biopax.org/release/biopax-level3.owl#Control> & <http://www.biopax.org/release/biopax-level3.owl#Interaction> {
  <http://www.biopax.org/release/biopax-level3.owl#controlled> @<http://www.biopax.org/release/biopax-level3.owl#Entity>?,
  <http://www.biopax.org/release/biopax-level3.owl#controller> @<http://www.biopax.org/release/biopax-level3.owl#PhysicalEntity>?,
  <http://www.biopax.org/release/biopax-level3.owl#controlType> xsd:string
}

<http://www.biopax.org/release/biopax-level3.owl#Interaction> & <http://www.biopax.org/release/biopax-level3.owl#Entity> {
}

<http://www.biopax.org/release/biopax-level3.owl#Rna> & <http://www.biopax.org/release/biopax-level3.owl#PhysicalEntity> {
}

<http://www.biopax.org/release/biopax-level3.owl#UnificationXref> & <http://www.biopax.org/release/biopax-level3.owl#Xref> {
  <http://www.biopax.org/release/biopax-level3.owl#idVersion> xsd:string?
}

<http://www.biopax.org/release/biopax-level3.owl#SmallMoleculeReference> & <http://www.biopax.org/release/biopax-level3.owl#EntityReference> {
}

<http://www.biopax.org/release/biopax-level3.owl#RelationshipTypeVocabulary> & <http://www.biopax.org/release/biopax-level3.owl#ControlledVocabulary> {
}

<http://www.biopax.org/release/biopax-level3.owl#Stoichiometry> & <http://www.biopax.org/release/biopax-level3.owl#UtilityClass> {
  <http://www.biopax.org/release/biopax-level3.owl#stoichiometricCoefficient> xsd:float,
  <http://www.biopax.org/release/biopax-level3.owl#physicalEntity> @<http://www.biopax.org/release/biopax-level3.owl#PhysicalEntity>?
}

<http://www.biopax.org/release/biopax-level3.owl#TemplateReactionRegulation> & <http://www.biopax.org/release/biopax-level3.owl#Control> {
}

<http://www.biopax.org/release/biopax-level3.owl#EvidenceCodeVocabulary> & <http://www.biopax.org/release/biopax-level3.owl#ControlledVocabulary> {
}

<http://www.biopax.org/release/biopax-level3.owl#PublicationXref> & <http://www.biopax.org/release/biopax-level3.owl#Xref> {
  <http://www.biopax.org/release/biopax-level3.owl#year> xsd:integer?,
  <http://www.biopax.org/release/biopax-level3.owl#url> xsd:string?,
  <http://www.biopax.org/release/biopax-level3.owl#author> xsd:string+,
  <http://www.biopax.org/release/biopax-level3.owl#source> xsd:string?,
  <http://www.biopax.org/release/biopax-level3.owl#title> xsd:string+
}

<http://www.biopax.org/release/biopax-level3.owl#Protein> & <http://www.biopax.org/release/biopax-level3.owl#PhysicalEntity> {
}

<http://www.biopax.org/release/biopax-level3.owl#RnaReference> & <http://www.biopax.org/release/biopax-level3.owl#EntityReference> {
}

<http://www.biopax.org/release/biopax-level3.owl#Catalysis> & <http://www.biopax.org/release/biopax-level3.owl#Control> {
}

<http://www.biopax.org/release/biopax-level3.owl#ProteinReference> & <http://www.biopax.org/release/biopax-level3.owl#EntityReference> {
}

<http://www.biopax.org/release/biopax-level3.owl#Modulation> & <http://www.biopax.org/release/biopax-level3.owl#Control> {
}

<http://www.biopax.org/release/biopax-level3.owl#DnaReference> & <http://www.biopax.org/release/biopax-level3.owl#EntityReference> {
}

<http://www.biopax.org/release/biopax-level3.owl#CellularLocationVocabulary> & <http://www.biopax.org/release/biopax-level3.owl#ControlledVocabulary> {
}

<http://www.biopax.org/release/biopax-level3.owl#Degradation> & <http://www.biopax.org/release/biopax-level3.owl#Conversion> {
}

<http://www.biopax.org/release/biopax-level3.owl#SequenceInterval> & <http://www.biopax.org/release/biopax-level3.owl#SequenceLocation> {
  <http://www.biopax.org/release/biopax-level3.owl#sequenceIntervalBegin> @<http://www.biopax.org/release/biopax-level3.owl#SequenceSite>?,
  <http://www.biopax.org/release/biopax-level3.owl#sequenceIntervalEnd> @<http://www.biopax.org/release/biopax-level3.owl#SequenceSite>?
}

<http://www.biopax.org/release/biopax-level3.owl#Complex> & <http://www.biopax.org/release/biopax-level3.owl#PhysicalEntity> {
  <http://www.biopax.org/release/biopax-level3.owl#component> @<http://www.biopax.org/release/biopax-level3.owl#PhysicalEntity>*,
  <http://www.biopax.org/release/biopax-level3.owl#componentStoichiometry> @<http://www.biopax.org/release/biopax-level3.owl#Stoichiometry>*
}

<http://www.biopax.org/release/biopax-level3.owl#TemplateReaction> & <http://www.biopax.org/release/biopax-level3.owl#Interaction> {
  <http://www.biopax.org/release/biopax-level3.owl#product> @<http://www.biopax.org/release/biopax-level3.owl#PhysicalEntity>?,
  <http://www.biopax.org/release/biopax-level3.owl#participant> @<http://www.biopax.org/release/biopax-level3.owl#PhysicalEntity>?
}
