# Supplementary material for: RDF2Graph a tool to recover, understand and validate the ontology of an RDF resource
Source: J Biomed Semantics. 2015 Oct 23;6:39. doi: 10.1186/s13326-015-0038-9 (PMC4619317; doi:10.1186/s13326-015-0038-9)
Supplement: Additional file 1 — Output files. Each output format of the following RDF resources: i) the CHEBI database, ii) Reactome (Biopax level 3) database, iii) UniProt database, iv) SAPP. (1,572 kb) [file 13326_2015_38_MOESM1_ESM.gz › rdf/uniprot.ttl]

@prefix rs:    <http://open-services.net/ns/core#> .
@prefix rdf:   <http://www.w3.org/1999/02/22-rdf-syntax-ns#> .
@prefix owl:   <http://www.w3.org/2002/07/owl#> .
@prefix rdfs:  <http://www.w3.org/2000/01/rdf-schema#> .
@prefix RDF2Graph: <http://ssb.wur.nl/RDF2Graph/> .

<http://purl.uniprot.org/core/Plasmid#label_n>
        a                      RDF2Graph:ClassProperty ;
        RDF2Graph:linkTo       <http://purl.uniprot.org/core/Plasmid#label_n/n13> ;
        RDF2Graph:rdfProperty  rdfs:label .

<http://www.w3.org/2002/07/owl/Ontology/license_n/n1>
        a                              RDF2Graph:TypeLink ;
        RDF2Graph:count                1 ;
        RDF2Graph:forwardMultiplicity  rs:Zero-or-one ;
        RDF2Graph:reverseMultiplicity  RDF2Graph:x_1 ;
        RDF2Graph:type                 RDF2Graph:externalref .

<http://www.w3.org/2002/07/owl/Class/replacedBy_n>
        a                      RDF2Graph:ClassProperty ;
        RDF2Graph:linkTo       <http://www.w3.org/2002/07/owl/Class/replacedBy_n/n1> ;
        RDF2Graph:rdfProperty  <http://purl.uniprot.org/core/replacedBy> .

RDF2Graph:Class  a  owl:Class .

<http://purl.uniprot.org/core/Reference_Proteome/strain_n/n10>
        a                              RDF2Graph:TypeLink ;
        RDF2Graph:count                604 ;
        RDF2Graph:forwardMultiplicity  rs:Exactly-one ;
        RDF2Graph:reverseMultiplicity  rs:Zero-or-one ;
        RDF2Graph:type                 rdf:Statement .

<http://purl.uniprot.org/core/Protein/interaction_n>
        a                      RDF2Graph:ClassProperty ;
        RDF2Graph:linkTo       <http://purl.uniprot.org/core/Protein/interaction_n/n1> ;
        RDF2Graph:rdfProperty  <http://purl.uniprot.org/core/interaction> .

<http://purl.uniprot.org/core/RNA_Editing_Annotation#location_n>
        a                      RDF2Graph:ClassProperty ;
        RDF2Graph:linkTo       <http://purl.uniprot.org/core/RNA_Editing_Annotation#location_n/n1> ;
        RDF2Graph:rdfProperty  <http://biohackathon.org/resource/faldo#location> .

<http://purl.org/dc/terms/modified>
        a                rdf:Property ;
        RDF2Graph:count  5718 .

<http://purl.uniprot.org/core/version_error>
        a                RDF2Graph:SourceNoTypeError ;
        RDF2Graph:count  506210 .

<http://purl.uniprot.org/core/Modified_Sequence>
        a                RDF2Graph:Class ;
        rdfs:subClassOf  <http://purl.uniprot.org/core/Known_Sequence> ;
        RDF2Graph:count  38126 .

<http://purl.uniprot.org/core/modification>
        a                rdf:Property ;
        RDF2Graph:count  58009 .

<http://purl.org/ontology/bibo/Journal/title_n/n1>
        a                              RDF2Graph:TypeLink ;
        RDF2Graph:count                4214 ;
        RDF2Graph:forwardMultiplicity  rs:Exactly-one ;
        RDF2Graph:reverseMultiplicity  RDF2Graph:x_1 ;
        RDF2Graph:type                 <http://www.w3.org/2001/XMLSchema#string> .

<http://purl.uniprot.org/core/Database/urlTemplate_n/n1>
        a                              RDF2Graph:TypeLink ;
        RDF2Graph:count                148 ;
        RDF2Graph:forwardMultiplicity  rs:Exactly-one ;
        RDF2Graph:reverseMultiplicity  RDF2Graph:x_n ;
        RDF2Graph:type                 <http://www.w3.org/2001/XMLSchema#string> .

<http://purl.uniprot.org/core/Submission_Citation>
        a                   RDF2Graph:Class ;
        rdfs:subClassOf     <http://purl.uniprot.org/core/Published_Citation> ;
        RDF2Graph:count     255819 ;
        RDF2Graph:property  <http://purl.uniprot.org/core/Submission_Citation/submittedTo_n> .

<http://xmlns.com/foaf/0.1/Image>
        a                   RDF2Graph:Class ;
        RDF2Graph:count     47026 ;
        RDF2Graph:property  <http://xmlns.com/foaf/0.1/Image/height_n> , <http://xmlns.com/foaf/0.1/Image/width_n> .

<http://purl.uniprot.org/core/source>
        a                rdf:Property ;
        RDF2Graph:count  235339524 ;
        RDF2Graph:error  <http://purl.uniprot.org/core/source_error> .

<http://purl.uniprot.org/core/Plasmid>
        a                   RDF2Graph:Class ;
        RDF2Graph:count     8816 ;
        RDF2Graph:property  <http://purl.uniprot.org/core/Plasmid#label_n> .

<http://purl.uniprot.org/core/Lipidation_Annotation>
        a                RDF2Graph:Class ;
        rdfs:subClassOf  <http://purl.uniprot.org/core/Modification_Annotation> ;
        RDF2Graph:count  1894 .

<http://purl.uniprot.org/core/Tissue#seeAlso_n/n18>
        a                              RDF2Graph:TypeLink ;
        RDF2Graph:count                0 ;
        RDF2Graph:error                <http://purl.uniprot.org/core/Tissue#seeAlso_n/n18_error_n> ;
        RDF2Graph:forwardMultiplicity  RDF2Graph:none ;
        RDF2Graph:reverseMultiplicity  RDF2Graph:none ;
        RDF2Graph:type                 RDF2Graph:invalid .

<http://purl.uniprot.org/core/Proteome/organism_n/n7>
        a                              RDF2Graph:TypeLink ;
        RDF2Graph:count                5 ;
        RDF2Graph:forwardMultiplicity  rs:Zero-or-one ;
        RDF2Graph:reverseMultiplicity  RDF2Graph:x_1 ;
        RDF2Graph:type                 RDF2Graph:externalref .

<http://purl.uniprot.org/core/strain>
        a                rdf:Property ;
        RDF2Graph:count  16735 .

<http://purl.uniprot.org/core/Taxon/referenceProteome_n/n1>
        a                              RDF2Graph:TypeLink ;
        RDF2Graph:count                603 ;
        RDF2Graph:forwardMultiplicity  rs:Zero-or-one ;
        RDF2Graph:reverseMultiplicity  RDF2Graph:none ;
        RDF2Graph:type                 <http://www.w3.org/2001/XMLSchema#boolean> .

<http://purl.uniprot.org/core/Representative_Proteome#seeAlso_n/n11>
        a                              RDF2Graph:TypeLink ;
        RDF2Graph:count                1891 ;
        RDF2Graph:forwardMultiplicity  rs:Zero-or-one ;
        RDF2Graph:reverseMultiplicity  RDF2Graph:x_1 ;
        RDF2Graph:type                 RDF2Graph:externalref .

<http://purl.uniprot.org/core/Citation_Statement/attribution_n/n2_error_n>
        a       RDF2Graph:DestNoTypeError .

<http://purl.uniprot.org/core/Family_Membership_Statement/domains_n/n1>
        a                              RDF2Graph:TypeLink ;
        RDF2Graph:count                100000 ;
        RDF2Graph:forwardMultiplicity  rs:Exactly-one ;
        RDF2Graph:reverseMultiplicity  RDF2Graph:none ;
        RDF2Graph:type                 <http://www.w3.org/2001/XMLSchema#integer> .

<http://biohackathon.org/resource/faldo/InRangePosition#end_n>
        a                      RDF2Graph:ClassProperty ;
        RDF2Graph:linkTo       <http://biohackathon.org/resource/faldo/InRangePosition#end_n/n2> ;
        RDF2Graph:rdfProperty  <http://biohackathon.org/resource/faldo#end> .

<http://purl.uniprot.org/core/Nucleotide_Resource/citation_n>
        a                      RDF2Graph:ClassProperty ;
        RDF2Graph:linkTo       <http://purl.uniprot.org/core/Nucleotide_Resource/citation_n/n6> ;
        RDF2Graph:rdfProperty  <http://purl.uniprot.org/core/citation> .

<http://purl.uniprot.org/core/Structure_Mapping_Statement/chain_n>
        a                      RDF2Graph:ClassProperty ;
        RDF2Graph:linkTo       <http://purl.uniprot.org/core/Structure_Mapping_Statement/chain_n/n1> ;
        RDF2Graph:rdfProperty  <http://purl.uniprot.org/core/chain> .

<http://purl.uniprot.org/core/Disease#altLabel_n/n4>
        a                              RDF2Graph:TypeLink ;
        RDF2Graph:count                7651 ;
        RDF2Graph:forwardMultiplicity  rs:Zero-or-many ;
        RDF2Graph:reverseMultiplicity  RDF2Graph:x_n ;
        RDF2Graph:type                 <http://www.w3.org/2001/XMLSchema#string> .

<http://purl.uniprot.org/core/Taxon/synonym_n>
        a                      RDF2Graph:ClassProperty ;
        RDF2Graph:linkTo       <http://purl.uniprot.org/core/Taxon/synonym_n/n1> ;
        RDF2Graph:rdfProperty  <http://purl.uniprot.org/core/synonym> .

<http://purl.org/ontology/bibo/eissn>
        a                rdf:Property ;
        RDF2Graph:count  2249 .

<http://purl.uniprot.org/core/Gene#prefLabel_n/n2>
        a                              RDF2Graph:TypeLink ;
        RDF2Graph:count                100000 ;
        RDF2Graph:forwardMultiplicity  rs:Zero-or-one ;
        RDF2Graph:reverseMultiplicity  RDF2Graph:x_n ;
        RDF2Graph:type                 <http://www.w3.org/2001/XMLSchema#string> .

<http://purl.uniprot.org/core/Representative_Proteome/strain_n/n8>
        a                              RDF2Graph:TypeLink ;
        RDF2Graph:count                1915 ;
        RDF2Graph:forwardMultiplicity  rs:Exactly-one ;
        RDF2Graph:reverseMultiplicity  rs:Zero-or-one ;
        RDF2Graph:type                 <http://purl.uniprot.org/core/Strain> .

<http://purl.uniprot.org/core/PTM_Annotation>
        a                RDF2Graph:Class ;
        rdfs:subClassOf  <http://purl.uniprot.org/core/Annotation> ;
        RDF2Graph:count  12191 .

<http://purl.uniprot.org/core/Erroneous_Translation_Annotation>
        a                RDF2Graph:Class ;
        rdfs:subClassOf  <http://purl.uniprot.org/core/Sequence_Caution_Annotation> ;
        RDF2Graph:count  365 .

<http://purl.uniprot.org/core/Enzyme#broaderTransitive_n/n1>
        a                              RDF2Graph:TypeLink ;
        RDF2Graph:count                6679 ;
        RDF2Graph:forwardMultiplicity  rs:Zero-or-one ;
        RDF2Graph:reverseMultiplicity  rs:Zero-or-many ;
        RDF2Graph:type                 <http://purl.uniprot.org/core/Enzyme> .

<http://purl.org/ontology/bibo/Journal/title_n>
        a                      RDF2Graph:ClassProperty ;
        RDF2Graph:linkTo       <http://purl.org/ontology/bibo/Journal/title_n/n1> ;
        RDF2Graph:rdfProperty  <http://purl.org/ontology/bibo/title> .

<http://purl.uniprot.org/core/replaces>
        a                rdf:Property ;
        RDF2Graph:count  356805 .

<http://purl.uniprot.org/core/Status#label_n/n9>
        a                              RDF2Graph:TypeLink ;
        RDF2Graph:count                4 ;
        RDF2Graph:forwardMultiplicity  rs:Exactly-one ;
        RDF2Graph:reverseMultiplicity  RDF2Graph:x_1 ;
        RDF2Graph:type                 <http://www.w3.org/2001/XMLSchema#string> .

<http://purl.uniprot.org/core/Proteome#narrower_n/n2>
        a                              RDF2Graph:TypeLink ;
        RDF2Graph:count                11011 ;
        RDF2Graph:forwardMultiplicity  rs:One-or-many ;
        RDF2Graph:reverseMultiplicity  rs:Exactly-one ;
        RDF2Graph:type                 <http://purl.uniprot.org/core/Proteome_Component> .

<http://purl.uniprot.org/core/Transcript_Resource/translatedTo_n/n2>
        a                              RDF2Graph:TypeLink ;
        RDF2Graph:count                100000 ;
        RDF2Graph:forwardMultiplicity  rs:Zero-or-one ;
        RDF2Graph:reverseMultiplicity  RDF2Graph:x_n ;
        RDF2Graph:type                 RDF2Graph:externalref .

<http://purl.uniprot.org/core/Taxon/rank_n/n2>
        a                              RDF2Graph:TypeLink ;
        RDF2Graph:count                100000 ;
        RDF2Graph:forwardMultiplicity  rs:Zero-or-one ;
        RDF2Graph:reverseMultiplicity  rs:Zero-or-many ;
        RDF2Graph:type                 owl:Thing .

<http://purl.uniprot.org/core/Alternative_Splicing_Annotation>
        a                RDF2Graph:Class ;
        rdfs:subClassOf  <http://purl.uniprot.org/core/Alternative_Products_Annotation> ;
        RDF2Graph:count  278 .

<http://purl.uniprot.org/core/basedOn>
        a                rdf:Property ;
        RDF2Graph:count  38126 .

<http://purl.uniprot.org/core/Annotation#comment_n/n5>
        a                              RDF2Graph:TypeLink ;
        RDF2Graph:count                1137023 ;
        RDF2Graph:forwardMultiplicity  rs:Zero-or-many ;
        RDF2Graph:reverseMultiplicity  RDF2Graph:x_n ;
        RDF2Graph:type                 <http://www.w3.org/2001/XMLSchema#string> .

<http://purl.org/ontology/bibo/Journal/publisher_n>
        a                      RDF2Graph:ClassProperty ;
        RDF2Graph:linkTo       <http://purl.org/ontology/bibo/Journal/publisher_n/n1> ;
        RDF2Graph:rdfProperty  <http://purl.org/dc/terms/publisher> .

<http://biohackathon.org/resource/faldo/Region#end_n>
        a                      RDF2Graph:ClassProperty ;
        RDF2Graph:linkTo       <http://biohackathon.org/resource/faldo/Region#end_n/n1> ;
        RDF2Graph:rdfProperty  <http://biohackathon.org/resource/faldo#end> .

<http://purl.uniprot.org/core/Book_Citation/editor_n>
        a                      RDF2Graph:ClassProperty ;
        RDF2Graph:linkTo       <http://purl.uniprot.org/core/Book_Citation/editor_n/n1> ;
        RDF2Graph:rdfProperty  <http://purl.uniprot.org/core/editor> .

<http://purl.uniprot.org/core/Subcellular_Location_Annotation/locatedIn_n/n1>
        a                              RDF2Graph:TypeLink ;
        RDF2Graph:count                0 ;
        RDF2Graph:error                <http://purl.uniprot.org/core/Subcellular_Location_Annotation/locatedIn_n/n1_error_n> ;
        RDF2Graph:forwardMultiplicity  RDF2Graph:none ;
        RDF2Graph:reverseMultiplicity  RDF2Graph:none ;
        RDF2Graph:type                 RDF2Graph:invalid .

<http://purl.uniprot.org/core/Citation/group_n>
        a                      RDF2Graph:ClassProperty ;
        RDF2Graph:linkTo       <http://purl.uniprot.org/core/Citation/group_n/n1> ;
        RDF2Graph:rdfProperty  <http://purl.uniprot.org/core/group> .

<http://purl.uniprot.org/core/participant>
        a                rdf:Property ;
        RDF2Graph:count  73499 .

<http://purl.uniprot.org/core/Database>
        a                   RDF2Graph:Class ;
        rdfs:subClassOf     owl:Class ;
        RDF2Graph:count     148 ;
        RDF2Graph:property  <http://purl.uniprot.org/core/Database/urlTemplate_n> , <http://purl.uniprot.org/core/Database/linkIsExplicit_n> , <http://purl.uniprot.org/core/Database/category_n> , <http://purl.uniprot.org/core/Database/abbreviation_n> , <http://purl.uniprot.org/core/Database/citation_n> , <http://purl.uniprot.org/core/Database/identifier_n> .

<http://purl.org/ontology/bibo/Journal/issn_n/n1>
        a                              RDF2Graph:TypeLink ;
        RDF2Graph:count                4050 ;
        RDF2Graph:forwardMultiplicity  rs:Zero-or-one ;
        RDF2Graph:reverseMultiplicity  RDF2Graph:x_1 ;
        RDF2Graph:type                 <http://www.w3.org/2001/XMLSchema#string> .

<http://purl.uniprot.org/core/Protein/enzyme_n/n1>
        a                              RDF2Graph:TypeLink ;
        RDF2Graph:count                49 ;
        RDF2Graph:forwardMultiplicity  rs:Zero-or-one ;
        RDF2Graph:reverseMultiplicity  RDF2Graph:x_n ;
        RDF2Graph:type                 RDF2Graph:externalref .

<http://purl.uniprot.org/core/Protein/component_n/n1>
        a                              RDF2Graph:TypeLink ;
        RDF2Graph:count                20844 ;
        RDF2Graph:forwardMultiplicity  rs:Zero-or-many ;
        RDF2Graph:reverseMultiplicity  rs:Zero-or-many ;
        RDF2Graph:type                 <http://purl.uniprot.org/core/Part> .

<http://purl.uniprot.org/core/Compositional_Bias_Annotation>
        a                RDF2Graph:Class ;
        rdfs:subClassOf  <http://purl.uniprot.org/core/Region_Annotation> ;
        RDF2Graph:count  45398 .

<http://purl.uniprot.org/core/Known_Sequence/seedFor_n/n2>
        a                              RDF2Graph:TypeLink ;
        RDF2Graph:count                138286 ;
        RDF2Graph:forwardMultiplicity  rs:Zero-or-many ;
        RDF2Graph:reverseMultiplicity  rs:Zero-or-one ;
        RDF2Graph:type                 <http://purl.uniprot.org/core/Cluster> .

<http://purl.uniprot.org/core/Citation_Statement/context_n/n2>
        a                              RDF2Graph:TypeLink ;
        RDF2Graph:count                100000 ;
        RDF2Graph:forwardMultiplicity  rs:Zero-or-many ;
        RDF2Graph:reverseMultiplicity  rs:Zero-or-many ;
        RDF2Graph:type                 <http://purl.uniprot.org/core/Plasmid> .

<http://purl.uniprot.org/core/Journal_Citation#comment_n/n7>
        a                              RDF2Graph:TypeLink ;
        RDF2Graph:count                100004 ;
        RDF2Graph:forwardMultiplicity  rs:Zero-or-one ;
        RDF2Graph:reverseMultiplicity  RDF2Graph:x_n ;
        RDF2Graph:type                 <http://www.w3.org/2001/XMLSchema#string> .

<http://purl.uniprot.org/core/Structure_Resource/method_n/n2>
        a                              RDF2Graph:TypeLink ;
        RDF2Graph:count                97822 ;
        RDF2Graph:forwardMultiplicity  rs:Zero-or-many ;
        RDF2Graph:reverseMultiplicity  rs:Zero-or-many ;
        RDF2Graph:type                 owl:Thing .

<http://purl.uniprot.org/core/Gene#altLabel_n>
        a                      RDF2Graph:ClassProperty ;
        RDF2Graph:linkTo       <http://purl.uniprot.org/core/Gene#altLabel_n/n2> ;
        RDF2Graph:rdfProperty  <http://www.w3.org/2004/02/skos/core#altLabel> .

<http://purl.uniprot.org/core/Protein/attribution_n/n1>
        a                              RDF2Graph:TypeLink ;
        RDF2Graph:count                0 ;
        RDF2Graph:error                <http://purl.uniprot.org/core/Protein/attribution_n/n1_error_n> ;
        RDF2Graph:forwardMultiplicity  RDF2Graph:none ;
        RDF2Graph:reverseMultiplicity  RDF2Graph:none ;
        RDF2Graph:type                 RDF2Graph:invalid .

<http://purl.uniprot.org/core/measuredActivity>
        a                rdf:Property ;
        RDF2Graph:count  3948 .

<http://purl.uniprot.org/core/Part/recommendedName_n>
        a                      RDF2Graph:ClassProperty ;
        RDF2Graph:linkTo       <http://purl.uniprot.org/core/Part/recommendedName_n/n2> ;
        RDF2Graph:rdfProperty  <http://purl.uniprot.org/core/recommendedName> .

<http://xmlns.com/foaf/0.1/Image/height_n>
        a                      RDF2Graph:ClassProperty ;
        RDF2Graph:linkTo       <http://xmlns.com/foaf/0.1/Image/height_n/n1> ;
        RDF2Graph:rdfProperty  <http://purl.uniprot.org/core/height> .

RDF2Graph:DataType  a  owl:Class .

<http://purl.uniprot.org/core/Disease#seeAlso_n/n15>
        a                              RDF2Graph:TypeLink ;
        RDF2Graph:count                2516 ;
        RDF2Graph:forwardMultiplicity  rs:Zero-or-many ;
        RDF2Graph:reverseMultiplicity  rs:Zero-or-many ;
        RDF2Graph:type                 <http://purl.uniprot.org/core/Concept> .

<http://purl.uniprot.org/core/Structured_Name/allergenName_n/n1>
        a                              RDF2Graph:TypeLink ;
        RDF2Graph:count                465 ;
        RDF2Graph:forwardMultiplicity  rs:Zero-or-one ;
        RDF2Graph:reverseMultiplicity  RDF2Graph:x_1 ;
        RDF2Graph:type                 <http://www.w3.org/2001/XMLSchema#string> .

<http://www.w3.org/2002/07/owl/Class/replacedBy_n/n1>
        a                              RDF2Graph:TypeLink ;
        RDF2Graph:count                34071 ;
        RDF2Graph:forwardMultiplicity  rs:Zero-or-many ;
        RDF2Graph:reverseMultiplicity  rs:Zero-or-many ;
        RDF2Graph:type                 owl:Class .

<http://purl.uniprot.org/core/Status#label_n>
        a                      RDF2Graph:ClassProperty ;
        RDF2Graph:linkTo       <http://purl.uniprot.org/core/Status#label_n/n9> ;
        RDF2Graph:rdfProperty  rdfs:label .

<http://purl.uniprot.org/core/submittedName>
        a                rdf:Property ;
        RDF2Graph:count  69799605 .

<http://purl.uniprot.org/core/Binding_Site_Annotation>
        a                RDF2Graph:Class ;
        rdfs:subClassOf  <http://purl.uniprot.org/core/Site_Annotation> ;
        RDF2Graph:count  48799 .

owl:Class  a                RDF2Graph:Class ;
        RDF2Graph:count     232 ;
        RDF2Graph:property  <http://www.w3.org/2002/07/owl/Class#altLabel_n> , <http://www.w3.org/2002/07/owl/Class#narrowerTransitive_n> , <http://www.w3.org/2002/07/owl/Class#narrower_n> , <http://www.w3.org/2002/07/owl/Class/replaces_n> , <http://www.w3.org/2002/07/owl/Class/obsolete_n> , <http://www.w3.org/2002/07/owl/Class/replacedBy_n> , <http://www.w3.org/2002/07/owl/Class#prefLabel_n> ;
        RDF2Graph:subClassOfInstanceCount
                1448747 .

<http://purl.uniprot.org/core/proteome>
        a                rdf:Property ;
        RDF2Graph:count  18189069 .

<http://purl.uniprot.org/core/Proteome/modified_n>
        a                      RDF2Graph:ClassProperty ;
        RDF2Graph:linkTo       <http://purl.uniprot.org/core/Proteome/modified_n/n1> ;
        RDF2Graph:rdfProperty  <http://purl.org/dc/terms/modified> .

<http://purl.uniprot.org/core/Protein/seedFor_n/n1>
        a                              RDF2Graph:TypeLink ;
        RDF2Graph:count                100000 ;
        RDF2Graph:forwardMultiplicity  rs:Zero-or-many ;
        RDF2Graph:reverseMultiplicity  rs:Zero-or-one ;
        RDF2Graph:type                 <http://purl.uniprot.org/core/Cluster> .

<http://purl.uniprot.org/core/Protein/representativeFor_n>
        a                      RDF2Graph:ClassProperty ;
        RDF2Graph:linkTo       <http://purl.uniprot.org/core/Protein/representativeFor_n/n1> ;
        RDF2Graph:rdfProperty  <http://purl.uniprot.org/core/representativeFor> .

<http://purl.uniprot.org/core/Structured_Name/ecName_n>
        a                      RDF2Graph:ClassProperty ;
        RDF2Graph:linkTo       <http://purl.uniprot.org/core/Structured_Name/ecName_n/n1> ;
        RDF2Graph:rdfProperty  <http://purl.uniprot.org/core/ecName> .

<http://purl.uniprot.org/core/Proteome_Component/proteinsInProteome_n>
        a                      RDF2Graph:ClassProperty ;
        RDF2Graph:linkTo       <http://purl.uniprot.org/core/Proteome_Component/proteinsInProteome_n/n1> ;
        RDF2Graph:rdfProperty  <http://purl.uniprot.org/core/proteinsInProteome> .

<http://purl.org/ontology/bibo/Journal/eissn_n>
        a                      RDF2Graph:ClassProperty ;
        RDF2Graph:linkTo       <http://purl.org/ontology/bibo/Journal/eissn_n/n1> ;
        RDF2Graph:rdfProperty  <http://purl.org/ontology/bibo/eissn> .

<http://purl.uniprot.org/core/fullName>
        a                rdf:Property ;
        RDF2Graph:count  2932271 .

<http://purl.uniprot.org/core/Cluster#label_n>
        a                      RDF2Graph:ClassProperty ;
        RDF2Graph:linkTo       <http://purl.uniprot.org/core/Cluster#label_n/n3> ;
        RDF2Graph:rdfProperty  rdfs:label .

<http://purl.uniprot.org/core/Mass_Spectrometry_Annotation/measuredError_n>
        a                      RDF2Graph:ClassProperty ;
        RDF2Graph:linkTo       <http://purl.uniprot.org/core/Mass_Spectrometry_Annotation/measuredError_n/n1> ;
        RDF2Graph:rdfProperty  <http://purl.uniprot.org/core/measuredError> .

<http://purl.uniprot.org/core/created>
        a                rdf:Property ;
        RDF2Graph:count  572762998 ;
        RDF2Graph:error  <http://purl.uniprot.org/core/created_error> .

<http://purl.uniprot.org/core/Annotation/sequence_n/n3>
        a                              RDF2Graph:TypeLink ;
        RDF2Graph:count                91766 ;
        RDF2Graph:forwardMultiplicity  rs:Zero-or-many ;
        RDF2Graph:reverseMultiplicity  rs:Zero-or-many ;
        RDF2Graph:type                 <http://purl.uniprot.org/core/Sequence> .

<http://purl.uniprot.org/core/Structure_Resource/resolution_n/n1>
        a                              RDF2Graph:TypeLink ;
        RDF2Graph:count                87725 ;
        RDF2Graph:forwardMultiplicity  rs:Zero-or-many ;
        RDF2Graph:reverseMultiplicity  RDF2Graph:none ;
        RDF2Graph:type                 <http://www.w3.org/2001/XMLSchema#float> .

<http://purl.uniprot.org/core/Structured_Name/fullName_n>
        a                      RDF2Graph:ClassProperty ;
        RDF2Graph:linkTo       <http://purl.uniprot.org/core/Structured_Name/fullName_n/n1> ;
        RDF2Graph:rdfProperty  <http://purl.uniprot.org/core/fullName> .

<http://purl.uniprot.org/core/orientation_error>
        a                RDF2Graph:SourceNoTypeError ;
        RDF2Graph:count  233768 .

<http://purl.uniprot.org/core/Tissue#altLabel_n>
        a                      RDF2Graph:ClassProperty ;
        RDF2Graph:linkTo       <http://purl.uniprot.org/core/Tissue#altLabel_n/n5> ;
        RDF2Graph:rdfProperty  <http://www.w3.org/2004/02/skos/core#altLabel> .

<http://purl.uniprot.org/core/manual_error>
        a                RDF2Graph:SourceNoTypeError ;
        RDF2Graph:count  1000000 .

<http://purl.uniprot.org/core/Experimental_Information_Annotation>
        a                RDF2Graph:Class ;
        rdfs:subClassOf  <http://purl.uniprot.org/core/Sequence_Annotation> ;
        RDF2Graph:subClassOfInstanceCount
                209972 .

<http://purl.uniprot.org/core/Nucleotide_Binding_Annotation>
        a                RDF2Graph:Class ;
        rdfs:subClassOf  <http://purl.uniprot.org/core/Region_Annotation> ;
        RDF2Graph:count  4754 .

<http://purl.uniprot.org/core/Protein/conflictingSequence_n/n1>
        a                              RDF2Graph:TypeLink ;
        RDF2Graph:count                100000 ;
        RDF2Graph:forwardMultiplicity  rs:Zero-or-many ;
        RDF2Graph:reverseMultiplicity  rs:Zero-or-many ;
        RDF2Graph:type                 <http://purl.uniprot.org/core/External_Sequence> .

<http://purl.uniprot.org/core/Reference_Proteome#seeAlso_n/n13>
        a                              RDF2Graph:TypeLink ;
        RDF2Graph:count                214 ;
        RDF2Graph:forwardMultiplicity  rs:Zero-or-one ;
        RDF2Graph:reverseMultiplicity  RDF2Graph:x_1 ;
        RDF2Graph:type                 RDF2Graph:externalref .

<http://www.w3.org/2002/07/owl/Class#narrowerTransitive_n>
        a                      RDF2Graph:ClassProperty ;
        RDF2Graph:linkTo       <http://www.w3.org/2002/07/owl/Class#narrowerTransitive_n/n1> ;
        RDF2Graph:rdfProperty  <http://www.w3.org/2004/02/skos/core#narrowerTransitive> .

<http://purl.uniprot.org/core/Reference_Proteome/strain_n/n9>
        a                              RDF2Graph:TypeLink ;
        RDF2Graph:count                604 ;
        RDF2Graph:forwardMultiplicity  rs:Exactly-one ;
        RDF2Graph:reverseMultiplicity  rs:Zero-or-one ;
        RDF2Graph:type                 <http://purl.uniprot.org/core/Strain> .

<http://biohackathon.org/resource/faldo#position>
        a                rdf:Property ;
        RDF2Graph:count  72983293 .

<http://purl.uniprot.org/core/Proteome/citation_n/n9>
        a                              RDF2Graph:TypeLink ;
        RDF2Graph:count                5508 ;
        RDF2Graph:forwardMultiplicity  rs:Zero-or-many ;
        RDF2Graph:reverseMultiplicity  rs:Zero-or-many ;
        RDF2Graph:type                 <http://purl.uniprot.org/core/Published_Citation> .

<http://purl.uniprot.org/core/Protein_Existence#comment_n>
        a                      RDF2Graph:ClassProperty ;
        RDF2Graph:linkTo       <http://purl.uniprot.org/core/Protein_Existence#comment_n/n11> ;
        RDF2Graph:rdfProperty  rdfs:comment .

<http://purl.uniprot.org/core/Cross-link_Annotation>
        a                RDF2Graph:Class ;
        rdfs:subClassOf  <http://purl.uniprot.org/core/Modification_Annotation> ;
        RDF2Graph:count  3274 .

<http://purl.uniprot.org/core/Protein/annotation_n/n1>
        a                              RDF2Graph:TypeLink ;
        RDF2Graph:count                4352451 ;
        RDF2Graph:forwardMultiplicity  rs:Zero-or-many ;
        RDF2Graph:reverseMultiplicity  rs:One-or-many ;
        RDF2Graph:type                 <http://purl.uniprot.org/core/Annotation> .

<http://purl.uniprot.org/core/Taxon#seeAlso_n/n2>
        a                              RDF2Graph:TypeLink ;
        RDF2Graph:count                1 ;
        RDF2Graph:forwardMultiplicity  rs:Zero-or-one ;
        RDF2Graph:reverseMultiplicity  rs:Zero-or-one ;
        RDF2Graph:type                 <http://purl.uniprot.org/core/Resource> .

<http://purl.uniprot.org/core/Protein/encodedIn_n/n2>
        a                              RDF2Graph:TypeLink ;
        RDF2Graph:count                100000 ;
        RDF2Graph:forwardMultiplicity  rs:Zero-or-one ;
        RDF2Graph:reverseMultiplicity  rs:Zero-or-many ;
        RDF2Graph:type                 owl:Thing .

<http://purl.uniprot.org/core/Orientation>
        a                RDF2Graph:Class ;
        rdfs:subClassOf  <http://purl.uniprot.org/core/Subcellular_Location> ;
        RDF2Graph:count  10 .

<http://purl.uniprot.org/core/Sequence/memberOf_n/n1>
        a                              RDF2Graph:TypeLink ;
        RDF2Graph:count                100000 ;
        RDF2Graph:forwardMultiplicity  rs:Zero-or-many ;
        RDF2Graph:reverseMultiplicity  rs:Zero-or-many ;
        RDF2Graph:type                 <http://purl.uniprot.org/core/Cluster> .

<http://purl.uniprot.org/core/Transcript_Resource/transcribedFrom_n/n2>
        a                              RDF2Graph:TypeLink ;
        RDF2Graph:count                100000 ;
        RDF2Graph:forwardMultiplicity  rs:Zero-or-one ;
        RDF2Graph:reverseMultiplicity  rs:Zero-or-many ;
        RDF2Graph:type                 <http://purl.uniprot.org/core/Transcript_Resource> .

<http://www.w3.org/2002/07/owl/Class#prefLabel_n>
        a                      RDF2Graph:ClassProperty ;
        RDF2Graph:linkTo       <http://www.w3.org/2002/07/owl/Class#prefLabel_n/n1> ;
        RDF2Graph:rdfProperty  <http://www.w3.org/2004/02/skos/core#prefLabel> .

<http://purl.uniprot.org/core/Nucleotide_Resource/organism_n/n2>
        a                              RDF2Graph:TypeLink ;
        RDF2Graph:count                3115 ;
        RDF2Graph:forwardMultiplicity  rs:Zero-or-one ;
        RDF2Graph:reverseMultiplicity  RDF2Graph:x_n ;
        RDF2Graph:type                 RDF2Graph:externalref .

<http://purl.uniprot.org/core/Pathway>
        a                RDF2Graph:Class ;
        rdfs:subClassOf  owl:Class ;
        RDF2Graph:count  3075 .

<http://purl.uniprot.org/core/Calcium_Binding_Annotation>
        a                RDF2Graph:Class ;
        rdfs:subClassOf  <http://purl.uniprot.org/core/Region_Annotation> ;
        RDF2Graph:count  1368 .

<http://purl.uniprot.org/core/abbreviation>
        a                rdf:Property ;
        RDF2Graph:count  148 .

<http://purl.uniprot.org/core/Transcript_Resource#comment_n/n4>
        a                              RDF2Graph:TypeLink ;
        RDF2Graph:count                19844 ;
        RDF2Graph:forwardMultiplicity  rs:Zero-or-one ;
        RDF2Graph:reverseMultiplicity  RDF2Graph:x_n ;
        RDF2Graph:type                 <http://www.w3.org/2001/XMLSchema#string> .

<http://purl.uniprot.org/core/Strain/scope_n>
        a                      RDF2Graph:ClassProperty ;
        RDF2Graph:linkTo       <http://purl.uniprot.org/core/Strain/scope_n/n3> ;
        RDF2Graph:rdfProperty  <http://purl.uniprot.org/core/scope> .

<http://purl.uniprot.org/core/Cluster/identity_n>
        a                      RDF2Graph:ClassProperty ;
        RDF2Graph:linkTo       <http://purl.uniprot.org/core/Cluster/identity_n/n1> ;
        RDF2Graph:rdfProperty  <http://purl.uniprot.org/core/identity> .

<http://purl.uniprot.org/core/Published_Citation/name_n/n3>
        a                              RDF2Graph:TypeLink ;
        RDF2Graph:count                100746 ;
        RDF2Graph:forwardMultiplicity  rs:Zero-or-many ;
        RDF2Graph:reverseMultiplicity  RDF2Graph:x_n ;
        RDF2Graph:type                 <http://www.w3.org/2001/XMLSchema#string> .

<http://purl.uniprot.org/core/Citation/title_n/n1>
        a                              RDF2Graph:TypeLink ;
        RDF2Graph:count                202171 ;
        RDF2Graph:forwardMultiplicity  rs:Zero-or-many ;
        RDF2Graph:reverseMultiplicity  RDF2Graph:x_n ;
        RDF2Graph:type                 <http://www.w3.org/2001/XMLSchema#string> .

<http://purl.uniprot.org/core/Frameshift_Annotation>
        a                RDF2Graph:Class ;
        rdfs:subClassOf  <http://purl.uniprot.org/core/Sequence_Caution_Annotation> ;
        RDF2Graph:count  7532 .

<http://purl.uniprot.org/core/Citation_Statement/attribution_n/n2>
        a                              RDF2Graph:TypeLink ;
        RDF2Graph:count                0 ;
        RDF2Graph:error                <http://purl.uniprot.org/core/Citation_Statement/attribution_n/n2_error_n> ;
        RDF2Graph:forwardMultiplicity  RDF2Graph:none ;
        RDF2Graph:reverseMultiplicity  RDF2Graph:none ;
        RDF2Graph:type                 RDF2Graph:invalid .

<http://purl.uniprot.org/core/Method#seeAlso_n>
        a                      RDF2Graph:ClassProperty ;
        RDF2Graph:linkTo       <http://purl.uniprot.org/core/Method#seeAlso_n/n9> ;
        RDF2Graph:rdfProperty  rdfs:seeAlso .

<http://purl.uniprot.org/core/Database/abbreviation_n/n1>
        a                              RDF2Graph:TypeLink ;
        RDF2Graph:count                148 ;
        RDF2Graph:forwardMultiplicity  rs:Exactly-one ;
        RDF2Graph:reverseMultiplicity  RDF2Graph:x_1 ;
        RDF2Graph:type                 <http://www.w3.org/2001/XMLSchema#string> .

<http://purl.uniprot.org/core/Protein/encodedBy_n/n1>
        a                              RDF2Graph:TypeLink ;
        RDF2Graph:count                100000 ;
        RDF2Graph:forwardMultiplicity  rs:Zero-or-many ;
        RDF2Graph:reverseMultiplicity  rs:Exactly-one ;
        RDF2Graph:type                 <http://purl.uniprot.org/core/Gene> .

<http://purl.uniprot.org/core/Protein/isolatedFrom_n/n1>
        a                              RDF2Graph:TypeLink ;
        RDF2Graph:count                100000 ;
        RDF2Graph:forwardMultiplicity  rs:Zero-or-many ;
        RDF2Graph:reverseMultiplicity  rs:Zero-or-many ;
        RDF2Graph:type                 <http://purl.uniprot.org/core/Tissue> .

<http://purl.uniprot.org/core/Developmental_Stage_Annotation>
        a                RDF2Graph:Class ;
        rdfs:subClassOf  <http://purl.uniprot.org/core/Annotation> ;
        RDF2Graph:count  8247 .

<http://purl.uniprot.org/core/volume>
        a                rdf:Property ;
        RDF2Graph:count  964615 .

<http://purl.uniprot.org/core/Known_Sequence/fragment_n>
        a                      RDF2Graph:ClassProperty ;
        RDF2Graph:linkTo       <http://purl.uniprot.org/core/Known_Sequence/fragment_n/n1> ;
        RDF2Graph:rdfProperty  <http://purl.uniprot.org/core/fragment> .

<http://purl.uniprot.org/core/Protein/proteome_n>
        a                      RDF2Graph:ClassProperty ;
        RDF2Graph:linkTo       <http://purl.uniprot.org/core/Protein/proteome_n/n2> , <http://purl.uniprot.org/core/Protein/proteome_n/n1> ;
        RDF2Graph:rdfProperty  <http://purl.uniprot.org/core/proteome> .

<http://purl.uniprot.org/core/Disease_Annotation/disease_n>
        a                      RDF2Graph:ClassProperty ;
        RDF2Graph:linkTo       <http://purl.uniprot.org/core/Disease_Annotation/disease_n/n1> ;
        RDF2Graph:rdfProperty  <http://purl.uniprot.org/core/disease> .

<http://purl.uniprot.org/core/Glycosylation_Annotation>
        a                RDF2Graph:Class ;
        rdfs:subClassOf  <http://purl.uniprot.org/core/Modification_Annotation> ;
        RDF2Graph:count  7542 .

<http://purl.uniprot.org/core/Gene/locusName_n>
        a                      RDF2Graph:ClassProperty ;
        RDF2Graph:linkTo       <http://purl.uniprot.org/core/Gene/locusName_n/n1> ;
        RDF2Graph:rdfProperty  <http://purl.uniprot.org/core/locusName> .

<http://purl.uniprot.org/core/Patent_Citation>
        a                   RDF2Graph:Class ;
        rdfs:subClassOf     <http://purl.uniprot.org/core/Published_Citation> ;
        RDF2Graph:count     118 ;
        RDF2Graph:property  <http://purl.uniprot.org/core/Patent_Citation/date_n> .

<http://purl.uniprot.org/core/Protein/oldMnemonic_n/n1>
        a                              RDF2Graph:TypeLink ;
        RDF2Graph:count                100000 ;
        RDF2Graph:forwardMultiplicity  rs:Zero-or-many ;
        RDF2Graph:reverseMultiplicity  RDF2Graph:x_n ;
        RDF2Graph:type                 <http://www.w3.org/2001/XMLSchema#string> .

RDF2Graph:Invalid  a  owl:Class .

<http://purl.org/ontology/bibo/Journal/coden_n>
        a                      RDF2Graph:ClassProperty ;
        RDF2Graph:linkTo       <http://purl.org/ontology/bibo/Journal/coden_n/n1> ;
        RDF2Graph:rdfProperty  <http://purl.org/ontology/bibo/coden> .

<http://purl.uniprot.org/core/Domain_Annotation>
        a                RDF2Graph:Class ;
        rdfs:subClassOf  <http://purl.uniprot.org/core/Annotation> ;
        RDF2Graph:count  5872 .

<http://purl.uniprot.org/core/Journal_Citation/erratum_n/n1>
        a                              RDF2Graph:TypeLink ;
        RDF2Graph:count                1996 ;
        RDF2Graph:forwardMultiplicity  rs:Zero-or-many ;
        RDF2Graph:reverseMultiplicity  rs:Zero-or-many ;
        RDF2Graph:type                 <http://purl.uniprot.org/core/Journal_Citation> .

RDF2Graph:invalid  a  RDF2Graph:Invalid .

<http://purl.uniprot.org/core/Citation/author_n>
        a                      RDF2Graph:ClassProperty ;
        RDF2Graph:linkTo       <http://purl.uniprot.org/core/Citation/author_n/n1> ;
        RDF2Graph:rdfProperty  <http://purl.uniprot.org/core/author> .

<http://purl.uniprot.org/core/Interaction/xeno_n>
        a                      RDF2Graph:ClassProperty ;
        RDF2Graph:linkTo       <http://purl.uniprot.org/core/Interaction/xeno_n/n1> ;
        RDF2Graph:rdfProperty  <http://purl.uniprot.org/core/xeno> .

<http://purl.uniprot.org/core/Disease_Annotation/disease_n/n1>
        a                              RDF2Graph:TypeLink ;
        RDF2Graph:count                4090 ;
        RDF2Graph:forwardMultiplicity  rs:Zero-or-one ;
        RDF2Graph:reverseMultiplicity  rs:Zero-or-many ;
        RDF2Graph:type                 <http://purl.uniprot.org/core/Disease> .

<http://purl.uniprot.org/core/host>
        a                rdf:Property ;
        RDF2Graph:count  6269 .

<http://purl.uniprot.org/core/Part>
        a                   RDF2Graph:Class ;
        rdfs:subClassOf     owl:Thing ;
        RDF2Graph:count     5871 ;
        RDF2Graph:property  <http://purl.uniprot.org/core/Part/alternativeName_n> , <http://purl.uniprot.org/core/Part/enzyme_n> , <http://purl.uniprot.org/core/Part/recommendedName_n> .

<http://purl.uniprot.org/core/encodedIn>
        a                rdf:Property ;
        RDF2Graph:count  1565542 .

<http://purl.uniprot.org/core/Citation/source_n/n3>
        a                              RDF2Graph:TypeLink ;
        RDF2Graph:count                1 ;
        RDF2Graph:forwardMultiplicity  rs:Zero-or-one ;
        RDF2Graph:reverseMultiplicity  RDF2Graph:x_1 ;
        RDF2Graph:type                 RDF2Graph:externalref .

<http://purl.uniprot.org/core/Proteome_Component#comment_n>
        a                      RDF2Graph:ClassProperty ;
        RDF2Graph:linkTo       <http://purl.uniprot.org/core/Proteome_Component#comment_n/n13> ;
        RDF2Graph:rdfProperty  rdfs:comment .

<http://purl.uniprot.org/core/enzyme>
        a                rdf:Property ;
        RDF2Graph:count  12275334 .

<http://purl.uniprot.org/core/modified>
        a                rdf:Property ;
        RDF2Graph:count  745564865 ;
        RDF2Graph:error  <http://purl.uniprot.org/core/modified_error> .

<http://purl.uniprot.org/core/Reference_Proteome/modified_n>
        a                      RDF2Graph:ClassProperty ;
        RDF2Graph:linkTo       <http://purl.uniprot.org/core/Reference_Proteome/modified_n/n3> ;
        RDF2Graph:rdfProperty  <http://purl.org/dc/terms/modified> .

<http://purl.uniprot.org/core/topology>
        a                rdf:Property ;
        RDF2Graph:count  4039381 ;
        RDF2Graph:error  <http://purl.uniprot.org/core/topology_error> .

<http://purl.uniprot.org/core/Rank>
        a                   RDF2Graph:Class ;
        RDF2Graph:count     28 ;
        RDF2Graph:property  <http://purl.uniprot.org/core/Rank#label_n> .

<http://purl.uniprot.org/core/Enzyme/cofactor_n/n1>
        a                              RDF2Graph:TypeLink ;
        RDF2Graph:count                1658 ;
        RDF2Graph:forwardMultiplicity  rs:Zero-or-many ;
        RDF2Graph:reverseMultiplicity  RDF2Graph:x_n ;
        RDF2Graph:type                 <http://www.w3.org/2001/XMLSchema#string> .

<http://purl.uniprot.org/core/Protein/recommendedName_n>
        a                      RDF2Graph:ClassProperty ;
        RDF2Graph:linkTo       <http://purl.uniprot.org/core/Protein/recommendedName_n/n1> ;
        RDF2Graph:rdfProperty  <http://purl.uniprot.org/core/recommendedName> .

<http://purl.uniprot.org/core/height>
        a                rdf:Property ;
        RDF2Graph:count  47026 .

<http://purl.uniprot.org/core/Sequence_Conflict_Annotation>
        a                RDF2Graph:Class ;
        rdfs:subClassOf  <http://purl.uniprot.org/core/Experimental_Information_Annotation> ;
        RDF2Graph:count  147982 .

<http://purl.uniprot.org/core/evidence>
        a                rdf:Property ;
        RDF2Graph:count  342995179 ;
        RDF2Graph:error  <http://purl.uniprot.org/core/evidence_error> .

<http://purl.uniprot.org/core/Biophysicochemical_Annotation>
        a                RDF2Graph:Class ;
        rdfs:subClassOf  <http://purl.uniprot.org/core/Annotation> ;
        RDF2Graph:subClassOfInstanceCount
                6559 .

<http://www.w3.org/1999/02/22-rdf-syntax-ns/Statement/source_n>
        a                      RDF2Graph:ClassProperty ;
        RDF2Graph:linkTo       <http://www.w3.org/1999/02/22-rdf-syntax-ns/Statement/source_n/n2> , <http://www.w3.org/1999/02/22-rdf-syntax-ns/Statement/source_n/n1> ;
        RDF2Graph:rdfProperty  <http://purl.uniprot.org/core/source> .

<http://purl.uniprot.org/core/Sequence_Annotation/conflictingSequence_n/n2>
        a                              RDF2Graph:TypeLink ;
        RDF2Graph:count                157465 ;
        RDF2Graph:forwardMultiplicity  rs:Exactly-one ;
        RDF2Graph:reverseMultiplicity  rs:Zero-or-many ;
        RDF2Graph:type                 <http://purl.uniprot.org/core/External_Sequence> .

<http://purl.uniprot.org/core/Published_Citation/place_n>
        a                      RDF2Graph:ClassProperty ;
        RDF2Graph:linkTo       <http://purl.uniprot.org/core/Published_Citation/place_n/n1> ;
        RDF2Graph:rdfProperty  <http://purl.uniprot.org/core/place> .

<http://www.w3.org/2004/02/skos/core#narrowerTransitive>
        a                rdf:Property ;
        RDF2Graph:count  1187619 .

<http://biohackathon.org/resource/faldo/Region#end_n/n1>
        a                              RDF2Graph:TypeLink ;
        RDF2Graph:count                284748 ;
        RDF2Graph:forwardMultiplicity  rs:Zero-or-one ;
        RDF2Graph:reverseMultiplicity  rs:Zero-or-many ;
        RDF2Graph:type                 <http://biohackathon.org/resource/faldo#Position> .

<http://www.w3.org/2002/07/owl/Class#narrower_n/n1>
        a                              RDF2Graph:TypeLink ;
        RDF2Graph:count                79037 ;
        RDF2Graph:forwardMultiplicity  rs:Zero-or-many ;
        RDF2Graph:reverseMultiplicity  rs:Zero-or-many ;
        RDF2Graph:type                 owl:Class .

<http://xmlns.com/foaf/0.1/depiction>
        a                rdf:Property ;
        RDF2Graph:count  47065 .

<http://purl.uniprot.org/core/Representative_Proteome/modified_n>
        a                      RDF2Graph:ClassProperty ;
        RDF2Graph:linkTo       <http://purl.uniprot.org/core/Representative_Proteome/modified_n/n2> ;
        RDF2Graph:rdfProperty  <http://purl.org/dc/terms/modified> .

<http://purl.uniprot.org/core/Cluster>
        a                   RDF2Graph:Class ;
        rdfs:subClassOf     owl:Thing ;
        RDF2Graph:count     84396796 ;
        RDF2Graph:property  <http://purl.uniprot.org/core/Cluster/member_n> , <http://purl.uniprot.org/core/Cluster/commonTaxon_n> , <http://purl.uniprot.org/core/Cluster/identity_n> , <http://purl.uniprot.org/core/Cluster/modified_n> , <http://purl.uniprot.org/core/Cluster#label_n> .

<http://purl.uniprot.org/core/Kinetics_Annotation/measuredAffinity_n/n1>
        a                              RDF2Graph:TypeLink ;
        RDF2Graph:count                11636 ;
        RDF2Graph:forwardMultiplicity  rs:Zero-or-many ;
        RDF2Graph:reverseMultiplicity  RDF2Graph:x_n ;
        RDF2Graph:type                 <http://www.w3.org/2001/XMLSchema#string> .

<http://purl.uniprot.org/core/Alternative_Initiation_Annotation>
        a                RDF2Graph:Class ;
        rdfs:subClassOf  <http://purl.uniprot.org/core/Alternative_Products_Annotation> ;
        RDF2Graph:count  28 .

<http://purl.uniprot.org/core/Reference_Proteome>
        a                   RDF2Graph:Class ;
        RDF2Graph:count     604 ;
        RDF2Graph:property  <http://purl.uniprot.org/core/Reference_Proteome/modified_n> , <http://purl.uniprot.org/core/Reference_Proteome#narrower_n> , <http://purl.uniprot.org/core/Reference_Proteome#label_n> , <http://purl.uniprot.org/core/Reference_Proteome/strain_n> , <http://purl.uniprot.org/core/Reference_Proteome#comment_n> , <http://purl.uniprot.org/core/Reference_Proteome/citation_n> , <http://purl.uniprot.org/core/Reference_Proteome#seeAlso_n> , <http://purl.uniprot.org/core/Reference_Proteome/organism_n> .

<http://purl.uniprot.org/core/Tissue#seeAlso_n/n18_error_n>
        a       RDF2Graph:DestNoTypeError .

<http://purl.uniprot.org/core/Structured_Name/shortName_n>
        a                      RDF2Graph:ClassProperty ;
        RDF2Graph:linkTo       <http://purl.uniprot.org/core/Structured_Name/shortName_n/n1> ;
        RDF2Graph:rdfProperty  <http://purl.uniprot.org/core/shortName> .

<http://purl.uniprot.org/core/Strain/name_n>
        a                      RDF2Graph:ClassProperty ;
        RDF2Graph:linkTo       <http://purl.uniprot.org/core/Strain/name_n/n4> ;
        RDF2Graph:rdfProperty  <http://purl.uniprot.org/core/name> .

<http://purl.uniprot.org/core/shortCoden>
        a                rdf:Property ;
        RDF2Graph:count  395 .

<http://purl.uniprot.org/core/Mass_Spectrometry_Annotation/measuredValue_n>
        a                      RDF2Graph:ClassProperty ;
        RDF2Graph:linkTo       <http://purl.uniprot.org/core/Mass_Spectrometry_Annotation/measuredValue_n/n1> ;
        RDF2Graph:rdfProperty  <http://purl.uniprot.org/core/measuredValue> .

<http://purl.uniprot.org/core/Proteome/organism_n>
        a                      RDF2Graph:ClassProperty ;
        RDF2Graph:linkTo       <http://purl.uniprot.org/core/Proteome/organism_n/n7> , <http://purl.uniprot.org/core/Proteome/organism_n/n6> ;
        RDF2Graph:rdfProperty  <http://purl.uniprot.org/core/organism> .

<http://purl.uniprot.org/core/locatedOn>
        a                rdf:Property ;
        RDF2Graph:count  89598124 .

<http://purl.uniprot.org/core/organism>
        a                rdf:Property ;
        RDF2Graph:count  605875069 ;
        RDF2Graph:error  <http://purl.uniprot.org/core/organism_error> .

<http://purl.uniprot.org/core/Protein/domain_n>
        a                      RDF2Graph:ClassProperty ;
        RDF2Graph:linkTo       <http://purl.uniprot.org/core/Protein/domain_n/n1> ;
        RDF2Graph:rdfProperty  <http://purl.uniprot.org/core/domain> .

<http://purl.uniprot.org/core/Citation_Statement/scope_n>
        a                      RDF2Graph:ClassProperty ;
        RDF2Graph:linkTo       <http://purl.uniprot.org/core/Citation_Statement/scope_n/n1> ;
        RDF2Graph:rdfProperty  <http://purl.uniprot.org/core/scope> .

<http://purl.uniprot.org/core/Protein/created_n/n1>
        a                              RDF2Graph:TypeLink ;
        RDF2Graph:count                100000 ;
        RDF2Graph:forwardMultiplicity  rs:Zero-or-one ;
        RDF2Graph:reverseMultiplicity  RDF2Graph:none ;
        RDF2Graph:type                 <http://www.w3.org/2001/XMLSchema#date> .

<http://purl.uniprot.org/core/Proteome_Component/proteinsInProteome_n/n1>
        a                              RDF2Graph:TypeLink ;
        RDF2Graph:count                11062 ;
        RDF2Graph:forwardMultiplicity  rs:One-or-many ;
        RDF2Graph:reverseMultiplicity  RDF2Graph:x_n ;
        RDF2Graph:type                 <http://www.w3.org/2001/XMLSchema#string> .

<http://purl.uniprot.org/core/Reference_Proteome/citation_n/n11>
        a                              RDF2Graph:TypeLink ;
        RDF2Graph:count                1066 ;
        RDF2Graph:forwardMultiplicity  rs:Zero-or-many ;
        RDF2Graph:reverseMultiplicity  rs:Zero-or-many ;
        RDF2Graph:type                 <http://purl.uniprot.org/core/Published_Citation> .

<http://purl.uniprot.org/core/Natural_Variation_Annotation>
        a                RDF2Graph:Class ;
        rdfs:subClassOf  <http://purl.uniprot.org/core/Sequence_Annotation> ;
        RDF2Graph:subClassOfInstanceCount
                137127 .

<http://purl.uniprot.org/core/Part/enzyme_n/n3>
        a                              RDF2Graph:TypeLink ;
        RDF2Graph:count                1142 ;
        RDF2Graph:forwardMultiplicity  rs:Zero-or-many ;
        RDF2Graph:reverseMultiplicity  rs:Zero-or-many ;
        RDF2Graph:type                 <http://purl.uniprot.org/core/Enzyme> .

<http://purl.uniprot.org/core/Nucleotide_Resource/created_n>
        a                      RDF2Graph:ClassProperty ;
        RDF2Graph:linkTo       <http://purl.uniprot.org/core/Nucleotide_Resource/created_n/n2> ;
        RDF2Graph:rdfProperty  <http://purl.uniprot.org/core/created> .

<http://biohackathon.org/resource/faldo/InRangePosition#begin_n>
        a                      RDF2Graph:ClassProperty ;
        RDF2Graph:linkTo       <http://biohackathon.org/resource/faldo/InRangePosition#begin_n/n2> ;
        RDF2Graph:rdfProperty  <http://biohackathon.org/resource/faldo#begin> .

<http://purl.uniprot.org/core/Reference_Proteome#comment_n/n14>
        a                              RDF2Graph:TypeLink ;
        RDF2Graph:count                392 ;
        RDF2Graph:forwardMultiplicity  rs:Zero-or-many ;
        RDF2Graph:reverseMultiplicity  RDF2Graph:x_n ;
        RDF2Graph:type                 <http://www.w3.org/2001/XMLSchema#string> .

<http://purl.uniprot.org/core/Strain/source_n>
        a                      RDF2Graph:ClassProperty ;
        RDF2Graph:linkTo       <http://purl.uniprot.org/core/Strain/source_n/n5> , <http://purl.uniprot.org/core/Strain/source_n/n4> ;
        RDF2Graph:rdfProperty  <http://purl.uniprot.org/core/source> .

<http://www.w3.org/2002/07/owl/Ontology#imports_n>
        a                      RDF2Graph:ClassProperty ;
        RDF2Graph:linkTo       <http://www.w3.org/2002/07/owl/Ontology#imports_n/n1> ;
        RDF2Graph:rdfProperty  <http://spinrdf.org/spin#imports> .

<http://biohackathon.org/resource/faldo/OneOfPosition#possiblePosition_n/n1>
        a                              RDF2Graph:TypeLink ;
        RDF2Graph:count                690 ;
        RDF2Graph:forwardMultiplicity  rs:Exactly-one ;
        RDF2Graph:reverseMultiplicity  rs:Zero-or-one ;
        RDF2Graph:type                 <http://biohackathon.org/resource/faldo#Position> .

<http://purl.uniprot.org/core/Thesis_Citation/institution_n/n1>
        a                              RDF2Graph:TypeLink ;
        RDF2Graph:count                1420 ;
        RDF2Graph:forwardMultiplicity  rs:Exactly-one ;
        RDF2Graph:reverseMultiplicity  RDF2Graph:x_n ;
        RDF2Graph:type                 <http://www.w3.org/2001/XMLSchema#string> .

<http://purl.uniprot.org/core/Electronic_Citation/locator_n>
        a                      RDF2Graph:ClassProperty ;
        RDF2Graph:linkTo       <http://purl.uniprot.org/core/Electronic_Citation/locator_n/n1> ;
        RDF2Graph:rdfProperty  <http://purl.uniprot.org/core/locator> .

<http://purl.uniprot.org/core/Strain>
        a                   RDF2Graph:Class ;
        RDF2Graph:count     88523033 ;
        RDF2Graph:property  <http://purl.uniprot.org/core/Strain/source_n> , <http://purl.uniprot.org/core/Strain/scope_n> , <http://purl.uniprot.org/core/Strain/name_n> , <http://purl.uniprot.org/core/Strain/identifier_n> , <http://purl.uniprot.org/core/Strain#label_n> .

<http://biohackathon.org/resource/faldo/ExactPosition#position_n/n1>
        a                              RDF2Graph:TypeLink ;
        RDF2Graph:count                200000 ;
        RDF2Graph:forwardMultiplicity  rs:Zero-or-one ;
        RDF2Graph:reverseMultiplicity  RDF2Graph:none ;
        RDF2Graph:type                 <http://www.w3.org/2001/XMLSchema#integer> .

<http://purl.uniprot.org/core/Subcellular_Location#altLabel_n/n3>
        a                              RDF2Graph:TypeLink ;
        RDF2Graph:count                603 ;
        RDF2Graph:forwardMultiplicity  rs:Zero-or-many ;
        RDF2Graph:reverseMultiplicity  RDF2Graph:x_n ;
        RDF2Graph:type                 <http://www.w3.org/2001/XMLSchema#string> .

<http://www.w3.org/2002/07/owl/Class#narrower_n>
        a                      RDF2Graph:ClassProperty ;
        RDF2Graph:linkTo       <http://www.w3.org/2002/07/owl/Class#narrower_n/n1> ;
        RDF2Graph:rdfProperty  <http://www.w3.org/2004/02/skos/core#narrower> .

<http://purl.uniprot.org/core/Sequence/length_n/n1>
        a                              RDF2Graph:TypeLink ;
        RDF2Graph:count                100000 ;
        RDF2Graph:forwardMultiplicity  rs:Zero-or-one ;
        RDF2Graph:reverseMultiplicity  RDF2Graph:none ;
        RDF2Graph:type                 <http://www.w3.org/2001/XMLSchema#integer> .

<http://www.w3.org/1999/02/22-rdf-syntax-ns/Statement/citation_n>
        a                      RDF2Graph:ClassProperty ;
        RDF2Graph:linkTo       <http://www.w3.org/1999/02/22-rdf-syntax-ns/Statement/citation_n/n5> ;
        RDF2Graph:rdfProperty  <http://purl.uniprot.org/core/citation> .

rdfs:seeAlso  a          rdf:Property ;
        RDF2Graph:count  821363103 ;
        RDF2Graph:error  <http://purl.uniprot.org/core/Tissue#seeAlso_n/n18_error_n> , <http://purl.uniprot.org/core/Disease#seeAlso_n/n16_error_n> , rdfs:seeAlso_error .

<http://purl.uniprot.org/core/Part/recommendedName_n/n2>
        a                              RDF2Graph:TypeLink ;
        RDF2Graph:count                5871 ;
        RDF2Graph:forwardMultiplicity  rs:Exactly-one ;
        RDF2Graph:reverseMultiplicity  rs:Zero-or-many ;
        RDF2Graph:type                 <http://purl.uniprot.org/core/Structured_Name> .

<http://purl.uniprot.org/core/length>
        a                rdf:Property ;
        RDF2Graph:count  49087746 .

<http://purl.uniprot.org/core/Known_Sequence>
        a                   RDF2Graph:Class ;
        rdfs:subClassOf     <http://purl.uniprot.org/core/Sequence> ;
        RDF2Graph:property  <http://purl.uniprot.org/core/Known_Sequence/reviewed_n> , <http://purl.uniprot.org/core/Known_Sequence/modification_n> , <http://purl.uniprot.org/core/Known_Sequence#label_n> , <http://purl.uniprot.org/core/Known_Sequence/modified_n> , <http://purl.uniprot.org/core/Known_Sequence/organism_n> , <http://purl.uniprot.org/core/Known_Sequence/created_n> , <http://purl.uniprot.org/core/Known_Sequence/seedFor_n> , <http://purl.uniprot.org/core/Known_Sequence/replaces_n> , <http://purl.uniprot.org/core/Known_Sequence/mass_n> , <http://purl.uniprot.org/core/Known_Sequence/version_n> , <http://purl.uniprot.org/core/Known_Sequence/fragment_n> , <http://purl.uniprot.org/core/Known_Sequence/basedOn_n> , <http://purl.uniprot.org/core/Known_Sequence/representativeFor_n> , <http://purl.uniprot.org/core/Known_Sequence/crc64Checksum_n> , <http://purl.uniprot.org/core/Known_Sequence/precursor_n> ;
        RDF2Graph:subClassOfInstanceCount
                84661610 .

<http://purl.uniprot.org/core/Published_Citation/date_n/n2>
        a                              RDF2Graph:TypeLink ;
        RDF2Graph:count                102169 ;
        RDF2Graph:forwardMultiplicity  rs:Zero-or-many ;
        RDF2Graph:reverseMultiplicity  RDF2Graph:none ;
        RDF2Graph:type                 <http://www.w3.org/2001/XMLSchema#gYear> .

<http://purl.uniprot.org/core/evidence_error>
        a                RDF2Graph:SourceNoTypeError ;
        RDF2Graph:count  1000000 .

<http://purl.uniprot.org/core/Turn_Annotation>
        a                RDF2Graph:Class ;
        rdfs:subClassOf  <http://purl.uniprot.org/core/Secondary_Structure_Annotation> ;
        RDF2Graph:count  5016 .

<http://purl.uniprot.org/core/obsolete_error>
        a                RDF2Graph:SourceNoTypeError ;
        RDF2Graph:count  967389 .

<http://www.w3.org/2002/07/owl/Class#prefLabel_n/n1>
        a                              RDF2Graph:TypeLink ;
        RDF2Graph:count                48782 ;
        RDF2Graph:forwardMultiplicity  rs:Zero-or-one ;
        RDF2Graph:reverseMultiplicity  RDF2Graph:x_n ;
        RDF2Graph:type                 <http://www.w3.org/2001/XMLSchema#string> .

<http://www.w3.org/2001/XMLSchema#token>
        a       RDF2Graph:DataType .

<http://xmlns.com/foaf/0.1/Image/width_n/n1>
        a                              RDF2Graph:TypeLink ;
        RDF2Graph:count                47026 ;
        RDF2Graph:forwardMultiplicity  rs:Exactly-one ;
        RDF2Graph:reverseMultiplicity  RDF2Graph:none ;
        RDF2Graph:type                 <http://www.w3.org/2001/XMLSchema#integer> .

<http://purl.uniprot.org/core/hits>
        a                rdf:Property ;
        RDF2Graph:count  232004933 .

<http://purl.uniprot.org/core/annotation>
        a                rdf:Property ;
        RDF2Graph:count  199935424 .

<http://purl.uniprot.org/core/Protein_Existence#label_n/n8>
        a                              RDF2Graph:TypeLink ;
        RDF2Graph:count                5 ;
        RDF2Graph:forwardMultiplicity  rs:Exactly-one ;
        RDF2Graph:reverseMultiplicity  RDF2Graph:x_1 ;
        RDF2Graph:type                 <http://www.w3.org/2001/XMLSchema#string> .

<http://purl.uniprot.org/core/Representative_Proteome/modified_n/n2>
        a                              RDF2Graph:TypeLink ;
        RDF2Graph:count                1915 ;
        RDF2Graph:forwardMultiplicity  rs:Exactly-one ;
        RDF2Graph:reverseMultiplicity  RDF2Graph:none ;
        RDF2Graph:type                 <http://www.w3.org/2001/XMLSchema#date> .

<http://purl.uniprot.org/core/Citation_Statement/context_n/n4>
        a                              RDF2Graph:TypeLink ;
        RDF2Graph:count                200000 ;
        RDF2Graph:forwardMultiplicity  rs:Zero-or-many ;
        RDF2Graph:reverseMultiplicity  rs:Exactly-one ;
        RDF2Graph:type                 <http://purl.uniprot.org/core/Strain> .

<http://purl.uniprot.org/core/Journal_Citation/authorsIncomplete_n/n1>
        a                              RDF2Graph:TypeLink ;
        RDF2Graph:count                1789 ;
        RDF2Graph:forwardMultiplicity  rs:Zero-or-one ;
        RDF2Graph:reverseMultiplicity  RDF2Graph:none ;
        RDF2Graph:type                 <http://www.w3.org/2001/XMLSchema#boolean> .

<http://purl.uniprot.org/core/Known_Sequence/modified_n/n4>
        a                              RDF2Graph:TypeLink ;
        RDF2Graph:count                141686 ;
        RDF2Graph:forwardMultiplicity  rs:Zero-or-many ;
        RDF2Graph:reverseMultiplicity  RDF2Graph:none ;
        RDF2Graph:type                 <http://www.w3.org/2001/XMLSchema#date> .

<http://purl.uniprot.org/core/Nucleotide_Mapping_Statement#comment_n>
        a                      RDF2Graph:ClassProperty ;
        RDF2Graph:linkTo       <http://purl.uniprot.org/core/Nucleotide_Mapping_Statement#comment_n/n3> ;
        RDF2Graph:rdfProperty  rdfs:comment .

<http://purl.uniprot.org/core/Protein/version_n/n1>
        a                              RDF2Graph:TypeLink ;
        RDF2Graph:count                100000 ;
        RDF2Graph:forwardMultiplicity  rs:Zero-or-one ;
        RDF2Graph:reverseMultiplicity  RDF2Graph:none ;
        RDF2Graph:type                 <http://www.w3.org/2001/XMLSchema#integer> .

<http://www.w3.org/1999/02/22-rdf-syntax-ns/Statement/status_n/n1>
        a                              RDF2Graph:TypeLink ;
        RDF2Graph:count                100000 ;
        RDF2Graph:forwardMultiplicity  rs:Zero-or-one ;
        RDF2Graph:reverseMultiplicity  rs:Zero-or-many ;
        RDF2Graph:type                 <http://purl.uniprot.org/core/Status> .

<http://purl.uniprot.org/core/mnemonic>
        a                rdf:Property ;
        RDF2Graph:count  88329902 .

<http://purl.uniprot.org/core/Transcript_Resource>
        a                   RDF2Graph:Class ;
        rdfs:subClassOf     <http://purl.uniprot.org/core/Resource> ;
        RDF2Graph:count     41398404 ;
        RDF2Graph:property  <http://purl.uniprot.org/core/Transcript_Resource/transcribedFrom_n> , <http://purl.uniprot.org/core/Transcript_Resource/translatedTo_n> , <http://purl.uniprot.org/core/Transcript_Resource#comment_n> .

<http://www.w3.org/1999/02/22-rdf-syntax-ns/Statement/source_n/n1>
        a                              RDF2Graph:TypeLink ;
        RDF2Graph:count                100000 ;
        RDF2Graph:forwardMultiplicity  rs:Zero-or-many ;
        RDF2Graph:reverseMultiplicity  RDF2Graph:x_n ;
        RDF2Graph:type                 RDF2Graph:externalref .

<http://purl.uniprot.org/core/Taxon/strain_n>
        a                      RDF2Graph:ClassProperty ;
        RDF2Graph:linkTo       <http://purl.uniprot.org/core/Taxon/strain_n/n3> , <http://purl.uniprot.org/core/Taxon/strain_n/n2> , <http://purl.uniprot.org/core/Taxon/strain_n/n1> ;
        RDF2Graph:rdfProperty  <http://purl.uniprot.org/core/strain> .

<http://purl.uniprot.org/core/cofactor>
        a                rdf:Property ;
        RDF2Graph:count  1658 .

<http://purl.uniprot.org/core/Other_DNA>
        a                RDF2Graph:Class ;
        rdfs:subClassOf  <http://purl.uniprot.org/core/DNA> ;
        RDF2Graph:count  1392 .

<http://purl.uniprot.org/core/Published_Citation#exactMatch_n/n2>
        a                              RDF2Graph:TypeLink ;
        RDF2Graph:count                100738 ;
        RDF2Graph:forwardMultiplicity  rs:Zero-or-many ;
        RDF2Graph:reverseMultiplicity  RDF2Graph:x_n ;
        RDF2Graph:type                 RDF2Graph:externalref .

<http://purl.uniprot.org/core/frameshift>
        a                rdf:Property ;
        RDF2Graph:count  10 .

<http://purl.uniprot.org/core/Published_Citation/pages_n/n1>
        a                              RDF2Graph:TypeLink ;
        RDF2Graph:count                100721 ;
        RDF2Graph:forwardMultiplicity  rs:Zero-or-many ;
        RDF2Graph:reverseMultiplicity  RDF2Graph:x_n ;
        RDF2Graph:type                 <http://www.w3.org/2001/XMLSchema#string> .

<http://purl.uniprot.org/core/Taxon>
        a                   RDF2Graph:Class ;
        rdfs:subClassOf     owl:Class ;
        RDF2Graph:count     1393925 ;
        RDF2Graph:property  <http://purl.uniprot.org/core/Taxon/reviewed_n> , <http://purl.uniprot.org/core/Taxon/rank_n> , <http://purl.uniprot.org/core/Taxon#seeAlso_n> , <http://purl.uniprot.org/core/Taxon/mnemonic_n> , <http://purl.uniprot.org/core/Taxon/commonName_n> , <http://purl.uniprot.org/core/Taxon/referenceProteome_n> , <http://purl.uniprot.org/core/Taxon/otherName_n> , <http://purl.uniprot.org/core/Taxon/scientificName_n> , <http://purl.uniprot.org/core/Taxon/complete_n> , <http://purl.uniprot.org/core/Taxon/representativeProteome_n> , <http://purl.uniprot.org/core/Taxon/strain_n> , <http://purl.uniprot.org/core/Taxon/partOfLineage_n> , <http://purl.uniprot.org/core/Taxon/synonym_n> , <http://purl.uniprot.org/core/Taxon/depiction_n> , <http://purl.uniprot.org/core/Taxon/host_n> .

<http://purl.uniprot.org/core/Citation_Statement>
        a                   RDF2Graph:Class ;
        rdfs:subClassOf     rdf:Statement ;
        RDF2Graph:count     96559723 ;
        RDF2Graph:property  <http://purl.uniprot.org/core/Citation_Statement/context_n> , <http://purl.uniprot.org/core/Citation_Statement/scope_n> , <http://purl.uniprot.org/core/Citation_Statement/attribution_n> .

<http://purl.uniprot.org/core/Unassigned_DNA>
        a                RDF2Graph:Class ;
        rdfs:subClassOf  <http://purl.uniprot.org/core/DNA> ;
        RDF2Graph:count  2023 .

<http://purl.uniprot.org/core/Mutagenesis_Annotation>
        a                RDF2Graph:Class ;
        rdfs:subClassOf  <http://purl.uniprot.org/core/Experimental_Information_Annotation> ;
        RDF2Graph:count  49134 .

<http://purl.uniprot.org/core/External_Sequence/citation_n/n7>
        a                              RDF2Graph:TypeLink ;
        RDF2Graph:count                6294 ;
        RDF2Graph:forwardMultiplicity  rs:Zero-or-one ;
        RDF2Graph:reverseMultiplicity  rs:Zero-or-many ;
        RDF2Graph:type                 <http://purl.uniprot.org/core/Citation> .

<http://purl.uniprot.org/core/Disulfide_Bond_Annotation>
        a                RDF2Graph:Class ;
        rdfs:subClassOf  <http://purl.uniprot.org/core/Modification_Annotation> ;
        RDF2Graph:count  40458 .

<http://purl.uniprot.org/core/Subcellular_Location_Annotation/sequence_n>
        a                      RDF2Graph:ClassProperty ;
        RDF2Graph:linkTo       <http://purl.uniprot.org/core/Subcellular_Location_Annotation/sequence_n/n4> ;
        RDF2Graph:rdfProperty  <http://purl.uniprot.org/core/sequence> .

<http://purl.uniprot.org/core/Patent_Citation/date_n/n3>
        a                              RDF2Graph:TypeLink ;
        RDF2Graph:count                118 ;
        RDF2Graph:forwardMultiplicity  rs:Exactly-one ;
        RDF2Graph:reverseMultiplicity  RDF2Graph:none ;
        RDF2Graph:type                 <http://www.w3.org/2001/XMLSchema#date> .

<http://purl.uniprot.org/core/Motif_Annotation>
        a                RDF2Graph:Class ;
        rdfs:subClassOf  <http://purl.uniprot.org/core/Region_Annotation> ;
        RDF2Graph:count  14822 .

<http://purl.uniprot.org/core/Nucleotide_Resource/locatedOn_n>
        a                      RDF2Graph:ClassProperty ;
        RDF2Graph:linkTo       <http://purl.uniprot.org/core/Nucleotide_Resource/locatedOn_n/n1> ;
        RDF2Graph:rdfProperty  <http://purl.uniprot.org/core/locatedOn> .

<http://purl.uniprot.org/core/Taxon/synonym_n/n1>
        a                              RDF2Graph:TypeLink ;
        RDF2Graph:count                7969 ;
        RDF2Graph:forwardMultiplicity  rs:Zero-or-one ;
        RDF2Graph:reverseMultiplicity  RDF2Graph:x_n ;
        RDF2Graph:type                 <http://www.w3.org/2001/XMLSchema#string> .

<http://purl.uniprot.org/core/Published_Citation/date_n>
        a                      RDF2Graph:ClassProperty ;
        RDF2Graph:linkTo       <http://purl.uniprot.org/core/Published_Citation/date_n/n2> ;
        RDF2Graph:rdfProperty  <http://purl.uniprot.org/core/date> .

<http://biohackathon.org/resource/faldo#FuzzyPosition>
        a                RDF2Graph:Class ;
        rdfs:subClassOf  <http://biohackathon.org/resource/faldo#Position> ;
        RDF2Graph:subClassOfInstanceCount
                155065 .

<http://purl.uniprot.org/core/Sequence/sequenceFor_n/n1>
        a                              RDF2Graph:TypeLink ;
        RDF2Graph:count                100000 ;
        RDF2Graph:forwardMultiplicity  rs:Zero-or-many ;
        RDF2Graph:reverseMultiplicity  rs:Zero-or-one ;
        RDF2Graph:type                 <http://purl.uniprot.org/core/Protein> .

<http://purl.uniprot.org/core/Interaction/experiments_n/n1>
        a                              RDF2Graph:TypeLink ;
        RDF2Graph:count                37295 ;
        RDF2Graph:forwardMultiplicity  rs:Exactly-one ;
        RDF2Graph:reverseMultiplicity  RDF2Graph:none ;
        RDF2Graph:type                 <http://www.w3.org/2001/XMLSchema#integer> .

<http://purl.uniprot.org/core/source_error>
        a                RDF2Graph:SourceNoTypeError ;
        RDF2Graph:count  1000000 .

<http://purl.uniprot.org/core/Database/identifier_n/n1>
        a                              RDF2Graph:TypeLink ;
        RDF2Graph:count                148 ;
        RDF2Graph:forwardMultiplicity  rs:Exactly-one ;
        RDF2Graph:reverseMultiplicity  RDF2Graph:x_1 ;
        RDF2Graph:type                 <http://www.w3.org/2001/XMLSchema#string> .

<http://purl.uniprot.org/core/Subcellular_Location/alias_n>
        a                      RDF2Graph:ClassProperty ;
        RDF2Graph:linkTo       <http://purl.uniprot.org/core/Subcellular_Location/alias_n/n1> ;
        RDF2Graph:rdfProperty  <http://purl.uniprot.org/core/alias> .

<http://biohackathon.org/resource/faldo#possiblePosition>
        a                rdf:Property ;
        RDF2Graph:count  345 .

<http://purl.uniprot.org/core/Strain/source_n/n4>
        a                              RDF2Graph:TypeLink ;
        RDF2Graph:count                9221 ;
        RDF2Graph:forwardMultiplicity  rs:Zero-or-many ;
        RDF2Graph:reverseMultiplicity  RDF2Graph:x_n ;
        RDF2Graph:type                 RDF2Graph:externalref .

<http://purl.uniprot.org/core/Alternative_Sequence_Annotation>
        a                RDF2Graph:Class ;
        rdfs:subClassOf  <http://purl.uniprot.org/core/Natural_Variation_Annotation> ;
        RDF2Graph:count  49663 .

<http://purl.uniprot.org/core/Concept#seeAlso_n>
        a                      RDF2Graph:ClassProperty ;
        RDF2Graph:linkTo       <http://purl.uniprot.org/core/Concept#seeAlso_n/n3> ;
        RDF2Graph:rdfProperty  rdfs:seeAlso .

<http://purl.uniprot.org/core/Protein#seeAlso_n>
        a                      RDF2Graph:ClassProperty ;
        RDF2Graph:linkTo       <http://purl.uniprot.org/core/Protein#seeAlso_n/n4> ;
        RDF2Graph:rdfProperty  rdfs:seeAlso .

<http://purl.uniprot.org/core/Protein/organism_n/n1>
        a                              RDF2Graph:TypeLink ;
        RDF2Graph:count                100000 ;
        RDF2Graph:forwardMultiplicity  rs:Zero-or-one ;
        RDF2Graph:reverseMultiplicity  rs:Zero-or-many ;
        RDF2Graph:type                 <http://purl.uniprot.org/core/Taxon> .

<http://purl.uniprot.org/core/Subcellular_Location_Annotation>
        a                   RDF2Graph:Class ;
        rdfs:subClassOf     <http://purl.uniprot.org/core/Annotation> ;
        RDF2Graph:count     21686 ;
        RDF2Graph:property  <http://purl.uniprot.org/core/Subcellular_Location_Annotation/locatedIn_n> , <http://purl.uniprot.org/core/Subcellular_Location_Annotation/sequence_n> .

<http://purl.uniprot.org/core/Modified_Residue_Annotation>
        a                RDF2Graph:Class ;
        rdfs:subClassOf  <http://purl.uniprot.org/core/Modification_Annotation> ;
        RDF2Graph:count  26348 .

<http://purl.uniprot.org/core/Citation_Statement/attribution_n>
        a                      RDF2Graph:ClassProperty ;
        RDF2Graph:linkTo       <http://purl.uniprot.org/core/Citation_Statement/attribution_n/n2> ;
        RDF2Graph:rdfProperty  <http://purl.uniprot.org/core/attribution> .

<http://purl.uniprot.org/core/Structure_Mapping_Statement/chain_n/n1>
        a                              RDF2Graph:TypeLink ;
        RDF2Graph:count                100000 ;
        RDF2Graph:forwardMultiplicity  rs:One-or-many ;
        RDF2Graph:reverseMultiplicity  RDF2Graph:x_n ;
        RDF2Graph:type                 <http://www.w3.org/2001/XMLSchema#string> .

<http://purl.uniprot.org/core/Cellular_Component/citation_n>
        a                      RDF2Graph:ClassProperty ;
        RDF2Graph:linkTo       <http://purl.uniprot.org/core/Cellular_Component/citation_n/n8> ;
        RDF2Graph:rdfProperty  <http://purl.uniprot.org/core/citation> .

<http://purl.uniprot.org/core/Sequence>
        a                   RDF2Graph:Class ;
        RDF2Graph:count     75179856 ;
        RDF2Graph:property  <http://purl.uniprot.org/core/Sequence/md5Checksum_n> , <http://purl.uniprot.org/core/Sequence/memberOf_n> , <http://purl.uniprot.org/core/Sequence/sequenceFor_n> , <http://purl.uniprot.org/core/Sequence/length_n> , <http://purl.uniprot.org/core/Sequence/organism_n> , <http://purl.uniprot.org/core/Sequence/name_n> ;
        RDF2Graph:subClassOfInstanceCount
                84661867 .

<http://purl.org/ontology/bibo/Journal/publisher_n/n1>
        a                              RDF2Graph:TypeLink ;
        RDF2Graph:count                4170 ;
        RDF2Graph:forwardMultiplicity  rs:Zero-or-one ;
        RDF2Graph:reverseMultiplicity  RDF2Graph:x_n ;
        RDF2Graph:type                 <http://www.w3.org/2001/XMLSchema#string> .

<http://purl.uniprot.org/core/Proteome/strain_n/n5>
        a                              RDF2Graph:TypeLink ;
        RDF2Graph:count                5718 ;
        RDF2Graph:forwardMultiplicity  rs:Exactly-one ;
        RDF2Graph:reverseMultiplicity  rs:Zero-or-one ;
        RDF2Graph:type                 <http://purl.uniprot.org/core/Strain> .

<http://purl.uniprot.org/core/Observation_Citation>
        a                RDF2Graph:Class ;
        rdfs:subClassOf  <http://purl.uniprot.org/core/Unpublished_Citation> ;
        RDF2Graph:count  197 .

<http://www.w3.org/1999/02/22-rdf-syntax-ns/Statement/sequence_n>
        a                      RDF2Graph:ClassProperty ;
        RDF2Graph:linkTo       <http://www.w3.org/1999/02/22-rdf-syntax-ns/Statement/sequence_n/n2> ;
        RDF2Graph:rdfProperty  <http://purl.uniprot.org/core/sequence> .

<http://purl.uniprot.org/core/authorsIncomplete>
        a                rdf:Property ;
        RDF2Graph:count  1789 .

<http://purl.org/ontology/bibo/Journal#comment_n/n16>
        a                              RDF2Graph:TypeLink ;
        RDF2Graph:count                1532 ;
        RDF2Graph:forwardMultiplicity  rs:Zero-or-one ;
        RDF2Graph:reverseMultiplicity  RDF2Graph:x_n ;
        RDF2Graph:type                 <http://www.w3.org/2001/XMLSchema#string> .

<http://purl.uniprot.org/core/Proteome/citation_n>
        a                      RDF2Graph:ClassProperty ;
        RDF2Graph:linkTo       <http://purl.uniprot.org/core/Proteome/citation_n/n9> ;
        RDF2Graph:rdfProperty  <http://purl.uniprot.org/core/citation> .

<http://purl.uniprot.org/core/Representative_Proteome#narrower_n/n3>
        a                              RDF2Graph:TypeLink ;
        RDF2Graph:count                4779 ;
        RDF2Graph:forwardMultiplicity  rs:One-or-many ;
        RDF2Graph:reverseMultiplicity  rs:Zero-or-one ;
        RDF2Graph:type                 <http://purl.uniprot.org/core/Proteome_Component> .

<http://purl.uniprot.org/core/Reference_Proteome/organism_n>
        a                      RDF2Graph:ClassProperty ;
        RDF2Graph:linkTo       <http://purl.uniprot.org/core/Reference_Proteome/organism_n/n9> ;
        RDF2Graph:rdfProperty  <http://purl.uniprot.org/core/organism> .

<http://biohackathon.org/resource/faldo#Region>
        a                   RDF2Graph:Class ;
        rdfs:subClassOf     owl:Thing ;
        RDF2Graph:count     54666968 ;
        RDF2Graph:property  <http://biohackathon.org/resource/faldo/Region#end_n> , <http://biohackathon.org/resource/faldo/Region#begin_n> .

<http://purl.uniprot.org/core/commonTaxon>
        a                rdf:Property ;
        RDF2Graph:count  84226733 .

<http://purl.uniprot.org/core/Protein/enzyme_n>
        a                      RDF2Graph:ClassProperty ;
        RDF2Graph:linkTo       <http://purl.uniprot.org/core/Protein/enzyme_n/n2> , <http://purl.uniprot.org/core/Protein/enzyme_n/n1> ;
        RDF2Graph:rdfProperty  <http://purl.uniprot.org/core/enzyme> .

<http://purl.uniprot.org/core/Protein/representativeFor_n/n1>
        a                              RDF2Graph:TypeLink ;
        RDF2Graph:count                100000 ;
        RDF2Graph:forwardMultiplicity  rs:Zero-or-many ;
        RDF2Graph:reverseMultiplicity  rs:Exactly-one ;
        RDF2Graph:type                 <http://purl.uniprot.org/core/Cluster> .

<http://purl.uniprot.org/core/Protein/existence_n/n1>
        a                              RDF2Graph:TypeLink ;
        RDF2Graph:count                100000 ;
        RDF2Graph:forwardMultiplicity  rs:Zero-or-one ;
        RDF2Graph:reverseMultiplicity  rs:Zero-or-many ;
        RDF2Graph:type                 owl:Thing .

<http://purl.uniprot.org/core/MRNA>
        a                RDF2Graph:Class ;
        rdfs:subClassOf  <http://purl.uniprot.org/core/RNA> ;
        RDF2Graph:count  1354406 .

<http://purl.uniprot.org/core/Reference_Proteome/modified_n/n3>
        a                              RDF2Graph:TypeLink ;
        RDF2Graph:count                604 ;
        RDF2Graph:forwardMultiplicity  rs:Exactly-one ;
        RDF2Graph:reverseMultiplicity  RDF2Graph:none ;
        RDF2Graph:type                 <http://www.w3.org/2001/XMLSchema#date> .

<http://purl.uniprot.org/core/Representative_Proteome#label_n>
        a                      RDF2Graph:ClassProperty ;
        RDF2Graph:linkTo       <http://purl.uniprot.org/core/Representative_Proteome#label_n/n7> ;
        RDF2Graph:rdfProperty  rdfs:label .

<http://purl.uniprot.org/core/Protein/annotation_n>
        a                      RDF2Graph:ClassProperty ;
        RDF2Graph:linkTo       <http://purl.uniprot.org/core/Protein/annotation_n/n1> ;
        RDF2Graph:rdfProperty  <http://purl.uniprot.org/core/annotation> .

<http://purl.uniprot.org/core/Known_Sequence/modification_n/n1>
        a                              RDF2Graph:TypeLink ;
        RDF2Graph:count                58443 ;
        RDF2Graph:forwardMultiplicity  rs:Zero-or-many ;
        RDF2Graph:reverseMultiplicity  rs:Zero-or-many ;
        RDF2Graph:type                 <http://purl.uniprot.org/core/Alternative_Sequence_Annotation> .

<http://purl.uniprot.org/core/Gene#altLabel_n/n2>
        a                              RDF2Graph:TypeLink ;
        RDF2Graph:count                100000 ;
        RDF2Graph:forwardMultiplicity  rs:Zero-or-many ;
        RDF2Graph:reverseMultiplicity  RDF2Graph:x_n ;
        RDF2Graph:type                 <http://www.w3.org/2001/XMLSchema#string> .

<http://purl.uniprot.org/core/Active_Site_Annotation>
        a                RDF2Graph:Class ;
        rdfs:subClassOf  <http://purl.uniprot.org/core/Site_Annotation> ;
        RDF2Graph:count  16393 .

<http://purl.uniprot.org/core/Representative_Proteome/organism_n>
        a                      RDF2Graph:ClassProperty ;
        RDF2Graph:linkTo       <http://purl.uniprot.org/core/Representative_Proteome/organism_n/n8> ;
        RDF2Graph:rdfProperty  <http://purl.uniprot.org/core/organism> .

<http://purl.org/ontology/bibo/Journal/coden_n/n1>
        a                              RDF2Graph:TypeLink ;
        RDF2Graph:count                3184 ;
        RDF2Graph:forwardMultiplicity  rs:Zero-or-one ;
        RDF2Graph:reverseMultiplicity  RDF2Graph:x_1 ;
        RDF2Graph:type                 <http://www.w3.org/2001/XMLSchema#string> .

<http://purl.uniprot.org/core/Molecule_Processing_Annotation>
        a                RDF2Graph:Class ;
        rdfs:subClassOf  <http://purl.uniprot.org/core/Sequence_Annotation> ;
        RDF2Graph:subClassOfInstanceCount
                1489899 .

<http://purl.uniprot.org/core/Taxon/commonName_n>
        a                      RDF2Graph:ClassProperty ;
        RDF2Graph:linkTo       <http://purl.uniprot.org/core/Taxon/commonName_n/n1> ;
        RDF2Graph:rdfProperty  <http://purl.uniprot.org/core/commonName> .

rdf:langString  a  RDF2Graph:DataType .

rdf:Statement  a            RDF2Graph:Class ;
        RDF2Graph:count     1186643432 ;
        RDF2Graph:property  <http://www.w3.org/1999/02/22-rdf-syntax-ns/Statement/status_n> , <http://www.w3.org/1999/02/22-rdf-syntax-ns/Statement/citation_n> , <http://www.w3.org/1999/02/22-rdf-syntax-ns/Statement/source_n> , <http://www.w3.org/1999/02/22-rdf-syntax-ns/Statement/sequence_n> , <http://www.w3.org/1999/02/22-rdf-syntax-ns/Statement/name_n> , <http://www.w3.org/1999/02/22-rdf-syntax-ns/Statement/identifier_n> ;
        RDF2Graph:subClassOfInstanceCount
                337838563 .

<http://purl.uniprot.org/core/Plasmid#label_n/n13>
        a                              RDF2Graph:TypeLink ;
        RDF2Graph:count                8156 ;
        RDF2Graph:forwardMultiplicity  rs:Zero-or-many ;
        RDF2Graph:reverseMultiplicity  RDF2Graph:x_n ;
        RDF2Graph:type                 <http://www.w3.org/2001/XMLSchema#string> .

<http://purl.uniprot.org/core/Sequence/organism_n>
        a                      RDF2Graph:ClassProperty ;
        RDF2Graph:linkTo       <http://purl.uniprot.org/core/Sequence/organism_n/n4> ;
        RDF2Graph:rdfProperty  <http://purl.uniprot.org/core/organism> .

<http://purl.uniprot.org/core/rank>
        a                rdf:Property ;
        RDF2Graph:count  1018675 .

<http://purl.uniprot.org/core/partOfLineage>
        a                rdf:Property ;
        RDF2Graph:count  1393925 .

owl:Ontology  a             RDF2Graph:Class ;
        RDF2Graph:count     3 ;
        RDF2Graph:property  <http://www.w3.org/2002/07/owl/Ontology#imports_n> , <http://www.w3.org/2002/07/owl/Ontology/license_n> .

RDF2Graph:status  a                RDF2Graph:Status ;
        RDF2Graph:stepDone         "executeSimplify"^^<http://www.w3.org/2001/XMLSchema#string> , "recoveryDone"^^<http://www.w3.org/2001/XMLSchema#string> ;
        RDF2Graph:updatePerformed  "clean7_removeAllShapeProps2.txt"^^<http://www.w3.org/2001/XMLSchema#string> , "clean6_removeAllShapeProps1.txt"^^<http://www.w3.org/2001/XMLSchema#string> , "clean8_insertConceptClasses2.txt"^^<http://www.w3.org/2001/XMLSchema#string> , "clean8_insertConceptClasses1.txt"^^<http://www.w3.org/2001/XMLSchema#string> , "clean2_project2.txt"^^<http://www.w3.org/2001/XMLSchema#string> , "clean2_project1.txt"^^<http://www.w3.org/2001/XMLSchema#string> .

<http://purl.uniprot.org/core/Protein/encodedIn_n>
        a                      RDF2Graph:ClassProperty ;
        RDF2Graph:linkTo       <http://purl.uniprot.org/core/Protein/encodedIn_n/n3> , <http://purl.uniprot.org/core/Protein/encodedIn_n/n2> , <http://purl.uniprot.org/core/Protein/encodedIn_n/n1> ;
        RDF2Graph:rdfProperty  <http://purl.uniprot.org/core/encodedIn> .

<http://purl.uniprot.org/core/Non-terminal_Residue_Annotation>
        a                RDF2Graph:Class ;
        rdfs:subClassOf  <http://purl.uniprot.org/core/Experimental_Information_Annotation> ;
        RDF2Graph:count  4130 .

<http://purl.uniprot.org/core/Representative_Proteome>
        a                   RDF2Graph:Class ;
        RDF2Graph:count     1915 ;
        RDF2Graph:property  <http://purl.uniprot.org/core/Representative_Proteome#comment_n> , <http://purl.uniprot.org/core/Representative_Proteome/strain_n> , <http://purl.uniprot.org/core/Representative_Proteome/modified_n> , <http://purl.uniprot.org/core/Representative_Proteome/organism_n> , <http://purl.uniprot.org/core/Representative_Proteome#label_n> , <http://purl.uniprot.org/core/Representative_Proteome/citation_n> , <http://purl.uniprot.org/core/Representative_Proteome#seeAlso_n> , <http://purl.uniprot.org/core/Representative_Proteome#narrower_n> .

<http://purl.uniprot.org/core/Structured_Name/shortName_n/n1>
        a                              RDF2Graph:TypeLink ;
        RDF2Graph:count                48604 ;
        RDF2Graph:forwardMultiplicity  rs:Zero-or-many ;
        RDF2Graph:reverseMultiplicity  RDF2Graph:x_n ;
        RDF2Graph:type                 <http://www.w3.org/2001/XMLSchema#string> .

<http://purl.uniprot.org/core/Protein/sequence_n/n1>
        a                              RDF2Graph:TypeLink ;
        RDF2Graph:count                142981 ;
        RDF2Graph:forwardMultiplicity  rs:Zero-or-many ;
        RDF2Graph:reverseMultiplicity  rs:Zero-or-many ;
        RDF2Graph:type                 <http://purl.uniprot.org/core/Sequence> .

<http://purl.org/ontology/bibo/Journal>
        a                   RDF2Graph:Class ;
        RDF2Graph:count     4214 ;
        RDF2Graph:property  <http://purl.org/ontology/bibo/Journal/title_n> , <http://purl.org/ontology/bibo/Journal/publisher_n> , <http://purl.org/ontology/bibo/Journal#sameAs_n> , <http://purl.org/ontology/bibo/Journal/shortCoden_n> , <http://purl.org/ontology/bibo/Journal/shortTitle_n> , <http://purl.org/ontology/bibo/Journal#seeAlso_n> , <http://purl.org/ontology/bibo/Journal/eissn_n> , <http://purl.org/ontology/bibo/Journal/coden_n> , <http://purl.org/ontology/bibo/Journal#comment_n> , <http://purl.org/ontology/bibo/Journal/issn_n> .

<http://purl.uniprot.org/core/Protein_Existence#comment_n/n11>
        a                              RDF2Graph:TypeLink ;
        RDF2Graph:count                2 ;
        RDF2Graph:forwardMultiplicity  rs:Zero-or-one ;
        RDF2Graph:reverseMultiplicity  RDF2Graph:x_1 ;
        RDF2Graph:type                 <http://www.w3.org/2001/XMLSchema#string> .

<http://purl.uniprot.org/core/Taxon/strain_n/n2>
        a                              RDF2Graph:TypeLink ;
        RDF2Graph:count                1 ;
        RDF2Graph:forwardMultiplicity  rs:Zero-or-one ;
        RDF2Graph:reverseMultiplicity  rs:Zero-or-one ;
        RDF2Graph:type                 <http://purl.uniprot.org/core/Citation> .

<http://purl.uniprot.org/core/Beta_Strand_Annotation>
        a                RDF2Graph:Class ;
        rdfs:subClassOf  <http://purl.uniprot.org/core/Secondary_Structure_Annotation> ;
        RDF2Graph:count  17820 .

<http://purl.uniprot.org/core/Taxon/scientificName_n/n1>
        a                              RDF2Graph:TypeLink ;
        RDF2Graph:count                100000 ;
        RDF2Graph:forwardMultiplicity  rs:Zero-or-one ;
        RDF2Graph:reverseMultiplicity  RDF2Graph:x_n ;
        RDF2Graph:type                 <http://www.w3.org/2001/XMLSchema#string> .

<http://purl.uniprot.org/core/resolution>
        a                rdf:Property ;
        RDF2Graph:count  87725 .

<http://purl.uniprot.org/core/Sequence_Annotation/conflictingSequence_n>
        a                      RDF2Graph:ClassProperty ;
        RDF2Graph:linkTo       <http://purl.uniprot.org/core/Sequence_Annotation/conflictingSequence_n/n2> ;
        RDF2Graph:rdfProperty  <http://purl.uniprot.org/core/conflictingSequence> .

<http://purl.uniprot.org/core/Other_RNA>
        a                RDF2Graph:Class ;
        rdfs:subClassOf  <http://purl.uniprot.org/core/RNA> ;
        RDF2Graph:count  9535 .

<http://purl.uniprot.org/core/Peptide_Annotation>
        a                RDF2Graph:Class ;
        rdfs:subClassOf  <http://purl.uniprot.org/core/Molecule_Processing_Annotation> ;
        RDF2Graph:count  10496 .

<http://purl.uniprot.org/core/Submission_Citation/submittedTo_n/n1>
        a                              RDF2Graph:TypeLink ;
        RDF2Graph:count                100000 ;
        RDF2Graph:forwardMultiplicity  rs:Exactly-one ;
        RDF2Graph:reverseMultiplicity  RDF2Graph:x_n ;
        RDF2Graph:type                 <http://www.w3.org/2001/XMLSchema#string> .

<http://purl.uniprot.org/core/Part/alternativeName_n>
        a                      RDF2Graph:ClassProperty ;
        RDF2Graph:linkTo       <http://purl.uniprot.org/core/Part/alternativeName_n/n2> ;
        RDF2Graph:rdfProperty  <http://purl.uniprot.org/core/alternativeName> .

<http://purl.uniprot.org/core/Participant#label_n/n14>
        a                              RDF2Graph:TypeLink ;
        RDF2Graph:count                14461 ;
        RDF2Graph:forwardMultiplicity  rs:Zero-or-many ;
        RDF2Graph:reverseMultiplicity  RDF2Graph:x_n ;
        RDF2Graph:type                 <http://www.w3.org/2001/XMLSchema#string> .

<http://purl.uniprot.org/core/Intramembrane_Annotation>
        a                RDF2Graph:Class ;
        rdfs:subClassOf  <http://purl.uniprot.org/core/Region_Annotation> ;
        RDF2Graph:count  848 .

<http://purl.uniprot.org/core/Unassigned_RNA>
        a                RDF2Graph:Class ;
        rdfs:subClassOf  <http://purl.uniprot.org/core/RNA> ;
        RDF2Graph:count  336 .

<http://purl.uniprot.org/core/Taxon/otherName_n>
        a                      RDF2Graph:ClassProperty ;
        RDF2Graph:linkTo       <http://purl.uniprot.org/core/Taxon/otherName_n/n1> ;
        RDF2Graph:rdfProperty  <http://purl.uniprot.org/core/otherName> .

<http://purl.uniprot.org/core/Nucleotide_Resource/organism_n>
        a                      RDF2Graph:ClassProperty ;
        RDF2Graph:linkTo       <http://purl.uniprot.org/core/Nucleotide_Resource/organism_n/n3> , <http://purl.uniprot.org/core/Nucleotide_Resource/organism_n/n2> ;
        RDF2Graph:rdfProperty  <http://purl.uniprot.org/core/organism> .

<http://purl.uniprot.org/core/isolatedFrom>
        a                rdf:Property ;
        RDF2Graph:count  955592 .

<http://purl.uniprot.org/core/Thesis_Citation/institution_n>
        a                      RDF2Graph:ClassProperty ;
        RDF2Graph:linkTo       <http://purl.uniprot.org/core/Thesis_Citation/institution_n/n1> ;
        RDF2Graph:rdfProperty  <http://purl.uniprot.org/core/institution> .

<http://purl.uniprot.org/core/topology_error>
        a                RDF2Graph:SourceNoTypeError ;
        RDF2Graph:count  1000000 .

<http://purl.uniprot.org/core/Protein/modified_n/n1>
        a                              RDF2Graph:TypeLink ;
        RDF2Graph:count                100000 ;
        RDF2Graph:forwardMultiplicity  rs:Zero-or-one ;
        RDF2Graph:reverseMultiplicity  RDF2Graph:none ;
        RDF2Graph:type                 <http://www.w3.org/2001/XMLSchema#date> .

<http://purl.uniprot.org/core/Database/citation_n/n2>
        a                              RDF2Graph:TypeLink ;
        RDF2Graph:count                1 ;
        RDF2Graph:forwardMultiplicity  rs:Zero-or-one ;
        RDF2Graph:reverseMultiplicity  rs:Zero-or-one ;
        RDF2Graph:type                 rdf:Statement .

<http://purl.uniprot.org/core/linkIsExplicit>
        a                rdf:Property ;
        RDF2Graph:count  132 .

<http://purl.uniprot.org/core/Interaction/experiments_n>
        a                      RDF2Graph:ClassProperty ;
        RDF2Graph:linkTo       <http://purl.uniprot.org/core/Interaction/experiments_n/n1> ;
        RDF2Graph:rdfProperty  <http://purl.uniprot.org/core/experiments> .

<http://purl.uniprot.org/core/Organelle#label_n>
        a                      RDF2Graph:ClassProperty ;
        RDF2Graph:linkTo       <http://purl.uniprot.org/core/Organelle#label_n/n16> ;
        RDF2Graph:rdfProperty  rdfs:label .

<http://purl.uniprot.org/core/Protein/sequence_n>
        a                      RDF2Graph:ClassProperty ;
        RDF2Graph:linkTo       <http://purl.uniprot.org/core/Protein/sequence_n/n1> ;
        RDF2Graph:rdfProperty  <http://purl.uniprot.org/core/sequence> .

<http://purl.uniprot.org/core/Known_Sequence/modified_n>
        a                      RDF2Graph:ClassProperty ;
        RDF2Graph:linkTo       <http://purl.uniprot.org/core/Known_Sequence/modified_n/n4> ;
        RDF2Graph:rdfProperty  <http://purl.uniprot.org/core/modified> .

<http://purl.uniprot.org/core/Taxon/rank_n>
        a                      RDF2Graph:ClassProperty ;
        RDF2Graph:linkTo       <http://purl.uniprot.org/core/Taxon/rank_n/n2> , <http://purl.uniprot.org/core/Taxon/rank_n/n1> ;
        RDF2Graph:rdfProperty  <http://purl.uniprot.org/core/rank> .

<http://purl.uniprot.org/core/Metal_Binding_Annotation>
        a                RDF2Graph:Class ;
        rdfs:subClassOf  <http://purl.uniprot.org/core/Site_Annotation> ;
        RDF2Graph:count  49953 .

<http://www.w3.org/2004/02/skos/core#Concept>
        a       RDF2Graph:Class ;
        RDF2Graph:subClassOfInstanceCount
                82198162 .

<http://purl.uniprot.org/core/Method#comment_n>
        a                      RDF2Graph:ClassProperty ;
        RDF2Graph:linkTo       <http://purl.uniprot.org/core/Method#comment_n/n8> ;
        RDF2Graph:rdfProperty  rdfs:comment .

<http://purl.uniprot.org/core/Known_Sequence/crc64Checksum_n/n1>
        a                              RDF2Graph:TypeLink ;
        RDF2Graph:count                101628 ;
        RDF2Graph:forwardMultiplicity  rs:Zero-or-one ;
        RDF2Graph:reverseMultiplicity  RDF2Graph:none ;
        RDF2Graph:type                 <http://www.w3.org/2001/XMLSchema#token> .

<http://purl.org/ontology/bibo/Journal#seeAlso_n/n17>
        a                              RDF2Graph:TypeLink ;
        RDF2Graph:count                3345 ;
        RDF2Graph:forwardMultiplicity  rs:Zero-or-many ;
        RDF2Graph:reverseMultiplicity  RDF2Graph:x_n ;
        RDF2Graph:type                 RDF2Graph:externalref .

<http://biohackathon.org/resource/faldo/InRangePosition#end_n/n2>
        a                              RDF2Graph:TypeLink ;
        RDF2Graph:count                294120 ;
        RDF2Graph:forwardMultiplicity  rs:Zero-or-one ;
        RDF2Graph:reverseMultiplicity  rs:Zero-or-one ;
        RDF2Graph:type                 <http://biohackathon.org/resource/faldo#Position> .

<http://purl.uniprot.org/core/Mass_Spectrometry_Annotation/method_n/n3>
        a                              RDF2Graph:TypeLink ;
        RDF2Graph:count                5328 ;
        RDF2Graph:forwardMultiplicity  rs:Zero-or-one ;
        RDF2Graph:reverseMultiplicity  rs:One-or-many ;
        RDF2Graph:type                 <http://purl.uniprot.org/core/Mass_Measurement_Method> .

<http://purl.uniprot.org/core/Protein#label_n>
        a                      RDF2Graph:ClassProperty ;
        RDF2Graph:linkTo       <http://purl.uniprot.org/core/Protein#label_n/n2> ;
        RDF2Graph:rdfProperty  rdfs:label .

<http://purl.uniprot.org/core/Strain#label_n/n12>
        a                              RDF2Graph:TypeLink ;
        RDF2Graph:count                100000 ;
        RDF2Graph:forwardMultiplicity  rs:Zero-or-one ;
        RDF2Graph:reverseMultiplicity  RDF2Graph:x_n ;
        RDF2Graph:type                 <http://www.w3.org/2001/XMLSchema#string> .

<http://purl.uniprot.org/core/Interaction>
        a                   RDF2Graph:Class ;
        RDF2Graph:count     37295 ;
        RDF2Graph:property  <http://purl.uniprot.org/core/Interaction/participant_n> , <http://purl.uniprot.org/core/Interaction/experiments_n> , <http://purl.uniprot.org/core/Interaction/xeno_n> .

<http://purl.uniprot.org/core/translatedFrom>
        a                rdf:Property ;
        RDF2Graph:count  113862 .

<http://purl.uniprot.org/core/Transit_Peptide_Annotation>
        a                RDF2Graph:Class ;
        rdfs:subClassOf  <http://purl.uniprot.org/core/Molecule_Processing_Annotation> ;
        RDF2Graph:count  704 .

<http://purl.uniprot.org/core/Enzyme>
        a                   RDF2Graph:Class ;
        rdfs:subClassOf     owl:Class ;
        RDF2Graph:count     6877 ;
        RDF2Graph:property  <http://purl.uniprot.org/core/Enzyme/cofactor_n> , <http://purl.uniprot.org/core/Enzyme#broaderTransitive_n> , <http://purl.uniprot.org/core/Enzyme/activity_n> .

rdfs:subClassOf  a       rdf:Property ;
        RDF2Graph:count  1267949 .

<http://purl.uniprot.org/core/Published_Citation#exactMatch_n>
        a                      RDF2Graph:ClassProperty ;
        RDF2Graph:linkTo       <http://purl.uniprot.org/core/Published_Citation#exactMatch_n/n2> ;
        RDF2Graph:rdfProperty  <http://www.w3.org/2004/02/skos/core#exactMatch> .

<http://purl.uniprot.org/core/Representative_Proteome#comment_n/n10>
        a                              RDF2Graph:TypeLink ;
        RDF2Graph:count                1379 ;
        RDF2Graph:forwardMultiplicity  rs:Zero-or-many ;
        RDF2Graph:reverseMultiplicity  RDF2Graph:x_n ;
        RDF2Graph:type                 <http://www.w3.org/2001/XMLSchema#string> .

<http://www.w3.org/2004/02/skos/core#altLabel>
        a                rdf:Property ;
        RDF2Graph:count  789063 .

<http://purl.uniprot.org/core/Unpublished_Citation>
        a                RDF2Graph:Class ;
        rdfs:subClassOf  <http://purl.uniprot.org/core/Citation> ;
        RDF2Graph:subClassOfInstanceCount
                197 .

<http://purl.uniprot.org/core/Family_Membership_Statement>
        a                   RDF2Graph:Class ;
        rdfs:subClassOf     rdf:Statement ;
        RDF2Graph:count     9082668 ;
        RDF2Graph:property  <http://purl.uniprot.org/core/Family_Membership_Statement/domains_n> .

<http://purl.uniprot.org/core/Pathway_Annotation#seeAlso_n>
        a                      RDF2Graph:ClassProperty ;
        RDF2Graph:linkTo       <http://purl.uniprot.org/core/Pathway_Annotation#seeAlso_n/n6> ;
        RDF2Graph:rdfProperty  rdfs:seeAlso .

rdfs:label_error  a      RDF2Graph:SourceNoTypeError ;
        RDF2Graph:count  217413 .

<http://purl.uniprot.org/core/Taxon/partOfLineage_n>
        a                      RDF2Graph:ClassProperty ;
        RDF2Graph:linkTo       <http://purl.uniprot.org/core/Taxon/partOfLineage_n/n1> ;
        RDF2Graph:rdfProperty  <http://purl.uniprot.org/core/partOfLineage> .

<http://www.w3.org/2002/07/owl/Ontology/license_n>
        a                      RDF2Graph:ClassProperty ;
        RDF2Graph:linkTo       <http://www.w3.org/2002/07/owl/Ontology/license_n/n1> ;
        RDF2Graph:rdfProperty  <http://purl.org/dc/terms/license> .

<http://purl.uniprot.org/core/Published_Citation/pages_n>
        a                      RDF2Graph:ClassProperty ;
        RDF2Graph:linkTo       <http://purl.uniprot.org/core/Published_Citation/pages_n/n1> ;
        RDF2Graph:rdfProperty  <http://purl.uniprot.org/core/pages> .

<http://purl.org/ontology/bibo/shortTitle>
        a                rdf:Property ;
        RDF2Graph:count  4214 .

<http://purl.org/ontology/bibo/issn>
        a                rdf:Property ;
        RDF2Graph:count  4050 .

<http://purl.uniprot.org/core/allergenName>
        a                rdf:Property ;
        RDF2Graph:count  465 .

<http://purl.uniprot.org/core/Protein/seedFor_n>
        a                      RDF2Graph:ClassProperty ;
        RDF2Graph:linkTo       <http://purl.uniprot.org/core/Protein/seedFor_n/n1> ;
        RDF2Graph:rdfProperty  <http://purl.uniprot.org/core/seedFor> .

<http://purl.uniprot.org/core/Nucleotide_Resource/citation_n/n6>
        a                              RDF2Graph:TypeLink ;
        RDF2Graph:count                65598 ;
        RDF2Graph:forwardMultiplicity  rs:Zero-or-one ;
        RDF2Graph:reverseMultiplicity  rs:Zero-or-many ;
        RDF2Graph:type                 <http://purl.uniprot.org/core/Published_Citation> .

<http://purl.uniprot.org/core/Induction_Annotation>
        a                RDF2Graph:Class ;
        rdfs:subClassOf  <http://purl.uniprot.org/core/Annotation> ;
        RDF2Graph:count  9001 .

<http://purl.uniprot.org/core/Part/alternativeName_n/n2>
        a                              RDF2Graph:TypeLink ;
        RDF2Graph:count                2325 ;
        RDF2Graph:forwardMultiplicity  rs:Zero-or-many ;
        RDF2Graph:reverseMultiplicity  rs:Zero-or-many ;
        RDF2Graph:type                 <http://purl.uniprot.org/core/Structured_Name> .

<http://purl.uniprot.org/core/External_Sequence#comment_n>
        a                      RDF2Graph:ClassProperty ;
        RDF2Graph:linkTo       <http://purl.uniprot.org/core/External_Sequence#comment_n/n6> ;
        RDF2Graph:rdfProperty  rdfs:comment .

<http://biohackathon.org/resource/faldo/Position#reference_n>
        a                      RDF2Graph:ClassProperty ;
        RDF2Graph:linkTo       <http://biohackathon.org/resource/faldo/Position#reference_n/n1> ;
        RDF2Graph:rdfProperty  <http://biohackathon.org/resource/faldo#reference> .

<http://purl.uniprot.org/core/Allergen_Annotation>
        a                RDF2Graph:Class ;
        rdfs:subClassOf  <http://purl.uniprot.org/core/Annotation> ;
        RDF2Graph:count  86 .

<http://purl.uniprot.org/core/Transcribed_RNA>
        a                RDF2Graph:Class ;
        rdfs:subClassOf  <http://purl.uniprot.org/core/RNA> ;
        RDF2Graph:count  83806 .

<http://purl.uniprot.org/core/Alternative_Promoter_Usage_Annotation>
        a                RDF2Graph:Class ;
        rdfs:subClassOf  <http://purl.uniprot.org/core/Alternative_Products_Annotation> ;
        RDF2Graph:count  36 .

<http://www.w3.org/2002/07/owl/Class#narrowerTransitive_n/n1>
        a                              RDF2Graph:TypeLink ;
        RDF2Graph:count                105839 ;
        RDF2Graph:forwardMultiplicity  rs:Zero-or-many ;
        RDF2Graph:reverseMultiplicity  rs:Zero-or-one ;
        RDF2Graph:type                 owl:Class .

<http://purl.uniprot.org/core/Proteome#seeAlso_n>
        a                      RDF2Graph:ClassProperty ;
        RDF2Graph:linkTo       <http://purl.uniprot.org/core/Proteome#seeAlso_n/n10> ;
        RDF2Graph:rdfProperty  rdfs:seeAlso .

<http://purl.uniprot.org/core/Reference_Proteome/citation_n>
        a                      RDF2Graph:ClassProperty ;
        RDF2Graph:linkTo       <http://purl.uniprot.org/core/Reference_Proteome/citation_n/n11> ;
        RDF2Graph:rdfProperty  <http://purl.uniprot.org/core/citation> .

<http://purl.uniprot.org/core/Protein/proteome_n/n1>
        a                              RDF2Graph:TypeLink ;
        RDF2Graph:count                100000 ;
        RDF2Graph:forwardMultiplicity  rs:Zero-or-many ;
        RDF2Graph:reverseMultiplicity  RDF2Graph:x_n ;
        RDF2Graph:type                 RDF2Graph:externalref .

<http://purl.uniprot.org/core/member>
        a                rdf:Property ;
        RDF2Graph:count  147247378 .

<http://purl.uniprot.org/core/Subcellular_Location#subClassOf_n/n2>
        a                              RDF2Graph:TypeLink ;
        RDF2Graph:count                260 ;
        RDF2Graph:forwardMultiplicity  rs:Zero-or-many ;
        RDF2Graph:reverseMultiplicity  rs:Zero-or-many ;
        RDF2Graph:type                 <http://purl.uniprot.org/core/Subcellular_Location> .

<http://purl.uniprot.org/core/Annotation>
        a                   RDF2Graph:Class ;
        RDF2Graph:count     9518 ;
        RDF2Graph:property  <http://purl.uniprot.org/core/Annotation/sequence_n> , <http://purl.uniprot.org/core/Annotation#comment_n> ;
        RDF2Graph:subClassOfInstanceCount
                2890783 .

<http://www.w3.org/2001/XMLSchema#gYear>
        a       RDF2Graph:DataType .

<http://purl.uniprot.org/core/Book_Citation/publisher_n>
        a                      RDF2Graph:ClassProperty ;
        RDF2Graph:linkTo       <http://purl.uniprot.org/core/Book_Citation/publisher_n/n1> ;
        RDF2Graph:rdfProperty  <http://purl.uniprot.org/core/publisher> .

<http://purl.uniprot.org/core/Representative_Proteome/citation_n>
        a                      RDF2Graph:ClassProperty ;
        RDF2Graph:linkTo       <http://purl.uniprot.org/core/Representative_Proteome/citation_n/n10> ;
        RDF2Graph:rdfProperty  <http://purl.uniprot.org/core/citation> .

<http://purl.uniprot.org/core/Strain/name_n/n4>
        a                              RDF2Graph:TypeLink ;
        RDF2Graph:count                22009 ;
        RDF2Graph:forwardMultiplicity  rs:Zero-or-many ;
        RDF2Graph:reverseMultiplicity  RDF2Graph:x_n ;
        RDF2Graph:type                 <http://www.w3.org/2001/XMLSchema#string> .

<http://purl.uniprot.org/core/Polymorphism_Annotation>
        a                RDF2Graph:Class ;
        rdfs:subClassOf  <http://purl.uniprot.org/core/Annotation> ;
        RDF2Graph:count  861 .

<http://purl.uniprot.org/core/representativeProteome>
        a                rdf:Property ;
        RDF2Graph:count  1914 .

<http://purl.uniprot.org/core/Disruption_Phenotype_Annotation>
        a                RDF2Graph:Class ;
        rdfs:subClassOf  <http://purl.uniprot.org/core/Annotation> ;
        RDF2Graph:count  6516 .

<http://biohackathon.org/resource/faldo#InRangePosition>
        a                   RDF2Graph:Class ;
        rdfs:subClassOf     <http://biohackathon.org/resource/faldo#FuzzyPosition> ;
        RDF2Graph:count     154720 ;
        RDF2Graph:property  <http://biohackathon.org/resource/faldo/InRangePosition#end_n> , <http://biohackathon.org/resource/faldo/InRangePosition#begin_n> .

<http://purl.uniprot.org/core/Cellular_Component#exactMatch_n>
        a                      RDF2Graph:ClassProperty ;
        RDF2Graph:linkTo       <http://purl.uniprot.org/core/Cellular_Component#exactMatch_n/n3> ;
        RDF2Graph:rdfProperty  <http://www.w3.org/2004/02/skos/core#exactMatch> .

<http://purl.uniprot.org/core/Tissue>
        a                   RDF2Graph:Class ;
        RDF2Graph:count     1573872 ;
        RDF2Graph:property  <http://purl.uniprot.org/core/Tissue#altLabel_n> , <http://purl.uniprot.org/core/Tissue#prefLabel_n> , <http://purl.uniprot.org/core/Tissue#label_n> , <http://purl.uniprot.org/core/Tissue#seeAlso_n> .

<http://purl.uniprot.org/core/Proteome/organism_n/n6>
        a                              RDF2Graph:TypeLink ;
        RDF2Graph:count                5713 ;
        RDF2Graph:forwardMultiplicity  rs:Zero-or-one ;
        RDF2Graph:reverseMultiplicity  rs:Zero-or-many ;
        RDF2Graph:type                 <http://purl.uniprot.org/core/Taxon> .

<http://purl.uniprot.org/core/Taxon/host_n/n1>
        a                              RDF2Graph:TypeLink ;
        RDF2Graph:count                6269 ;
        RDF2Graph:forwardMultiplicity  rs:Zero-or-many ;
        RDF2Graph:reverseMultiplicity  rs:Zero-or-many ;
        RDF2Graph:type                 <http://purl.uniprot.org/core/Taxon> .

<http://purl.uniprot.org/core/cellularComponent_error>
        a                RDF2Graph:SourceNoTypeError ;
        RDF2Graph:count  1000000 .

<http://biohackathon.org/resource/faldo/ExactPosition#position_n>
        a                      RDF2Graph:ClassProperty ;
        RDF2Graph:linkTo       <http://biohackathon.org/resource/faldo/ExactPosition#position_n/n1> ;
        RDF2Graph:rdfProperty  <http://biohackathon.org/resource/faldo#position> .

<http://purl.uniprot.org/core/Protein/version_n>
        a                      RDF2Graph:ClassProperty ;
        RDF2Graph:linkTo       <http://purl.uniprot.org/core/Protein/version_n/n1> ;
        RDF2Graph:rdfProperty  <http://purl.uniprot.org/core/version> .

<http://purl.uniprot.org/core/Absorption_Annotation/maximum_n>
        a                      RDF2Graph:ClassProperty ;
        RDF2Graph:linkTo       <http://purl.uniprot.org/core/Absorption_Annotation/maximum_n/n1> ;
        RDF2Graph:rdfProperty  <http://purl.uniprot.org/core/maximum> .

<http://purl.uniprot.org/core/Kinetics_Annotation>
        a                   RDF2Graph:Class ;
        rdfs:subClassOf     <http://purl.uniprot.org/core/Biophysicochemical_Annotation> ;
        RDF2Graph:count     4285 ;
        RDF2Graph:property  <http://purl.uniprot.org/core/Kinetics_Annotation/measuredAffinity_n> , <http://purl.uniprot.org/core/Kinetics_Annotation/measuredActivity_n> .

<http://purl.uniprot.org/core/Proteome#narrower_n>
        a                      RDF2Graph:ClassProperty ;
        RDF2Graph:linkTo       <http://purl.uniprot.org/core/Proteome#narrower_n/n2> ;
        RDF2Graph:rdfProperty  <http://www.w3.org/2004/02/skos/core#narrower> .

<http://purl.uniprot.org/core/Representative_Proteome/strain_n/n7>
        a                              RDF2Graph:TypeLink ;
        RDF2Graph:count                1914 ;
        RDF2Graph:forwardMultiplicity  rs:Zero-or-one ;
        RDF2Graph:reverseMultiplicity  rs:Zero-or-one ;
        RDF2Graph:type                 rdf:Statement .

<http://purl.uniprot.org/core/Pathway_Annotation#seeAlso_n/n6>
        a                              RDF2Graph:TypeLink ;
        RDF2Graph:count                1341 ;
        RDF2Graph:forwardMultiplicity  rs:One-or-many ;
        RDF2Graph:reverseMultiplicity  rs:Zero-or-one ;
        RDF2Graph:type                 <http://purl.uniprot.org/core/Pathway> .

<http://purl.uniprot.org/core/Initiator_Methionine_Annotation>
        a                RDF2Graph:Class ;
        rdfs:subClassOf  <http://purl.uniprot.org/core/Molecule_Processing_Annotation> ;
        RDF2Graph:count  69 .

<http://purl.uniprot.org/core/Rank#label_n/n17>
        a                              RDF2Graph:TypeLink ;
        RDF2Graph:count                28 ;
        RDF2Graph:forwardMultiplicity  rs:Exactly-one ;
        RDF2Graph:reverseMultiplicity  RDF2Graph:x_1 ;
        RDF2Graph:type                 <http://www.w3.org/2001/XMLSchema#string> .

<http://purl.uniprot.org/core/Protein/mnemonic_n>
        a                      RDF2Graph:ClassProperty ;
        RDF2Graph:linkTo       <http://purl.uniprot.org/core/Protein/mnemonic_n/n2> ;
        RDF2Graph:rdfProperty  <http://purl.uniprot.org/core/mnemonic> .

<http://purl.uniprot.org/core/Sequence/length_n>
        a                      RDF2Graph:ClassProperty ;
        RDF2Graph:linkTo       <http://purl.uniprot.org/core/Sequence/length_n/n1> ;
        RDF2Graph:rdfProperty  <http://purl.uniprot.org/core/length> .

<http://purl.uniprot.org/core/Sequence/sequenceFor_n/n3>
        a                              RDF2Graph:TypeLink ;
        RDF2Graph:count                0 ;
        RDF2Graph:error                <http://purl.uniprot.org/core/Sequence/sequenceFor_n/n3_error_n> ;
        RDF2Graph:forwardMultiplicity  RDF2Graph:none ;
        RDF2Graph:reverseMultiplicity  RDF2Graph:none ;
        RDF2Graph:type                 RDF2Graph:invalid .

<http://purl.uniprot.org/core/Sequence/organism_n/n4>
        a                              RDF2Graph:TypeLink ;
        RDF2Graph:count                267 ;
        RDF2Graph:forwardMultiplicity  rs:Zero-or-one ;
        RDF2Graph:reverseMultiplicity  RDF2Graph:x_n ;
        RDF2Graph:type                 RDF2Graph:externalref .

<http://purl.uniprot.org/core/Gene/orfName_n>
        a                      RDF2Graph:ClassProperty ;
        RDF2Graph:linkTo       <http://purl.uniprot.org/core/Gene/orfName_n/n1> ;
        RDF2Graph:rdfProperty  <http://purl.uniprot.org/core/orfName> .

<http://purl.uniprot.org/core/Subcellular_Location>
        a                   RDF2Graph:Class ;
        rdfs:subClassOf     owl:Thing ;
        RDF2Graph:property  <http://purl.uniprot.org/core/Subcellular_Location#subClassOf_n> , <http://purl.uniprot.org/core/Subcellular_Location#prefLabel_n> , <http://purl.uniprot.org/core/Subcellular_Location/relatedLocation_n> , <http://purl.uniprot.org/core/Subcellular_Location#comment_n> , <http://purl.uniprot.org/core/Subcellular_Location/alias_n> , <http://purl.uniprot.org/core/Subcellular_Location#altLabel_n> , <http://purl.uniprot.org/core/Subcellular_Location#sameAs_n> ;
        RDF2Graph:subClassOfInstanceCount
                497 .

<http://purl.uniprot.org/core/Modification_Annotation>
        a                RDF2Graph:Class ;
        rdfs:subClassOf  <http://purl.uniprot.org/core/Sequence_Annotation> ;
        RDF2Graph:subClassOfInstanceCount
                79918 .

<http://purl.uniprot.org/core/chain>
        a                rdf:Property ;
        RDF2Graph:count  655165 ;
        RDF2Graph:error  <http://purl.uniprot.org/core/chain_error> .

<http://purl.uniprot.org/core/Natural_Variant_Annotation#seeAlso_n/n7>
        a                              RDF2Graph:TypeLink ;
        RDF2Graph:count                38156 ;
        RDF2Graph:forwardMultiplicity  rs:Zero-or-many ;
        RDF2Graph:reverseMultiplicity  RDF2Graph:x_n ;
        RDF2Graph:type                 RDF2Graph:externalref .

<http://purl.uniprot.org/core/Protein/classifiedWith_n/n1>
        a                              RDF2Graph:TypeLink ;
        RDF2Graph:count                100000 ;
        RDF2Graph:forwardMultiplicity  rs:Zero-or-many ;
        RDF2Graph:reverseMultiplicity  rs:Zero-or-many ;
        RDF2Graph:type                 <http://purl.uniprot.org/core/Concept> .

<http://purl.uniprot.org/core/Transcript_Resource/translatedTo_n/n1>
        a                              RDF2Graph:TypeLink ;
        RDF2Graph:count                100000 ;
        RDF2Graph:forwardMultiplicity  rs:Zero-or-one ;
        RDF2Graph:reverseMultiplicity  rs:Zero-or-one ;
        RDF2Graph:type                 <http://purl.uniprot.org/core/Transcript_Resource> .

<http://purl.uniprot.org/core/Protein/alternativeName_n>
        a                      RDF2Graph:ClassProperty ;
        RDF2Graph:linkTo       <http://purl.uniprot.org/core/Protein/alternativeName_n/n1> ;
        RDF2Graph:rdfProperty  <http://purl.uniprot.org/core/alternativeName> .

<http://purl.uniprot.org/core/Taxon/rank_n/n1>
        a                              RDF2Graph:TypeLink ;
        RDF2Graph:count                100000 ;
        RDF2Graph:forwardMultiplicity  rs:Zero-or-one ;
        RDF2Graph:reverseMultiplicity  rs:One-or-many ;
        RDF2Graph:type                 <http://purl.uniprot.org/core/Rank> .

<http://www.w3.org/1999/02/22-rdf-syntax-ns/Statement/name_n/n1>
        a                              RDF2Graph:TypeLink ;
        RDF2Graph:count                22007 ;
        RDF2Graph:forwardMultiplicity  rs:Zero-or-many ;
        RDF2Graph:reverseMultiplicity  RDF2Graph:x_n ;
        RDF2Graph:type                 <http://www.w3.org/2001/XMLSchema#string> .

<http://purl.uniprot.org/core/maximum>
        a                rdf:Property ;
        RDF2Graph:count  96 .

<http://www.w3.org/2001/XMLSchema#gYearMonth>
        a       RDF2Graph:DataType .

<http://purl.uniprot.org/core/Database/urlTemplate_n>
        a                      RDF2Graph:ClassProperty ;
        RDF2Graph:linkTo       <http://purl.uniprot.org/core/Database/urlTemplate_n/n1> ;
        RDF2Graph:rdfProperty  <http://purl.uniprot.org/core/urlTemplate> .

<http://purl.org/ontology/bibo/Journal#seeAlso_n>
        a                      RDF2Graph:ClassProperty ;
        RDF2Graph:linkTo       <http://purl.org/ontology/bibo/Journal#seeAlso_n/n17> ;
        RDF2Graph:rdfProperty  rdfs:seeAlso .

<http://purl.uniprot.org/core/translatedTo>
        a                rdf:Property ;
        RDF2Graph:count  41398404 .

<http://purl.uniprot.org/core/orientation>
        a                rdf:Property ;
        RDF2Graph:count  233768 ;
        RDF2Graph:error  <http://purl.uniprot.org/core/orientation_error> .

<http://purl.uniprot.org/core/Caution_Annotation>
        a                RDF2Graph:Class ;
        rdfs:subClassOf  <http://purl.uniprot.org/core/Annotation> ;
        RDF2Graph:count  24904 .

<http://purl.uniprot.org/core/institution>
        a                rdf:Property ;
        RDF2Graph:count  1420 .

<http://purl.uniprot.org/core/internationalNonproprietaryName>
        a                rdf:Property ;
        RDF2Graph:count  26 .

<http://purl.uniprot.org/core/Subcellular_Location/relatedLocation_n>
        a                      RDF2Graph:ClassProperty ;
        RDF2Graph:linkTo       <http://purl.uniprot.org/core/Subcellular_Location/relatedLocation_n/n1> ;
        RDF2Graph:rdfProperty  <http://purl.uniprot.org/core/relatedLocation> .

<http://purl.uniprot.org/core/Sequence/memberOf_n>
        a                      RDF2Graph:ClassProperty ;
        RDF2Graph:linkTo       <http://purl.uniprot.org/core/Sequence/memberOf_n/n1> ;
        RDF2Graph:rdfProperty  <http://purl.uniprot.org/core/memberOf> .

<http://purl.uniprot.org/core/Propeptide_Annotation>
        a                RDF2Graph:Class ;
        rdfs:subClassOf  <http://purl.uniprot.org/core/Molecule_Processing_Annotation> ;
        RDF2Graph:count  13158 .

<http://purl.uniprot.org/core/Resource/database_n>
        a                      RDF2Graph:ClassProperty ;
        RDF2Graph:linkTo       <http://purl.uniprot.org/core/Resource/database_n/n2> ;
        RDF2Graph:rdfProperty  <http://purl.uniprot.org/core/database> .

<http://www.w3.org/2001/XMLSchema#integer>
        a       RDF2Graph:DataType .

<http://purl.uniprot.org/core/Book_Citation/editor_n/n1>
        a                              RDF2Graph:TypeLink ;
        RDF2Graph:count                1234 ;
        RDF2Graph:forwardMultiplicity  rs:Zero-or-many ;
        RDF2Graph:reverseMultiplicity  RDF2Graph:x_n ;
        RDF2Graph:type                 <http://www.w3.org/2001/XMLSchema#string> .

<http://purl.uniprot.org/core/External_Sequence/translatedFrom_n/n1>
        a                              RDF2Graph:TypeLink ;
        RDF2Graph:count                100000 ;
        RDF2Graph:forwardMultiplicity  rs:Zero-or-many ;
        RDF2Graph:reverseMultiplicity  rs:Zero-or-many ;
        RDF2Graph:type                 <http://purl.uniprot.org/core/Nucleotide_Resource> .

<http://purl.uniprot.org/core/attribution>
        a                rdf:Property ;
        RDF2Graph:count  1372623569 ;
        RDF2Graph:error  <http://purl.uniprot.org/core/Citation_Statement/attribution_n/n2_error_n> , <http://purl.uniprot.org/core/Protein/attribution_n/n1_error_n> .

<http://purl.uniprot.org/core/proteinsInProteome>
        a                rdf:Property ;
        RDF2Graph:count  11062 .

<http://purl.uniprot.org/core/Proteome_Component>
        a                   RDF2Graph:Class ;
        RDF2Graph:count     11011 ;
        RDF2Graph:property  <http://purl.uniprot.org/core/Proteome_Component/proteinsInProteome_n> , <http://purl.uniprot.org/core/Proteome_Component#seeAlso_n> , <http://purl.uniprot.org/core/Proteome_Component#comment_n> .

<http://purl.uniprot.org/core/Kinetics_Annotation/measuredActivity_n>
        a                      RDF2Graph:ClassProperty ;
        RDF2Graph:linkTo       <http://purl.uniprot.org/core/Kinetics_Annotation/measuredActivity_n/n1> ;
        RDF2Graph:rdfProperty  <http://purl.uniprot.org/core/measuredActivity> .

<http://purl.uniprot.org/core/Known_Sequence/representativeFor_n/n2>
        a                              RDF2Graph:TypeLink ;
        RDF2Graph:count                141155 ;
        RDF2Graph:forwardMultiplicity  rs:Zero-or-many ;
        RDF2Graph:reverseMultiplicity  rs:Zero-or-one ;
        RDF2Graph:type                 <http://purl.uniprot.org/core/Cluster> .

<http://purl.uniprot.org/core/Cluster/modified_n/n2>
        a                              RDF2Graph:TypeLink ;
        RDF2Graph:count                100000 ;
        RDF2Graph:forwardMultiplicity  rs:Exactly-one ;
        RDF2Graph:reverseMultiplicity  RDF2Graph:none ;
        RDF2Graph:type                 <http://www.w3.org/2001/XMLSchema#date> .

<http://www.w3.org/2002/07/owl/Ontology#imports_n/n1>
        a                              RDF2Graph:TypeLink ;
        RDF2Graph:count                3 ;
        RDF2Graph:forwardMultiplicity  rs:Zero-or-many ;
        RDF2Graph:reverseMultiplicity  RDF2Graph:x_1 ;
        RDF2Graph:type                 RDF2Graph:externalref .

<http://spinrdf.org/spin#imports>
        a                rdf:Property ;
        RDF2Graph:count  3 .

<http://purl.uniprot.org/core/Known_Sequence/representativeFor_n>
        a                      RDF2Graph:ClassProperty ;
        RDF2Graph:linkTo       <http://purl.uniprot.org/core/Known_Sequence/representativeFor_n/n2> ;
        RDF2Graph:rdfProperty  <http://purl.uniprot.org/core/representativeFor> .

<http://www.w3.org/2001/XMLSchema#minInclusive_error>
        a                RDF2Graph:SourceNoTypeError ;
        RDF2Graph:count  1 .

<http://purl.uniprot.org/core/Non-adjacent_Residues_Annotation>
        a                RDF2Graph:Class ;
        rdfs:subClassOf  <http://purl.uniprot.org/core/Experimental_Information_Annotation> ;
        RDF2Graph:count  327 .

<http://purl.uniprot.org/core/Erroneous_Gene_Model_Prediction_Annotation>
        a                RDF2Graph:Class ;
        rdfs:subClassOf  <http://purl.uniprot.org/core/Sequence_Caution_Annotation> ;
        RDF2Graph:count  11087 .

<http://purl.uniprot.org/core/Citation_Statement/context_n/n1>
        a                              RDF2Graph:TypeLink ;
        RDF2Graph:count                100000 ;
        RDF2Graph:forwardMultiplicity  rs:Zero-or-many ;
        RDF2Graph:reverseMultiplicity  rs:Zero-or-one ;
        RDF2Graph:type                 <http://purl.uniprot.org/core/Tissue> .

<http://purl.uniprot.org/core/Nucleotide_Mapping_Statement>
        a                   RDF2Graph:Class ;
        rdfs:subClassOf     rdf:Statement ;
        RDF2Graph:count     57483 ;
        RDF2Graph:property  <http://purl.uniprot.org/core/Nucleotide_Mapping_Statement#comment_n> .

<http://purl.uniprot.org/core/withdrawnFromINSDC>
        a                rdf:Property ;
        RDF2Graph:count  113 .

<http://purl.uniprot.org/core/Erroneous_Termination_Annotation>
        a                RDF2Graph:Class ;
        rdfs:subClassOf  <http://purl.uniprot.org/core/Sequence_Caution_Annotation> ;
        RDF2Graph:count  1064 .

<http://purl.uniprot.org/core/Structure_Resource/method_n/n1>
        a                              RDF2Graph:TypeLink ;
        RDF2Graph:count                97822 ;
        RDF2Graph:forwardMultiplicity  rs:Zero-or-many ;
        RDF2Graph:reverseMultiplicity  rs:One-or-many ;
        RDF2Graph:type                 <http://purl.uniprot.org/core/Structure_Determination_Method> .

RDF2Graph:ClassAsPredicateError
        a       owl:Class .

<http://purl.uniprot.org/core/Disease#prefLabel_n>
        a                      RDF2Graph:ClassProperty ;
        RDF2Graph:linkTo       <http://purl.uniprot.org/core/Disease#prefLabel_n/n4> ;
        RDF2Graph:rdfProperty  <http://www.w3.org/2004/02/skos/core#prefLabel> .

<http://purl.uniprot.org/core/Reference_Proteome/strain_n>
        a                      RDF2Graph:ClassProperty ;
        RDF2Graph:linkTo       <http://purl.uniprot.org/core/Reference_Proteome/strain_n/n10> , <http://purl.uniprot.org/core/Reference_Proteome/strain_n/n9> ;
        RDF2Graph:rdfProperty  <http://purl.uniprot.org/core/strain> .

<http://purl.uniprot.org/core/Taxon/mnemonic_n/n1>
        a                              RDF2Graph:TypeLink ;
        RDF2Graph:count                24155 ;
        RDF2Graph:forwardMultiplicity  rs:Zero-or-one ;
        RDF2Graph:reverseMultiplicity  RDF2Graph:x_1 ;
        RDF2Graph:type                 <http://www.w3.org/2001/XMLSchema#string> .

<http://purl.uniprot.org/core/Protein/replaces_n>
        a                      RDF2Graph:ClassProperty ;
        RDF2Graph:linkTo       <http://purl.uniprot.org/core/Protein/replaces_n/n2> ;
        RDF2Graph:rdfProperty  <http://purl.uniprot.org/core/replaces> .

<http://purl.uniprot.org/core/Known_Sequence/organism_n>
        a                      RDF2Graph:ClassProperty ;
        RDF2Graph:linkTo       <http://purl.uniprot.org/core/Known_Sequence/organism_n/n5> ;
        RDF2Graph:rdfProperty  <http://purl.uniprot.org/core/organism> .

<http://purl.uniprot.org/core/Region_Annotation>
        a                RDF2Graph:Class ;
        rdfs:subClassOf  <http://purl.uniprot.org/core/Sequence_Annotation> ;
        RDF2Graph:count  69383 ;
        RDF2Graph:subClassOfInstanceCount
                417476 .

<http://purl.uniprot.org/core/Proteome#label_n/n6>
        a                              RDF2Graph:TypeLink ;
        RDF2Graph:count                5718 ;
        RDF2Graph:forwardMultiplicity  rs:Exactly-one ;
        RDF2Graph:reverseMultiplicity  RDF2Graph:x_n ;
        RDF2Graph:type                 <http://www.w3.org/2001/XMLSchema#string> .

<http://purl.uniprot.org/core/Protein/submittedName_n/n1>
        a                              RDF2Graph:TypeLink ;
        RDF2Graph:count                100000 ;
        RDF2Graph:forwardMultiplicity  rs:Zero-or-many ;
        RDF2Graph:reverseMultiplicity  rs:Zero-or-many ;
        RDF2Graph:type                 <http://purl.uniprot.org/core/Structured_Name> .

<http://purl.org/dc/terms/publisher>
        a                rdf:Property ;
        RDF2Graph:count  4170 .

rdfs:seeAlso_error  a    RDF2Graph:SourceNoTypeError ;
        RDF2Graph:count  66222 .

<http://purl.uniprot.org/core/Disease#seeAlso_n/n14>
        a                              RDF2Graph:TypeLink ;
        RDF2Graph:count                3956 ;
        RDF2Graph:forwardMultiplicity  rs:Zero-or-one ;
        RDF2Graph:reverseMultiplicity  rs:Zero-or-many ;
        RDF2Graph:type                 <http://purl.uniprot.org/core/Resource> .

<http://purl.uniprot.org/core/Protein_Existence>
        a                   RDF2Graph:Class ;
        RDF2Graph:count     5 ;
        RDF2Graph:property  <http://purl.uniprot.org/core/Protein_Existence#label_n> , <http://purl.uniprot.org/core/Protein_Existence#comment_n> .

<http://purl.uniprot.org/core/sequence>
        a                rdf:Property ;
        RDF2Graph:count  84779317 .

<http://purl.uniprot.org/core/Protein/modified_n>
        a                      RDF2Graph:ClassProperty ;
        RDF2Graph:linkTo       <http://purl.uniprot.org/core/Protein/modified_n/n1> ;
        RDF2Graph:rdfProperty  <http://purl.uniprot.org/core/modified> .

<http://purl.uniprot.org/core/Cluster/commonTaxon_n/n1>
        a                              RDF2Graph:TypeLink ;
        RDF2Graph:count                100000 ;
        RDF2Graph:forwardMultiplicity  rs:Zero-or-one ;
        RDF2Graph:reverseMultiplicity  rs:Zero-or-many ;
        RDF2Graph:type                 <http://purl.uniprot.org/core/Taxon> .

<http://purl.uniprot.org/core/Tissue#prefLabel_n>
        a                      RDF2Graph:ClassProperty ;
        RDF2Graph:linkTo       <http://purl.uniprot.org/core/Tissue#prefLabel_n/n5> ;
        RDF2Graph:rdfProperty  <http://www.w3.org/2004/02/skos/core#prefLabel> .

<http://purl.uniprot.org/core/Protein/attribution_n/n1_error_n>
        a       RDF2Graph:DestNoTypeError .

<http://purl.uniprot.org/core/Database/category_n/n1>
        a                              RDF2Graph:TypeLink ;
        RDF2Graph:count                148 ;
        RDF2Graph:forwardMultiplicity  rs:Exactly-one ;
        RDF2Graph:reverseMultiplicity  RDF2Graph:x_n ;
        RDF2Graph:type                 <http://www.w3.org/2001/XMLSchema#string> .

<http://purl.uniprot.org/core/Cellular_Component/citation_n/n8>
        a                              RDF2Graph:TypeLink ;
        RDF2Graph:count                15 ;
        RDF2Graph:forwardMultiplicity  rs:Zero-or-one ;
        RDF2Graph:reverseMultiplicity  rs:Zero-or-many ;
        RDF2Graph:type                 <http://purl.uniprot.org/core/Citation> .

<http://purl.uniprot.org/core/Database/category_n>
        a                      RDF2Graph:ClassProperty ;
        RDF2Graph:linkTo       <http://purl.uniprot.org/core/Database/category_n/n1> ;
        RDF2Graph:rdfProperty  <http://purl.uniprot.org/core/category> .

<http://purl.uniprot.org/core/Published_Citation/volume_n/n1>
        a                              RDF2Graph:TypeLink ;
        RDF2Graph:count                100064 ;
        RDF2Graph:forwardMultiplicity  rs:Zero-or-many ;
        RDF2Graph:reverseMultiplicity  RDF2Graph:x_n ;
        RDF2Graph:type                 <http://www.w3.org/2001/XMLSchema#string> .

<http://purl.uniprot.org/core/Journal_Citation/primaryTopicOf_n>
        a                      RDF2Graph:ClassProperty ;
        RDF2Graph:linkTo       <http://purl.uniprot.org/core/Journal_Citation/primaryTopicOf_n/n1> ;
        RDF2Graph:rdfProperty  <http://xmlns.com/foaf/0.1/primaryTopicOf> .

<http://purl.uniprot.org/core/External_Sequence/translatedFrom_n>
        a                      RDF2Graph:ClassProperty ;
        RDF2Graph:linkTo       <http://purl.uniprot.org/core/External_Sequence/translatedFrom_n/n1> ;
        RDF2Graph:rdfProperty  <http://purl.uniprot.org/core/translatedFrom> .

<http://purl.uniprot.org/core/Method#label_n>
        a                      RDF2Graph:ClassProperty ;
        RDF2Graph:linkTo       <http://purl.uniprot.org/core/Method#label_n/n5> ;
        RDF2Graph:rdfProperty  rdfs:label .

<http://purl.uniprot.org/core/conflictingSequence>
        a                rdf:Property ;
        RDF2Graph:count  327044 .

<http://purl.uniprot.org/core/Method#label_n/n5>
        a                              RDF2Graph:TypeLink ;
        RDF2Graph:count                14 ;
        RDF2Graph:forwardMultiplicity  rs:Exactly-one ;
        RDF2Graph:reverseMultiplicity  RDF2Graph:x_1 ;
        RDF2Graph:type                 <http://www.w3.org/2001/XMLSchema#string> .

<http://purl.uniprot.org/core/Gene/locusName_n/n1>
        a                              RDF2Graph:TypeLink ;
        RDF2Graph:count                100000 ;
        RDF2Graph:forwardMultiplicity  rs:Zero-or-many ;
        RDF2Graph:reverseMultiplicity  RDF2Graph:x_n ;
        RDF2Graph:type                 <http://www.w3.org/2001/XMLSchema#string> .

<http://purl.uniprot.org/core/orfName>
        a                rdf:Property ;
        RDF2Graph:count  72710451 .

<http://purl.uniprot.org/core/Taxon/mnemonic_n>
        a                      RDF2Graph:ClassProperty ;
        RDF2Graph:linkTo       <http://purl.uniprot.org/core/Taxon/mnemonic_n/n1> ;
        RDF2Graph:rdfProperty  <http://purl.uniprot.org/core/mnemonic> .

<http://purl.uniprot.org/core/Viral_cRNA>
        a                RDF2Graph:Class ;
        rdfs:subClassOf  <http://purl.uniprot.org/core/RNA> ;
        RDF2Graph:count  352812 .

<http://purl.uniprot.org/core/Citation_Mapping/citation_n/n12>
        a                              RDF2Graph:TypeLink ;
        RDF2Graph:count                100008 ;
        RDF2Graph:forwardMultiplicity  rs:Zero-or-one ;
        RDF2Graph:reverseMultiplicity  rs:Zero-or-many ;
        RDF2Graph:type                 <http://purl.uniprot.org/core/Citation> .

<http://purl.uniprot.org/core/Known_Sequence/basedOn_n/n1>
        a                              RDF2Graph:TypeLink ;
        RDF2Graph:count                39002 ;
        RDF2Graph:forwardMultiplicity  rs:Zero-or-one ;
        RDF2Graph:reverseMultiplicity  rs:Zero-or-many ;
        RDF2Graph:type                 <http://purl.uniprot.org/core/Known_Sequence> .

<http://purl.uniprot.org/core/Function_Annotation>
        a                RDF2Graph:Class ;
        rdfs:subClassOf  <http://purl.uniprot.org/core/Annotation> ;
        RDF2Graph:count  66642 .

<http://purl.uniprot.org/core/Citation_Statement/context_n>
        a                      RDF2Graph:ClassProperty ;
        RDF2Graph:linkTo       <http://purl.uniprot.org/core/Citation_Statement/context_n/n4> , <http://purl.uniprot.org/core/Citation_Statement/context_n/n3> , <http://purl.uniprot.org/core/Citation_Statement/context_n/n2> , <http://purl.uniprot.org/core/Citation_Statement/context_n/n1> ;
        RDF2Graph:rdfProperty  <http://purl.uniprot.org/core/context> .

<http://purl.uniprot.org/core/Citation/date_n/n1>
        a                              RDF2Graph:TypeLink ;
        RDF2Graph:count                100197 ;
        RDF2Graph:forwardMultiplicity  rs:Exactly-one ;
        RDF2Graph:reverseMultiplicity  RDF2Graph:none ;
        RDF2Graph:type                 <http://www.w3.org/2001/XMLSchema#gYearMonth> .

<http://purl.uniprot.org/core/Redox_Potential_Annotation>
        a                RDF2Graph:Class ;
        rdfs:subClassOf  <http://purl.uniprot.org/core/Biophysicochemical_Annotation> ;
        RDF2Graph:count  92 .

<http://purl.org/dc/terms/identifier>
        a                rdf:Property ;
        RDF2Graph:count  835286 .

<http://purl.uniprot.org/core/Nucleotide_Resource/locatedOn_n/n1>
        a                              RDF2Graph:TypeLink ;
        RDF2Graph:count                507547 ;
        RDF2Graph:forwardMultiplicity  rs:Zero-or-many ;
        RDF2Graph:reverseMultiplicity  rs:One-or-many ;
        RDF2Graph:type                 <http://purl.uniprot.org/core/Molecule> .

<http://purl.uniprot.org/core/activity>
        a                rdf:Property ;
        RDF2Graph:count  5777 .

<http://purl.uniprot.org/core/Subcellular_Location#prefLabel_n/n3>
        a                              RDF2Graph:TypeLink ;
        RDF2Graph:count                497 ;
        RDF2Graph:forwardMultiplicity  rs:Exactly-one ;
        RDF2Graph:reverseMultiplicity  RDF2Graph:x_1 ;
        RDF2Graph:type                 <http://www.w3.org/2001/XMLSchema#string> .

<http://purl.uniprot.org/core/Citation_Mapping/protein_n>
        a                      RDF2Graph:ClassProperty ;
        RDF2Graph:linkTo       <http://purl.uniprot.org/core/Citation_Mapping/protein_n/n1> ;
        RDF2Graph:rdfProperty  <http://purl.uniprot.org/core/protein> .

<http://purl.uniprot.org/core/Structured_Name/internationalNonproprietaryName_n/n1>
        a                              RDF2Graph:TypeLink ;
        RDF2Graph:count                26 ;
        RDF2Graph:forwardMultiplicity  rs:Zero-or-one ;
        RDF2Graph:reverseMultiplicity  RDF2Graph:x_1 ;
        RDF2Graph:type                 <http://www.w3.org/2001/XMLSchema#string> .

<http://purl.uniprot.org/core/version>
        a                rdf:Property ;
        RDF2Graph:count  661154795 ;
        RDF2Graph:error  <http://purl.uniprot.org/core/version_error> .

<http://purl.uniprot.org/core/Cluster/identity_n/n1>
        a                              RDF2Graph:TypeLink ;
        RDF2Graph:count                100000 ;
        RDF2Graph:forwardMultiplicity  rs:Exactly-one ;
        RDF2Graph:reverseMultiplicity  RDF2Graph:none ;
        RDF2Graph:type                 <http://www.w3.org/2001/XMLSchema#float> .

<http://purl.uniprot.org/core/Protein/encodedIn_n/n1>
        a                              RDF2Graph:TypeLink ;
        RDF2Graph:count                100000 ;
        RDF2Graph:forwardMultiplicity  rs:Zero-or-one ;
        RDF2Graph:reverseMultiplicity  rs:One-or-many ;
        RDF2Graph:type                 <http://purl.uniprot.org/core/Organelle> .

<http://purl.uniprot.org/core/Taxon/complete_n/n1>
        a                              RDF2Graph:TypeLink ;
        RDF2Graph:count                5403 ;
        RDF2Graph:forwardMultiplicity  rs:Zero-or-one ;
        RDF2Graph:reverseMultiplicity  RDF2Graph:none ;
        RDF2Graph:type                 <http://www.w3.org/2001/XMLSchema#boolean> .

<http://purl.uniprot.org/core/Transcript_Resource/transcribedFrom_n/n1>
        a                              RDF2Graph:TypeLink ;
        RDF2Graph:count                100000 ;
        RDF2Graph:forwardMultiplicity  rs:Zero-or-one ;
        RDF2Graph:reverseMultiplicity  RDF2Graph:x_n ;
        RDF2Graph:type                 RDF2Graph:externalref .

<http://www.w3.org/2004/02/skos/core#prefLabel>
        a                rdf:Property ;
        RDF2Graph:count  20780144 .

<http://purl.uniprot.org/core/Citation_Statement/scope_n/n1>
        a                              RDF2Graph:TypeLink ;
        RDF2Graph:count                200000 ;
        RDF2Graph:forwardMultiplicity  rs:Zero-or-many ;
        RDF2Graph:reverseMultiplicity  RDF2Graph:x_n ;
        RDF2Graph:type                 <http://www.w3.org/2001/XMLSchema#string> .

<http://biohackathon.org/resource/faldo#ExactPosition>
        a                   RDF2Graph:Class ;
        rdfs:subClassOf     <http://biohackathon.org/resource/faldo#Position> ;
        RDF2Graph:count     72983293 ;
        RDF2Graph:property  <http://biohackathon.org/resource/faldo/ExactPosition#position_n> .

<http://purl.uniprot.org/core/reviewed>
        a                rdf:Property ;
        RDF2Graph:count  89608281 .

<http://purl.uniprot.org/core/Protein/alternativeName_n/n1>
        a                              RDF2Graph:TypeLink ;
        RDF2Graph:count                100000 ;
        RDF2Graph:forwardMultiplicity  rs:Zero-or-many ;
        RDF2Graph:reverseMultiplicity  rs:Zero-or-many ;
        RDF2Graph:type                 <http://purl.uniprot.org/core/Structured_Name> .

<http://purl.uniprot.org/core/Book_Citation/publisher_n/n1>
        a                              RDF2Graph:TypeLink ;
        RDF2Graph:count                475 ;
        RDF2Graph:forwardMultiplicity  rs:Zero-or-one ;
        RDF2Graph:reverseMultiplicity  RDF2Graph:x_n ;
        RDF2Graph:type                 <http://www.w3.org/2001/XMLSchema#string> .

<http://purl.uniprot.org/core/Disease/mnemonic_n>
        a                      RDF2Graph:ClassProperty ;
        RDF2Graph:linkTo       <http://purl.uniprot.org/core/Disease/mnemonic_n/n3> ;
        RDF2Graph:rdfProperty  <http://purl.uniprot.org/core/mnemonic> .

<http://www.w3.org/1999/02/22-rdf-syntax-ns/Statement/sequence_n/n2>
        a                              RDF2Graph:TypeLink ;
        RDF2Graph:count                145857 ;
        RDF2Graph:forwardMultiplicity  rs:Zero-or-one ;
        RDF2Graph:reverseMultiplicity  rs:Zero-or-many ;
        RDF2Graph:type                 <http://purl.uniprot.org/core/Known_Sequence> .

<http://purl.uniprot.org/core/Pharmaceutical_Annotation>
        a                RDF2Graph:Class ;
        rdfs:subClassOf  <http://purl.uniprot.org/core/Annotation> ;
        RDF2Graph:count  93 .

<http://purl.uniprot.org/core/Taxon/partOfLineage_n/n1>
        a                              RDF2Graph:TypeLink ;
        RDF2Graph:count                100000 ;
        RDF2Graph:forwardMultiplicity  rs:Exactly-one ;
        RDF2Graph:reverseMultiplicity  RDF2Graph:none ;
        RDF2Graph:type                 <http://www.w3.org/2001/XMLSchema#boolean> .

<http://purl.uniprot.org/core/Protein/obsolete_n>
        a                      RDF2Graph:ClassProperty ;
        RDF2Graph:linkTo       <http://purl.uniprot.org/core/Protein/obsolete_n/n2> ;
        RDF2Graph:rdfProperty  <http://purl.uniprot.org/core/obsolete> .

<http://purl.uniprot.org/core/cellularComponent>
        a                rdf:Property ;
        RDF2Graph:count  10687239 ;
        RDF2Graph:error  <http://purl.uniprot.org/core/cellularComponent_error> .

<http://biohackathon.org/resource/faldo#end>
        a                rdf:Property ;
        RDF2Graph:count  54737404 .

<http://purl.uniprot.org/core/Protein#label_n/n2>
        a                              RDF2Graph:TypeLink ;
        RDF2Graph:count                100000 ;
        RDF2Graph:forwardMultiplicity  rs:Zero-or-many ;
        RDF2Graph:reverseMultiplicity  RDF2Graph:x_n ;
        RDF2Graph:type                 <http://www.w3.org/2001/XMLSchema#string> .

<http://purl.uniprot.org/core/Known_Sequence/crc64Checksum_n>
        a                      RDF2Graph:ClassProperty ;
        RDF2Graph:linkTo       <http://purl.uniprot.org/core/Known_Sequence/crc64Checksum_n/n1> ;
        RDF2Graph:rdfProperty  <http://purl.uniprot.org/core/crc64Checksum> .

<http://purl.uniprot.org/core/date>
        a                rdf:Property ;
        RDF2Graph:count  1230090 .

<http://purl.uniprot.org/core/Structured_Name/allergenName_n>
        a                      RDF2Graph:ClassProperty ;
        RDF2Graph:linkTo       <http://purl.uniprot.org/core/Structured_Name/allergenName_n/n1> ;
        RDF2Graph:rdfProperty  <http://purl.uniprot.org/core/allergenName> .

<http://purl.uniprot.org/core/Reference_Proteome#narrower_n>
        a                      RDF2Graph:ClassProperty ;
        RDF2Graph:linkTo       <http://purl.uniprot.org/core/Reference_Proteome#narrower_n/n4> ;
        RDF2Graph:rdfProperty  <http://www.w3.org/2004/02/skos/core#narrower> .

<http://purl.uniprot.org/core/Method>
        a                   RDF2Graph:Class ;
        RDF2Graph:property  <http://purl.uniprot.org/core/Method#label_n> , <http://purl.uniprot.org/core/Method#seeAlso_n> , <http://purl.uniprot.org/core/Method#comment_n> ;
        RDF2Graph:subClassOfInstanceCount
                14 .

<http://purl.uniprot.org/core/Interaction/participant_n/n2>
        a                              RDF2Graph:TypeLink ;
        RDF2Graph:count                1347 ;
        RDF2Graph:forwardMultiplicity  rs:Zero-or-one ;
        RDF2Graph:reverseMultiplicity  RDF2Graph:x_n ;
        RDF2Graph:type                 RDF2Graph:externalref .

<http://purl.uniprot.org/core/Mass_Measurement_Method>
        a                RDF2Graph:Class ;
        rdfs:subClassOf  <http://purl.uniprot.org/core/Method> ;
        RDF2Graph:count  7 .

<http://purl.uniprot.org/core/Subcellular_Location_Annotation/locatedIn_n/n1_error_n>
        a       RDF2Graph:DestNoTypeError .

<http://purl.uniprot.org/core/Disease_Annotation>
        a                   RDF2Graph:Class ;
        rdfs:subClassOf     <http://purl.uniprot.org/core/Annotation> ;
        RDF2Graph:count     5172 ;
        RDF2Graph:property  <http://purl.uniprot.org/core/Disease_Annotation/disease_n> .

<http://purl.uniprot.org/core/name>
        a                rdf:Property ;
        RDF2Graph:count  1077710 .

<http://purl.uniprot.org/core/Citation/scope_n>
        a                      RDF2Graph:ClassProperty ;
        RDF2Graph:linkTo       <http://purl.uniprot.org/core/Citation/scope_n/n2> ;
        RDF2Graph:rdfProperty  <http://purl.uniprot.org/core/scope> .

<http://purl.uniprot.org/core/database_error>
        a                RDF2Graph:SourceNoTypeError ;
        RDF2Graph:count  542 .

<http://purl.uniprot.org/core/Resource>
        a                   RDF2Graph:Class ;
        RDF2Graph:count     92179736 ;
        RDF2Graph:property  <http://purl.uniprot.org/core/Resource/database_n> ;
        RDF2Graph:subClassOfInstanceCount
                131051761 .

<http://www.w3.org/1999/02/22-rdf-syntax-ns/Statement/status_n>
        a                      RDF2Graph:ClassProperty ;
        RDF2Graph:linkTo       <http://www.w3.org/1999/02/22-rdf-syntax-ns/Statement/status_n/n2> , <http://www.w3.org/1999/02/22-rdf-syntax-ns/Statement/status_n/n1> ;
        RDF2Graph:rdfProperty  <http://purl.uniprot.org/core/status> .

<http://purl.uniprot.org/core/Concept#exactMatch_n>
        a                      RDF2Graph:ClassProperty ;
        RDF2Graph:linkTo       <http://purl.uniprot.org/core/Concept#exactMatch_n/n1> ;
        RDF2Graph:rdfProperty  <http://www.w3.org/2004/02/skos/core#exactMatch> .

<http://purl.uniprot.org/core/Catalytic_Activity_Annotation>
        a                RDF2Graph:Class ;
        rdfs:subClassOf  <http://purl.uniprot.org/core/Annotation> ;
        RDF2Graph:count  4807 .

<http://purl.org/ontology/bibo/Journal/shortTitle_n/n1>
        a                              RDF2Graph:TypeLink ;
        RDF2Graph:count                4214 ;
        RDF2Graph:forwardMultiplicity  rs:Exactly-one ;
        RDF2Graph:reverseMultiplicity  RDF2Graph:x_1 ;
        RDF2Graph:type                 <http://www.w3.org/2001/XMLSchema#string> .

<http://purl.uniprot.org/core/Representative_Proteome#narrower_n>
        a                      RDF2Graph:ClassProperty ;
        RDF2Graph:linkTo       <http://purl.uniprot.org/core/Representative_Proteome#narrower_n/n3> ;
        RDF2Graph:rdfProperty  <http://www.w3.org/2004/02/skos/core#narrower> .

<http://purl.uniprot.org/core/fragment>
        a                rdf:Property ;
        RDF2Graph:count  6202591 .

<http://purl.uniprot.org/core/Absorption_Annotation>
        a                   RDF2Graph:Class ;
        rdfs:subClassOf     <http://purl.uniprot.org/core/Biophysicochemical_Annotation> ;
        RDF2Graph:count     96 ;
        RDF2Graph:property  <http://purl.uniprot.org/core/Absorption_Annotation/certain_n> , <http://purl.uniprot.org/core/Absorption_Annotation/maximum_n> .

<http://purl.uniprot.org/core/commonName>
        a                rdf:Property ;
        RDF2Graph:count  36545 .

<http://purl.uniprot.org/core/Transcript_Resource#comment_n>
        a                      RDF2Graph:ClassProperty ;
        RDF2Graph:linkTo       <http://purl.uniprot.org/core/Transcript_Resource#comment_n/n4> ;
        RDF2Graph:rdfProperty  rdfs:comment .

<http://www.w3.org/2004/02/skos/core#exactMatch>
        a                rdf:Property ;
        RDF2Graph:count  984252 .

<http://purl.uniprot.org/core/Gene>
        a                   RDF2Graph:Class ;
        rdfs:subClassOf     <http://www.w3.org/2004/02/skos/core#Concept> , owl:Thing ;
        RDF2Graph:count     82198162 ;
        RDF2Graph:property  <http://purl.uniprot.org/core/Gene/locusName_n> , <http://purl.uniprot.org/core/Gene/orfName_n> , <http://purl.uniprot.org/core/Gene#altLabel_n> , <http://purl.uniprot.org/core/Gene#prefLabel_n> .

<http://purl.uniprot.org/core/seedFor>
        a                rdf:Property ;
        RDF2Graph:count  84396796 .

<http://purl.uniprot.org/core/Known_Sequence/replaces_n/n3>
        a                              RDF2Graph:TypeLink ;
        RDF2Graph:count                233 ;
        RDF2Graph:forwardMultiplicity  rs:Zero-or-one ;
        RDF2Graph:reverseMultiplicity  RDF2Graph:x_n ;
        RDF2Graph:type                 RDF2Graph:externalref .

<http://purl.uniprot.org/core/Domain_Extent_Annotation>
        a                RDF2Graph:Class ;
        rdfs:subClassOf  <http://purl.uniprot.org/core/Region_Annotation> ;
        RDF2Graph:count  127035 .

<http://purl.uniprot.org/core/Proteome/modified_n/n1>
        a                              RDF2Graph:TypeLink ;
        RDF2Graph:count                5718 ;
        RDF2Graph:forwardMultiplicity  rs:Exactly-one ;
        RDF2Graph:reverseMultiplicity  RDF2Graph:none ;
        RDF2Graph:type                 <http://www.w3.org/2001/XMLSchema#date> .

<http://purl.uniprot.org/core/Taxon/reviewed_n/n1>
        a                              RDF2Graph:TypeLink ;
        RDF2Graph:count                100000 ;
        RDF2Graph:forwardMultiplicity  rs:Zero-or-one ;
        RDF2Graph:reverseMultiplicity  RDF2Graph:none ;
        RDF2Graph:type                 <http://www.w3.org/2001/XMLSchema#boolean> .

<http://purl.uniprot.org/core/publisher>
        a                rdf:Property ;
        RDF2Graph:count  475 .

<http://purl.uniprot.org/core/Rank#label_n>
        a                      RDF2Graph:ClassProperty ;
        RDF2Graph:linkTo       <http://purl.uniprot.org/core/Rank#label_n/n17> ;
        RDF2Graph:rdfProperty  rdfs:label .

<http://purl.uniprot.org/core/Helix_Annotation>
        a                RDF2Graph:Class ;
        rdfs:subClassOf  <http://purl.uniprot.org/core/Secondary_Structure_Annotation> ;
        RDF2Graph:count  26155 .

<http://purl.uniprot.org/core/locatedIn>
        a                rdf:Property ;
        RDF2Graph:count  10687239 ;
        RDF2Graph:error  <http://purl.uniprot.org/core/Subcellular_Location_Annotation/locatedIn_n/n1_error_n> .

<http://purl.uniprot.org/core/Concept/category_n/n2>
        a                              RDF2Graph:TypeLink ;
        RDF2Graph:count                1177 ;
        RDF2Graph:forwardMultiplicity  rs:Zero-or-one ;
        RDF2Graph:reverseMultiplicity  rs:Zero-or-many ;
        RDF2Graph:type                 <http://purl.uniprot.org/core/Concept> .

<http://purl.uniprot.org/core/Citation>
        a                   RDF2Graph:Class ;
        RDF2Graph:count     136 ;
        RDF2Graph:property  <http://purl.uniprot.org/core/Citation/group_n> , <http://purl.uniprot.org/core/Citation/title_n> , <http://purl.uniprot.org/core/Citation/source_n> , <http://purl.uniprot.org/core/Citation/scope_n> , <http://purl.uniprot.org/core/Citation/date_n> , <http://purl.uniprot.org/core/Citation/author_n> ;
        RDF2Graph:subClassOfInstanceCount
                1229576 .

<http://purl.uniprot.org/core/Method#seeAlso_n/n9>
        a                              RDF2Graph:TypeLink ;
        RDF2Graph:count                7 ;
        RDF2Graph:forwardMultiplicity  rs:Zero-or-one ;
        RDF2Graph:reverseMultiplicity  RDF2Graph:none ;
        RDF2Graph:type                 <http://www.w3.org/2001/XMLSchema#anyURI> .

rdfs:label  a            rdf:Property ;
        RDF2Graph:count  525511879 ;
        RDF2Graph:error  rdfs:label_error .

<http://purl.uniprot.org/core/Nucleotide_Resource#seeAlso_n>
        a                      RDF2Graph:ClassProperty ;
        RDF2Graph:linkTo       <http://purl.uniprot.org/core/Nucleotide_Resource#seeAlso_n/n5> ;
        RDF2Graph:rdfProperty  rdfs:seeAlso .

<http://purl.uniprot.org/core/Journal_Citation/erratum_n>
        a                      RDF2Graph:ClassProperty ;
        RDF2Graph:linkTo       <http://purl.uniprot.org/core/Journal_Citation/erratum_n/n1> ;
        RDF2Graph:rdfProperty  <http://purl.uniprot.org/core/erratum> .

<http://purl.uniprot.org/core/Absorption_Annotation/maximum_n/n1>
        a                              RDF2Graph:TypeLink ;
        RDF2Graph:count                96 ;
        RDF2Graph:forwardMultiplicity  rs:Exactly-one ;
        RDF2Graph:reverseMultiplicity  RDF2Graph:none ;
        RDF2Graph:type                 <http://www.w3.org/2001/XMLSchema#integer> .

<http://purl.uniprot.org/core/Subcellular_Location/relatedLocation_n/n1>
        a                              RDF2Graph:TypeLink ;
        RDF2Graph:count                313 ;
        RDF2Graph:forwardMultiplicity  rs:Zero-or-many ;
        RDF2Graph:reverseMultiplicity  rs:Zero-or-many ;
        RDF2Graph:type                 <http://purl.uniprot.org/core/Subcellular_Location> .

<http://purl.uniprot.org/core/Sequence_Caution_Annotation>
        a                RDF2Graph:Class ;
        rdfs:subClassOf  <http://purl.uniprot.org/core/Sequence_Annotation> ;
        RDF2Graph:count  2610 ;
        RDF2Graph:subClassOfInstanceCount
                54855 .

<http://purl.uniprot.org/core/Kinetics_Annotation/measuredAffinity_n>
        a                      RDF2Graph:ClassProperty ;
        RDF2Graph:linkTo       <http://purl.uniprot.org/core/Kinetics_Annotation/measuredAffinity_n/n1> ;
        RDF2Graph:rdfProperty  <http://purl.uniprot.org/core/measuredAffinity> .

<http://purl.uniprot.org/core/Database/abbreviation_n>
        a                      RDF2Graph:ClassProperty ;
        RDF2Graph:linkTo       <http://purl.uniprot.org/core/Database/abbreviation_n/n1> ;
        RDF2Graph:rdfProperty  <http://purl.uniprot.org/core/abbreviation> .

<http://purl.uniprot.org/core/Known_Sequence#label_n/n4>
        a                              RDF2Graph:TypeLink ;
        RDF2Graph:count                138430 ;
        RDF2Graph:forwardMultiplicity  rs:Zero-or-one ;
        RDF2Graph:reverseMultiplicity  RDF2Graph:x_n ;
        RDF2Graph:type                 <http://www.w3.org/2001/XMLSchema#string> .

RDF2Graph:ExternalReference
        a       owl:Class .

<http://purl.uniprot.org/core/Participant#sameAs_n/n4>
        a                              RDF2Graph:TypeLink ;
        RDF2Graph:count                457 ;
        RDF2Graph:forwardMultiplicity  rs:Zero-or-one ;
        RDF2Graph:reverseMultiplicity  rs:Zero-or-one ;
        RDF2Graph:type                 <http://purl.uniprot.org/core/Known_Sequence> .

<http://purl.uniprot.org/core/Domain_Assignment_Statement/hits_n>
        a                      RDF2Graph:ClassProperty ;
        RDF2Graph:linkTo       <http://purl.uniprot.org/core/Domain_Assignment_Statement/hits_n/n1> ;
        RDF2Graph:rdfProperty  <http://purl.uniprot.org/core/hits> .

<http://purl.uniprot.org/core/Disease#comment_n/n15>
        a                              RDF2Graph:TypeLink ;
        RDF2Graph:count                4042 ;
        RDF2Graph:forwardMultiplicity  rs:Exactly-one ;
        RDF2Graph:reverseMultiplicity  RDF2Graph:x_n ;
        RDF2Graph:type                 <http://www.w3.org/2001/XMLSchema#string> .

<http://purl.uniprot.org/core/measuredValue>
        a                rdf:Property ;
        RDF2Graph:count  5462 .

<http://purl.uniprot.org/core/Cluster#label_n/n3>
        a                              RDF2Graph:TypeLink ;
        RDF2Graph:count                100000 ;
        RDF2Graph:forwardMultiplicity  rs:Exactly-one ;
        RDF2Graph:reverseMultiplicity  RDF2Graph:x_n ;
        RDF2Graph:type                 <http://www.w3.org/2001/XMLSchema#string> .

<http://purl.uniprot.org/core/External_Sequence>
        a                   RDF2Graph:Class ;
        rdfs:subClassOf     <http://purl.uniprot.org/core/Known_Sequence> ;
        RDF2Graph:count     121971 ;
        RDF2Graph:property  <http://purl.uniprot.org/core/External_Sequence/translatedFrom_n> , <http://purl.uniprot.org/core/External_Sequence/citation_n> , <http://purl.uniprot.org/core/External_Sequence#comment_n> .

<http://purl.uniprot.org/core/Protein/withdrawnFromINSDC_n/n1>
        a                              RDF2Graph:TypeLink ;
        RDF2Graph:count                113 ;
        RDF2Graph:forwardMultiplicity  rs:Zero-or-one ;
        RDF2Graph:reverseMultiplicity  RDF2Graph:x_n ;
        RDF2Graph:type                 <http://www.w3.org/2001/XMLSchema#string> .

<http://purl.uniprot.org/core/Sequence_Annotation/substitution_n/n1>
        a                              RDF2Graph:TypeLink ;
        RDF2Graph:count                290214 ;
        RDF2Graph:forwardMultiplicity  rs:One-or-many ;
        RDF2Graph:reverseMultiplicity  RDF2Graph:x_n ;
        RDF2Graph:type                 <http://www.w3.org/2001/XMLSchema#string> .

<http://purl.uniprot.org/core/Zinc_Finger_Annotation>
        a                RDF2Graph:Class ;
        rdfs:subClassOf  <http://purl.uniprot.org/core/Region_Annotation> ;
        RDF2Graph:count  16542 .

<http://xmlns.com/foaf/0.1/Image/height_n/n1>
        a                              RDF2Graph:TypeLink ;
        RDF2Graph:count                47026 ;
        RDF2Graph:forwardMultiplicity  rs:Exactly-one ;
        RDF2Graph:reverseMultiplicity  RDF2Graph:none ;
        RDF2Graph:type                 <http://www.w3.org/2001/XMLSchema#integer> .

<http://purl.uniprot.org/core/Structured_Name>
        a                   RDF2Graph:Class ;
        RDF2Graph:count     2933164 ;
        RDF2Graph:property  <http://purl.uniprot.org/core/Structured_Name/internationalNonproprietaryName_n> , <http://purl.uniprot.org/core/Structured_Name/cdAntigenName_n> , <http://purl.uniprot.org/core/Structured_Name/allergenName_n> , <http://purl.uniprot.org/core/Structured_Name/ecName_n> , <http://purl.uniprot.org/core/Structured_Name/shortName_n> , <http://purl.uniprot.org/core/Structured_Name/fullName_n> .

<http://purl.org/ontology/bibo/Journal#sameAs_n>
        a                      RDF2Graph:ClassProperty ;
        RDF2Graph:linkTo       <http://purl.org/ontology/bibo/Journal#sameAs_n/n2> ;
        RDF2Graph:rdfProperty  owl:sameAs .

RDF2Graph:DestNoTypeError
        a       owl:Class .

<http://purl.uniprot.org/core/Known_Sequence/reviewed_n/n3>
        a                              RDF2Graph:TypeLink ;
        RDF2Graph:count                63842 ;
        RDF2Graph:forwardMultiplicity  rs:Zero-or-one ;
        RDF2Graph:reverseMultiplicity  RDF2Graph:none ;
        RDF2Graph:type                 <http://www.w3.org/2001/XMLSchema#boolean> .

<http://purl.uniprot.org/core/Known_Sequence/reviewed_n>
        a                      RDF2Graph:ClassProperty ;
        RDF2Graph:linkTo       <http://purl.uniprot.org/core/Known_Sequence/reviewed_n/n3> ;
        RDF2Graph:rdfProperty  <http://purl.uniprot.org/core/reviewed> .

<http://purl.uniprot.org/core/Submission_Citation/submittedTo_n>
        a                      RDF2Graph:ClassProperty ;
        RDF2Graph:linkTo       <http://purl.uniprot.org/core/Submission_Citation/submittedTo_n/n1> ;
        RDF2Graph:rdfProperty  <http://purl.uniprot.org/core/submittedTo> .

<http://purl.uniprot.org/core/Representative_Proteome#label_n/n7>
        a                              RDF2Graph:TypeLink ;
        RDF2Graph:count                1915 ;
        RDF2Graph:forwardMultiplicity  rs:Exactly-one ;
        RDF2Graph:reverseMultiplicity  RDF2Graph:x_n ;
        RDF2Graph:type                 <http://www.w3.org/2001/XMLSchema#string> .

<http://purl.uniprot.org/core/Proteome_Component#seeAlso_n/n12>
        a                              RDF2Graph:TypeLink ;
        RDF2Graph:count                18959 ;
        RDF2Graph:forwardMultiplicity  rs:One-or-many ;
        RDF2Graph:reverseMultiplicity  RDF2Graph:x_n ;
        RDF2Graph:type                 RDF2Graph:externalref .

<http://purl.uniprot.org/core/Known_Sequence/mass_n/n1>
        a                              RDF2Graph:TypeLink ;
        RDF2Graph:count                101628 ;
        RDF2Graph:forwardMultiplicity  rs:Zero-or-one ;
        RDF2Graph:reverseMultiplicity  RDF2Graph:none ;
        RDF2Graph:type                 <http://www.w3.org/2001/XMLSchema#integer> .

<http://purl.uniprot.org/core/Erroneous_Initiation_Annotation>
        a                RDF2Graph:Class ;
        rdfs:subClassOf  <http://purl.uniprot.org/core/Sequence_Caution_Annotation> ;
        RDF2Graph:count  34807 .

<http://xmlns.com/foaf/0.1/primaryTopicOf>
        a                rdf:Property ;
        RDF2Graph:count  937440 .

<http://purl.uniprot.org/core/Protein/organism_n>
        a                      RDF2Graph:ClassProperty ;
        RDF2Graph:linkTo       <http://purl.uniprot.org/core/Protein/organism_n/n1> ;
        RDF2Graph:rdfProperty  <http://purl.uniprot.org/core/organism> .

<http://purl.uniprot.org/core/identity>
        a                rdf:Property ;
        RDF2Graph:count  84396796 .

<http://www.w3.org/2001/XMLSchema#anyURI>
        a       RDF2Graph:DataType .

<http://purl.uniprot.org/core/Pathway_Annotation>
        a                   RDF2Graph:Class ;
        rdfs:subClassOf     <http://purl.uniprot.org/core/Annotation> ;
        RDF2Graph:count     1320 ;
        RDF2Graph:property  <http://purl.uniprot.org/core/Pathway_Annotation#seeAlso_n> .

<http://purl.uniprot.org/core/Representative_Proteome#seeAlso_n>
        a                      RDF2Graph:ClassProperty ;
        RDF2Graph:linkTo       <http://purl.uniprot.org/core/Representative_Proteome#seeAlso_n/n11> ;
        RDF2Graph:rdfProperty  rdfs:seeAlso .

<http://purl.uniprot.org/core/Absorption_Annotation/certain_n>
        a                      RDF2Graph:ClassProperty ;
        RDF2Graph:linkTo       <http://purl.uniprot.org/core/Absorption_Annotation/certain_n/n1> ;
        RDF2Graph:rdfProperty  <http://purl.uniprot.org/core/certain> .

<http://purl.uniprot.org/core/Taxon/representativeProteome_n/n1>
        a                              RDF2Graph:TypeLink ;
        RDF2Graph:count                1914 ;
        RDF2Graph:forwardMultiplicity  rs:Zero-or-one ;
        RDF2Graph:reverseMultiplicity  RDF2Graph:none ;
        RDF2Graph:type                 <http://www.w3.org/2001/XMLSchema#boolean> .

<http://purl.uniprot.org/core/Concept/database_n>
        a                      RDF2Graph:ClassProperty ;
        RDF2Graph:linkTo       <http://purl.uniprot.org/core/Concept/database_n/n1> ;
        RDF2Graph:rdfProperty  <http://purl.uniprot.org/core/database> .

<http://purl.uniprot.org/core/created_error>
        a                RDF2Graph:SourceNoTypeError ;
        RDF2Graph:count  578015 .

<http://purl.uniprot.org/core/Taxon/commonName_n/n1>
        a                              RDF2Graph:TypeLink ;
        RDF2Graph:count                36545 ;
        RDF2Graph:forwardMultiplicity  rs:Zero-or-one ;
        RDF2Graph:reverseMultiplicity  RDF2Graph:x_n ;
        RDF2Graph:type                 <http://www.w3.org/2001/XMLSchema#string> .

<http://www.w3.org/2001/XMLSchema#float>
        a       RDF2Graph:DataType .

<http://purl.uniprot.org/core/Citation/source_n>
        a                      RDF2Graph:ClassProperty ;
        RDF2Graph:linkTo       <http://purl.uniprot.org/core/Citation/source_n/n3> ;
        RDF2Graph:rdfProperty  <http://purl.uniprot.org/core/source> .

<http://purl.uniprot.org/core/Structure_Resource>
        a                   RDF2Graph:Class ;
        rdfs:subClassOf     <http://purl.uniprot.org/core/Resource> ;
        RDF2Graph:count     97859 ;
        RDF2Graph:property  <http://purl.uniprot.org/core/Structure_Resource/resolution_n> , <http://purl.uniprot.org/core/Structure_Resource/method_n> .

<http://www.w3.org/2002/07/owl/Class/replaces_n/n1>
        a                              RDF2Graph:TypeLink ;
        RDF2Graph:count                2767 ;
        RDF2Graph:forwardMultiplicity  rs:Zero-or-many ;
        RDF2Graph:reverseMultiplicity  rs:Zero-or-many ;
        RDF2Graph:type                 owl:Class .

<http://purl.uniprot.org/core/External_Sequence#comment_n/n6>
        a                              RDF2Graph:TypeLink ;
        RDF2Graph:count                103141 ;
        RDF2Graph:forwardMultiplicity  rs:Zero-or-one ;
        RDF2Graph:reverseMultiplicity  RDF2Graph:x_n ;
        RDF2Graph:type                 <http://www.w3.org/2001/XMLSchema#string> .

<http://purl.uniprot.org/core/width>
        a                rdf:Property ;
        RDF2Graph:count  47026 .

<http://purl.uniprot.org/core/Structured_Name/cdAntigenName_n>
        a                      RDF2Graph:ClassProperty ;
        RDF2Graph:linkTo       <http://purl.uniprot.org/core/Structured_Name/cdAntigenName_n/n1> ;
        RDF2Graph:rdfProperty  <http://purl.uniprot.org/core/cdAntigenName> .

<http://purl.uniprot.org/core/memberOf>
        a                rdf:Property ;
        RDF2Graph:count  143990619 .

<http://purl.uniprot.org/core/Taxon/host_n>
        a                      RDF2Graph:ClassProperty ;
        RDF2Graph:linkTo       <http://purl.uniprot.org/core/Taxon/host_n/n1> ;
        RDF2Graph:rdfProperty  <http://purl.uniprot.org/core/host> .

<http://purl.uniprot.org/core/Proteome#comment_n>
        a                      RDF2Graph:ClassProperty ;
        RDF2Graph:linkTo       <http://purl.uniprot.org/core/Proteome#comment_n/n9> ;
        RDF2Graph:rdfProperty  rdfs:comment .

<http://purl.uniprot.org/core/organism_error>
        a                RDF2Graph:SourceNoTypeError ;
        RDF2Graph:count  585887 .

<http://purl.uniprot.org/core/Part/enzyme_n>
        a                      RDF2Graph:ClassProperty ;
        RDF2Graph:linkTo       <http://purl.uniprot.org/core/Part/enzyme_n/n3> ;
        RDF2Graph:rdfProperty  <http://purl.uniprot.org/core/enzyme> .

<http://purl.uniprot.org/core/Known_Sequence/basedOn_n>
        a                      RDF2Graph:ClassProperty ;
        RDF2Graph:linkTo       <http://purl.uniprot.org/core/Known_Sequence/basedOn_n/n1> ;
        RDF2Graph:rdfProperty  <http://purl.uniprot.org/core/basedOn> .

<http://purl.uniprot.org/core/Strain/scope_n/n3>
        a                              RDF2Graph:TypeLink ;
        RDF2Graph:count                4601 ;
        RDF2Graph:forwardMultiplicity  rs:Zero-or-many ;
        RDF2Graph:reverseMultiplicity  RDF2Graph:x_n ;
        RDF2Graph:type                 <http://www.w3.org/2001/XMLSchema#string> .

<http://www.w3.org/2002/07/owl/Class#altLabel_n/n1>
        a                              RDF2Graph:TypeLink ;
        RDF2Graph:count                109270 ;
        RDF2Graph:forwardMultiplicity  rs:Zero-or-many ;
        RDF2Graph:reverseMultiplicity  RDF2Graph:x_n ;
        RDF2Graph:type                 <http://www.w3.org/2001/XMLSchema#string> .

<http://purl.uniprot.org/core/Structured_Name/cdAntigenName_n/n1>
        a                              RDF2Graph:TypeLink ;
        RDF2Graph:count                402 ;
        RDF2Graph:forwardMultiplicity  rs:Zero-or-one ;
        RDF2Graph:reverseMultiplicity  RDF2Graph:x_1 ;
        RDF2Graph:type                 <http://www.w3.org/2001/XMLSchema#string> .

<http://purl.uniprot.org/core/Domain_Assignment_Statement/hits_n/n1>
        a                              RDF2Graph:TypeLink ;
        RDF2Graph:count                100000 ;
        RDF2Graph:forwardMultiplicity  rs:Exactly-one ;
        RDF2Graph:reverseMultiplicity  RDF2Graph:none ;
        RDF2Graph:type                 <http://www.w3.org/2001/XMLSchema#integer> .

<http://purl.uniprot.org/core/Interaction/xeno_n/n1>
        a                              RDF2Graph:TypeLink ;
        RDF2Graph:count                37295 ;
        RDF2Graph:forwardMultiplicity  rs:Exactly-one ;
        RDF2Graph:reverseMultiplicity  RDF2Graph:none ;
        RDF2Graph:type                 <http://www.w3.org/2001/XMLSchema#boolean> .

<http://purl.uniprot.org/core/Protein/complete_n>
        a                      RDF2Graph:ClassProperty ;
        RDF2Graph:linkTo       <http://purl.uniprot.org/core/Protein/complete_n/n2> ;
        RDF2Graph:rdfProperty  <http://purl.uniprot.org/core/complete> .

<http://purl.uniprot.org/core/Cluster/commonTaxon_n>
        a                      RDF2Graph:ClassProperty ;
        RDF2Graph:linkTo       <http://purl.uniprot.org/core/Cluster/commonTaxon_n/n1> ;
        RDF2Graph:rdfProperty  <http://purl.uniprot.org/core/commonTaxon> .

<http://purl.uniprot.org/core/classifiedWith>
        a                rdf:Property ;
        RDF2Graph:count  236165099 .

<http://purl.uniprot.org/core/Nucleotide_Mapping_Statement#comment_n/n3>
        a                              RDF2Graph:TypeLink ;
        RDF2Graph:count                114966 ;
        RDF2Graph:forwardMultiplicity  rs:Zero-or-one ;
        RDF2Graph:reverseMultiplicity  RDF2Graph:x_n ;
        RDF2Graph:type                 <http://www.w3.org/2001/XMLSchema#string> .

<http://purl.uniprot.org/core/Citation/scope_n/n2>
        a                              RDF2Graph:TypeLink ;
        RDF2Graph:count                1 ;
        RDF2Graph:forwardMultiplicity  rs:Zero-or-one ;
        RDF2Graph:reverseMultiplicity  RDF2Graph:x_1 ;
        RDF2Graph:type                 <http://www.w3.org/2001/XMLSchema#string> .

<http://purl.uniprot.org/core/Transcript_Resource/transcribedFrom_n>
        a                      RDF2Graph:ClassProperty ;
        RDF2Graph:linkTo       <http://purl.uniprot.org/core/Transcript_Resource/transcribedFrom_n/n2> , <http://purl.uniprot.org/core/Transcript_Resource/transcribedFrom_n/n1> ;
        RDF2Graph:rdfProperty  <http://purl.uniprot.org/core/transcribedFrom> .

RDF2Graph:Type  a  owl:Class .

RDF2Graph:externalref
        a       RDF2Graph:ExternalReference .

<http://purl.uniprot.org/core/Protein/enzyme_n/n2>
        a                              RDF2Graph:TypeLink ;
        RDF2Graph:count                100000 ;
        RDF2Graph:forwardMultiplicity  rs:Zero-or-many ;
        RDF2Graph:reverseMultiplicity  rs:Zero-or-many ;
        RDF2Graph:type                 <http://purl.uniprot.org/core/Enzyme> .

<http://purl.uniprot.org/core/Nucleotide_Resource/created_n/n2>
        a                              RDF2Graph:TypeLink ;
        RDF2Graph:count                100000 ;
        RDF2Graph:forwardMultiplicity  rs:Zero-or-one ;
        RDF2Graph:reverseMultiplicity  RDF2Graph:none ;
        RDF2Graph:type                 <http://www.w3.org/2001/XMLSchema#date> .

<http://purl.uniprot.org/core/Tissue#label_n>
        a                      RDF2Graph:ClassProperty ;
        RDF2Graph:linkTo       <http://purl.uniprot.org/core/Tissue#label_n/n11> ;
        RDF2Graph:rdfProperty  rdfs:label .

<http://purl.uniprot.org/core/Protein/component_n>
        a                      RDF2Graph:ClassProperty ;
        RDF2Graph:linkTo       <http://purl.uniprot.org/core/Protein/component_n/n1> ;
        RDF2Graph:rdfProperty  <http://purl.uniprot.org/core/component> .

<http://purl.uniprot.org/core/Cellular_Component#seeAlso_n/n8>
        a                              RDF2Graph:TypeLink ;
        RDF2Graph:count                16 ;
        RDF2Graph:forwardMultiplicity  rs:Zero-or-one ;
        RDF2Graph:reverseMultiplicity  RDF2Graph:x_n ;
        RDF2Graph:type                 RDF2Graph:externalref .

<http://purl.uniprot.org/core/Disease#altLabel_n>
        a                      RDF2Graph:ClassProperty ;
        RDF2Graph:linkTo       <http://purl.uniprot.org/core/Disease#altLabel_n/n4> ;
        RDF2Graph:rdfProperty  <http://www.w3.org/2004/02/skos/core#altLabel> .

<http://purl.uniprot.org/core/Strain/identifier_n/n4>
        a                              RDF2Graph:TypeLink ;
        RDF2Graph:count                1 ;
        RDF2Graph:forwardMultiplicity  rs:Zero-or-one ;
        RDF2Graph:reverseMultiplicity  RDF2Graph:x_1 ;
        RDF2Graph:type                 <http://www.w3.org/2001/XMLSchema#string> .

<http://purl.uniprot.org/core/Electronic_Citation>
        a                   RDF2Graph:Class ;
        rdfs:subClassOf     <http://purl.uniprot.org/core/Published_Citation> ;
        RDF2Graph:count     486 ;
        RDF2Graph:property  <http://purl.uniprot.org/core/Electronic_Citation/locator_n> .

<http://purl.uniprot.org/core/scientificName>
        a                rdf:Property ;
        RDF2Graph:count  1181785 .

<http://www.w3.org/2004/02/skos/core#narrower>
        a                rdf:Property ;
        RDF2Graph:count  90048 .

<http://purl.uniprot.org/core/Citation_Statement/context_n/n3>
        a                              RDF2Graph:TypeLink ;
        RDF2Graph:count                158 ;
        RDF2Graph:forwardMultiplicity  rs:Zero-or-one ;
        RDF2Graph:reverseMultiplicity  rs:Exactly-one ;
        RDF2Graph:type                 <http://purl.uniprot.org/core/Transposon> .

<http://purl.uniprot.org/core/Unknown_Sequence>
        a                RDF2Graph:Class ;
        rdfs:subClassOf  <http://purl.uniprot.org/core/Sequence> ;
        RDF2Graph:count  257 .

<http://purl.uniprot.org/core/Signal_Peptide_Annotation>
        a                RDF2Graph:Class ;
        rdfs:subClassOf  <http://purl.uniprot.org/core/Molecule_Processing_Annotation> ;
        RDF2Graph:count  427 .

<http://purl.uniprot.org/core/Cluster/member_n>
        a                      RDF2Graph:ClassProperty ;
        RDF2Graph:linkTo       <http://purl.uniprot.org/core/Cluster/member_n/n1> ;
        RDF2Graph:rdfProperty  <http://purl.uniprot.org/core/member> .

<http://purl.org/ontology/bibo/title>
        a                rdf:Property ;
        RDF2Graph:count  4214 .

<http://www.w3.org/2001/XMLSchema#boolean>
        a       RDF2Graph:DataType .

<http://purl.uniprot.org/core/component>
        a                rdf:Property ;
        RDF2Graph:count  20844 .

<http://purl.uniprot.org/core/Disease#seeAlso_n/n16>
        a                              RDF2Graph:TypeLink ;
        RDF2Graph:count                0 ;
        RDF2Graph:error                <http://purl.uniprot.org/core/Disease#seeAlso_n/n16_error_n> ;
        RDF2Graph:forwardMultiplicity  RDF2Graph:none ;
        RDF2Graph:reverseMultiplicity  RDF2Graph:none ;
        RDF2Graph:type                 RDF2Graph:invalid .

<http://www.w3.org/1999/02/22-rdf-syntax-ns/Statement/name_n>
        a                      RDF2Graph:ClassProperty ;
        RDF2Graph:linkTo       <http://www.w3.org/1999/02/22-rdf-syntax-ns/Statement/name_n/n1> ;
        RDF2Graph:rdfProperty  <http://purl.uniprot.org/core/name> .

<http://purl.uniprot.org/core/Chain_Annotation>
        a                RDF2Graph:Class ;
        rdfs:subClassOf  <http://purl.uniprot.org/core/Molecule_Processing_Annotation> ;
        RDF2Graph:count  1465045 .

<http://purl.uniprot.org/core/Subcellular_Location#sameAs_n>
        a                      RDF2Graph:ClassProperty ;
        RDF2Graph:linkTo       <http://purl.uniprot.org/core/Subcellular_Location#sameAs_n/n1> ;
        RDF2Graph:rdfProperty  owl:sameAs .

<http://purl.uniprot.org/core/Protein/existence_n>
        a                      RDF2Graph:ClassProperty ;
        RDF2Graph:linkTo       <http://purl.uniprot.org/core/Protein/existence_n/n2> , <http://purl.uniprot.org/core/Protein/existence_n/n1> ;
        RDF2Graph:rdfProperty  <http://purl.uniprot.org/core/existence> .

<http://purl.uniprot.org/core/manual>
        a                rdf:Property ;
        RDF2Graph:count  2213826 ;
        RDF2Graph:error  <http://purl.uniprot.org/core/manual_error> .

<http://purl.uniprot.org/core/Biotechnology_Annotation>
        a                RDF2Graph:Class ;
        rdfs:subClassOf  <http://purl.uniprot.org/core/Annotation> ;
        RDF2Graph:count  217 .

<http://purl.uniprot.org/core/Nucleotide_Resource>
        a                   RDF2Graph:Class ;
        rdfs:subClassOf     <http://purl.uniprot.org/core/Resource> ;
        RDF2Graph:count     89555498 ;
        RDF2Graph:property  <http://purl.uniprot.org/core/Nucleotide_Resource/version_n> , <http://purl.uniprot.org/core/Nucleotide_Resource#seeAlso_n> , <http://purl.uniprot.org/core/Nucleotide_Resource/modified_n> , <http://purl.uniprot.org/core/Nucleotide_Resource/created_n> , <http://purl.uniprot.org/core/Nucleotide_Resource/organism_n> , <http://purl.uniprot.org/core/Nucleotide_Resource/citation_n> , <http://purl.uniprot.org/core/Nucleotide_Resource/locatedOn_n> .

RDF2Graph:SourceNoTypeError
        a       owl:Class .

<http://purl.org/dc/terms/creator_error>
        a                RDF2Graph:SourceNoTypeError ;
        RDF2Graph:count  1000000 .

<http://purl.uniprot.org/core/oldMnemonic>
        a                rdf:Property ;
        RDF2Graph:count  199116 .

<http://biohackathon.org/resource/faldo/InRangePosition#begin_n/n2>
        a                              RDF2Graph:TypeLink ;
        RDF2Graph:count                162392 ;
        RDF2Graph:forwardMultiplicity  rs:Zero-or-one ;
        RDF2Graph:reverseMultiplicity  rs:Zero-or-one ;
        RDF2Graph:type                 <http://biohackathon.org/resource/faldo#Position> .

<http://purl.uniprot.org/core/Protein/encodedBy_n>
        a                      RDF2Graph:ClassProperty ;
        RDF2Graph:linkTo       <http://purl.uniprot.org/core/Protein/encodedBy_n/n1> ;
        RDF2Graph:rdfProperty  <http://purl.uniprot.org/core/encodedBy> .

<http://purl.uniprot.org/core/shortName>
        a                rdf:Property ;
        RDF2Graph:count  48604 .

<http://purl.uniprot.org/core/database>
        a                rdf:Property ;
        RDF2Graph:count  223228474 ;
        RDF2Graph:error  <http://purl.uniprot.org/core/database_error> .

<http://purl.uniprot.org/core/PH_Dependence_Annotation>
        a                RDF2Graph:Class ;
        rdfs:subClassOf  <http://purl.uniprot.org/core/Biophysicochemical_Annotation> ;
        RDF2Graph:count  1216 .

<http://purl.uniprot.org/core/Nucleotide_Resource/version_n/n2>
        a                              RDF2Graph:TypeLink ;
        RDF2Graph:count                100000 ;
        RDF2Graph:forwardMultiplicity  rs:Zero-or-one ;
        RDF2Graph:reverseMultiplicity  RDF2Graph:none ;
        RDF2Graph:type                 <http://www.w3.org/2001/XMLSchema#integer> .

<http://purl.uniprot.org/core/Nucleotide_Resource#seeAlso_n/n5>
        a                              RDF2Graph:TypeLink ;
        RDF2Graph:count                100000 ;
        RDF2Graph:forwardMultiplicity  rs:Zero-or-one ;
        RDF2Graph:reverseMultiplicity  RDF2Graph:x_1 ;
        RDF2Graph:type                 RDF2Graph:externalref .

<http://purl.uniprot.org/core/Protein/withdrawnFromINSDC_n>
        a                      RDF2Graph:ClassProperty ;
        RDF2Graph:linkTo       <http://purl.uniprot.org/core/Protein/withdrawnFromINSDC_n/n1> ;
        RDF2Graph:rdfProperty  <http://purl.uniprot.org/core/withdrawnFromINSDC> .

<http://purl.uniprot.org/core/Mass_Spectrometry_Annotation>
        a                   RDF2Graph:Class ;
        rdfs:subClassOf     <http://purl.uniprot.org/core/Experimental_Information_Annotation> ;
        RDF2Graph:count     5462 ;
        RDF2Graph:property  <http://purl.uniprot.org/core/Mass_Spectrometry_Annotation/measuredError_n> , <http://purl.uniprot.org/core/Mass_Spectrometry_Annotation/measuredValue_n> , <http://purl.uniprot.org/core/Mass_Spectrometry_Annotation/method_n> .

<http://purl.uniprot.org/core/Reference_Proteome#comment_n>
        a                      RDF2Graph:ClassProperty ;
        RDF2Graph:linkTo       <http://purl.uniprot.org/core/Reference_Proteome#comment_n/n14> ;
        RDF2Graph:rdfProperty  rdfs:comment .

<http://purl.uniprot.org/core/Reference_Proteome#label_n/n10>
        a                              RDF2Graph:TypeLink ;
        RDF2Graph:count                604 ;
        RDF2Graph:forwardMultiplicity  rs:Exactly-one ;
        RDF2Graph:reverseMultiplicity  RDF2Graph:x_1 ;
        RDF2Graph:type                 <http://www.w3.org/2001/XMLSchema#string> .

<http://purl.uniprot.org/core/Sequence/md5Checksum_n>
        a                      RDF2Graph:ClassProperty ;
        RDF2Graph:linkTo       <http://purl.uniprot.org/core/Sequence/md5Checksum_n/n1> ;
        RDF2Graph:rdfProperty  <http://purl.uniprot.org/core/md5Checksum> .

<http://purl.uniprot.org/core/Sequence_Uncertainty_Annotation>
        a                RDF2Graph:Class ;
        rdfs:subClassOf  <http://purl.uniprot.org/core/Experimental_Information_Annotation> ;
        RDF2Graph:count  2937 .

<http://biohackathon.org/resource/faldo/OneOfPosition#possiblePosition_n>
        a                      RDF2Graph:ClassProperty ;
        RDF2Graph:linkTo       <http://biohackathon.org/resource/faldo/OneOfPosition#possiblePosition_n/n1> ;
        RDF2Graph:rdfProperty  <http://biohackathon.org/resource/faldo#possiblePosition> .

<http://purl.uniprot.org/core/Tissue#prefLabel_n/n5>
        a                              RDF2Graph:TypeLink ;
        RDF2Graph:count                1332 ;
        RDF2Graph:forwardMultiplicity  rs:Zero-or-one ;
        RDF2Graph:reverseMultiplicity  RDF2Graph:x_1 ;
        RDF2Graph:type                 <http://www.w3.org/2001/XMLSchema#string> .

<http://purl.uniprot.org/core/RNA_Editing_Annotation#location_n/n1>
        a                              RDF2Graph:TypeLink ;
        RDF2Graph:count                5660 ;
        RDF2Graph:forwardMultiplicity  rs:Zero-or-many ;
        RDF2Graph:reverseMultiplicity  rs:Zero-or-one ;
        RDF2Graph:type                 <http://biohackathon.org/resource/faldo#Position> .

<http://purl.org/ontology/bibo/Journal#comment_n>
        a                      RDF2Graph:ClassProperty ;
        RDF2Graph:linkTo       <http://purl.org/ontology/bibo/Journal#comment_n/n16> ;
        RDF2Graph:rdfProperty  rdfs:comment .

<http://purl.uniprot.org/core/Representative_Proteome/citation_n/n10>
        a                              RDF2Graph:TypeLink ;
        RDF2Graph:count                1953 ;
        RDF2Graph:forwardMultiplicity  rs:Zero-or-many ;
        RDF2Graph:reverseMultiplicity  rs:Zero-or-many ;
        RDF2Graph:type                 <http://purl.uniprot.org/core/Published_Citation> .

<http://purl.uniprot.org/core/Book_Citation>
        a                   RDF2Graph:Class ;
        rdfs:subClassOf     <http://purl.uniprot.org/core/Published_Citation> ;
        RDF2Graph:count     744 ;
        RDF2Graph:property  <http://purl.uniprot.org/core/Book_Citation/publisher_n> , <http://purl.uniprot.org/core/Book_Citation/editor_n> .

<http://purl.uniprot.org/core/Known_Sequence/seedFor_n>
        a                      RDF2Graph:ClassProperty ;
        RDF2Graph:linkTo       <http://purl.uniprot.org/core/Known_Sequence/seedFor_n/n2> ;
        RDF2Graph:rdfProperty  <http://purl.uniprot.org/core/seedFor> .

<http://purl.uniprot.org/core/Participant#label_n>
        a                      RDF2Graph:ClassProperty ;
        RDF2Graph:linkTo       <http://purl.uniprot.org/core/Participant#label_n/n14> ;
        RDF2Graph:rdfProperty  rdfs:label .

<http://purl.uniprot.org/core/Toxic_Dose_Annotation>
        a                RDF2Graph:Class ;
        rdfs:subClassOf  <http://purl.uniprot.org/core/Annotation> ;
        RDF2Graph:count  499 .

<http://purl.uniprot.org/core/referenceProteome>
        a                rdf:Property ;
        RDF2Graph:count  603 .

<http://purl.uniprot.org/core/Disease#seeAlso_n>
        a                      RDF2Graph:ClassProperty ;
        RDF2Graph:linkTo       <http://purl.uniprot.org/core/Disease#seeAlso_n/n16> , <http://purl.uniprot.org/core/Disease#seeAlso_n/n15> , <http://purl.uniprot.org/core/Disease#seeAlso_n/n14> ;
        RDF2Graph:rdfProperty  rdfs:seeAlso .

<http://purl.uniprot.org/core/Resource/database_n/n2>
        a                              RDF2Graph:TypeLink ;
        RDF2Graph:count                397859 ;
        RDF2Graph:forwardMultiplicity  rs:Zero-or-one ;
        RDF2Graph:reverseMultiplicity  rs:Zero-or-many ;
        RDF2Graph:type                 <http://purl.uniprot.org/core/Database> .

<http://purl.org/dc/terms/creator>
        a                rdf:Property ;
        RDF2Graph:count  125627675 ;
        RDF2Graph:error  <http://purl.org/dc/terms/creator_error> .

<http://purl.uniprot.org/core/Proteome/strain_n/n4>
        a                              RDF2Graph:TypeLink ;
        RDF2Graph:count                1 ;
        RDF2Graph:forwardMultiplicity  rs:Zero-or-one ;
        RDF2Graph:reverseMultiplicity  rs:Zero-or-one ;
        RDF2Graph:type                 <http://purl.uniprot.org/core/Citation> .

<http://purl.uniprot.org/core/Status#comment_n/n12>
        a                              RDF2Graph:TypeLink ;
        RDF2Graph:count                2 ;
        RDF2Graph:forwardMultiplicity  rs:Zero-or-one ;
        RDF2Graph:reverseMultiplicity  RDF2Graph:x_1 ;
        RDF2Graph:type                 <http://www.w3.org/2001/XMLSchema#string> .

<http://purl.uniprot.org/core/erratum>
        a                rdf:Property ;
        RDF2Graph:count  1996 .

<http://purl.uniprot.org/core/Topological_Domain_Annotation>
        a                RDF2Graph:Class ;
        rdfs:subClassOf  <http://purl.uniprot.org/core/Region_Annotation> ;
        RDF2Graph:count  63484 .

<http://purl.uniprot.org/core/Taxon/complete_n>
        a                      RDF2Graph:ClassProperty ;
        RDF2Graph:linkTo       <http://purl.uniprot.org/core/Taxon/complete_n/n1> ;
        RDF2Graph:rdfProperty  <http://purl.uniprot.org/core/complete> .

<http://purl.uniprot.org/core/Representative_Proteome/organism_n/n8>
        a                              RDF2Graph:TypeLink ;
        RDF2Graph:count                1915 ;
        RDF2Graph:forwardMultiplicity  rs:Exactly-one ;
        RDF2Graph:reverseMultiplicity  rs:Zero-or-many ;
        RDF2Graph:type                 <http://purl.uniprot.org/core/Taxon> .

<http://purl.org/ontology/bibo/Journal/issn_n>
        a                      RDF2Graph:ClassProperty ;
        RDF2Graph:linkTo       <http://purl.org/ontology/bibo/Journal/issn_n/n1> ;
        RDF2Graph:rdfProperty  <http://purl.org/ontology/bibo/issn> .

<http://purl.uniprot.org/core/Protein/isolatedFrom_n>
        a                      RDF2Graph:ClassProperty ;
        RDF2Graph:linkTo       <http://purl.uniprot.org/core/Protein/isolatedFrom_n/n1> ;
        RDF2Graph:rdfProperty  <http://purl.uniprot.org/core/isolatedFrom> .

<http://purl.uniprot.org/core/Domain_Assignment_Statement>
        a                   RDF2Graph:Class ;
        rdfs:subClassOf     rdf:Statement ;
        RDF2Graph:count     232004933 ;
        RDF2Graph:property  <http://purl.uniprot.org/core/Domain_Assignment_Statement/hits_n> .

<http://purl.uniprot.org/core/Protein/encodedIn_n/n3>
        a                              RDF2Graph:TypeLink ;
        RDF2Graph:count                100000 ;
        RDF2Graph:forwardMultiplicity  rs:Zero-or-many ;
        RDF2Graph:reverseMultiplicity  rs:One-or-many ;
        RDF2Graph:type                 <http://purl.uniprot.org/core/Plasmid> .

<http://purl.uniprot.org/core/Sequence_Annotation/range_n/n1>
        a                              RDF2Graph:TypeLink ;
        RDF2Graph:count                2932820 ;
        RDF2Graph:forwardMultiplicity  rs:Zero-or-many ;
        RDF2Graph:reverseMultiplicity  rs:Zero-or-many ;
        RDF2Graph:type                 <http://biohackathon.org/resource/faldo#Region> .

<http://purl.uniprot.org/core/Nucleotide_Resource/organism_n/n3>
        a                              RDF2Graph:TypeLink ;
        RDF2Graph:count                100000 ;
        RDF2Graph:forwardMultiplicity  rs:Zero-or-one ;
        RDF2Graph:reverseMultiplicity  rs:Zero-or-many ;
        RDF2Graph:type                 <http://purl.uniprot.org/core/Taxon> .

<http://purl.uniprot.org/core/Protein/citation_n>
        a                      RDF2Graph:ClassProperty ;
        RDF2Graph:linkTo       <http://purl.uniprot.org/core/Protein/citation_n/n4> ;
        RDF2Graph:rdfProperty  <http://purl.uniprot.org/core/citation> .

<http://purl.uniprot.org/core/partOf>
        a                rdf:Property ;
        RDF2Graph:count  365 .

<http://purl.uniprot.org/core/Method#comment_n/n8>
        a                              RDF2Graph:TypeLink ;
        RDF2Graph:count                5 ;
        RDF2Graph:forwardMultiplicity  rs:Zero-or-one ;
        RDF2Graph:reverseMultiplicity  RDF2Graph:x_1 ;
        RDF2Graph:type                 <http://www.w3.org/2001/XMLSchema#string> .

<http://purl.uniprot.org/core/Proteome#label_n>
        a                      RDF2Graph:ClassProperty ;
        RDF2Graph:linkTo       <http://purl.uniprot.org/core/Proteome#label_n/n6> ;
        RDF2Graph:rdfProperty  rdfs:label .

<http://purl.uniprot.org/core/Participant>
        a                   RDF2Graph:Class ;
        RDF2Graph:count     15081 ;
        RDF2Graph:property  <http://purl.uniprot.org/core/Participant#sameAs_n> , <http://purl.uniprot.org/core/Participant#label_n> .

<http://purl.uniprot.org/core/Protein>
        a                   RDF2Graph:Class ;
        rdfs:subClassOf     owl:Thing ;
        RDF2Graph:count     88406807 ;
        RDF2Graph:property  <http://purl.uniprot.org/core/Protein/sequence_n> , <http://purl.uniprot.org/core/Protein/isolatedFrom_n> , <http://purl.uniprot.org/core/Protein/created_n> , <http://purl.uniprot.org/core/Protein/organism_n> , <http://purl.uniprot.org/core/Protein#seeAlso_n> , <http://purl.uniprot.org/core/Protein/interaction_n> , <http://purl.uniprot.org/core/Protein/replaces_n> , <http://purl.uniprot.org/core/Protein/classifiedWith_n> , <http://purl.uniprot.org/core/Protein/domain_n> , <http://purl.uniprot.org/core/Protein/enzyme_n> , <http://purl.uniprot.org/core/Protein/existence_n> , <http://purl.uniprot.org/core/Protein/proteome_n> , <http://purl.uniprot.org/core/Protein/complete_n> , <http://purl.uniprot.org/core/Protein#label_n> , <http://purl.uniprot.org/core/Protein/representativeFor_n> , <http://purl.uniprot.org/core/Protein/replacedBy_n> , <http://purl.uniprot.org/core/Protein/conflictingSequence_n> , <http://purl.uniprot.org/core/Protein/citation_n> , <http://purl.uniprot.org/core/Protein/seedFor_n> , <http://purl.uniprot.org/core/Protein/attribution_n> , <http://purl.uniprot.org/core/Protein/encodedIn_n> , <http://purl.uniprot.org/core/Protein/obsolete_n> , <http://purl.uniprot.org/core/Protein/alternativeName_n> , <http://purl.uniprot.org/core/Protein/annotation_n> , <http://purl.uniprot.org/core/Protein/encodedBy_n> , <http://purl.uniprot.org/core/Protein/component_n> , <http://purl.uniprot.org/core/Protein/recommendedName_n> , <http://purl.uniprot.org/core/Protein/modified_n> , <http://purl.uniprot.org/core/Protein/submittedName_n> , <http://purl.uniprot.org/core/Protein/oldMnemonic_n> , <http://purl.uniprot.org/core/Protein/withdrawnFromINSDC_n> , <http://purl.uniprot.org/core/Protein/mnemonic_n> , <http://purl.uniprot.org/core/Protein/version_n> , <http://purl.uniprot.org/core/Protein/reviewed_n> .

<http://purl.uniprot.org/core/Known_Sequence/fragment_n/n1>
        a                              RDF2Graph:TypeLink ;
        RDF2Graph:count                100036 ;
        RDF2Graph:forwardMultiplicity  rs:Zero-or-one ;
        RDF2Graph:reverseMultiplicity  RDF2Graph:x_n ;
        RDF2Graph:type                 <http://www.w3.org/2001/XMLSchema#string> .

<http://purl.uniprot.org/core/Citation/date_n>
        a                      RDF2Graph:ClassProperty ;
        RDF2Graph:linkTo       <http://purl.uniprot.org/core/Citation/date_n/n1> ;
        RDF2Graph:rdfProperty  <http://purl.uniprot.org/core/date> .

<http://purl.uniprot.org/core/interaction>
        a                rdf:Property ;
        RDF2Graph:count  37295 .

<http://purl.uniprot.org/core/Published_Citation/identifier_n/n3>
        a                              RDF2Graph:TypeLink ;
        RDF2Graph:count                100002 ;
        RDF2Graph:forwardMultiplicity  rs:Zero-or-many ;
        RDF2Graph:reverseMultiplicity  RDF2Graph:x_n ;
        RDF2Graph:type                 <http://www.w3.org/2001/XMLSchema#string> .

<http://purl.uniprot.org/core/Alternative_Products_Annotation>
        a                RDF2Graph:Class ;
        rdfs:subClassOf  <http://purl.uniprot.org/core/Annotation> ;
        RDF2Graph:subClassOfInstanceCount
                378 .

<http://purl.uniprot.org/core/protein>
        a                rdf:Property ;
        RDF2Graph:count  9992158 .

<http://purl.uniprot.org/core/Proteome_Component#comment_n/n13>
        a                              RDF2Graph:TypeLink ;
        RDF2Graph:count                11036 ;
        RDF2Graph:forwardMultiplicity  rs:One-or-many ;
        RDF2Graph:reverseMultiplicity  RDF2Graph:x_n ;
        RDF2Graph:type                 <http://www.w3.org/2001/XMLSchema#string> .

<http://www.w3.org/2001/XMLSchema#date>
        a       RDF2Graph:DataType .

<http://purl.uniprot.org/core/Enzyme/activity_n/n1>
        a                              RDF2Graph:TypeLink ;
        RDF2Graph:count                5777 ;
        RDF2Graph:forwardMultiplicity  rs:Zero-or-many ;
        RDF2Graph:reverseMultiplicity  RDF2Graph:x_n ;
        RDF2Graph:type                 <http://www.w3.org/2001/XMLSchema#string> .

<http://purl.uniprot.org/core/Coiled_Coil_Annotation>
        a                RDF2Graph:Class ;
        rdfs:subClassOf  <http://purl.uniprot.org/core/Region_Annotation> ;
        RDF2Graph:count  26040 .

<http://purl.uniprot.org/core/author>
        a                rdf:Property ;
        RDF2Graph:count  7566316 .

<http://purl.uniprot.org/core/Published_Citation>
        a                   RDF2Graph:Class ;
        rdfs:subClassOf     <http://purl.uniprot.org/core/Citation> ;
        RDF2Graph:property  <http://purl.uniprot.org/core/Published_Citation/volume_n> , <http://purl.uniprot.org/core/Published_Citation/pages_n> , <http://purl.uniprot.org/core/Published_Citation#exactMatch_n> , <http://purl.uniprot.org/core/Published_Citation/identifier_n> , <http://purl.uniprot.org/core/Published_Citation/date_n> , <http://purl.uniprot.org/core/Published_Citation/place_n> , <http://purl.uniprot.org/core/Published_Citation/name_n> ;
        RDF2Graph:subClassOfInstanceCount
                1229379 .

<http://purl.uniprot.org/core/status>
        a                rdf:Property ;
        RDF2Graph:count  1307890 .

<http://purl.uniprot.org/core/Protein/replacedBy_n>
        a                      RDF2Graph:ClassProperty ;
        RDF2Graph:linkTo       <http://purl.uniprot.org/core/Protein/replacedBy_n/n2> ;
        RDF2Graph:rdfProperty  <http://purl.uniprot.org/core/replacedBy> .

<http://www.w3.org/2002/07/owl/Class/obsolete_n/n1>
        a                              RDF2Graph:TypeLink ;
        RDF2Graph:count                104659 ;
        RDF2Graph:forwardMultiplicity  rs:Zero-or-one ;
        RDF2Graph:reverseMultiplicity  RDF2Graph:none ;
        RDF2Graph:type                 <http://www.w3.org/2001/XMLSchema#boolean> .

<http://purl.uniprot.org/core/Temperature_Dependence_Annotation>
        a                RDF2Graph:Class ;
        rdfs:subClassOf  <http://purl.uniprot.org/core/Biophysicochemical_Annotation> ;
        RDF2Graph:count  870 .

<http://purl.uniprot.org/core/Reference_Proteome#label_n>
        a                      RDF2Graph:ClassProperty ;
        RDF2Graph:linkTo       <http://purl.uniprot.org/core/Reference_Proteome#label_n/n10> ;
        RDF2Graph:rdfProperty  rdfs:label .

<http://purl.uniprot.org/core/Protein/reviewed_n>
        a                      RDF2Graph:ClassProperty ;
        RDF2Graph:linkTo       <http://purl.uniprot.org/core/Protein/reviewed_n/n2> ;
        RDF2Graph:rdfProperty  <http://purl.uniprot.org/core/reviewed> .

<http://purl.uniprot.org/core/Nucleotide_Resource/version_n>
        a                      RDF2Graph:ClassProperty ;
        RDF2Graph:linkTo       <http://purl.uniprot.org/core/Nucleotide_Resource/version_n/n2> ;
        RDF2Graph:rdfProperty  <http://purl.uniprot.org/core/version> .

<http://purl.uniprot.org/core/place>
        a                rdf:Property ;
        RDF2Graph:count  1959 .

<http://purl.uniprot.org/core/domains>
        a                rdf:Property ;
        RDF2Graph:count  9082668 .

<http://www.w3.org/1999/02/22-rdf-syntax-ns/Statement/citation_n/n5>
        a                              RDF2Graph:TypeLink ;
        RDF2Graph:count                201644 ;
        RDF2Graph:forwardMultiplicity  rs:Zero-or-many ;
        RDF2Graph:reverseMultiplicity  rs:Zero-or-many ;
        RDF2Graph:type                 <http://purl.uniprot.org/core/Citation> .

<http://purl.uniprot.org/core/ecName>
        a                rdf:Property ;
        RDF2Graph:count  240548 .

<http://purl.uniprot.org/core/Subcellular_Location_Annotation/locatedIn_n>
        a                      RDF2Graph:ClassProperty ;
        RDF2Graph:linkTo       <http://purl.uniprot.org/core/Subcellular_Location_Annotation/locatedIn_n/n1> ;
        RDF2Graph:rdfProperty  <http://purl.uniprot.org/core/locatedIn> .

<http://purl.uniprot.org/core/pages>
        a                rdf:Property ;
        RDF2Graph:count  969840 .

<http://purl.uniprot.org/core/alternativeName>
        a                rdf:Property ;
        RDF2Graph:count  9345729 .

<http://purl.uniprot.org/core/complete>
        a                rdf:Property ;
        RDF2Graph:count  241692 .

<http://purl.uniprot.org/core/scope>
        a                rdf:Property ;
        RDF2Graph:count  104075828 .

<http://www.w3.org/2001/XMLSchema#string>
        a       RDF2Graph:DataType .

<http://purl.uniprot.org/core/Protein/domain_n/n1>
        a                              RDF2Graph:TypeLink ;
        RDF2Graph:count                13118 ;
        RDF2Graph:forwardMultiplicity  rs:Zero-or-many ;
        RDF2Graph:reverseMultiplicity  rs:Zero-or-many ;
        RDF2Graph:type                 <http://purl.uniprot.org/core/Part> .

<http://purl.uniprot.org/core/Known_Sequence/version_n>
        a                      RDF2Graph:ClassProperty ;
        RDF2Graph:linkTo       <http://purl.uniprot.org/core/Known_Sequence/version_n/n3> ;
        RDF2Graph:rdfProperty  <http://purl.uniprot.org/core/version> .

<http://purl.uniprot.org/core/Sequence_Annotation>
        a                   RDF2Graph:Class ;
        rdfs:subClassOf     <http://purl.uniprot.org/core/Annotation> ;
        RDF2Graph:property  <http://purl.uniprot.org/core/Sequence_Annotation/substitution_n> , <http://purl.uniprot.org/core/Sequence_Annotation/conflictingSequence_n> , <http://purl.uniprot.org/core/Sequence_Annotation/range_n> ;
        RDF2Graph:subClassOfInstanceCount
                2640690 .

<http://purl.uniprot.org/core/Cellular_Component/partOf_n/n1>
        a                              RDF2Graph:TypeLink ;
        RDF2Graph:count                365 ;
        RDF2Graph:forwardMultiplicity  rs:Zero-or-many ;
        RDF2Graph:reverseMultiplicity  rs:Zero-or-many ;
        RDF2Graph:type                 <http://purl.uniprot.org/core/Cellular_Component> .

<http://purl.uniprot.org/core/Enzyme/cofactor_n>
        a                      RDF2Graph:ClassProperty ;
        RDF2Graph:linkTo       <http://purl.uniprot.org/core/Enzyme/cofactor_n/n1> ;
        RDF2Graph:rdfProperty  <http://purl.uniprot.org/core/cofactor> .

<http://purl.uniprot.org/core/Protein/classifiedWith_n>
        a                      RDF2Graph:ClassProperty ;
        RDF2Graph:linkTo       <http://purl.uniprot.org/core/Protein/classifiedWith_n/n1> ;
        RDF2Graph:rdfProperty  <http://purl.uniprot.org/core/classifiedWith> .

<http://purl.uniprot.org/core/Taxon/strain_n/n1>
        a                              RDF2Graph:TypeLink ;
        RDF2Graph:count                11016 ;
        RDF2Graph:forwardMultiplicity  rs:Zero-or-many ;
        RDF2Graph:reverseMultiplicity  rs:Zero-or-one ;
        RDF2Graph:type                 rdf:Statement .

<http://purl.uniprot.org/core/cdAntigenName>
        a                rdf:Property ;
        RDF2Graph:count  402 .

<http://purl.uniprot.org/core/Site_Annotation>
        a                RDF2Graph:Class ;
        rdfs:subClassOf  <http://purl.uniprot.org/core/Sequence_Annotation> ;
        RDF2Graph:count  15314 ;
        RDF2Graph:subClassOfInstanceCount
                115145 .

<http://purl.uniprot.org/core/encodedBy>
        a                rdf:Property ;
        RDF2Graph:count  82198162 .

<http://purl.uniprot.org/core/Cellular_Component/partOf_n>
        a                      RDF2Graph:ClassProperty ;
        RDF2Graph:linkTo       <http://purl.uniprot.org/core/Cellular_Component/partOf_n/n1> ;
        RDF2Graph:rdfProperty  <http://purl.uniprot.org/core/partOf> .

<http://purl.uniprot.org/core/Cofactor_Annotation>
        a                RDF2Graph:Class ;
        rdfs:subClassOf  <http://purl.uniprot.org/core/Annotation> ;
        RDF2Graph:count  1382 .

<http://purl.uniprot.org/core/domain>
        a                rdf:Property ;
        RDF2Graph:count  13118 .

<http://purl.uniprot.org/core/Citation_Mapping/protein_n/n1>
        a                              RDF2Graph:TypeLink ;
        RDF2Graph:count                100000 ;
        RDF2Graph:forwardMultiplicity  rs:Exactly-one ;
        RDF2Graph:reverseMultiplicity  rs:Zero-or-many ;
        RDF2Graph:type                 <http://purl.uniprot.org/core/Protein> .

<http://purl.uniprot.org/core/Gene/orfName_n/n1>
        a                              RDF2Graph:TypeLink ;
        RDF2Graph:count                100000 ;
        RDF2Graph:forwardMultiplicity  rs:Zero-or-many ;
        RDF2Graph:reverseMultiplicity  RDF2Graph:x_n ;
        RDF2Graph:type                 <http://www.w3.org/2001/XMLSchema#string> .

<http://purl.uniprot.org/core/Known_Sequence/organism_n/n5>
        a                              RDF2Graph:TypeLink ;
        RDF2Graph:count                163842 ;
        RDF2Graph:forwardMultiplicity  rs:Zero-or-one ;
        RDF2Graph:reverseMultiplicity  rs:Zero-or-many ;
        RDF2Graph:type                 <http://purl.uniprot.org/core/Taxon> .

<http://purl.uniprot.org/core/Enzyme_Regulation_Annotation>
        a                RDF2Graph:Class ;
        rdfs:subClassOf  <http://purl.uniprot.org/core/Annotation> ;
        RDF2Graph:count  4196 .

<http://purl.uniprot.org/core/Taxon/depiction_n/n1>
        a                              RDF2Graph:TypeLink ;
        RDF2Graph:count                47065 ;
        RDF2Graph:forwardMultiplicity  rs:Zero-or-many ;
        RDF2Graph:reverseMultiplicity  rs:One-or-many ;
        RDF2Graph:type                 <http://xmlns.com/foaf/0.1/Image> .

<http://purl.uniprot.org/core/Genomic_DNA>
        a                RDF2Graph:Class ;
        rdfs:subClassOf  <http://purl.uniprot.org/core/DNA> ;
        RDF2Graph:count  8691382 .

<http://purl.uniprot.org/core/Proteome#seeAlso_n/n10>
        a                              RDF2Graph:TypeLink ;
        RDF2Graph:count                4265 ;
        RDF2Graph:forwardMultiplicity  rs:Zero-or-one ;
        RDF2Graph:reverseMultiplicity  RDF2Graph:x_1 ;
        RDF2Graph:type                 RDF2Graph:externalref .

<http://purl.uniprot.org/core/Structured_Name/fullName_n/n1>
        a                              RDF2Graph:TypeLink ;
        RDF2Graph:count                100000 ;
        RDF2Graph:forwardMultiplicity  rs:Zero-or-one ;
        RDF2Graph:reverseMultiplicity  RDF2Graph:x_n ;
        RDF2Graph:type                 <http://www.w3.org/2001/XMLSchema#string> .

<http://xmlns.com/foaf/0.1/Image/width_n>
        a                      RDF2Graph:ClassProperty ;
        RDF2Graph:linkTo       <http://xmlns.com/foaf/0.1/Image/width_n/n1> ;
        RDF2Graph:rdfProperty  <http://purl.uniprot.org/core/width> .

<http://purl.uniprot.org/core/Natural_Variant_Annotation#seeAlso_n>
        a                      RDF2Graph:ClassProperty ;
        RDF2Graph:linkTo       <http://purl.uniprot.org/core/Natural_Variant_Annotation#seeAlso_n/n7> ;
        RDF2Graph:rdfProperty  rdfs:seeAlso .

<http://purl.uniprot.org/core/Absorption_Annotation/certain_n/n1>
        a                              RDF2Graph:TypeLink ;
        RDF2Graph:count                9 ;
        RDF2Graph:forwardMultiplicity  rs:Zero-or-one ;
        RDF2Graph:reverseMultiplicity  RDF2Graph:none ;
        RDF2Graph:type                 <http://www.w3.org/2001/XMLSchema#boolean> .

<http://purl.uniprot.org/core/Sequence/sequenceFor_n/n3_error_n>
        a       RDF2Graph:DestNoTypeError .

<http://purl.uniprot.org/core/Database/citation_n/n1>
        a                              RDF2Graph:TypeLink ;
        RDF2Graph:count                133 ;
        RDF2Graph:forwardMultiplicity  rs:Zero-or-one ;
        RDF2Graph:reverseMultiplicity  rs:Zero-or-many ;
        RDF2Graph:type                 <http://purl.uniprot.org/core/Citation> .

<http://purl.org/dc/terms/isVersionOf_error>
        a                RDF2Graph:SourceNoTypeError ;
        RDF2Graph:count  1000000 .

<http://purl.uniprot.org/core/group>
        a                rdf:Property ;
        RDF2Graph:count  25282 .

<http://purl.uniprot.org/core/Subcellular_Location#comment_n/n2>
        a                              RDF2Graph:TypeLink ;
        RDF2Graph:count                497 ;
        RDF2Graph:forwardMultiplicity  rs:Exactly-one ;
        RDF2Graph:reverseMultiplicity  RDF2Graph:x_1 ;
        RDF2Graph:type                 <http://www.w3.org/2001/XMLSchema#string> .

<http://purl.uniprot.org/core/Reference_Proteome/organism_n/n9>
        a                              RDF2Graph:TypeLink ;
        RDF2Graph:count                604 ;
        RDF2Graph:forwardMultiplicity  rs:Exactly-one ;
        RDF2Graph:reverseMultiplicity  rs:Zero-or-many ;
        RDF2Graph:type                 <http://purl.uniprot.org/core/Taxon> .

<http://purl.uniprot.org/core/measuredAffinity>
        a                rdf:Property ;
        RDF2Graph:count  11636 .

<http://purl.uniprot.org/core/Transposon#label_n>
        a                      RDF2Graph:ClassProperty ;
        RDF2Graph:linkTo       <http://purl.uniprot.org/core/Transposon#label_n/n15> ;
        RDF2Graph:rdfProperty  rdfs:label .

<http://purl.uniprot.org/core/citation>
        a                rdf:Property ;
        RDF2Graph:count  107795551 .

<http://purl.uniprot.org/core/Known_Sequence/created_n/n3>
        a                              RDF2Graph:TypeLink ;
        RDF2Graph:count                63842 ;
        RDF2Graph:forwardMultiplicity  rs:Zero-or-one ;
        RDF2Graph:reverseMultiplicity  RDF2Graph:none ;
        RDF2Graph:type                 <http://www.w3.org/2001/XMLSchema#date> .

<http://www.w3.org/2004/02/skos/core#broaderTransitive>
        a                rdf:Property ;
        RDF2Graph:count  6679 .

<http://purl.uniprot.org/core/NP_Binding_Annotation>
        a                RDF2Graph:Class ;
        rdfs:subClassOf  <http://purl.uniprot.org/core/Region_Annotation> ;
        RDF2Graph:count  23546 .

<http://purl.uniprot.org/core/Protein/oldMnemonic_n>
        a                      RDF2Graph:ClassProperty ;
        RDF2Graph:linkTo       <http://purl.uniprot.org/core/Protein/oldMnemonic_n/n1> ;
        RDF2Graph:rdfProperty  <http://purl.uniprot.org/core/oldMnemonic> .

<http://purl.uniprot.org/core/Nucleotide_Resource/modified_n/n3>
        a                              RDF2Graph:TypeLink ;
        RDF2Graph:count                100000 ;
        RDF2Graph:forwardMultiplicity  rs:Zero-or-one ;
        RDF2Graph:reverseMultiplicity  RDF2Graph:none ;
        RDF2Graph:type                 <http://www.w3.org/2001/XMLSchema#date> .

<http://purl.uniprot.org/core/context>
        a                rdf:Property ;
        RDF2Graph:count  89962039 .

<http://purl.uniprot.org/core/chain_error>
        a                RDF2Graph:SourceNoTypeError ;
        RDF2Graph:count  517661 .

<http://purl.uniprot.org/core/Structure_Mapping_Statement>
        a                   RDF2Graph:Class ;
        rdfs:subClassOf     rdf:Statement ;
        RDF2Graph:count     133756 ;
        RDF2Graph:property  <http://purl.uniprot.org/core/Structure_Mapping_Statement/chain_n> .

<http://purl.uniprot.org/core/xeno>
        a                rdf:Property ;
        RDF2Graph:count  37295 .

<http://purl.uniprot.org/core/Cellular_Component>
        a                   RDF2Graph:Class ;
        rdfs:subClassOf     <http://purl.uniprot.org/core/Subcellular_Location> ;
        RDF2Graph:count     476 ;
        RDF2Graph:property  <http://purl.uniprot.org/core/Cellular_Component/partOf_n> , <http://purl.uniprot.org/core/Cellular_Component/citation_n> , <http://purl.uniprot.org/core/Cellular_Component#exactMatch_n> , <http://purl.uniprot.org/core/Cellular_Component#seeAlso_n> .

<http://purl.org/ontology/bibo/Journal/shortTitle_n>
        a                      RDF2Graph:ClassProperty ;
        RDF2Graph:linkTo       <http://purl.org/ontology/bibo/Journal/shortTitle_n/n1> ;
        RDF2Graph:rdfProperty  <http://purl.org/ontology/bibo/shortTitle> .

<http://purl.uniprot.org/core/Transposon>
        a                   RDF2Graph:Class ;
        RDF2Graph:count     158 ;
        RDF2Graph:property  <http://purl.uniprot.org/core/Transposon#label_n> .

<http://purl.uniprot.org/core/otherName>
        a                rdf:Property ;
        RDF2Graph:count  556722 .

<http://purl.uniprot.org/core/Reference_Proteome#narrower_n/n4>
        a                              RDF2Graph:TypeLink ;
        RDF2Graph:count                1915 ;
        RDF2Graph:forwardMultiplicity  rs:One-or-many ;
        RDF2Graph:reverseMultiplicity  rs:Zero-or-one ;
        RDF2Graph:type                 <http://purl.uniprot.org/core/Proteome_Component> .

<http://purl.uniprot.org/core/Family_Membership_Statement/domains_n>
        a                      RDF2Graph:ClassProperty ;
        RDF2Graph:linkTo       <http://purl.uniprot.org/core/Family_Membership_Statement/domains_n/n1> ;
        RDF2Graph:rdfProperty  <http://purl.uniprot.org/core/domains> .

<http://purl.uniprot.org/core/relatedLocation>
        a                rdf:Property ;
        RDF2Graph:count  313 .

<http://purl.uniprot.org/core/Tissue#altLabel_n/n5>
        a                              RDF2Graph:TypeLink ;
        RDF2Graph:count                1147 ;
        RDF2Graph:forwardMultiplicity  rs:Zero-or-many ;
        RDF2Graph:reverseMultiplicity  RDF2Graph:x_n ;
        RDF2Graph:type                 <http://www.w3.org/2001/XMLSchema#string> .

<http://purl.uniprot.org/core/Known_Sequence/precursor_n/n1>
        a                              RDF2Graph:TypeLink ;
        RDF2Graph:count                100139 ;
        RDF2Graph:forwardMultiplicity  rs:Zero-or-one ;
        RDF2Graph:reverseMultiplicity  RDF2Graph:none ;
        RDF2Graph:type                 <http://www.w3.org/2001/XMLSchema#boolean> .

<http://purl.uniprot.org/core/Subcellular_Location#subClassOf_n>
        a                      RDF2Graph:ClassProperty ;
        RDF2Graph:linkTo       <http://purl.uniprot.org/core/Subcellular_Location#subClassOf_n/n2> ;
        RDF2Graph:rdfProperty  rdfs:subClassOf .

<http://purl.uniprot.org/core/Known_Sequence/created_n>
        a                      RDF2Graph:ClassProperty ;
        RDF2Graph:linkTo       <http://purl.uniprot.org/core/Known_Sequence/created_n/n3> ;
        RDF2Graph:rdfProperty  <http://purl.uniprot.org/core/created> .

<http://purl.uniprot.org/core/Subcellular_Location#prefLabel_n>
        a                      RDF2Graph:ClassProperty ;
        RDF2Graph:linkTo       <http://purl.uniprot.org/core/Subcellular_Location#prefLabel_n/n3> ;
        RDF2Graph:rdfProperty  <http://www.w3.org/2004/02/skos/core#prefLabel> .

<http://purl.uniprot.org/core/existence>
        a                rdf:Property ;
        RDF2Graph:count  84501513 .

<http://purl.uniprot.org/core/Taxon/reviewed_n>
        a                      RDF2Graph:ClassProperty ;
        RDF2Graph:linkTo       <http://purl.uniprot.org/core/Taxon/reviewed_n/n1> ;
        RDF2Graph:rdfProperty  <http://purl.uniprot.org/core/reviewed> .

<http://purl.uniprot.org/core/range>
        a                rdf:Property ;
        RDF2Graph:count  56450992 .

<http://purl.uniprot.org/core/Subcellular_Location#altLabel_n>
        a                      RDF2Graph:ClassProperty ;
        RDF2Graph:linkTo       <http://purl.uniprot.org/core/Subcellular_Location#altLabel_n/n3> ;
        RDF2Graph:rdfProperty  <http://www.w3.org/2004/02/skos/core#altLabel> .

<http://purl.uniprot.org/core/Tissue#label_n/n11>
        a                              RDF2Graph:TypeLink ;
        RDF2Graph:count                100000 ;
        RDF2Graph:forwardMultiplicity  rs:Zero-or-one ;
        RDF2Graph:reverseMultiplicity  RDF2Graph:x_n ;
        RDF2Graph:type                 <http://www.w3.org/2001/XMLSchema#string> .

<http://purl.uniprot.org/core/Nucleotide_Resource/modified_n>
        a                      RDF2Graph:ClassProperty ;
        RDF2Graph:linkTo       <http://purl.uniprot.org/core/Nucleotide_Resource/modified_n/n3> ;
        RDF2Graph:rdfProperty  <http://purl.uniprot.org/core/modified> .

<http://purl.uniprot.org/core/Published_Citation/volume_n>
        a                      RDF2Graph:ClassProperty ;
        RDF2Graph:linkTo       <http://purl.uniprot.org/core/Published_Citation/volume_n/n1> ;
        RDF2Graph:rdfProperty  <http://purl.uniprot.org/core/volume> .

<http://purl.uniprot.org/core/Taxon/otherName_n/n1>
        a                              RDF2Graph:TypeLink ;
        RDF2Graph:count                100000 ;
        RDF2Graph:forwardMultiplicity  rs:Zero-or-many ;
        RDF2Graph:reverseMultiplicity  RDF2Graph:x_n ;
        RDF2Graph:type                 <http://www.w3.org/2001/XMLSchema#string> .

<http://purl.uniprot.org/core/submittedTo>
        a                rdf:Property ;
        RDF2Graph:count  255819 .

<http://purl.uniprot.org/core/substitution>
        a                rdf:Property ;
        RDF2Graph:count  338196 .

<http://purl.uniprot.org/core/Protein/interaction_n/n1>
        a                              RDF2Graph:TypeLink ;
        RDF2Graph:count                37295 ;
        RDF2Graph:forwardMultiplicity  rs:Zero-or-many ;
        RDF2Graph:reverseMultiplicity  rs:Exactly-one ;
        RDF2Graph:type                 <http://purl.uniprot.org/core/Interaction> .

<http://purl.uniprot.org/core/Annotation/sequence_n>
        a                      RDF2Graph:ClassProperty ;
        RDF2Graph:linkTo       <http://purl.uniprot.org/core/Annotation/sequence_n/n3> ;
        RDF2Graph:rdfProperty  <http://purl.uniprot.org/core/sequence> .

<http://purl.uniprot.org/core/Journal_Citation/primaryTopicOf_n/n1>
        a                              RDF2Graph:TypeLink ;
        RDF2Graph:count                100135 ;
        RDF2Graph:forwardMultiplicity  rs:Zero-or-one ;
        RDF2Graph:reverseMultiplicity  RDF2Graph:x_1 ;
        RDF2Graph:type                 RDF2Graph:externalref .

<http://purl.uniprot.org/core/Natural_Variant_Annotation>
        a                   RDF2Graph:Class ;
        rdfs:subClassOf     <http://purl.uniprot.org/core/Natural_Variation_Annotation> ;
        RDF2Graph:count     87464 ;
        RDF2Graph:property  <http://purl.uniprot.org/core/Natural_Variant_Annotation#seeAlso_n> .

<http://purl.uniprot.org/core/Sequence/sequenceFor_n>
        a                      RDF2Graph:ClassProperty ;
        RDF2Graph:linkTo       <http://purl.uniprot.org/core/Sequence/sequenceFor_n/n3> , <http://purl.uniprot.org/core/Sequence/sequenceFor_n/n2> , <http://purl.uniprot.org/core/Sequence/sequenceFor_n/n1> ;
        RDF2Graph:rdfProperty  <http://purl.uniprot.org/core/sequenceFor> .

<http://purl.uniprot.org/core/Protein/mnemonic_n/n2>
        a                              RDF2Graph:TypeLink ;
        RDF2Graph:count                100000 ;
        RDF2Graph:forwardMultiplicity  rs:Zero-or-one ;
        RDF2Graph:reverseMultiplicity  RDF2Graph:x_n ;
        RDF2Graph:type                 <http://www.w3.org/2001/XMLSchema#string> .

<http://purl.uniprot.org/core/Enzyme#broaderTransitive_n>
        a                      RDF2Graph:ClassProperty ;
        RDF2Graph:linkTo       <http://purl.uniprot.org/core/Enzyme#broaderTransitive_n/n1> ;
        RDF2Graph:rdfProperty  <http://www.w3.org/2004/02/skos/core#broaderTransitive> .

<http://purl.uniprot.org/core/Known_Sequence/version_n/n3>
        a                              RDF2Graph:TypeLink ;
        RDF2Graph:count                140458 ;
        RDF2Graph:forwardMultiplicity  rs:Zero-or-many ;
        RDF2Graph:reverseMultiplicity  RDF2Graph:none ;
        RDF2Graph:type                 <http://www.w3.org/2001/XMLSchema#integer> .

RDF2Graph:Error  a  owl:Class .

<http://purl.uniprot.org/core/Taxon/representativeProteome_n>
        a                      RDF2Graph:ClassProperty ;
        RDF2Graph:linkTo       <http://purl.uniprot.org/core/Taxon/representativeProteome_n/n1> ;
        RDF2Graph:rdfProperty  <http://purl.uniprot.org/core/representativeProteome> .

<http://purl.uniprot.org/core/Taxon/depiction_n>
        a                      RDF2Graph:ClassProperty ;
        RDF2Graph:linkTo       <http://purl.uniprot.org/core/Taxon/depiction_n/n1> ;
        RDF2Graph:rdfProperty  <http://xmlns.com/foaf/0.1/depiction> .

<http://biohackathon.org/resource/faldo/Region#begin_n>
        a                      RDF2Graph:ClassProperty ;
        RDF2Graph:linkTo       <http://biohackathon.org/resource/faldo/Region#begin_n/n1> ;
        RDF2Graph:rdfProperty  <http://biohackathon.org/resource/faldo#begin> .

<http://purl.uniprot.org/core/Protein#seeAlso_n/n4>
        a                              RDF2Graph:TypeLink ;
        RDF2Graph:count                400000 ;
        RDF2Graph:forwardMultiplicity  rs:Zero-or-many ;
        RDF2Graph:reverseMultiplicity  rs:One-or-many ;
        RDF2Graph:type                 <http://purl.uniprot.org/core/Resource> .

<http://purl.uniprot.org/core/Structured_Name/internationalNonproprietaryName_n>
        a                      RDF2Graph:ClassProperty ;
        RDF2Graph:linkTo       <http://purl.uniprot.org/core/Structured_Name/internationalNonproprietaryName_n/n1> ;
        RDF2Graph:rdfProperty  <http://purl.uniprot.org/core/internationalNonproprietaryName> .

<http://purl.uniprot.org/core/Citation_Mapping>
        a                   RDF2Graph:Class ;
        RDF2Graph:count     9992158 ;
        RDF2Graph:property  <http://purl.uniprot.org/core/Citation_Mapping/protein_n> , <http://purl.uniprot.org/core/Citation_Mapping/citation_n> .

<http://purl.uniprot.org/core/Taxon/referenceProteome_n>
        a                      RDF2Graph:ClassProperty ;
        RDF2Graph:linkTo       <http://purl.uniprot.org/core/Taxon/referenceProteome_n/n1> ;
        RDF2Graph:rdfProperty  <http://purl.uniprot.org/core/referenceProteome> .

<http://purl.org/ontology/bibo/Journal#sameAs_n/n2>
        a                              RDF2Graph:TypeLink ;
        RDF2Graph:count                4050 ;
        RDF2Graph:forwardMultiplicity  rs:Zero-or-one ;
        RDF2Graph:reverseMultiplicity  RDF2Graph:x_1 ;
        RDF2Graph:type                 RDF2Graph:externalref .

<http://purl.uniprot.org/core/synonym>
        a                rdf:Property ;
        RDF2Graph:count  7969 .

<http://purl.uniprot.org/core/Concept>
        a                   RDF2Graph:Class ;
        rdfs:subClassOf     owl:Class ;
        RDF2Graph:count     44722 ;
        RDF2Graph:property  <http://purl.uniprot.org/core/Concept/category_n> , <http://purl.uniprot.org/core/Concept#exactMatch_n> , <http://purl.uniprot.org/core/Concept/database_n> , <http://purl.uniprot.org/core/Concept#seeAlso_n> .

<http://purl.uniprot.org/core/Concept#seeAlso_n/n3>
        a                              RDF2Graph:TypeLink ;
        RDF2Graph:count                815 ;
        RDF2Graph:forwardMultiplicity  rs:Zero-or-many ;
        RDF2Graph:reverseMultiplicity  rs:Zero-or-many ;
        RDF2Graph:type                 <http://purl.uniprot.org/core/Concept> .

<http://purl.uniprot.org/core/Kinetics_Annotation/measuredActivity_n/n1>
        a                              RDF2Graph:TypeLink ;
        RDF2Graph:count                3948 ;
        RDF2Graph:forwardMultiplicity  rs:Zero-or-many ;
        RDF2Graph:reverseMultiplicity  RDF2Graph:x_n ;
        RDF2Graph:type                 <http://www.w3.org/2001/XMLSchema#string> .

<http://purl.uniprot.org/core/Strain/identifier_n>
        a                      RDF2Graph:ClassProperty ;
        RDF2Graph:linkTo       <http://purl.uniprot.org/core/Strain/identifier_n/n4> ;
        RDF2Graph:rdfProperty  <http://purl.org/dc/terms/identifier> .

<http://purl.uniprot.org/core/Gene#prefLabel_n>
        a                      RDF2Graph:ClassProperty ;
        RDF2Graph:linkTo       <http://purl.uniprot.org/core/Gene#prefLabel_n/n2> ;
        RDF2Graph:rdfProperty  <http://www.w3.org/2004/02/skos/core#prefLabel> .

<http://purl.uniprot.org/core/Interaction/participant_n>
        a                      RDF2Graph:ClassProperty ;
        RDF2Graph:linkTo       <http://purl.uniprot.org/core/Interaction/participant_n/n2> , <http://purl.uniprot.org/core/Interaction/participant_n/n1> ;
        RDF2Graph:rdfProperty  <http://purl.uniprot.org/core/participant> .

<http://www.w3.org/1999/02/22-rdf-syntax-ns/Statement/status_n/n2>
        a                              RDF2Graph:TypeLink ;
        RDF2Graph:count                100000 ;
        RDF2Graph:forwardMultiplicity  rs:Zero-or-one ;
        RDF2Graph:reverseMultiplicity  rs:Zero-or-many ;
        RDF2Graph:type                 owl:Thing .

<http://purl.uniprot.org/core/Sequence_Annotation/range_n>
        a                      RDF2Graph:ClassProperty ;
        RDF2Graph:linkTo       <http://purl.uniprot.org/core/Sequence_Annotation/range_n/n1> ;
        RDF2Graph:rdfProperty  <http://purl.uniprot.org/core/range> .

<http://purl.uniprot.org/core/Protein/attribution_n>
        a                      RDF2Graph:ClassProperty ;
        RDF2Graph:linkTo       <http://purl.uniprot.org/core/Protein/attribution_n/n1> ;
        RDF2Graph:rdfProperty  <http://purl.uniprot.org/core/attribution> .

<http://purl.uniprot.org/core/Published_Citation/identifier_n>
        a                      RDF2Graph:ClassProperty ;
        RDF2Graph:linkTo       <http://purl.uniprot.org/core/Published_Citation/identifier_n/n3> ;
        RDF2Graph:rdfProperty  <http://purl.org/dc/terms/identifier> .

<http://www.w3.org/1999/02/22-rdf-syntax-ns/Statement/source_n/n2>
        a                              RDF2Graph:TypeLink ;
        RDF2Graph:count                100000 ;
        RDF2Graph:forwardMultiplicity  rs:Zero-or-many ;
        RDF2Graph:reverseMultiplicity  rs:Zero-or-many ;
        RDF2Graph:type                 <http://purl.uniprot.org/core/Resource> .

<http://purl.uniprot.org/core/locusName>
        a                rdf:Property ;
        RDF2Graph:count  6170939 .

<http://purl.uniprot.org/core/Citation/author_n/n1>
        a                              RDF2Graph:TypeLink ;
        RDF2Graph:count                206845 ;
        RDF2Graph:forwardMultiplicity  rs:Zero-or-many ;
        RDF2Graph:reverseMultiplicity  RDF2Graph:x_n ;
        RDF2Graph:type                 <http://www.w3.org/2001/XMLSchema#string> .

<http://purl.uniprot.org/core/crc64Checksum>
        a                rdf:Property ;
        RDF2Graph:count  84501513 .

<http://purl.uniprot.org/core/Concept/database_n/n1>
        a                              RDF2Graph:TypeLink ;
        RDF2Graph:count                1087 ;
        RDF2Graph:forwardMultiplicity  rs:Zero-or-one ;
        RDF2Graph:reverseMultiplicity  RDF2Graph:x_n ;
        RDF2Graph:type                 RDF2Graph:externalref .

<http://purl.uniprot.org/core/Ribosomal_Frameshifting>
        a                RDF2Graph:Class ;
        rdfs:subClassOf  <http://purl.uniprot.org/core/Alternative_Products_Annotation> ;
        RDF2Graph:count  36 .

<http://purl.uniprot.org/core/DNA>
        a                RDF2Graph:Class ;
        rdfs:subClassOf  <http://purl.uniprot.org/core/Molecule> ;
        RDF2Graph:subClassOfInstanceCount
                8694797 .

<http://purl.uniprot.org/core/Disease#seeAlso_n/n16_error_n>
        a       RDF2Graph:DestNoTypeError .

<http://purl.uniprot.org/core/Published_Citation/name_n>
        a                      RDF2Graph:ClassProperty ;
        RDF2Graph:linkTo       <http://purl.uniprot.org/core/Published_Citation/name_n/n3> ;
        RDF2Graph:rdfProperty  <http://purl.uniprot.org/core/name> .

<http://purl.uniprot.org/core/modified_error>
        a                RDF2Graph:SourceNoTypeError ;
        RDF2Graph:count  343931 .

<http://purl.uniprot.org/core/Representative_Proteome#comment_n>
        a                      RDF2Graph:ClassProperty ;
        RDF2Graph:linkTo       <http://purl.uniprot.org/core/Representative_Proteome#comment_n/n10> ;
        RDF2Graph:rdfProperty  rdfs:comment .

<http://purl.uniprot.org/core/title>
        a                rdf:Property ;
        RDF2Graph:count  1171123 .

<http://purl.uniprot.org/core/Protein/replaces_n/n2>
        a                              RDF2Graph:TypeLink ;
        RDF2Graph:count                100000 ;
        RDF2Graph:forwardMultiplicity  rs:Zero-or-many ;
        RDF2Graph:reverseMultiplicity  rs:Zero-or-many ;
        RDF2Graph:type                 <http://purl.uniprot.org/core/Protein> .

<http://biohackathon.org/resource/faldo#location>
        a                rdf:Property ;
        RDF2Graph:count  2830 .

<http://purl.uniprot.org/core/Known_Sequence/precursor_n>
        a                      RDF2Graph:ClassProperty ;
        RDF2Graph:linkTo       <http://purl.uniprot.org/core/Known_Sequence/precursor_n/n1> ;
        RDF2Graph:rdfProperty  <http://purl.uniprot.org/core/precursor> .

<http://purl.uniprot.org/core/Organelle#label_n/n16>
        a                              RDF2Graph:TypeLink ;
        RDF2Graph:count                9 ;
        RDF2Graph:forwardMultiplicity  rs:Exactly-one ;
        RDF2Graph:reverseMultiplicity  RDF2Graph:x_1 ;
        RDF2Graph:type                 <http://www.w3.org/2001/XMLSchema#string> .

<http://purl.uniprot.org/core/Genomic_RNA>
        a                RDF2Graph:Class ;
        rdfs:subClassOf  <http://purl.uniprot.org/core/RNA> ;
        RDF2Graph:count  699869 .

<http://purl.uniprot.org/core/Disease#prefLabel_n/n4>
        a                              RDF2Graph:TypeLink ;
        RDF2Graph:count                4042 ;
        RDF2Graph:forwardMultiplicity  rs:Exactly-one ;
        RDF2Graph:reverseMultiplicity  RDF2Graph:x_1 ;
        RDF2Graph:type                 <http://www.w3.org/2001/XMLSchema#string> .

<http://www.w3.org/2002/07/owl/Class/replaces_n>
        a                      RDF2Graph:ClassProperty ;
        RDF2Graph:linkTo       <http://www.w3.org/2002/07/owl/Class/replaces_n/n1> ;
        RDF2Graph:rdfProperty  <http://purl.uniprot.org/core/replaces> .

<http://purl.uniprot.org/core/certain>
        a                rdf:Property ;
        RDF2Graph:count  9 .

<http://purl.org/ontology/bibo/Journal/shortCoden_n/n1>
        a                              RDF2Graph:TypeLink ;
        RDF2Graph:count                395 ;
        RDF2Graph:forwardMultiplicity  rs:Zero-or-one ;
        RDF2Graph:reverseMultiplicity  RDF2Graph:x_n ;
        RDF2Graph:type                 <http://www.w3.org/2001/XMLSchema#string> .

<http://purl.org/ontology/bibo/Journal/eissn_n/n1>
        a                              RDF2Graph:TypeLink ;
        RDF2Graph:count                2249 ;
        RDF2Graph:forwardMultiplicity  rs:Zero-or-one ;
        RDF2Graph:reverseMultiplicity  RDF2Graph:x_1 ;
        RDF2Graph:type                 <http://www.w3.org/2001/XMLSchema#string> .

<http://purl.uniprot.org/core/Sequence/sequenceFor_n/n2>
        a                              RDF2Graph:TypeLink ;
        RDF2Graph:count                100000 ;
        RDF2Graph:forwardMultiplicity  rs:Zero-or-many ;
        RDF2Graph:reverseMultiplicity  rs:Zero-or-one ;
        RDF2Graph:type                 <http://purl.uniprot.org/core/Nucleotide_Resource> .

<http://purl.uniprot.org/core/Protein/submittedName_n>
        a                      RDF2Graph:ClassProperty ;
        RDF2Graph:linkTo       <http://purl.uniprot.org/core/Protein/submittedName_n/n1> ;
        RDF2Graph:rdfProperty  <http://purl.uniprot.org/core/submittedName> .

<http://purl.uniprot.org/core/Sequence/md5Checksum_n/n1>
        a                              RDF2Graph:TypeLink ;
        RDF2Graph:count                100000 ;
        RDF2Graph:forwardMultiplicity  rs:Exactly-one ;
        RDF2Graph:reverseMultiplicity  RDF2Graph:none ;
        RDF2Graph:type                 <http://www.w3.org/2001/XMLSchema#token> .

<http://purl.uniprot.org/core/urlTemplate>
        a                rdf:Property ;
        RDF2Graph:count  148 .

<http://purl.uniprot.org/core/precursor>
        a                rdf:Property ;
        RDF2Graph:count  924052 .

<http://purl.uniprot.org/core/Protein/complete_n/n2>
        a                              RDF2Graph:TypeLink ;
        RDF2Graph:count                100000 ;
        RDF2Graph:forwardMultiplicity  rs:Zero-or-one ;
        RDF2Graph:reverseMultiplicity  RDF2Graph:none ;
        RDF2Graph:type                 <http://www.w3.org/2001/XMLSchema#boolean> .

owl:Thing  a             RDF2Graph:Class ;
        RDF2Graph:count  60 .

<http://purl.uniprot.org/core/Strain/source_n/n5>
        a                              RDF2Graph:TypeLink ;
        RDF2Graph:count                2273 ;
        RDF2Graph:forwardMultiplicity  rs:Zero-or-one ;
        RDF2Graph:reverseMultiplicity  rs:Zero-or-many ;
        RDF2Graph:type                 <http://purl.uniprot.org/core/Resource> .

<http://purl.uniprot.org/core/Database/citation_n>
        a                      RDF2Graph:ClassProperty ;
        RDF2Graph:linkTo       <http://purl.uniprot.org/core/Database/citation_n/n3> , <http://purl.uniprot.org/core/Database/citation_n/n2> , <http://purl.uniprot.org/core/Database/citation_n/n1> ;
        RDF2Graph:rdfProperty  <http://purl.uniprot.org/core/citation> .

<http://purl.uniprot.org/core/Status#comment_n>
        a                      RDF2Graph:ClassProperty ;
        RDF2Graph:linkTo       <http://purl.uniprot.org/core/Status#comment_n/n12> ;
        RDF2Graph:rdfProperty  rdfs:comment .

<http://purl.uniprot.org/core/Database/identifier_n>
        a                      RDF2Graph:ClassProperty ;
        RDF2Graph:linkTo       <http://purl.uniprot.org/core/Database/identifier_n/n1> ;
        RDF2Graph:rdfProperty  <http://purl.org/dc/terms/identifier> .

<http://purl.uniprot.org/core/obsolete>
        a                rdf:Property ;
        RDF2Graph:count  75885557 ;
        RDF2Graph:error  <http://purl.uniprot.org/core/obsolete_error> .

<http://biohackathon.org/resource/faldo#OneOfPosition>
        a                   RDF2Graph:Class ;
        rdfs:subClassOf     <http://biohackathon.org/resource/faldo#FuzzyPosition> ;
        RDF2Graph:count     345 ;
        RDF2Graph:property  <http://biohackathon.org/resource/faldo/OneOfPosition#possiblePosition_n> .

<http://purl.uniprot.org/core/Proteome>
        a                   RDF2Graph:Class ;
        RDF2Graph:count     5718 ;
        RDF2Graph:property  <http://purl.uniprot.org/core/Proteome#seeAlso_n> , <http://purl.uniprot.org/core/Proteome#comment_n> , <http://purl.uniprot.org/core/Proteome/citation_n> , <http://purl.uniprot.org/core/Proteome/modified_n> , <http://purl.uniprot.org/core/Proteome/strain_n> , <http://purl.uniprot.org/core/Proteome/organism_n> , <http://purl.uniprot.org/core/Proteome#label_n> , <http://purl.uniprot.org/core/Proteome#narrower_n> .

<http://purl.uniprot.org/core/Disease>
        a                   RDF2Graph:Class ;
        RDF2Graph:count     4042 ;
        RDF2Graph:property  <http://purl.uniprot.org/core/Disease/mnemonic_n> , <http://purl.uniprot.org/core/Disease#altLabel_n> , <http://purl.uniprot.org/core/Disease#prefLabel_n> , <http://purl.uniprot.org/core/Disease#seeAlso_n> , <http://purl.uniprot.org/core/Disease#comment_n> .

<http://www.w3.org/2001/XMLSchema#minInclusive>
        a                rdf:Property ;
        RDF2Graph:count  1 ;
        RDF2Graph:error  <http://www.w3.org/2001/XMLSchema#minInclusive_error> .

<http://purl.uniprot.org/core/Reference_Proteome#seeAlso_n>
        a                      RDF2Graph:ClassProperty ;
        RDF2Graph:linkTo       <http://purl.uniprot.org/core/Reference_Proteome#seeAlso_n/n13> ;
        RDF2Graph:rdfProperty  rdfs:seeAlso .

<http://purl.uniprot.org/core/Molecule>
        a       RDF2Graph:Class ;
        RDF2Graph:subClassOfInstanceCount
                11195561 .

<http://purl.uniprot.org/core/disease>
        a                rdf:Property ;
        RDF2Graph:count  4090 .

<http://purl.uniprot.org/core/Representative_Proteome/strain_n>
        a                      RDF2Graph:ClassProperty ;
        RDF2Graph:linkTo       <http://purl.uniprot.org/core/Representative_Proteome/strain_n/n8> , <http://purl.uniprot.org/core/Representative_Proteome/strain_n/n7> ;
        RDF2Graph:rdfProperty  <http://purl.uniprot.org/core/strain> .

<http://purl.uniprot.org/core/Proteome/strain_n/n6>
        a                              RDF2Graph:TypeLink ;
        RDF2Graph:count                5717 ;
        RDF2Graph:forwardMultiplicity  rs:Zero-or-one ;
        RDF2Graph:reverseMultiplicity  rs:Zero-or-one ;
        RDF2Graph:type                 rdf:Statement .

<http://purl.uniprot.org/core/Proteome/strain_n>
        a                      RDF2Graph:ClassProperty ;
        RDF2Graph:linkTo       <http://purl.uniprot.org/core/Proteome/strain_n/n6> , <http://purl.uniprot.org/core/Proteome/strain_n/n5> , <http://purl.uniprot.org/core/Proteome/strain_n/n4> ;
        RDF2Graph:rdfProperty  <http://purl.uniprot.org/core/strain> .

<http://purl.uniprot.org/core/Mass_Spectrometry_Annotation/measuredValue_n/n1>
        a                              RDF2Graph:TypeLink ;
        RDF2Graph:count                5462 ;
        RDF2Graph:forwardMultiplicity  rs:Exactly-one ;
        RDF2Graph:reverseMultiplicity  RDF2Graph:none ;
        RDF2Graph:type                 <http://www.w3.org/2001/XMLSchema#float> .

<http://purl.uniprot.org/core/RNA_Editing_Annotation/frameshift_n/n1>
        a                              RDF2Graph:TypeLink ;
        RDF2Graph:count                10 ;
        RDF2Graph:forwardMultiplicity  rs:Zero-or-one ;
        RDF2Graph:reverseMultiplicity  RDF2Graph:none ;
        RDF2Graph:type                 <http://www.w3.org/2001/XMLSchema#boolean> .

<http://purl.uniprot.org/core/Known_Sequence/mass_n>
        a                      RDF2Graph:ClassProperty ;
        RDF2Graph:linkTo       <http://purl.uniprot.org/core/Known_Sequence/mass_n/n1> ;
        RDF2Graph:rdfProperty  <http://purl.uniprot.org/core/mass> .

<http://purl.org/dc/terms/isVersionOf>
        a                rdf:Property ;
        RDF2Graph:count  71763463 ;
        RDF2Graph:error  <http://purl.org/dc/terms/isVersionOf_error> .

<http://purl.uniprot.org/core/sequenceFor>
        a                rdf:Property ;
        RDF2Graph:count  572801124 ;
        RDF2Graph:error  <http://purl.uniprot.org/core/Sequence/sequenceFor_n/n3_error_n> .

<http://purl.uniprot.org/core/Tissue#seeAlso_n>
        a                      RDF2Graph:ClassProperty ;
        RDF2Graph:linkTo       <http://purl.uniprot.org/core/Tissue#seeAlso_n/n18> ;
        RDF2Graph:rdfProperty  rdfs:seeAlso .

<http://purl.uniprot.org/core/measuredError>
        a                rdf:Property ;
        RDF2Graph:count  1084 .

<http://purl.uniprot.org/core/Structure_Determination_Method>
        a                RDF2Graph:Class ;
        rdfs:subClassOf  <http://purl.uniprot.org/core/Method> ;
        RDF2Graph:count  7 .

<http://purl.uniprot.org/core/Citation/group_n/n1>
        a                              RDF2Graph:TypeLink ;
        RDF2Graph:count                25282 ;
        RDF2Graph:forwardMultiplicity  rs:Zero-or-many ;
        RDF2Graph:reverseMultiplicity  RDF2Graph:x_n ;
        RDF2Graph:type                 <http://www.w3.org/2001/XMLSchema#string> .

<http://purl.uniprot.org/core/Strain#label_n>
        a                      RDF2Graph:ClassProperty ;
        RDF2Graph:linkTo       <http://purl.uniprot.org/core/Strain#label_n/n12> ;
        RDF2Graph:rdfProperty  rdfs:label .

<http://purl.uniprot.org/core/Similarity_Annotation>
        a                RDF2Graph:Class ;
        rdfs:subClassOf  <http://purl.uniprot.org/core/Annotation> ;
        RDF2Graph:count  15783 .

<http://purl.uniprot.org/core/Mass_Spectrometry_Annotation/measuredError_n/n1>
        a                              RDF2Graph:TypeLink ;
        RDF2Graph:count                1084 ;
        RDF2Graph:forwardMultiplicity  rs:Zero-or-one ;
        RDF2Graph:reverseMultiplicity  RDF2Graph:none ;
        RDF2Graph:type                 <http://www.w3.org/2001/XMLSchema#float> .

<http://purl.uniprot.org/core/transcribedFrom>
        a                rdf:Property ;
        RDF2Graph:count  41398404 .

<http://purl.uniprot.org/core/Database/linkIsExplicit_n>
        a                      RDF2Graph:ClassProperty ;
        RDF2Graph:linkTo       <http://purl.uniprot.org/core/Database/linkIsExplicit_n/n1> ;
        RDF2Graph:rdfProperty  <http://purl.uniprot.org/core/linkIsExplicit> .

<http://purl.uniprot.org/core/Protein/reviewed_n/n2>
        a                              RDF2Graph:TypeLink ;
        RDF2Graph:count                100000 ;
        RDF2Graph:forwardMultiplicity  rs:Exactly-one ;
        RDF2Graph:reverseMultiplicity  RDF2Graph:none ;
        RDF2Graph:type                 <http://www.w3.org/2001/XMLSchema#boolean> .

<http://purl.uniprot.org/core/recommendedName>
        a                rdf:Property ;
        RDF2Graph:count  15169618 .

<http://purl.uniprot.org/core/Simple_Sequence>
        a                RDF2Graph:Class ;
        rdfs:subClassOf  <http://purl.uniprot.org/core/Known_Sequence> ;
        RDF2Graph:count  84501513 .

<http://www.w3.org/1999/02/22-rdf-syntax-ns/Statement/identifier_n/n2>
        a                              RDF2Graph:TypeLink ;
        RDF2Graph:count                1 ;
        RDF2Graph:forwardMultiplicity  rs:Zero-or-one ;
        RDF2Graph:reverseMultiplicity  RDF2Graph:x_1 ;
        RDF2Graph:type                 <http://www.w3.org/2001/XMLSchema#string> .

<http://purl.uniprot.org/core/Electronic_Citation/locator_n/n1>
        a                              RDF2Graph:TypeLink ;
        RDF2Graph:count                486 ;
        RDF2Graph:forwardMultiplicity  rs:Exactly-one ;
        RDF2Graph:reverseMultiplicity  RDF2Graph:x_1 ;
        RDF2Graph:type                 <http://www.w3.org/2001/XMLSchema#string> .

<http://purl.uniprot.org/core/Protein/existence_n/n2>
        a                              RDF2Graph:TypeLink ;
        RDF2Graph:count                100000 ;
        RDF2Graph:forwardMultiplicity  rs:Zero-or-one ;
        RDF2Graph:reverseMultiplicity  rs:One-or-many ;
        RDF2Graph:type                 <http://purl.uniprot.org/core/Protein_Existence> .

<http://purl.uniprot.org/core/RNA_Editing_Annotation>
        a                   RDF2Graph:Class ;
        rdfs:subClassOf     <http://purl.uniprot.org/core/Annotation> ;
        RDF2Graph:count     491 ;
        RDF2Graph:property  <http://purl.uniprot.org/core/RNA_Editing_Annotation/frameshift_n> , <http://purl.uniprot.org/core/RNA_Editing_Annotation#location_n> .

<http://biohackathon.org/resource/faldo/Position#reference_n/n1>
        a                              RDF2Graph:TypeLink ;
        RDF2Graph:count                377001 ;
        RDF2Graph:forwardMultiplicity  rs:Zero-or-one ;
        RDF2Graph:reverseMultiplicity  rs:Zero-or-many ;
        RDF2Graph:type                 <http://purl.uniprot.org/core/Known_Sequence> .

<http://purl.uniprot.org/core/RNA_Editing_Annotation/frameshift_n>
        a                      RDF2Graph:ClassProperty ;
        RDF2Graph:linkTo       <http://purl.uniprot.org/core/RNA_Editing_Annotation/frameshift_n/n1> ;
        RDF2Graph:rdfProperty  <http://purl.uniprot.org/core/frameshift> .

<http://purl.uniprot.org/core/Thesis_Citation>
        a                   RDF2Graph:Class ;
        rdfs:subClassOf     <http://purl.uniprot.org/core/Published_Citation> ;
        RDF2Graph:count     1420 ;
        RDF2Graph:property  <http://purl.uniprot.org/core/Thesis_Citation/institution_n> .

<http://purl.uniprot.org/core/Protein_Existence#label_n>
        a                      RDF2Graph:ClassProperty ;
        RDF2Graph:linkTo       <http://purl.uniprot.org/core/Protein_Existence#label_n/n8> ;
        RDF2Graph:rdfProperty  rdfs:label .

<http://purl.uniprot.org/core/Cluster/member_n/n1>
        a                              RDF2Graph:TypeLink ;
        RDF2Graph:count                100000 ;
        RDF2Graph:forwardMultiplicity  rs:One-or-many ;
        RDF2Graph:reverseMultiplicity  rs:One-or-many ;
        RDF2Graph:type                 <http://purl.uniprot.org/core/Sequence> .

<http://purl.uniprot.org/core/Transcript_Resource/translatedTo_n>
        a                      RDF2Graph:ClassProperty ;
        RDF2Graph:linkTo       <http://purl.uniprot.org/core/Transcript_Resource/translatedTo_n/n2> , <http://purl.uniprot.org/core/Transcript_Resource/translatedTo_n/n1> ;
        RDF2Graph:rdfProperty  <http://purl.uniprot.org/core/translatedTo> .

<http://biohackathon.org/resource/faldo#Position>
        a                   RDF2Graph:Class ;
        rdfs:subClassOf     owl:Thing ;
        RDF2Graph:count     73138358 ;
        RDF2Graph:property  <http://biohackathon.org/resource/faldo/Position#reference_n> ;
        RDF2Graph:subClassOfInstanceCount
                73138358 .

<http://purl.uniprot.org/core/Concept#exactMatch_n/n1>
        a                              RDF2Graph:TypeLink ;
        RDF2Graph:count                43535 ;
        RDF2Graph:forwardMultiplicity  rs:Zero-or-one ;
        RDF2Graph:reverseMultiplicity  RDF2Graph:x_1 ;
        RDF2Graph:type                 RDF2Graph:externalref .

<http://www.w3.org/2002/07/owl/Class/obsolete_n>
        a                      RDF2Graph:ClassProperty ;
        RDF2Graph:linkTo       <http://www.w3.org/2002/07/owl/Class/obsolete_n/n1> ;
        RDF2Graph:rdfProperty  <http://purl.uniprot.org/core/obsolete> .

<http://purl.uniprot.org/core/Subunit_Annotation>
        a                RDF2Graph:Class ;
        rdfs:subClassOf  <http://purl.uniprot.org/core/Annotation> ;
        RDF2Graph:count  28984 .

<http://purl.org/ontology/bibo/Journal/shortCoden_n>
        a                      RDF2Graph:ClassProperty ;
        RDF2Graph:linkTo       <http://purl.org/ontology/bibo/Journal/shortCoden_n/n1> ;
        RDF2Graph:rdfProperty  <http://purl.uniprot.org/core/shortCoden> .

<http://purl.uniprot.org/core/Organelle>
        a                   RDF2Graph:Class ;
        RDF2Graph:count     9 ;
        RDF2Graph:property  <http://purl.uniprot.org/core/Organelle#label_n> .

<http://purl.org/dc/terms/license>
        a                rdf:Property ;
        RDF2Graph:count  1 .

<http://purl.uniprot.org/core/Structure_Resource/method_n>
        a                      RDF2Graph:ClassProperty ;
        RDF2Graph:linkTo       <http://purl.uniprot.org/core/Structure_Resource/method_n/n2> , <http://purl.uniprot.org/core/Structure_Resource/method_n/n1> ;
        RDF2Graph:rdfProperty  <http://purl.uniprot.org/core/method> .

<http://purl.uniprot.org/core/Protein/created_n>
        a                      RDF2Graph:ClassProperty ;
        RDF2Graph:linkTo       <http://purl.uniprot.org/core/Protein/created_n/n1> ;
        RDF2Graph:rdfProperty  <http://purl.uniprot.org/core/created> .

<http://purl.uniprot.org/core/Citation/title_n>
        a                      RDF2Graph:ClassProperty ;
        RDF2Graph:linkTo       <http://purl.uniprot.org/core/Citation/title_n/n1> ;
        RDF2Graph:rdfProperty  <http://purl.uniprot.org/core/title> .

<http://purl.uniprot.org/core/Annotation#comment_n>
        a                      RDF2Graph:ClassProperty ;
        RDF2Graph:linkTo       <http://purl.uniprot.org/core/Annotation#comment_n/n5> ;
        RDF2Graph:rdfProperty  rdfs:comment .

<http://purl.org/ontology/bibo/coden>
        a                rdf:Property ;
        RDF2Graph:count  3184 .

<http://purl.uniprot.org/core/md5Checksum>
        a                rdf:Property ;
        RDF2Graph:count  75179856 .

<http://purl.uniprot.org/core/Concept/category_n>
        a                      RDF2Graph:ClassProperty ;
        RDF2Graph:linkTo       <http://purl.uniprot.org/core/Concept/category_n/n2> ;
        RDF2Graph:rdfProperty  <http://purl.uniprot.org/core/category> .

<http://purl.uniprot.org/core/Citation_Mapping/citation_n>
        a                      RDF2Graph:ClassProperty ;
        RDF2Graph:linkTo       <http://purl.uniprot.org/core/Citation_Mapping/citation_n/n12> ;
        RDF2Graph:rdfProperty  <http://purl.uniprot.org/core/citation> .

<http://purl.uniprot.org/core/Cellular_Component#seeAlso_n>
        a                      RDF2Graph:ClassProperty ;
        RDF2Graph:linkTo       <http://purl.uniprot.org/core/Cellular_Component#seeAlso_n/n8> ;
        RDF2Graph:rdfProperty  rdfs:seeAlso .

<http://purl.uniprot.org/core/Subcellular_Location#comment_n>
        a                      RDF2Graph:ClassProperty ;
        RDF2Graph:linkTo       <http://purl.uniprot.org/core/Subcellular_Location#comment_n/n2> ;
        RDF2Graph:rdfProperty  rdfs:comment .

<http://purl.uniprot.org/core/Structured_Name/ecName_n/n1>
        a                              RDF2Graph:TypeLink ;
        RDF2Graph:count                100000 ;
        RDF2Graph:forwardMultiplicity  rs:Zero-or-many ;
        RDF2Graph:reverseMultiplicity  RDF2Graph:x_n ;
        RDF2Graph:type                 <http://www.w3.org/2001/XMLSchema#string> .

<http://purl.uniprot.org/core/Cellular_Component#exactMatch_n/n3>
        a                              RDF2Graph:TypeLink ;
        RDF2Graph:count                428 ;
        RDF2Graph:forwardMultiplicity  rs:Zero-or-one ;
        RDF2Graph:reverseMultiplicity  rs:Zero-or-many ;
        RDF2Graph:type                 <http://purl.uniprot.org/core/Concept> .

<http://purl.uniprot.org/core/Journal_Citation#comment_n>
        a                      RDF2Graph:ClassProperty ;
        RDF2Graph:linkTo       <http://purl.uniprot.org/core/Journal_Citation#comment_n/n7> ;
        RDF2Graph:rdfProperty  rdfs:comment .

<http://purl.uniprot.org/core/method>
        a                rdf:Property ;
        RDF2Graph:count  103150 .

<http://purl.uniprot.org/core/Taxon/strain_n/n3>
        a                              RDF2Graph:TypeLink ;
        RDF2Graph:count                11017 ;
        RDF2Graph:forwardMultiplicity  rs:Zero-or-many ;
        RDF2Graph:reverseMultiplicity  rs:Zero-or-one ;
        RDF2Graph:type                 <http://purl.uniprot.org/core/Strain> .

<http://purl.uniprot.org/core/Structure_Resource/resolution_n>
        a                      RDF2Graph:ClassProperty ;
        RDF2Graph:linkTo       <http://purl.uniprot.org/core/Structure_Resource/resolution_n/n1> ;
        RDF2Graph:rdfProperty  <http://purl.uniprot.org/core/resolution> .

<http://purl.uniprot.org/core/Secondary_Structure_Annotation>
        a                RDF2Graph:Class ;
        rdfs:subClassOf  <http://purl.uniprot.org/core/Sequence_Annotation> ;
        RDF2Graph:subClassOfInstanceCount
                48991 .

<http://purl.uniprot.org/core/Status>
        a                   RDF2Graph:Class ;
        RDF2Graph:count     4 ;
        RDF2Graph:property  <http://purl.uniprot.org/core/Status#label_n> , <http://purl.uniprot.org/core/Status#comment_n> .

<http://purl.uniprot.org/core/Disease#comment_n>
        a                      RDF2Graph:ClassProperty ;
        RDF2Graph:linkTo       <http://purl.uniprot.org/core/Disease#comment_n/n15> ;
        RDF2Graph:rdfProperty  rdfs:comment .

<http://purl.uniprot.org/core/Patent_Citation/date_n>
        a                      RDF2Graph:ClassProperty ;
        RDF2Graph:linkTo       <http://purl.uniprot.org/core/Patent_Citation/date_n/n3> ;
        RDF2Graph:rdfProperty  <http://purl.uniprot.org/core/date> .

<http://purl.uniprot.org/core/Known_Sequence/modification_n>
        a                      RDF2Graph:ClassProperty ;
        RDF2Graph:linkTo       <http://purl.uniprot.org/core/Known_Sequence/modification_n/n1> ;
        RDF2Graph:rdfProperty  <http://purl.uniprot.org/core/modification> .

<http://www.w3.org/2002/07/owl/Class#altLabel_n>
        a                      RDF2Graph:ClassProperty ;
        RDF2Graph:linkTo       <http://www.w3.org/2002/07/owl/Class#altLabel_n/n1> ;
        RDF2Graph:rdfProperty  <http://www.w3.org/2004/02/skos/core#altLabel> .

<http://purl.uniprot.org/core/replacedBy>
        a                rdf:Property ;
        RDF2Graph:count  387908 .

<http://purl.uniprot.org/core/Subcellular_Location_Annotation/sequence_n/n4>
        a                              RDF2Graph:TypeLink ;
        RDF2Graph:count                6439 ;
        RDF2Graph:forwardMultiplicity  rs:Zero-or-one ;
        RDF2Graph:reverseMultiplicity  rs:Zero-or-one ;
        RDF2Graph:type                 <http://purl.uniprot.org/core/Molecule_Processing_Annotation> .

<http://purl.uniprot.org/core/Published_Citation/place_n/n1>
        a                              RDF2Graph:TypeLink ;
        RDF2Graph:count                1959 ;
        RDF2Graph:forwardMultiplicity  rs:Zero-or-one ;
        RDF2Graph:reverseMultiplicity  RDF2Graph:x_n ;
        RDF2Graph:type                 <http://www.w3.org/2001/XMLSchema#string> .

<http://purl.uniprot.org/core/RNA>
        a                RDF2Graph:Class ;
        rdfs:subClassOf  <http://purl.uniprot.org/core/Molecule> ;
        RDF2Graph:subClassOfInstanceCount
                2500764 .

<http://purl.uniprot.org/core/Known_Sequence/replaces_n>
        a                      RDF2Graph:ClassProperty ;
        RDF2Graph:linkTo       <http://purl.uniprot.org/core/Known_Sequence/replaces_n/n3> ;
        RDF2Graph:rdfProperty  <http://purl.uniprot.org/core/replaces> .

<http://purl.uniprot.org/core/Repeat_Annotation>
        a                RDF2Graph:Class ;
        rdfs:subClassOf  <http://purl.uniprot.org/core/Region_Annotation> ;
        RDF2Graph:count  65513 .

<http://purl.uniprot.org/core/Subcellular_Location#sameAs_n/n1>
        a                              RDF2Graph:TypeLink ;
        RDF2Graph:count                93 ;
        RDF2Graph:forwardMultiplicity  rs:Zero-or-one ;
        RDF2Graph:reverseMultiplicity  rs:Zero-or-many ;
        RDF2Graph:type                 <http://purl.uniprot.org/core/Concept> .

<http://biohackathon.org/resource/faldo#reference>
        a                rdf:Property ;
        RDF2Graph:count  73135528 .

<http://purl.uniprot.org/core/mass>
        a                rdf:Property ;
        RDF2Graph:count  84501513 .

<http://purl.uniprot.org/core/Mass_Spectrometry_Annotation/method_n>
        a                      RDF2Graph:ClassProperty ;
        RDF2Graph:linkTo       <http://purl.uniprot.org/core/Mass_Spectrometry_Annotation/method_n/n4> , <http://purl.uniprot.org/core/Mass_Spectrometry_Annotation/method_n/n3> ;
        RDF2Graph:rdfProperty  <http://purl.uniprot.org/core/method> .

<http://purl.uniprot.org/core/Proteome_Component#seeAlso_n>
        a                      RDF2Graph:ClassProperty ;
        RDF2Graph:linkTo       <http://purl.uniprot.org/core/Proteome_Component#seeAlso_n/n12> ;
        RDF2Graph:rdfProperty  rdfs:seeAlso .

<http://purl.uniprot.org/core/Protein/recommendedName_n/n1>
        a                              RDF2Graph:TypeLink ;
        RDF2Graph:count                100000 ;
        RDF2Graph:forwardMultiplicity  rs:Zero-or-one ;
        RDF2Graph:reverseMultiplicity  rs:Zero-or-many ;
        RDF2Graph:type                 <http://purl.uniprot.org/core/Structured_Name> .

<http://purl.uniprot.org/core/Database/citation_n/n3>
        a                              RDF2Graph:TypeLink ;
        RDF2Graph:count                1 ;
        RDF2Graph:forwardMultiplicity  rs:Zero-or-one ;
        RDF2Graph:reverseMultiplicity  rs:Zero-or-one ;
        RDF2Graph:type                 <http://purl.uniprot.org/core/Strain> .

<http://purl.uniprot.org/core/alias>
        a                rdf:Property ;
        RDF2Graph:count  497 .

<http://purl.uniprot.org/core/Enzyme/activity_n>
        a                      RDF2Graph:ClassProperty ;
        RDF2Graph:linkTo       <http://purl.uniprot.org/core/Enzyme/activity_n/n1> ;
        RDF2Graph:rdfProperty  <http://purl.uniprot.org/core/activity> .

<http://purl.uniprot.org/core/Non-standard_Residue_Annotation>
        a                RDF2Graph:Class ;
        rdfs:subClassOf  <http://purl.uniprot.org/core/Modification_Annotation> ;
        RDF2Graph:count  402 .

<http://purl.uniprot.org/core/Taxon/scientificName_n>
        a                      RDF2Graph:ClassProperty ;
        RDF2Graph:linkTo       <http://purl.uniprot.org/core/Taxon/scientificName_n/n1> ;
        RDF2Graph:rdfProperty  <http://purl.uniprot.org/core/scientificName> .

<http://purl.uniprot.org/core/representativeFor>
        a                rdf:Property ;
        RDF2Graph:count  84396796 .

<http://purl.uniprot.org/core/Interaction/participant_n/n1>
        a                              RDF2Graph:TypeLink ;
        RDF2Graph:count                72152 ;
        RDF2Graph:forwardMultiplicity  rs:One-or-many ;
        RDF2Graph:reverseMultiplicity  rs:One-or-many ;
        RDF2Graph:type                 <http://purl.uniprot.org/core/Participant> .

<http://purl.uniprot.org/core/Protein/citation_n/n4>
        a                              RDF2Graph:TypeLink ;
        RDF2Graph:count                230902 ;
        RDF2Graph:forwardMultiplicity  rs:Zero-or-many ;
        RDF2Graph:reverseMultiplicity  rs:Zero-or-many ;
        RDF2Graph:type                 <http://purl.uniprot.org/core/Citation> .

<http://purl.uniprot.org/core/Protein/obsolete_n/n2>
        a                              RDF2Graph:TypeLink ;
        RDF2Graph:count                100000 ;
        RDF2Graph:forwardMultiplicity  rs:Zero-or-one ;
        RDF2Graph:reverseMultiplicity  RDF2Graph:none ;
        RDF2Graph:type                 <http://www.w3.org/2001/XMLSchema#boolean> .

<http://purl.uniprot.org/core/locator>
        a                rdf:Property ;
        RDF2Graph:count  486 .

<http://www.w3.org/1999/02/22-rdf-syntax-ns/Statement/identifier_n>
        a                      RDF2Graph:ClassProperty ;
        RDF2Graph:linkTo       <http://www.w3.org/1999/02/22-rdf-syntax-ns/Statement/identifier_n/n2> ;
        RDF2Graph:rdfProperty  <http://purl.org/dc/terms/identifier> .

<http://purl.uniprot.org/core/Database/linkIsExplicit_n/n1>
        a                              RDF2Graph:TypeLink ;
        RDF2Graph:count                132 ;
        RDF2Graph:forwardMultiplicity  rs:Zero-or-one ;
        RDF2Graph:reverseMultiplicity  RDF2Graph:none ;
        RDF2Graph:type                 <http://www.w3.org/2001/XMLSchema#boolean> .

<http://purl.uniprot.org/core/Mass_Spectrometry_Annotation/method_n/n4>
        a                              RDF2Graph:TypeLink ;
        RDF2Graph:count                5328 ;
        RDF2Graph:forwardMultiplicity  rs:Zero-or-one ;
        RDF2Graph:reverseMultiplicity  rs:Zero-or-many ;
        RDF2Graph:type                 owl:Thing .

<http://purl.uniprot.org/core/category>
        a                rdf:Property ;
        RDF2Graph:count  1325 .

<http://purl.uniprot.org/core/Taxon#seeAlso_n>
        a                      RDF2Graph:ClassProperty ;
        RDF2Graph:linkTo       <http://purl.uniprot.org/core/Taxon#seeAlso_n/n2> ;
        RDF2Graph:rdfProperty  rdfs:seeAlso .

<http://purl.uniprot.org/core/Cluster/modified_n>
        a                      RDF2Graph:ClassProperty ;
        RDF2Graph:linkTo       <http://purl.uniprot.org/core/Cluster/modified_n/n2> ;
        RDF2Graph:rdfProperty  <http://purl.uniprot.org/core/modified> .

<http://purl.uniprot.org/core/Protein/replacedBy_n/n2>
        a                              RDF2Graph:TypeLink ;
        RDF2Graph:count                100000 ;
        RDF2Graph:forwardMultiplicity  rs:Zero-or-many ;
        RDF2Graph:reverseMultiplicity  rs:Zero-or-many ;
        RDF2Graph:type                 <http://purl.uniprot.org/core/Protein> .

<http://purl.uniprot.org/core/Journal_Citation/authorsIncomplete_n>
        a                      RDF2Graph:ClassProperty ;
        RDF2Graph:linkTo       <http://purl.uniprot.org/core/Journal_Citation/authorsIncomplete_n/n1> ;
        RDF2Graph:rdfProperty  <http://purl.uniprot.org/core/authorsIncomplete> .

<http://biohackathon.org/resource/faldo/Region#begin_n/n1>
        a                              RDF2Graph:TypeLink ;
        RDF2Graph:count                274564 ;
        RDF2Graph:forwardMultiplicity  rs:Zero-or-one ;
        RDF2Graph:reverseMultiplicity  rs:Zero-or-many ;
        RDF2Graph:type                 <http://biohackathon.org/resource/faldo#Position> .

<http://purl.uniprot.org/core/Known_Sequence#label_n>
        a                      RDF2Graph:ClassProperty ;
        RDF2Graph:linkTo       <http://purl.uniprot.org/core/Known_Sequence#label_n/n4> ;
        RDF2Graph:rdfProperty  rdfs:label .

<http://purl.uniprot.org/core/Transmembrane_Annotation>
        a                RDF2Graph:Class ;
        rdfs:subClassOf  <http://purl.uniprot.org/core/Region_Annotation> ;
        RDF2Graph:count  28126 .

owl:sameAs  a            rdf:Property ;
        RDF2Graph:count  19228 .

<http://purl.uniprot.org/core/editor>
        a                rdf:Property ;
        RDF2Graph:count  1234 .

<http://purl.uniprot.org/core/Tissue_Specificity_Annotation>
        a                RDF2Graph:Class ;
        rdfs:subClassOf  <http://purl.uniprot.org/core/Annotation> ;
        RDF2Graph:count  24206 .

<http://purl.uniprot.org/core/Topology>
        a                RDF2Graph:Class ;
        rdfs:subClassOf  <http://purl.uniprot.org/core/Subcellular_Location> ;
        RDF2Graph:count  11 .

rdfs:comment  a          rdf:Property ;
        RDF2Graph:count  39610265 .

<http://purl.uniprot.org/core/Disease/mnemonic_n/n3>
        a                              RDF2Graph:TypeLink ;
        RDF2Graph:count                4042 ;
        RDF2Graph:forwardMultiplicity  rs:Exactly-one ;
        RDF2Graph:reverseMultiplicity  RDF2Graph:x_1 ;
        RDF2Graph:type                 <http://www.w3.org/2001/XMLSchema#string> .

<http://purl.uniprot.org/core/Sequence/name_n/n2>
        a                              RDF2Graph:TypeLink ;
        RDF2Graph:count                79072 ;
        RDF2Graph:forwardMultiplicity  rs:Zero-or-many ;
        RDF2Graph:reverseMultiplicity  RDF2Graph:x_n ;
        RDF2Graph:type                 <http://www.w3.org/2001/XMLSchema#string> .

<http://purl.uniprot.org/core/External_Sequence/citation_n>
        a                      RDF2Graph:ClassProperty ;
        RDF2Graph:linkTo       <http://purl.uniprot.org/core/External_Sequence/citation_n/n7> ;
        RDF2Graph:rdfProperty  <http://purl.uniprot.org/core/citation> .

<http://purl.uniprot.org/core/Protein/conflictingSequence_n>
        a                      RDF2Graph:ClassProperty ;
        RDF2Graph:linkTo       <http://purl.uniprot.org/core/Protein/conflictingSequence_n/n1> ;
        RDF2Graph:rdfProperty  <http://purl.uniprot.org/core/conflictingSequence> .

<http://purl.uniprot.org/core/Participant#sameAs_n>
        a                      RDF2Graph:ClassProperty ;
        RDF2Graph:linkTo       <http://purl.uniprot.org/core/Participant#sameAs_n/n4> , <http://purl.uniprot.org/core/Participant#sameAs_n/n3> ;
        RDF2Graph:rdfProperty  owl:sameAs .

<http://purl.uniprot.org/core/Subcellular_Location/alias_n/n1>
        a                              RDF2Graph:TypeLink ;
        RDF2Graph:count                497 ;
        RDF2Graph:forwardMultiplicity  rs:Exactly-one ;
        RDF2Graph:reverseMultiplicity  RDF2Graph:x_1 ;
        RDF2Graph:type                 <http://www.w3.org/2001/XMLSchema#string> .

<http://purl.uniprot.org/core/Transposon#label_n/n15>
        a                              RDF2Graph:TypeLink ;
        RDF2Graph:count                158 ;
        RDF2Graph:forwardMultiplicity  rs:Exactly-one ;
        RDF2Graph:reverseMultiplicity  RDF2Graph:x_n ;
        RDF2Graph:type                 <http://www.w3.org/2001/XMLSchema#string> .

<http://biohackathon.org/resource/faldo#begin>
        a                rdf:Property ;
        RDF2Graph:count  54745563 .

<http://purl.uniprot.org/core/Proteome#comment_n/n9>
        a                              RDF2Graph:TypeLink ;
        RDF2Graph:count                2672 ;
        RDF2Graph:forwardMultiplicity  rs:Zero-or-many ;
        RDF2Graph:reverseMultiplicity  RDF2Graph:x_n ;
        RDF2Graph:type                 <http://www.w3.org/2001/XMLSchema#string> .

<http://purl.uniprot.org/core/Journal_Citation>
        a                   RDF2Graph:Class ;
        rdfs:subClassOf     <http://purl.uniprot.org/core/Published_Citation> ;
        RDF2Graph:count     970792 ;
        RDF2Graph:property  <http://purl.uniprot.org/core/Journal_Citation/authorsIncomplete_n> , <http://purl.uniprot.org/core/Journal_Citation/erratum_n> , <http://purl.uniprot.org/core/Journal_Citation/primaryTopicOf_n> , <http://purl.uniprot.org/core/Journal_Citation#comment_n> .

<http://purl.uniprot.org/core/Protein/proteome_n/n2>
        a                              RDF2Graph:TypeLink ;
        RDF2Graph:count                100000 ;
        RDF2Graph:forwardMultiplicity  rs:Zero-or-many ;
        RDF2Graph:reverseMultiplicity  rs:Zero-or-many ;
        RDF2Graph:type                 <http://purl.uniprot.org/core/Proteome_Component> .

<http://purl.uniprot.org/core/Sequence_Annotation/substitution_n>
        a                      RDF2Graph:ClassProperty ;
        RDF2Graph:linkTo       <http://purl.uniprot.org/core/Sequence_Annotation/substitution_n/n1> ;
        RDF2Graph:rdfProperty  <http://purl.uniprot.org/core/substitution> .

<http://purl.uniprot.org/core/experiments>
        a                rdf:Property ;
        RDF2Graph:count  37295 .

<http://purl.uniprot.org/core/Sequence/name_n>
        a                      RDF2Graph:ClassProperty ;
        RDF2Graph:linkTo       <http://purl.uniprot.org/core/Sequence/name_n/n2> ;
        RDF2Graph:rdfProperty  <http://purl.uniprot.org/core/name> .

<http://purl.uniprot.org/core/Participant#sameAs_n/n3>
        a                              RDF2Graph:TypeLink ;
        RDF2Graph:count                14632 ;
        RDF2Graph:forwardMultiplicity  rs:Zero-or-many ;
        RDF2Graph:reverseMultiplicity  rs:Zero-or-many ;
        RDF2Graph:type                 <http://purl.uniprot.org/core/Protein> .
